# Supplementary material for: R-loop proximity proteomics identifies a role of DDX41 in transcription-associated genomic instability
Source: Nat Commun. 2021 Dec 16;12:7314. doi: 10.1038/s41467-021-27530-y (PMC8677849; doi:10.1038/s41467-021-27530-y)
Supplement: Supplementary file 4 — Supplementary Data 2 [file 41467_2021_27530_MOESM4_ESM.xlsx]

## Sheet: CUT&RUN DDX41
seqnames	start	end	width	strand	annotation	geneChr	geneStart	geneEnd	geneLength	geneStrand	geneId	transcriptId	distanceToTSS
GL000195.1	30696	30877	182	*	Distal Intergenic	28	37434	37534	101	2	ENSG00000277428.1	ENST00000618679.1	6657
GL000205.2	89514	89678	165	*	Distal Intergenic	29	93050	93150	101	2	ENSG00000276932.1	ENST00000620032.1	3472
GL000225.1	111713	111908	196	*	Distal Intergenic	36	183252	183364	113	1	ENSG00000276711.1	ENST00000621409.1	-71344
GL877875.1	82	233	152	*	Promoter (2-3kb)	93	2310	3501	1192	1	ENSG00000272877.1	ENST00000572276.1	-2077
KI270713.1	28046	28344	299	*	Promoter (2-3kb)	114	30437	30580	144	2	ENSG00000275987.1	ENST00000618083.1	2236
KI270733.1	151975	152282	308	*	Distal Intergenic	120	167218	167307	90	1	ENSG00000276312.1	ENST00000615130.1	-14936
KI270784.1	122184	122707	524	*	Distal Intergenic	146	129600	138890	9291	1	ENSG00000281496.1	ENST00000625715.1	-6893
KI270857.1	349976	350146	171	*	Promoter (<=1kb)	210	351098	412395	61298	1	ENSG00000282348.1	ENST00000631459.1	-952
KQ458383.1	40545	40734	190	*	Distal Intergenic	331	54335	55433	1099	2	ENSG00000283124.1	ENST00000635010.1	14699
chr1	778679	778885	207	*	Promoter (<=1kb)	1	778770	784690	5921	1	ENSG00000237491.8	ENST00000434264.6	0
chr1	1344848	1345049	202	*	Intron (ENST00000378891.9/ENSG00000107404.18, intron 1 of 14)	1	1341770	1348955	7186	2	ENSG00000107404.18	ENST00000472445.1	3906
chr1	1919416	1919682	267	*	Promoter (<=1kb)	1	1917591	1919273	1683	2	ENSG00000178821.12	ENST00000310991.7	-143
chr1	3900668	3900737	70	*	Promoter (<=1kb)	1	3900416	3915447	15032	1	ENSG00000236423.5	ENST00000439488.1	252
chr1	5992511	5992611	101	*	Promoter (<=1kb)	1	5879505	5992473	112969	2	ENSG00000131697.17	ENST00000622020.4	-38
chr1	6785108	6785318	211	*	Promoter (<=1kb)	1	6785324	7769706	984383	1	ENSG00000171735.18	ENST00000303635.11	-6
chr1	8097519	8097669	151	*	Intron (ENST00000445300.1/ENSG00000238290.1, intron 2 of 2)	1	8057245	8058463	1219	2	ENSG00000232848.1	ENST00000399343.2	-39056
chr1	8182362	8182618	257	*	Distal Intergenic	1	8189824	8192770	2947	1	ENSG00000229305.1	ENST00000453364.1	-7206
chr1	8197811	8197922	112	*	Distal Intergenic	1	8202429	8215210	12782	1	ENSG00000227634.2	ENST00000635451.1	-4507
chr1	8198060	8198174	115	*	Distal Intergenic	1	8202429	8215210	12782	1	ENSG00000227634.2	ENST00000635451.1	-4255
chr1	8626472	8626606	135	*	Promoter (2-3kb)	1	8556476	8624380	67905	2	ENSG00000142599.17	ENST00000514428.1	-2092
chr1	8878128	8878270	143	*	Promoter (<=1kb)	1	8866361	8878267	11907	2	ENSG00000074800.13	ENST00000497492.1	0
chr1	8880278	8880548	271	*	Promoter (1-2kb)	1	8874856	8879249	4394	2	ENSG00000074800.13	ENST00000489867.1	-1029
chr1	8900042	8900266	225	*	Distal Intergenic	1	8893409	8894151	743	1	ENSG00000238249.2	ENST00000425872.1	6633
chr1	9893166	9893416	251	*	Promoter (<=1kb)	1	9850450	9893237	42788	2	ENSG00000178585.14	ENST00000377258.5	0
chr1	9910455	9910727	273	*	Promoter (<=1kb)	1	9850109	9910336	60228	2	ENSG00000178585.14	ENST00000400904.7	-119
chr1	10032907	10032987	81	*	Promoter (<=1kb)	1	10032832	10180367	147536	1	ENSG00000130939.18	ENST00000253251.12	75
chr1	10108153	10108479	327	*	Promoter (<=1kb)	1	10107331	10132480	25150	1	ENSG00000130939.18	ENST00000475795.5	822
chr1	10528519	10528873	355	*	Intron (ENST00000472851.1/ENSG00000142655.12, intron 3 of 3)	1	10535888	10536289	402	1	ENSG00000142655.12	ENST00000492696.1	-7015
chr1	11262613	11262721	109	*	Promoter (<=1kb)	1	11106535	11262507	155973	2	ENSG00000198793.12	ENST00000361445.8	-106
chr1	11805909	11806392	484	*	Promoter (<=1kb)	1	11806096	11843143	37048	1	ENSG00000011021.21	ENST00000312413.10	0
chr1	11980193	11980445	253	*	Promoter (<=1kb)	1	11980299	11989234	8936	1	ENSG00000116688.16	ENST00000490079.5	0
chr1	12478411	12478635	225	*	Intron (ENST00000613099.4/ENSG00000048707.13, intron 66 of 68)	1	12464940	12512047	47108	1	ENSG00000048707.13	ENST00000543766.2	13471
chr1	12549917	12550148	232	*	Distal Intergenic	1	12569972	12570072	101	2	ENSG00000221340.1	ENST00000408413.1	19924
chr1	12604392	12604556	165	*	Intron (ENST00000616661.4/ENSG00000162496.8, intron 1 of 5)	1	12578718	12596308	17591	2	ENSG00000162496.8	ENST00000430996.2	-8084
chr1	12636860	12636968	109	*	Distal Intergenic	1	12644547	12667086	22540	1	ENSG00000204518.2	ENST00000376221.1	-7579
chr1	13628795	13628972	178	*	Distal Intergenic	1	13623184	13623284	101	2	ENSG00000222952.1	ENST00000411020.1	-5511
chr1	14486709	14486866	158	*	Intron (ENST00000636203.1/ENSG00000189337.16, intron 2 of 16)	1	14348955	14391575	42621	2	ENSG00000234593.2	ENST00000447908.2	-95134
chr1	15356996	15357168	173	*	Promoter (<=1kb)	1	15357791	15364317	6527	1	ENSG00000142621.19	ENST00000483120.1	-623
chr1	15526518	15526784	267	*	Promoter (<=1kb)	1	15518136	15526534	8399	2	ENSG00000132906.17	ENST00000469637.1	0
chr1	15795160	15795349	190	*	Promoter (2-3kb)	1	15792796	15793285	490	1	ENSG00000224321.1	ENST00000431782.1	2364
chr1	15800503	15800616	114	*	Distal Intergenic	1	15792796	15793285	490	1	ENSG00000224321.1	ENST00000431782.1	7707
chr1	15833250	15833454	205	*	Downstream (1-2kb)	1	15828232	15828669	438	1	ENSG00000178715.8	ENST00000321418.6	5018
chr1	15835931	15836118	188	*	Exon (ENST00000317122.2/ENSG00000179743.4, exon 2 of 2)	1	15828232	15828669	438	1	ENSG00000178715.8	ENST00000321418.6	7699
chr1	16173393	16173516	124	*	Distal Intergenic	1	16159266	16161883	2618	1	ENSG00000224621.1	ENST00000426353.1	14127
chr1	16206690	16206896	207	*	Promoter (<=1kb)	1	16205627	16206982	1356	2	ENSG00000142632.16	ENST00000471928.1	86
chr1	16613651	16613818	168	*	Promoter (<=1kb)	1	16599589	16613562	13974	2	ENSG00000219481.10	ENST00000599069.5	-89
chr1	16904868	16905157	290	*	Promoter (<=1kb)	1	16904339	16904776	438	2	ENSG00000272426.1	ENST00000606899.1	-92
chr1	17128620	17128681	62	*	Distal Intergenic	1	17079031	17119435	40405	2	ENSG00000117115.12	ENST00000375481.1	-9185
chr1	17874419	17874656	238	*	Distal Intergenic	1	17822982	17827061	4080	1	ENSG00000117148.7	ENST00000617065.1	51437
chr1	19011015	19011317	303	*	Distal Intergenic	1	18904281	18956686	52406	2	ENSG00000169991.10	ENST00000455833.6	-54329
chr1	20281889	20282137	249	*	Distal Intergenic	1	20290919	20354251	63333	1	ENSG00000158816.15	ENST00000485375.6	-8782
chr1	20496287	20496528	242	*	Downstream (2-3kb)	1	20482391	20486220	3830	2	ENSG00000162545.5	ENST00000375078.3	-10067
chr1	20604255	20604445	191	*	Intron (ENST00000375071.3/ENSG00000158825.5, intron 1 of 3)	1	20589086	20618903	29818	1	ENSG00000158825.5	ENST00000461985.1	15169
chr1	20613913	20614084	172	*	Intron (ENST00000375071.3/ENSG00000158825.5, intron 3 of 3)	1	20633455	20651511	18057	1	ENSG00000158828.6	ENST00000321556.4	-19371
chr1	20661422	20661670	249	*	Promoter (<=1kb)	1	20651767	20661544	9778	2	ENSG00000244038.9	ENST00000415136.6	0
chr1	21022300	21022523	224	*	Intron (ENST00000374935.7/ENSG00000075151.20, intron 4 of 32)	1	21003550	21003934	385	2	ENSG00000233072.1	ENST00000420703.1	-18366
chr1	21324688	21324852	165	*	Intron (ENST00000415912.6/ENSG00000117298.14, intron 1 of 18)	1	21272835	21345137	72303	2	ENSG00000117298.14	ENST00000463334.2	20285
chr1	22451735	22451919	185	*	Promoter (<=1kb)	1	22451851	22531157	79307	1	ENSG00000184677.16	ENST00000374651.8	0
chr1	22746124	22746181	58	*	Intron (ENST00000544305.5/ENSG00000133216.16, intron 1 of 6)	1	22719517	22719598	82	1	ENSG00000265422.1	ENST00000581646.1	26607
chr1	22832163	22832508	346	*	Intron (ENST00000544305.5/ENSG00000133216.16, intron 3 of 6)	1	22835713	22836849	1137	2	ENSG00000225952.1	ENST00000419644.1	4341
chr1	23188956	23189139	184	*	Downstream (2-3kb)	1	23191895	23194729	2835	2	ENSG00000179546.4	ENST00000374619.1	5590
chr1	23193641	23193920	280	*	Promoter (<=1kb)	1	23191895	23194729	2835	2	ENSG00000179546.4	ENST00000374619.1	809
chr1	23196914	23197394	481	*	Promoter (2-3kb)	1	23191895	23194729	2835	2	ENSG00000179546.4	ENST00000374619.1	-2185
chr1	23790283	23790426	144	*	Promoter (<=1kb)	1	23790970	23795539	4570	1	ENSG00000011009.10	ENST00000374514.7	-544
chr1	24046313	24046571	259	*	Intron (ENST00000439239.2/ENSG00000225315.2, intron 2 of 3)	1	24040835	24086799	45965	1	ENSG00000225315.2	ENST00000439239.2	5478
chr1	24266438	24266944	507	*	Distal Intergenic	1	24319322	24355318	35997	1	ENSG00000158055.15	ENST00000361548.8	-52378
chr1	24417076	24417341	266	*	Promoter (<=1kb)	1	24357005	24416934	59930	2	ENSG00000001460.17	ENST00000468303.5	-142
chr1	24642922	24643105	184	*	Promoter (<=1kb)	1	24643012	24673267	30256	1	ENSG00000133226.16	ENST00000323848.13	0
chr1	24705328	24705577	250	*	Distal Intergenic	1	24669583	24671469	1887	1	ENSG00000133226.16	ENST00000474843.1	35745
chr1	24713438	24713647	210	*	Distal Intergenic	1	24745357	24844324	98968	1	ENSG00000169504.14	ENST00000374379.8	-31710
chr1	24744975	24745262	288	*	Promoter (<=1kb)	1	24745357	24844324	98968	1	ENSG00000169504.14	ENST00000374379.8	-95
chr1	25232539	25232796	258	*	Promoter (<=1kb)	1	25230309	25232502	2194	2	ENSG00000117614.9	ENST00000476231.1	-37
chr1	25998117	25998294	178	*	Promoter (<=1kb)	1	25959767	25998157	38391	2	ENSG00000158006.13	ENST00000374282.7	0
chr1	26234058	26234352	295	*	Promoter (<=1kb)	1	26234153	26279038	44886	1	ENSG00000130695.13	ENST00000451429.6	0
chr1	26387479	26387639	161	*	Distal Intergenic	1	26364722	26374522	9801	2	ENSG00000176083.17	ENST00000455900.5	-12957
chr1	26772764	26772947	184	*	Promoter (<=1kb)	1	26772963	26774962	2000	1	ENSG00000117713.18	ENST00000636072.1	-16
chr1	27012893	27013056	164	*	Promoter (<=1kb)	1	27005020	27012836	7817	2	ENSG00000158246.7	ENST00000289166.5	-57
chr1	27112176	27112345	170	*	Intron (ENST00000263980.7/ENSG00000090020.10, intron 2 of 11)	1	27098815	27104022	5208	2	ENSG00000090020.10	ENST00000374089.5	-8154
chr1	27365546	27365834	289	*	Promoter (1-2kb)	1	27355186	27366858	11673	2	ENSG00000142733.14	ENST00000374040.7	1024
chr1	27490149	27490615	467	*	Promoter (<=1kb)	1	27404226	27490158	85933	2	ENSG00000158195.10	ENST00000618852.4	0
chr1	27725682	27725906	225	*	Promoter (<=1kb)	1	27725979	27763122	37144	1	ENSG00000009780.15	ENST00000373954.10	-73
chr1	27875242	27875436	195	*	Promoter (1-2kb)	1	27876684	27882944	6261	1	ENSG00000130775.15	ENST00000482828.1	-1248
chr1	27914675	27915038	364	*	Promoter (<=1kb)	1	27891524	27914743	23220	2	ENSG00000117748.9	ENST00000373912.7	0
chr1	28236018	28236241	224	*	Promoter (<=1kb)	1	28236109	28238105	1997	1	ENSG00000130770.17	ENST00000497986.5	0
chr1	28247220	28247478	259	*	Promoter (<=1kb)	1	28247144	28247568	425	1	ENSG00000271398.1	ENST00000605846.1	76
chr1	28351625	28351903	279	*	Distal Intergenic	1	28369582	28459239	89658	1	ENSG00000204138.12	ENST00000633371.1	-17679
chr1	29182010	29182177	168	*	Promoter (<=1kb)	1	29147743	29181987	34245	2	ENSG00000116350.16	ENST00000373795.6	-23
chr1	29570059	29570354	296	*	Distal Intergenic	1	29488193	29496893	8701	2	ENSG00000225011.4	ENST00000515851.1	-73166
chr1	29640189	29640332	144	*	Distal Intergenic	1	29708851	29709547	697	2	ENSG00000228176.1	ENST00000422638.1	69215
chr1	29974449	29974452	4	*	Distal Intergenic	1	30013952	30037612	23661	2	ENSG00000233399.2	ENST00000445180.2	63160
chr1	30511924	30512159	236	*	Distal Intergenic	1	30415825	30421108	5284	1	ENSG00000231949.1	ENST00000420354.1	96099
chr1	30718024	30718226	203	*	Promoter (<=1kb)	1	30718504	30726744	8241	1	ENSG00000186056.9	ENST00000414532.6	-278
chr1	31170788	31171115	328	*	Distal Intergenic	1	31180540	31181676	1137	2	ENSG00000084628.9	ENST00000528449.1	10561
chr1	31296805	31297073	269	*	Promoter (<=1kb)	1	31296982	31364953	67972	1	ENSG00000121766.15	ENST00000546109.5	0
chr1	31531231	31531526	296	*	Distal Intergenic	1	31506296	31508565	2270	1	ENSG00000260386.6	ENST00000562271.1	24935
chr1	31574043	31574485	443	*	Promoter (1-2kb)	1	31571585	31575573	3989	2	ENSG00000229167.1	ENST00000435872.1	1088
chr1	31644710	31645229	520	*	Promoter (<=1kb)	1	31629862	31644887	15026	2	ENSG00000162517.12	ENST00000373703.4	0
chr1	31701102	31701408	307	*	Promoter (2-3kb)	1	31698490	31704060	5571	2	ENSG00000084636.17	ENST00000532877.1	2652
chr1	31701723	31701785	63	*	Promoter (2-3kb)	1	31698490	31704060	5571	2	ENSG00000084636.17	ENST00000532877.1	2275
chr1	31712807	31713009	203	*	Distal Intergenic	1	31679230	31704319	25090	2	ENSG00000084636.17	ENST00000373668.7	-8488
chr1	32072746	32073177	432	*	Promoter (<=1kb)	1	32072902	32102861	29960	1	ENSG00000121775.17	ENST00000336294.9	0
chr1	32394362	32394827	466	*	Promoter (<=1kb)	1	32365103	32394448	29346	2	ENSG00000160058.18	ENST00000455895.6	0
chr1	32650316	32650550	235	*	Promoter (<=1kb)	1	32621311	32650549	29239	2	ENSG00000176261.15	ENST00000492007.5	0
chr1	32725209	32725251	43	*	Promoter (<=1kb)	1	32717734	32725237	7504	2	ENSG00000224409.1	ENST00000421619.1	0
chr1	32754438	32754703	266	*	Promoter (<=1kb)	1	32754021	32774970	20950	1	ENSG00000162522.10	ENST00000373481.7	417
chr1	32992447	32992583	137	*	Intron (ENST00000427524.1/ENSG00000236065.2, intron 1 of 1)	1	32987075	33032469	45395	1	ENSG00000236065.2	ENST00000427524.1	5372
chr1	33036863	33037076	214	*	Promoter (<=1kb)	1	33007940	33036911	28972	2	ENSG00000004455.16	ENST00000629371.2	0
chr1	33099356	33099825	470	*	Intron (ENST00000294517.10/ENSG00000142920.16, intron 10 of 11)	1	33094644	33096956	2313	1	ENSG00000142920.16	ENST00000492521.1	4712
chr1	33127323	33127726	404	*	Distal Intergenic	1	33141871	33143230	1360	2	ENSG00000278997.1	ENST00000622988.1	15504
chr1	33433874	33434039	166	*	Promoter (2-3kb)	1	33372326	33431052	58727	2	ENSG00000134686.17	ENST00000484692.1	-2822
chr1	35193106	35193319	214	*	Promoter (<=1kb)	1	35182932	35193148	10217	2	ENSG00000116560.10	ENST00000357214.5	0
chr1	35557493	35557650	158	*	Promoter (<=1kb)	1	35474869	35557612	82744	2	ENSG00000142687.17	ENST00000492888.1	0
chr1	36133503	36133675	173	*	Downstream (2-3kb)	1	36136581	36140998	4418	2	ENSG00000054116.11	ENST00000462715.1	7323
chr1	36374721	36374924	204	*	Intron (ENST00000373129.7/ENSG00000196182.10, intron 1 of 11)	1	36355205	36366072	10868	2	ENSG00000196182.10	ENST00000460417.5	-8649
chr1	36386052	36386289	238	*	Promoter (<=1kb)	1	36339624	36385896	46273	2	ENSG00000196182.10	ENST00000373132.3	-156
chr1	36386537	36386581	45	*	Promoter (<=1kb)	1	36339624	36385896	46273	2	ENSG00000196182.10	ENST00000373132.3	-641
chr1	37471830	37472070	241	*	Promoter (2-3kb)	1	37454879	37474411	19533	2	ENSG00000233621.1	ENST00000424989.1	2341
chr1	37534362	37534631	270	*	3' UTR	1	37544763	37545294	532	1	ENSG00000232273.1	ENST00000437933.1	-10132
chr1	37692272	37692513	242	*	Promoter (<=1kb)	1	37692418	37709719	17302	1	ENSG00000134690.10	ENST00000373055.5	0
chr1	38012448	38012671	224	*	Promoter (<=1kb)	1	38012734	38016976	4243	1	ENSG00000183520.11	ENST00000486563.1	-63
chr1	38064299	38064501	203	*	Intron (ENST00000432922.5/ENSG00000224592.5, intron 1 of 3)	1	38080572	38080911	340	2	ENSG00000223589.2	ENST00000424719.2	16410
chr1	38138407	38138835	429	*	Distal Intergenic	1	38089231	38089329	99	1	ENSG00000265596.1	ENST00000582606.1	49176
chr1	39026770	39026906	137	*	Promoter (<=1kb)	1	39026318	39034636	8319	1	ENSG00000168653.10	ENST00000372969.7	452
chr1	39184041	39184190	150	*	Intron (ENST00000567887.5/ENSG00000127603.23, intron 1 of 100)	1	39204246	39487177	282932	1	ENSG00000127603.23	ENST00000564288.5	-20056
chr1	39192140	39192664	525	*	Intron (ENST00000567887.5/ENSG00000127603.23, intron 1 of 100)	1	39204246	39487177	282932	1	ENSG00000127603.23	ENST00000564288.5	-11582
chr1	39395474	39395680	207	*	Intron (ENST00000567887.5/ENSG00000127603.23, intron 58 of 100)	1	39409073	39416482	7410	1	ENSG00000127603.23	ENST00000530275.2	-13393
chr1	39977135	39977463	329	*	Distal Intergenic	1	39967619	39968614	996	1	ENSG00000168389.17	ENST00000481612.1	9516
chr1	39982081	39982244	164	*	Distal Intergenic	1	39967619	39968614	996	1	ENSG00000168389.17	ENST00000481612.1	14462
chr1	40040488	40040726	239	*	Promoter (<=1kb)	1	40040583	40066300	25718	1	ENSG00000131236.16	ENST00000421589.5	0
chr1	40374671	40374850	180	*	Promoter (<=1kb)	1	40374648	40423326	48679	1	ENSG00000084070.11	ENST00000372708.5	23
chr1	40450415	40450590	176	*	Promoter (<=1kb)	1	40450665	40463716	13052	1	ENSG00000187801.14	ENST00000361584.4	-75
chr1	40531570	40531735	166	*	Promoter (<=1kb)	1	40531653	40546765	15113	1	ENSG00000117010.15	ENST00000465152.1	0
chr1	40711513	40711652	140	*	Promoter (1-2kb)	1	40709543	40770940	61398	1	ENSG00000066136.20	ENST00000372651.5	1970
chr1	40875695	40876097	403	*	Intron (ENST00000414199.1/ENSG00000229528.1, intron 2 of 2)	1	40863914	40876670	12757	1	ENSG00000229528.1	ENST00000414199.1	11781
chr1	40877803	40878040	238	*	Distal Intergenic	1	40863914	40876670	12757	1	ENSG00000229528.1	ENST00000414199.1	13889
chr1	40967747	40968329	583	*	Distal Intergenic	1	40979335	41012565	33231	1	ENSG00000171793.13	ENST00000372621.8	-11006
chr1	41109460	41109729	270	*	Intron (ENST00000397174.6/ENSG00000010803.16, intron 5 of 12)	1	41098638	41099136	499	1	ENSG00000215893.3	ENST00000401064.3	10822
chr1	41498345	41498656	312	*	Distal Intergenic	1	41479127	41484673	5547	2	ENSG00000127129.9	ENST00000490783.5	-13672
chr1	41498925	41499161	237	*	Distal Intergenic	1	41479127	41484673	5547	2	ENSG00000127129.9	ENST00000490783.5	-14252
chr1	41504293	41504375	83	*	Downstream (1-2kb)	1	41479127	41484673	5547	2	ENSG00000127129.9	ENST00000490783.5	-19620
chr1	41713834	41714067	234	*	Intron (ENST00000372583.5/ENSG00000127124.14, intron 1 of 8)	1	41510230	41579900	69671	2	ENSG00000127124.14	ENST00000460604.1	-133934
chr1	41783334	41783603	270	*	Intron (ENST00000372583.5/ENSG00000127124.14, intron 1 of 8)	1	41847948	41869630	21683	2	ENSG00000127124.14	ENST00000479350.1	86027
chr1	41862885	41863227	343	*	Intron (ENST00000372583.5/ENSG00000127124.14, intron 1 of 8)	1	41847948	41869630	21683	2	ENSG00000127124.14	ENST00000479350.1	6403
chr1	41920069	41920098	30	*	Promoter (1-2kb)	1	41506365	41918707	412343	2	ENSG00000127124.14	ENST00000372584.5	-1362
chr1	41954717	41954929	213	*	Intron (ENST00000489103.5/ENSG00000127124.14, intron 1 of 3)	1	41506365	41918707	412343	2	ENSG00000127124.14	ENST00000372584.5	-36010
chr1	42456117	42456416	300	*	Promoter (<=1kb)	1	42430329	42456267	25939	2	ENSG00000066185.12	ENST00000372565.7	0
chr1	42484454	42484671	218	*	Promoter (1-2kb)	1	42482694	42537985	55292	1	ENSG00000186409.14	ENST00000495044.5	1760
chr1	42846478	42846550	73	*	Promoter (<=1kb)	1	42846573	42852473	5901	1	ENSG00000164011.17	ENST00000372502.5	-23
chr1	42924209	42924286	78	*	Downstream (1-2kb)	1	42929020	42931125	2106	2	ENSG00000117394.19	ENST00000439722.2	6839
chr1	42936586	42936990	405	*	Intron (ENST00000426263.7/ENSG00000117394.19, intron 2 of 9)	1	42929020	42931125	2106	2	ENSG00000117394.19	ENST00000439722.2	-5461
chr1	42937380	42937632	253	*	Intron (ENST00000426263.7/ENSG00000117394.19, intron 2 of 9)	1	42926796	42943238	16443	2	ENSG00000117394.19	ENST00000475162.3	5606
chr1	42941144	42941334	191	*	Promoter (1-2kb)	1	42926796	42943238	16443	2	ENSG00000117394.19	ENST00000475162.3	1904
chr1	42941842	42941965	124	*	Promoter (1-2kb)	1	42926796	42943238	16443	2	ENSG00000117394.19	ENST00000475162.3	1273
chr1	42967011	42967286	276	*	Intron (ENST00000431759.5/ENSG00000227533.5, intron 1 of 3)	1	42925375	42959173	33799	2	ENSG00000117394.19	ENST00000426263.7	-7838
chr1	42973464	42973620	157	*	Intron (ENST00000431759.5/ENSG00000227533.5, intron 2 of 3)	1	42925375	42959173	33799	2	ENSG00000117394.19	ENST00000426263.7	-14291
chr1	43206677	43206996	320	*	3' UTR	1	43215356	43222278	6923	1	ENSG00000243710.7	ENST00000428122.1	-8360
chr1	43207243	43207335	93	*	Intron (ENST00000372492.8/ENSG00000243710.7, intron 10 of 22)	1	43215356	43222278	6923	1	ENSG00000243710.7	ENST00000428122.1	-8021
chr1	43472804	43473217	414	*	Distal Intergenic	1	43451003	43453989	2987	2	ENSG00000178922.16	ENST00000583037.5	-18815
chr1	43526074	43526366	293	*	Promoter (<=1kb)	1	43525187	43553519	28333	1	ENSG00000142949.16	ENST00000496043.5	887
chr1	43582195	43582449	255	*	Promoter (<=1kb)	1	43582480	43591118	8639	1	ENSG00000142949.16	ENST00000467464.1	-31
chr1	43649837	43650136	300	*	Promoter (<=1kb)	1	43650158	43705515	55358	1	ENSG00000066135.12	ENST00000372396.3	-22
chr1	43836446	43836639	194	*	Promoter (1-2kb)	1	43838622	43838683	62	1	ENSG00000283477.1	ENST00000635807.1	-1983
chr1	44089772	44089917	146	*	Promoter (1-2kb)	1	44087958	44088477	520	2	ENSG00000227163.2	ENST00000436802.2	-1295
chr1	44327850	44328247	398	*	Intron (ENST00000372257.6/ENSG00000117419.14, intron 3 of 8)	1	44221070	44323043	101974	2	ENSG00000117419.14	ENST00000372259.9	-4807
chr1	44674230	44674732	503	*	Promoter (<=1kb)	1	44635238	44674459	39222	2	ENSG00000126106.13	ENST00000372242.7	0
chr1	44799847	44800159	313	*	Promoter (<=1kb)	1	44800225	44805990	5766	1	ENSG00000173846.12	ENST00000372201.4	-66
chr1	44807457	44807963	507	*	Promoter (<=1kb)	1	44808482	44814129	5648	1	ENSG00000222009.8	ENST00000450269.5	-519
chr1	45499914	45500527	614	*	Promoter (<=1kb)	1	45500053	45513382	13330	1	ENSG00000132763.14	ENST00000401061.8	0
chr1	45550836	45550955	120	*	Promoter (<=1kb)	1	45550846	45567213	16368	1	ENSG00000117448.13	ENST00000496999.5	0
chr1	45892354	45892575	222	*	Intron (ENST00000470809.1/ENSG00000086015.20, intron 4 of 4)	1	45913588	46030759	117172	1	ENSG00000086015.20	ENST00000372008.6	-21013
chr1	46183280	46183431	152	*	Promoter (<=1kb)	1	46183433	46184882	1450	1	ENSG00000117472.9	ENST00000482143.5	-2
chr1	46520737	46520945	209	*	Distal Intergenic	1	46532166	46533614	1449	2	ENSG00000282881.1	ENST00000634804.1	12669
chr1	47314174	47314448	275	*	Promoter (<=1kb)	1	47260419	47314147	53729	2	ENSG00000123473.15	ENST00000447475.6	-27
chr1	47334554	47334634	81	*	Promoter (<=1kb)	1	47333941	47373443	39503	1	ENSG00000162368.13	ENST00000371870.3	613
chr1	47576032	47576270	239	*	Distal Intergenic	1	47550196	47550753	558	1	ENSG00000227883.1	ENST00000427294.1	25836
chr1	47650286	47650602	317	*	Distal Intergenic	1	47688463	47703383	14921	1	ENSG00000227947.1	ENST00000454285.1	-37861
chr1	48069787	48070205	419	*	Intron (ENST00000635446.1/ENSG00000226133.6, intron 4 of 5)	1	48078787	48082196	3410	2	ENSG00000231413.1	ENST00000455238.1	11991
chr1	48494207	48494489	283	*	Downstream (2-3kb)	1	48497263	48497736	474	2	ENSG00000232514.1	ENST00000416622.1	3247
chr1	48853122	48853452	331	*	Intron (ENST00000371839.5/ENSG00000186094.16, intron 6 of 13)	1	48759207	48776969	17763	2	ENSG00000162373.12	ENST00000480399.1	-76153
chr1	48878473	48878713	241	*	Intron (ENST00000371839.5/ENSG00000186094.16, intron 5 of 13)	1	48759207	48776969	17763	2	ENSG00000162373.12	ENST00000480399.1	-101504
chr1	50970018	50970130	113	*	Promoter (<=1kb)	1	50969944	50974558	4615	1	ENSG00000123080.10	ENST00000371761.3	74
chr1	51063035	51063195	161	*	Distal Intergenic	1	51060018	51060103	86	1	ENSG00000275816.1	ENST00000622700.1	3017
chr1	51261380	51261663	284	*	Intron (ENST00000242719.3/ENSG00000123091.4, intron 1 of 2)	1	51264916	51266074	1159	2	ENSG00000236434.2	ENST00000422306.2	4411
chr1	51558468	51558657	190	*	Intron (ENST00000415031.1/ENSG00000227070.1, intron 1 of 1)	1	51577179	51788469	211291	1	ENSG00000117859.18	ENST00000371714.5	-18522
chr1	51637149	51637366	218	*	Intron (ENST00000371714.5/ENSG00000117859.18, intron 4 of 25)	1	51617114	51776912	159799	1	ENSG00000117859.18	ENST00000489990.5	20035
chr1	51878850	51879126	277	*	Promoter (<=1kb)	1	51789196	51878937	89742	2	ENSG00000078618.20	ENST00000544028.5	0
chr1	51897560	51897831	272	*	Distal Intergenic	1	51789196	51878937	89742	2	ENSG00000078618.20	ENST00000544028.5	-18623
chr1	52404420	52404621	202	*	Promoter (<=1kb)	1	52372829	52404459	31631	2	ENSG00000085840.12	ENST00000371568.7	0
chr1	53326269	53326550	282	*	Promoter (<=1kb)	1	53246568	53327399	80832	2	ENSG00000157193.15	ENST00000465675.5	849
chr1	53381983	53382150	168	*	Distal Intergenic	1	53366668	53368245	1578	2	ENSG00000230138.1	ENST00000449958.1	-13738
chr1	54053398	54053562	165	*	Promoter (<=1kb)	1	54026681	54053438	26758	2	ENSG00000116209.11	ENST00000234831.9	0
chr1	54253716	54253869	154	*	Promoter (1-2kb)	1	54238989	54251860	12872	2	ENSG00000157216.15	ENST00000444533.5	-1856
chr1	54764574	54764770	197	*	Promoter (<=1kb)	1	54756898	54764514	7617	2	ENSG00000162396.5	ENST00000371279.3	-60
chr1	55429054	55429634	581	*	Distal Intergenic	1	55398514	55398620	107	1	ENSG00000252162.1	ENST00000516353.1	30540
chr1	55718938	55719154	217	*	Intron (ENST00000422374.1/ENSG00000234810.2, intron 2 of 2)	1	55823807	55868248	44442	1	ENSG00000234810.2	ENST00000424357.1	-104653
chr1	56688475	56688662	188	*	Intron (ENST00000371244.8/ENSG00000162409.10, intron 2 of 8)	1	56719650	56720856	1207	2	ENSG00000187889.12	ENST00000497991.1	32194
chr1	57831685	57831845	161	*	Intron (ENST00000485760.5/ENSG00000173406.15, intron 6 of 20)	1	57860532	57862803	2272	1	ENSG00000226759.7	ENST00000585589.5	-28687
chr1	58397553	58397731	179	*	Intron (ENST00000485760.5/ENSG00000173406.15, intron 3 of 20)	1	58462552	58506199	43648	2	ENSG00000162600.11	ENST00000460671.1	108468
chr1	58592703	58592975	273	*	Distal Intergenic	1	58575423	58577773	2351	2	ENSG00000184292.6	ENST00000371225.3	-14930
chr1	58755326	58755559	234	*	Intron (ENST00000637377.1/ENSG00000283445.1, intron 4 of 6)	1	58780788	58784327	3540	2	ENSG00000177606.6	ENST00000371222.3	28768
chr1	58784054	58784289	236	*	Promoter (<=1kb)	1	58780788	58784327	3540	2	ENSG00000177606.6	ENST00000371222.3	38
chr1	58848733	58849055	323	*	Promoter (2-3kb)	1	58838448	58851254	12807	2	ENSG00000231740.1	ENST00000424592.1	2199
chr1	59150730	59151296	567	*	Promoter (<=1kb)	1	59132473	59151241	18769	2	ENSG00000224609.6	ENST00000631064.2	0
chr1	59375553	59375707	155	*	Intron (ENST00000413489.5/ENSG00000172456.17, intron 4 of 4)	1	59393208	59626023	232816	1	ENSG00000172456.17	ENST00000475949.5	-17501
chr1	59427269	59427437	169	*	Intron (ENST00000634606.1/ENSG00000172456.17, intron 4 of 16)	1	59393208	59626023	232816	1	ENSG00000172456.17	ENST00000475949.5	34061
chr1	59434319	59434528	210	*	Intron (ENST00000634606.1/ENSG00000172456.17, intron 4 of 16)	1	59393208	59626023	232816	1	ENSG00000172456.17	ENST00000475949.5	41111
chr1	59679000	59679152	153	*	Intron (ENST00000634606.1/ENSG00000172456.17, intron 12 of 16)	1	59673686	59762727	89042	1	ENSG00000172456.17	ENST00000471169.5	5314
chr1	61338060	61338258	199	*	Intron (ENST00000371191.5/ENSG00000162599.15, intron 4 of 10)	1	61352450	61404226	51777	1	ENSG00000162599.15	ENST00000482020.1	-14192
chr1	62436411	62436660	250	*	Promoter (<=1kb)	1	62436655	62451804	15150	1	ENSG00000162607.12	ENST00000339950.4	0
chr1	62783807	62783997	191	*	Promoter (<=1kb)	1	62784135	62819065	34931	1	ENSG00000125703.14	ENST00000443289.5	-138
chr1	63877884	63878182	299	*	Intron (ENST00000371080.5/ENSG00000185483.11, intron 1 of 6)	1	63843196	63843685	490	2	ENSG00000228056.3	ENST00000440942.1	-34199
chr1	63920435	63920707	273	*	Intron (ENST00000371080.5/ENSG00000185483.11, intron 1 of 6)	1	63843196	63843685	490	2	ENSG00000228056.3	ENST00000440942.1	-76750
chr1	64039693	64039746	54	*	Intron (ENST00000371080.5/ENSG00000185483.11, intron 2 of 6)	1	64028894	64029000	107	2	ENSG00000207190.1	ENST00000384461.1	-10693
chr1	64343353	64343527	175	*	Distal Intergenic	1	64384398	64384459	62	2	ENSG00000238653.1	ENST00000458856.1	40932
chr1	64517250	64517275	26	*	Intron (ENST00000290039.5/ENSG00000158966.13, intron 1 of 26)	1	64505915	64693053	187139	1	ENSG00000158966.13	ENST00000495994.5	11335
chr1	64898161	64898309	149	*	Intron (ENST00000342505.4/ENSG00000162434.11, intron 1 of 24)	1	64875985	64879063	3079	2	ENSG00000162434.11	ENST00000467764.1	-19098
chr1	65420218	65420277	60	*	Promoter (<=1kb)	1	65420587	65432064	11478	1	ENSG00000213625.8	ENST00000475108.5	-310
chr1	66924984	66925169	186	*	Promoter (<=1kb)	1	66924967	66948240	23274	1	ENSG00000198160.14	ENST00000371012.6	17
chr1	67685116	67685237	122	*	Promoter (<=1kb)	1	67685177	67688338	3162	1	ENSG00000116717.11	ENST00000617962.1	0
chr1	67833149	67833218	70	*	Promoter (<=1kb)	1	67777138	67833436	56299	2	ENSG00000172380.5	ENST00000494936.1	218
chr1	67979003	67979482	480	*	Intron (ENST00000420587.5/ENSG00000232284.7, intron 1 of 9)	1	67955405	68026762	71358	1	ENSG00000232284.7	ENST00000414904.1	23598
chr1	68384388	68384715	328	*	Promoter (2-3kb)	1	68381441	68381657	217	2	ENSG00000229440.1	ENST00000421309.1	-2731
chr1	68385196	68385224	29	*	Distal Intergenic	1	68381441	68381657	217	2	ENSG00000229440.1	ENST00000421309.1	-3539
chr1	70354764	70354988	225	*	Promoter (<=1kb)	1	70354805	70367911	13107	1	ENSG00000197568.13	ENST00000361764.8	0
chr1	70411064	70411225	162	*	Promoter (<=1kb)	1	70411218	70439851	28634	1	ENSG00000116761.11	ENST00000411986.6	0
chr1	74733232	74733405	174	*	Promoter (<=1kb)	1	74733247	74764400	31154	1	ENSG00000162623.15	ENST00000479111.5	0
chr1	75765945	75766089	145	*	Intron (ENST00000528016.1/ENSG00000117054.13, intron 2 of 4)	1	75750451	75763491	13041	1	ENSG00000117054.13	ENST00000481374.1	15494
chr1	75785901	75786266	366	*	Promoter (<=1kb)	1	75786197	75794833	8637	1	ENSG00000137955.15	ENST00000496055.5	0
chr1	76998849	76999001	153	*	Intron (ENST00000477717.5/ENSG00000117069.14, intron 2 of 4)	1	76995457	77050316	54860	1	ENSG00000117069.14	ENST00000488940.1	3392
chr1	77473842	77473943	102	*	Intron (ENST00000354567.6/ENSG00000154027.18, intron 8 of 13)	1	77420325	77420386	62	1	ENSG00000251767.1	ENST00000515958.1	53517
chr1	77536899	77537282	384	*	Intron (ENST00000354567.6/ENSG00000154027.18, intron 13 of 13)	1	77540496	77558731	18236	1	ENSG00000154027.18	ENST00000466393.1	-3214
chr1	77539755	77539802	48	*	Promoter (<=1kb)	1	77540496	77558731	18236	1	ENSG00000154027.18	ENST00000466393.1	-694
chr1	77539944	77540135	192	*	Promoter (<=1kb)	1	77540496	77558731	18236	1	ENSG00000154027.18	ENST00000466393.1	-361
chr1	77888354	77888490	137	*	Promoter (<=1kb)	1	77888513	77933384	44872	1	ENSG00000162614.18	ENST00000401035.7	-23
chr1	78651428	78651504	77	*	Promoter (1-2kb)	1	78649858	78664078	14221	1	ENSG00000137965.10	ENST00000472152.5	1570
chr1	78840954	78841214	261	*	Distal Intergenic	1	78889764	78917885	28122	2	ENSG00000162618.12	ENST00000401034.7	76671
chr1	79323436	79323734	299	*	Promoter (<=1kb)	1	79323769	79324863	1095	1	ENSG00000235011.2	ENST00000415629.2	-35
chr1	80054329	80054503	175	*	Distal Intergenic	1	80092103	80093237	1135	2	ENSG00000235756.2	ENST00000416270.2	38734
chr1	81175007	81175218	212	*	Distal Intergenic	1	81208568	81209210	643	1	ENSG00000235089.1	ENST00000426688.1	-33350
chr1	82565233	82565376	144	*	Distal Intergenic	1	82215220	82261133	45914	2	ENSG00000233290.1	ENST00000420549.1	-304100
chr1	84365753	84365949	197	*	Intron (ENST00000454967.1/ENSG00000203943.8, intron 1 of 2)	1	84367661	84384752	17092	2	ENSG00000240520.5	ENST00000483236.1	18803
chr1	85276559	85276924	366	*	Promoter (<=1kb)	1	85276715	85399963	123249	1	ENSG00000223653.5	ENST00000427819.5	0
chr1	85298075	85298430	356	*	Intron (ENST00000427819.5/ENSG00000223653.5, intron 2 of 4)	1	85277672	85448124	170453	1	ENSG00000223653.5	ENST00000426125.1	20403
chr1	85328846	85329253	408	*	Intron (ENST00000427819.5/ENSG00000223653.5, intron 2 of 4)	1	85277672	85448124	170453	1	ENSG00000223653.5	ENST00000426125.1	51174
chr1	85330236	85330558	323	*	Intron (ENST00000427819.5/ENSG00000223653.5, intron 2 of 4)	1	85277672	85448124	170453	1	ENSG00000223653.5	ENST00000426125.1	52564
chr1	85607018	85607733	716	*	Distal Intergenic	1	85599131	85600734	1604	1	ENSG00000230285.1	ENST00000426794.1	7887
chr1	86207370	86207537	168	*	Distal Intergenic	1	86126092	86156943	30852	2	ENSG00000171502.14	ENST00000496682.2	-50427
chr1	86914162	86914513	352	*	Promoter (<=1kb)	1	86862445	86914365	51921	2	ENSG00000183291.15	ENST00000331835.9	0
chr1	87226389	87226778	390	*	Distal Intergenic	1	87132055	87162137	30083	1	ENSG00000267272.5	ENST00000587165.1	94334
chr1	87806017	87806168	152	*	Promoter (2-3kb)	1	87805286	87808372	3087	2	ENSG00000279778.1	ENST00000623157.1	2204
chr1	88684149	88684245	97	*	Promoter (<=1kb)	1	88684222	88806268	122047	1	ENSG00000065243.19	ENST00000316005.11	0
chr1	88992885	88993247	363	*	Promoter (<=1kb)	1	88935816	88992921	57106	2	ENSG00000137944.16	ENST00000260508.8	0
chr1	89946147	89946258	112	*	Distal Intergenic	1	89939601	89940147	547	1	ENSG00000272672.1	ENST00000608671.1	6546
chr1	89994862	89995045	184	*	Promoter (<=1kb)	1	89995112	90028226	33115	1	ENSG00000162664.16	ENST00000394583.7	-67
chr1	90403244	90403571	328	*	Distal Intergenic	1	90510910	90533472	22563	2	ENSG00000229201.1	ENST00000435832.1	129901
chr1	92804761	92804882	122	*	Distal Intergenic	1	92508696	92792404	283709	2	ENSG00000067208.14	ENST00000540033.2	-12357
chr1	93180450	93180637	188	*	Promoter (<=1kb)	1	93151858	93180516	28659	2	ENSG00000117500.12	ENST00000370290.7	0
chr1	93338416	93338691	276	*	Promoter (<=1kb)	1	93264640	93338531	73892	2	ENSG00000223745.7	ENST00000457025.5	0
chr1	93693368	93693561	194	*	Intron (ENST00000370244.5/ENSG00000137936.16, intron 3 of 13)	1	93561791	93681829	120039	2	ENSG00000137936.16	ENST00000260502.10	-11539
chr1	93703822	93703982	161	*	Intron (ENST00000370244.5/ENSG00000137936.16, intron 3 of 13)	1	93561791	93681829	120039	2	ENSG00000137936.16	ENST00000260502.10	-21993
chr1	93738377	93738585	209	*	Intron (ENST00000370244.5/ENSG00000137936.16, intron 2 of 13)	1	93752924	93775444	22521	2	ENSG00000230439.2	ENST00000433544.1	36859
chr1	93754539	93754827	289	*	Intron (ENST00000370244.5/ENSG00000137936.16, intron 2 of 13)	1	93752924	93775444	22521	2	ENSG00000230439.2	ENST00000433544.1	20617
chr1	93779596	93780061	466	*	Intron (ENST00000370244.5/ENSG00000137936.16, intron 2 of 13)	1	93752924	93775444	22521	2	ENSG00000230439.2	ENST00000433544.1	-4152
chr1	94068139	94068593	455	*	Intron (ENST00000370225.3/ENSG00000198691.11, intron 11 of 49)	1	93992835	94063249	70415	2	ENSG00000198691.11	ENST00000536513.5	-4890
chr1	94259003	94259231	229	*	Intron (ENST00000413103.2/ENSG00000226835.2, intron 3 of 4)	1	94247866	94334848	86983	1	ENSG00000226835.2	ENST00000418242.2	11137
chr1	94300157	94300402	246	*	Promoter (1-2kb)	1	94302038	94303022	985	1	ENSG00000178596.10	ENST00000429913.2	-1636
chr1	94325484	94325648	165	*	Promoter (<=1kb)	1	94318479	94324569	6091	2	ENSG00000236098.1	ENST00000414039.1	-915
chr1	94621524	94621691	168	*	Promoter (2-3kb)	1	94621151	94624184	3034	2	ENSG00000224081.8	ENST00000435559.1	2493
chr1	94648279	94648453	175	*	Promoter (2-3kb)	1	94650544	94651378	835	2	ENSG00000232857.2	ENST00000433311.2	2925
chr1	94735650	94735733	84	*	Intron (ENST00000634870.1/ENSG00000224081.8, intron 1 of 5)	1	94672897	94732345	59449	2	ENSG00000224081.8	ENST00000432162.5	-3305
chr1	94855054	94855287	234	*	Promoter (<=1kb)	1	94616406	94855421	239016	2	ENSG00000224081.8	ENST00000634339.1	134
chr1	95035561	95035829	269	*	Exon (ENST00000495856.1/ENSG00000172339.9, exon 4 of 4)	1	94983550	95027203	43654	2	ENSG00000172339.9	ENST00000507727.2	-8358
chr1	95087169	95087405	237	*	Distal Intergenic	1	94974407	95072945	98539	2	ENSG00000172339.9	ENST00000370205.5	-14224
chr1	95167470	95167619	150	*	Intron (ENST00000370203.8/ENSG00000152078.9, intron 5 of 6)	1	95151377	95247225	95849	1	ENSG00000271092.5	ENST00000604203.1	16093
chr1	96362761	96362981	221	*	Intron (ENST00000435311.1/ENSG00000231987.1, intron 1 of 5)	1	96254069	96374125	120057	2	ENSG00000231987.1	ENST00000435311.1	11144
chr1	97334616	97334947	332	*	Intron (ENST00000370192.7/ENSG00000188641.12, intron 16 of 22)	1	97265446	97296147	30702	1	ENSG00000232878.3	ENST00000630798.1	69170
chr1	97581880	97582116	237	*	Intron (ENST00000370192.7/ENSG00000188641.12, intron 10 of 22)	1	97585862	97586294	433	1	ENSG00000226128.1	ENST00000457466.1	-3746
chr1	100351434	100351591	158	*	Promoter (<=1kb)	1	100351734	100462858	111125	1	ENSG00000079335.18	ENST00000455467.5	-143
chr1	100597167	100597512	346	*	Distal Intergenic	1	100586649	100587431	783	2	ENSG00000213421.4	ENST00000455141.2	-9736
chr1	100631064	100631378	315	*	Intron (ENST00000416343.2/ENSG00000230402.2, intron 1 of 2)	1	100627049	100640613	13565	2	ENSG00000230402.2	ENST00000416343.2	9235
chr1	101174681	101175065	385	*	Distal Intergenic	1	101190520	101190994	475	1	ENSG00000271578.1	ENST00000603646.1	-15455
chr1	103271653	103271755	103	*	Distal Intergenic	1	103414879	103425465	10587	1	ENSG00000230759.1	ENST00000414923.1	-143124
chr1	107936645	107937131	487	*	Intron (ENST00000370056.8/ENSG00000134215.15, intron 1 of 26)	1	107770659	107963500	192842	2	ENSG00000134215.15	ENST00000530671.1	26369
chr1	108719944	108720138	195	*	Promoter (2-3kb)	1	108722411	108742056	19646	1	ENSG00000143107.8	ENST00000445274.1	-2273
chr1	108746554	108746622	69	*	Promoter (<=1kb)	1	108746674	108757005	10332	1	ENSG00000116266.10	ENST00000483586.5	-52
chr1	108830468	108830741	274	*	Promoter (<=1kb)	1	108823276	108830734	7459	2	ENSG00000162641.18	ENST00000603450.1	0
chr1	109075811	109076063	253	*	Promoter (<=1kb)	1	109062486	109075971	13486	2	ENSG00000197780.9	ENST00000461096.6	0
chr1	109197249	109197579	331	*	Promoter (2-3kb)	1	109200191	109203123	2933	1	ENSG00000116299.16	ENST00000527501.1	-2612
chr1	109198431	109198507	77	*	Promoter (1-2kb)	1	109200191	109203123	2933	1	ENSG00000116299.16	ENST00000527501.1	-1684
chr1	109426472	109426760	289	*	Promoter (<=1kb)	1	109411953	109426427	14475	2	ENSG00000143106.12	ENST00000484563.1	-45
chr1	109808192	109808423	232	*	Promoter (2-3kb)	1	109810642	109810998	357	2	ENSG00000224927.2	ENST00000432147.2	2575
chr1	109975704	109975919	216	*	Distal Intergenic	1	109984686	110023735	39050	1	ENSG00000168710.17	ENST00000369799.9	-8767
chr1	110003928	110004079	152	*	Promoter (<=1kb)	1	110004131	110022389	18259	1	ENSG00000168710.17	ENST00000359172.3	-52
chr1	110338581	110338898	318	*	Promoter (<=1kb)	1	110338506	110346677	8172	1	ENSG00000162775.14	ENST00000369784.7	75
chr1	110339118	110339333	216	*	Promoter (<=1kb)	1	110339323	110342690	3368	1	ENSG00000162775.14	ENST00000602849.1	0
chr1	111139879	111140041	163	*	Promoter (<=1kb)	1	111117333	111140040	22708	2	ENSG00000156171.14	ENST00000286692.8	0
chr1	111553319	111553533	215	*	Intron (ENST00000356415.5/ENSG00000116473.14, intron 1 of 7)	1	111483569	111563934	80366	2	ENSG00000121933.18	ENST00000443498.5	10401
chr1	112251754	112251915	162	*	Intron (ENST00000427290.1/ENSG00000231246.1, intron 1 of 1)	1	112177234	112360528	183295	2	ENSG00000231246.1	ENST00000427290.1	108613
chr1	112394123	112394811	689	*	Promoter (1-2kb)	1	112396181	112461164	64984	1	ENSG00000143079.14	ENST00000271277.10	-1370
chr1	112544068	112544455	388	*	Promoter (2-3kb)	1	112525876	112541975	16100	2	ENSG00000007341.18	ENST00000498197.1	-2093
chr1	112575517	112575664	148	*	Intron (ENST00000361846.7/ENSG00000007341.18, intron 11 of 15)	1	112525530	112555876	30347	2	ENSG00000007341.18	ENST00000495109.2	-19641
chr1	112700920	112700955	36	*	Promoter (1-2kb)	1	112699687	112700725	1039	1	ENSG00000155363.18	ENST00000494319.1	1233
chr1	112735915	112736083	169	*	Distal Intergenic	1	112748095	112748475	381	1	ENSG00000234790.1	ENST00000458353.1	-12012
chr1	112866297	112866455	159	*	Intron (ENST00000456651.1/ENSG00000224167.1, intron 1 of 2)	1	112820174	112850643	30470	2	ENSG00000215866.7	ENST00000401018.5	-15654
chr1	113073028	113073105	78	*	Promoter (<=1kb)	1	113011687	113073105	61419	2	ENSG00000238198.1	ENST00000421157.1	0
chr1	113904848	113905283	436	*	Promoter (<=1kb)	1	113905141	113914086	8946	1	ENSG00000118655.4	ENST00000369563.3	0
chr1	114473435	114473637	203	*	Intron (ENST00000358465.6/ENSG00000197323.11, intron 1 of 19)	1	114468315	114469282	968	1	ENSG00000225650.2	ENST00000457635.2	5120
chr1	114758016	114758260	245	*	Promoter (<=1kb)	1	114716914	114758050	41137	2	ENSG00000009307.15	ENST00000610726.4	0
chr1	115063515	115063614	100	*	Intron (ENST00000369516.6/ENSG00000134198.9, intron 2 of 7)	1	115050445	115058425	7981	2	ENSG00000134198.9	ENST00000491992.1	-5090
chr1	115135197	115135355	159	*	Distal Intergenic	1	115099672	115102658	2987	1	ENSG00000233730.1	ENST00000448680.1	35525
chr1	115179448	115179663	216	*	Distal Intergenic	1	115099672	115102658	2987	1	ENSG00000233730.1	ENST00000448680.1	79776
chr1	115190028	115190298	271	*	Distal Intergenic	1	115099672	115102658	2987	1	ENSG00000233730.1	ENST00000448680.1	90356
chr1	115300445	115300621	177	*	Intron (ENST00000425449.1/ENSG00000228035.1, intron 1 of 1)	1	115283034	115368072	85039	1	ENSG00000228035.1	ENST00000425449.1	17411
chr1	115545807	115546274	468	*	Distal Intergenic	1	115556826	115557475	650	1	ENSG00000229101.1	ENST00000422460.1	-10552
chr1	115728032	115728187	156	*	Intron (ENST00000261448.5/ENSG00000118729.11, intron 5 of 10)	1	115727025	115732927	5903	2	ENSG00000118729.11	ENST00000488931.1	4740
chr1	115782865	115783255	391	*	Distal Intergenic	1	115700007	115768781	68775	2	ENSG00000118729.11	ENST00000261448.5	-14084
chr1	116115580	116115697	118	*	Intron (ENST00000369500.3/ENSG00000173212.4, intron 2 of 6)	1	116111755	116135240	23486	1	ENSG00000173212.4	ENST00000369500.3	3825
chr1	116509162	116509421	260	*	Distal Intergenic	1	116493016	116499212	6197	2	ENSG00000224950.2	ENST00000456414.2	-9950
chr1	116556894	116556907	14	*	Intron (ENST00000369489.9/ENSG00000116815.15, intron 1 of 5)	1	116560024	116560111	88	2	ENSG00000264419.1	ENST00000585049.1	3204
chr1	117821668	117822004	337	*	Distal Intergenic	1	117778087	117778506	420	2	ENSG00000228217.1	ENST00000423940.1	-43162
chr1	119140338	119140754	417	*	Promoter (<=1kb)	1	119031216	119140648	109433	2	ENSG00000116874.11	ENST00000369426.9	0
chr1	119279328	119279818	491	*	Intron (ENST00000457719.1/ENSG00000227712.1, intron 2 of 2)	1	119260265	119327303	67039	2	ENSG00000227712.1	ENST00000457719.1	47485
chr1	119648190	119648372	183	*	Promoter (<=1kb)	1	119619422	119647773	28352	2	ENSG00000143067.4	ENST00000421812.2	-417
chr1	119674849	119675023	175	*	Intron (ENST00000493622.5/ENSG00000092621.11, intron 2 of 6)	1	119659798	119734676	74879	1	ENSG00000092621.11	ENST00000493622.5	15051
chr1	119711847	119712070	224	*	Promoter (<=1kb)	1	119711884	119721495	9612	1	ENSG00000092621.11	ENST00000496756.1	0
chr1	120558684	120558792	109	*	Intron (ENST00000612480.2/ENSG00000275131.2, intron 7 of 41)	1	120528387	120548357	19971	2	ENSG00000275131.2	ENST00000637601.1	-10327
chr1	121184480	121184896	417	*	Promoter (<=1kb)	1	121184810	121392822	208013	1	ENSG00000171943.11	ENST00000367123.7	0
chr1	143253995	143254443	449	*	Distal Intergenic	1	143343180	143343275	96	1	ENSG00000276118.1	ENST00000612151.1	-88737
chr1	143265700	143265791	92	*	Distal Intergenic	1	143343180	143343275	96	1	ENSG00000276118.1	ENST00000612151.1	-77389
chr1	145541803	145541902	100	*	Distal Intergenic	1	145509047	145520594	11548	1	ENSG00000275064.1	ENST00000444680.3	32756
chr1	145927237	145927583	347	*	Promoter (<=1kb)	1	145927482	145941206	13725	1	ENSG00000234222.6	ENST00000448561.5	0
chr1	145979571	145979836	266	*	Distal Intergenic	1	145993579	145994216	638	2	ENSG00000265972.5	ENST00000486597.1	14380
chr1	147167468	147167796	329	*	Exon (ENST00000254101.3/ENSG00000131791.7, exon 3 of 8)	1	147155106	147172544	17439	2	ENSG00000131791.7	ENST00000254101.3	4748
chr1	149939253	149939416	164	*	Promoter (2-3kb)	1	149928654	149936898	8245	2	ENSG00000014914.19	ENST00000439741.2	-2355
chr1	150192108	150192280	173	*	Distal Intergenic	1	150211632	150211925	294	1	ENSG00000266187.2	ENST00000581481.2	-19352
chr1	150236121	150236349	229	*	Promoter (<=1kb)	1	150218417	150236156	17740	2	ENSG00000143401.14	ENST00000583931.5	0
chr1	150629080	150629336	257	*	Promoter (<=1kb)	1	150622441	150629140	6700	2	ENSG00000143420.17	ENST00000361532.9	0
chr1	150629603	150629838	236	*	Promoter (<=1kb)	1	150625200	150629612	4413	2	ENSG00000143420.17	ENST00000505321.1	0
chr1	150697414	150697508	95	*	Promoter (<=1kb)	1	150648437	150697144	48708	2	ENSG00000143457.10	ENST00000427665.1	-270
chr1	150876776	150877019	244	*	Promoter (<=1kb)	1	150809705	150876768	67064	2	ENSG00000143437.20	ENST00000358595.9	-8
chr1	150926117	150926279	163	*	Promoter (<=1kb)	1	150926263	150941371	15109	1	ENSG00000143379.12	ENST00000525956.5	0
chr1	151070374	151070629	256	*	Promoter (<=1kb)	1	151070578	151097915	27338	1	ENSG00000143458.11	ENST00000462520.5	0
chr1	151195242	151195427	186	*	Promoter (<=1kb)	1	151185540	151195321	9782	2	ENSG00000163159.11	ENST00000463470.1	0
chr1	151281453	151281633	181	*	Promoter (<=1kb)	1	151281618	151286705	5088	1	ENSG00000143373.17	ENST00000443959.1	0
chr1	151281805	151282109	305	*	Promoter (<=1kb)	1	151280024	151281880	1857	2	ENSG00000232671.5	ENST00000494138.4	0
chr1	151327836	151327984	149	*	Promoter (<=1kb)	1	151327949	151328429	481	1	ENSG00000273481.1	ENST00000609583.1	0
chr1	151494755	151494986	232	*	Distal Intergenic	1	151510510	151519029	8520	1	ENSG00000143375.14	ENST00000505188.5	-15524
chr1	151539797	151540216	420	*	Promoter (<=1kb)	1	151540305	151583583	43279	1	ENSG00000143367.15	ENST00000368849.7	-89
chr1	151790587	151790751	165	*	Promoter (<=1kb)	1	151790804	151791545	742	1	ENSG00000203288.3	ENST00000533481.1	-53
chr1	151989471	151989492	22	*	Intron (ENST00000368811.7/ENSG00000197747.8, intron 1 of 2)	1	151982918	151992578	9661	2	ENSG00000197747.8	ENST00000368809.1	3086
chr1	151992505	151992674	170	*	Promoter (<=1kb)	1	151982918	151992578	9661	2	ENSG00000197747.8	ENST00000368809.1	0
chr1	152048016	152048179	164	*	Promoter (<=1kb)	1	152032506	152047907	15402	2	ENSG00000163191.5	ENST00000478109.1	-109
chr1	152048384	152048453	70	*	Promoter (<=1kb)	1	152032506	152047907	15402	2	ENSG00000163191.5	ENST00000478109.1	-477
chr1	152162928	152163077	150	*	Intron (ENST00000628080.1/ENSG00000233792.3, intron 1 of 1)	1	152153595	152159228	5634	2	ENSG00000215853.3	ENST00000316073.3	-3700
chr1	152167842	152168053	212	*	Promoter (<=1kb)	1	152168125	152332686	164562	1	ENSG00000237975.6	ENST00000593011.5	-72
chr1	152183020	152183212	193	*	Intron (ENST00000593011.5/ENSG00000237975.6, intron 1 of 3)	1	152189351	152341110	151760	1	ENSG00000237975.6	ENST00000420707.5	-6139
chr1	152906172	152906587	416	*	Promoter (1-2kb)	1	152908545	152911886	3342	1	ENSG00000163207.6	ENST00000368764.3	-1958
chr1	153507116	153507201	86	*	Distal Intergenic	1	153500463	153500764	302	2	ENSG00000263841.2	ENST00000583849.2	-6352
chr1	153566457	153566833	377	*	Promoter (<=1kb)	1	153561343	153566755	5413	2	ENSG00000196754.10	ENST00000368709.5	0
chr1	153634005	153634113	109	*	Promoter (<=1kb)	1	153634049	153646306	12258	1	ENSG00000160679.12	ENST00000368694.7	0
chr1	153670944	153671317	374	*	Promoter (<=1kb)	1	153661788	153671028	9241	2	ENSG00000143621.16	ENST00000615950.4	0
chr1	153922993	153923284	292	*	Promoter (<=1kb)	1	153804725	153922975	118251	2	ENSG00000143614.9	ENST00000368655.4	-18
chr1	154220601	154220778	178	*	Promoter (<=1kb)	1	154206706	154220606	13901	2	ENSG00000143612.18	ENST00000368521.9	0
chr1	154431932	154432223	292	*	Promoter (2-3kb)	1	154434653	154454583	19931	1	ENSG00000160712.12	ENST00000515190.1	-2430
chr1	154936774	154936961	188	*	Promoter (<=1kb)	1	154924734	154936991	12258	2	ENSG00000163344.5	ENST00000368467.3	30
chr1	154983074	154983364	291	*	Promoter (<=1kb)	1	154983338	154988132	4795	1	ENSG00000160688.18	ENST00000492620.1	0
chr1	155002215	155002440	226	*	Promoter (<=1kb)	1	155002630	155018522	15893	1	ENSG00000160685.13	ENST00000417934.6	-190
chr1	155085072	155085133	62	*	Promoter (<=1kb)	1	155085516	155086982	1467	1	ENSG00000143590.13	ENST00000470294.5	-383
chr1	155135178	155135334	157	*	Promoter (<=1kb)	1	155135344	155138368	3025	1	ENSG00000169241.17	ENST00000484157.5	-10
chr1	155135823	155135995	173	*	Promoter (<=1kb)	1	155135828	155138415	2588	1	ENSG00000169241.17	ENST00000490276.5	0
chr1	155193710	155193913	204	*	Promoter (<=1kb)	1	155192202	155192916	715	2	ENSG00000185499.16	ENST00000466913.1	-794
chr1	155308591	155308831	241	*	Promoter (<=1kb)	1	155308748	155320666	11919	1	ENSG00000160752.14	ENST00000611010.4	0
chr1	155323828	155324063	236	*	Promoter (<=1kb)	1	155323937	155331114	7178	1	ENSG00000160753.15	ENST00000368347.8	0
chr1	155648679	155648824	146	*	Intron (ENST00000500626.2/ENSG00000246203.2, intron 2 of 8)	1	155614726	155660245	45520	2	ENSG00000246203.2	ENST00000500626.2	11421
chr1	155651582	155651636	55	*	Intron (ENST00000500626.2/ENSG00000246203.2, intron 1 of 8)	1	155614726	155660245	45520	2	ENSG00000246203.2	ENST00000500626.2	8609
chr1	156114300	156114755	456	*	Promoter (<=1kb)	1	156114670	156137764	23095	1	ENSG00000160789.19	ENST00000361308.8	0
chr1	156126407	156126675	269	*	Promoter (<=1kb)	1	156126545	156134960	8416	1	ENSG00000160789.19	ENST00000504687.5	0
chr1	156126871	156126896	26	*	Promoter (<=1kb)	1	156126555	156139303	12749	1	ENSG00000160789.19	ENST00000473598.6	316
chr1	156193697	156194005	309	*	Promoter (<=1kb)	1	156193932	156212795	18864	1	ENSG00000160785.13	ENST00000423538.6	0
chr1	156338562	156338771	210	*	Promoter (<=1kb)	1	156338628	156346995	8368	1	ENSG00000163467.11	ENST00000481479.5	0
chr1	156660140	156660551	412	*	Promoter (<=1kb)	1	156646507	156661424	14918	2	ENSG00000229953.1	ENST00000448869.1	873
chr1	156741178	156741343	166	*	Promoter (<=1kb)	1	156737305	156741131	3827	2	ENSG00000143314.12	ENST00000368211.8	-47
chr1	156747318	156747494	177	*	Promoter (<=1kb)	1	156743156	156747471	4316	2	ENSG00000143321.18	ENST00000482651.5	0
chr1	156898169	156898322	154	*	Intron (ENST00000444016.5/ENSG00000187800.13, intron 1 of 6)	1	156893731	156916434	22704	1	ENSG00000187800.13	ENST00000292357.7	4438
chr1	159429397	159429523	127	*	Promoter (2-3kb)	1	159432204	159433138	935	1	ENSG00000249730.1	ENST00000504970.1	-2681
chr1	159598317	159598685	369	*	Promoter (<=1kb)	1	159598298	159599227	930	1	ENSG00000158731.2	ENST00000289731.2	19
chr1	160206554	160206793	240	*	Promoter (1-2kb)	1	160205421	160215376	9956	1	ENSG00000162734.12	ENST00000368076.1	1133
chr1	160996269	160996503	235	*	3' UTR	1	160999910	161001177	1268	2	ENSG00000158769.17	ENST00000472573.5	4674
chr1	161115395	161115575	181	*	Promoter (2-3kb)	1	161100556	161118055	17500	2	ENSG00000143256.4	ENST00000468311.1	2480
chr1	161389752	161389969	218	*	Distal Intergenic	1	161399409	161422424	23016	1	ENSG00000283696.1	ENST00000636161.1	-9440
chr1	161749851	161750151	301	*	Promoter (<=1kb)	1	161749805	161751781	1977	1	ENSG00000081721.11	ENST00000490591.1	46
chr1	162538947	162539144	198	*	Promoter (2-3kb)	1	162541332	162541628	297	2	ENSG00000227941.1	ENST00000447827.1	2484
chr1	162541718	162542047	330	*	Promoter (<=1kb)	1	162541332	162541628	297	2	ENSG00000227941.1	ENST00000447827.1	-90
chr1	162561350	162561425	76	*	Promoter (<=1kb)	1	162560227	162561308	1082	2	ENSG00000259788.1	ENST00000563991.1	-42
chr1	163035904	163036112	209	*	Distal Intergenic	1	163068775	163076802	8028	1	ENSG00000117152.13	ENST00000421743.6	-32663
chr1	165116715	165117157	443	*	Distal Intergenic	1	165210627	165213090	2464	1	ENSG00000224702.1	ENST00000457106.1	-93470
chr1	165376415	165376528	114	*	Distal Intergenic	1	165201867	165356715	154849	2	ENSG00000162761.14	ENST00000342310.7	-19700
chr1	166184946	166185143	198	*	Distal Intergenic	1	166070020	166166969	96950	2	ENSG00000188859.6	ENST00000338353.3	-17977
chr1	166876235	166876469	235	*	Promoter (<=1kb)	1	166856510	166876327	19818	2	ENSG00000152382.5	ENST00000367874.4	0
chr1	166926006	166926198	193	*	Intron (ENST00000271417.7/ENSG00000143195.12, intron 7 of 9)	1	166908064	166918454	10391	2	ENSG00000143195.12	ENST00000614979.1	-7552
chr1	166944724	166944994	271	*	Intron (ENST00000271417.7/ENSG00000143195.12, intron 3 of 9)	1	166908064	166918454	10391	2	ENSG00000143195.12	ENST00000614979.1	-26270
chr1	167161441	167161654	214	*	Promoter (1-2kb)	1	167162423	167162837	415	2	ENSG00000213068.3	ENST00000450126.1	1183
chr1	168709228	168709413	186	*	Intron (ENST00000367817.3/ENSG00000143196.4, intron 2 of 3)	1	168695459	168729264	33806	2	ENSG00000143196.4	ENST00000367817.3	19851
chr1	169113716	169113853	138	*	Intron (ENST00000367816.5/ENSG00000143153.12, intron 3 of 6)	1	169107907	169127399	19493	1	ENSG00000143153.12	ENST00000494797.1	5809
chr1	169363279	169363419	141	*	Intron (ENST00000472647.5/ENSG00000143156.13, intron 1 of 11)	1	169230714	169367730	137017	2	ENSG00000143156.13	ENST00000528517.5	4311
chr1	169367745	169368158	414	*	Promoter (<=1kb)	1	169367970	169377383	9414	1	ENSG00000117475.13	ENST00000367807.7	0
chr1	169485973	169486271	299	*	Promoter (<=1kb)	1	169463909	169486003	22095	2	ENSG00000117479.12	ENST00000236137.9	0
chr1	169539170	169539332	163	*	Intron (ENST00000367796.3/ENSG00000198734.10, intron 13 of 24)	1	169514166	169515745	1580	2	ENSG00000198734.10	ENST00000495481.1	-23425
chr1	170807619	170807704	86	*	Distal Intergenic	1	170730446	170736233	5788	1	ENSG00000116132.11	ENST00000496573.1	77173
chr1	171781322	171781666	345	*	Promoter (<=1kb)	1	171781664	171786080	4417	1	ENSG00000010165.19	ENST00000485629.1	0
chr1	172351838	172352126	289	*	Intron (ENST00000355305.9/ENSG00000197959.13, intron 17 of 20)	1	172366540	172366646	107	1	ENSG00000206684.1	ENST00000383957.1	-14414
chr1	172532829	172532959	131	*	Promoter (<=1kb)	1	172533118	172611831	78714	1	ENSG00000094975.13	ENST00000616058.4	-159
chr1	172638949	172639344	396	*	Distal Intergenic	1	172659018	172666874	7857	1	ENSG00000117560.7	ENST00000367721.2	-19674
chr1	172909822	172910014	193	*	Promoter (2-3kb)	1	172906900	172907684	785	1	ENSG00000224000.1	ENST00000452366.1	2922
chr1	172934185	172934374	190	*	Intron (ENST00000432694.2/ENSG00000224228.2, intron 1 of 4)	1	172906900	172907684	785	1	ENSG00000224000.1	ENST00000452366.1	27285
chr1	173824702	173824871	170	*	Promoter (<=1kb)	1	173803446	173824720	21275	2	ENSG00000120334.15	ENST00000479159.1	0
chr1	174799664	174799818	155	*	Promoter (<=1kb)	1	174799932	174995308	195377	1	ENSG00000152061.23	ENST00000489615.5	-114
chr1	174999362	174999809	448	*	Promoter (<=1kb)	1	174999435	175004750	5316	1	ENSG00000116161.17	ENST00000426793.1	0
chr1	178126867	178127055	189	*	Intron (ENST00000367649.7/ENSG00000075391.16, intron 1 of 17)	1	178120961	178300055	179095	1	ENSG00000075391.16	ENST00000465723.1	5906
chr1	178172862	178173039	178	*	Intron (ENST00000367649.7/ENSG00000075391.16, intron 1 of 17)	1	178194342	178194709	368	2	ENSG00000270575.1	ENST00000605307.1	21670
chr1	178238623	178239203	581	*	Intron (ENST00000367649.7/ENSG00000075391.16, intron 1 of 17)	1	178194342	178194709	368	2	ENSG00000270575.1	ENST00000605307.1	-43914
chr1	178530165	178530286	122	*	3' UTR	1	178520829	178521812	984	1	ENSG00000240021.9	ENST00000442872.1	9336
chr1	179081795	179082031	237	*	Promoter (<=1kb)	1	179082070	179085855	3786	1	ENSG00000186283.13	ENST00000367625.8	-39
chr1	179814753	179814907	155	*	Promoter (2-3kb)	1	179816184	179817424	1241	2	ENSG00000229407.5	ENST00000453051.5	2517
chr1	179882282	179882438	157	*	Promoter (<=1kb)	1	179882297	179919277	36981	1	ENSG00000143337.18	ENST00000271583.7	0
chr1	181112529	181112855	327	*	Distal Intergenic	1	181088712	181092899	4188	1	ENSG00000162783.10	ENST00000367577.6	23817
chr1	181159725	181159929	205	*	Distal Intergenic	1	181174484	181182208	7725	1	ENSG00000237292.1	ENST00000435023.1	-14555
chr1	183163526	183163726	201	*	Distal Intergenic	1	183138402	183141282	2881	2	ENSG00000224468.3	ENST00000457852.3	-22244
chr1	183471772	183471952	181	*	Promoter (<=1kb)	1	183460874	183471746	10873	2	ENSG00000232860.7	ENST00000421703.5	-26
chr1	183916245	183916446	202	*	Intron (ENST00000304685.8/ENSG00000143344.15, intron 16 of 18)	1	183929854	183940731	10878	2	ENSG00000198756.10	ENST00000486375.1	24285
chr1	183942934	183943147	214	*	Promoter (2-3kb)	1	183929854	183940731	10878	2	ENSG00000198756.10	ENST00000486375.1	-2203
chr1	184754935	184755071	137	*	Promoter (<=1kb)	1	184690231	184754913	64683	2	ENSG00000116406.18	ENST00000318130.12	-22
chr1	185157255	185157416	162	*	Promoter (<=1kb)	1	185157482	185174626	17145	1	ENSG00000116668.12	ENST00000450350.1	-66
chr1	185561926	185562089	164	*	Intron (ENST00000609066.5/ENSG00000228309.6, intron 2 of 2)	1	185558372	185565567	7196	2	ENSG00000228309.6	ENST00000609066.5	3478
chr1	189616887	189617203	317	*	Distal Intergenic	1	189666149	189666256	108	2	ENSG00000252553.1	ENST00000516744.1	49053
chr1	200076207	200076384	178	*	Intron (ENST00000367362.7/ENSG00000116833.13, intron 5 of 7)	1	200054061	200054165	105	1	ENSG00000252860.1	ENST00000517051.1	22146
chr1	200416548	200416671	124	*	Intron (ENST00000637430.1/ENSG00000230623.4, intron 4 of 5)	1	200411830	200415550	3721	1	ENSG00000230623.4	ENST00000635220.1	4718
chr1	200429320	200429414	95	*	Intron (ENST00000637430.1/ENSG00000230623.4, intron 4 of 5)	1	200411830	200415550	3721	1	ENSG00000230623.4	ENST00000635220.1	17490
chr1	201461269	201461539	271	*	Downstream (2-3kb)	1	201464383	201465146	764	2	ENSG00000224818.1	ENST00000430471.1	3607
chr1	201602898	201603109	212	*	Distal Intergenic	1	201622885	201623610	726	1	ENSG00000134369.15	ENST00000593583.1	-19776
chr1	201955225	201955416	192	*	Promoter (<=1kb)	1	201955491	201970661	15171	1	ENSG00000134375.10	ENST00000367287.4	-75
chr1	202029383	202029568	186	*	Promoter (<=1kb)	1	202028606	202028692	87	1	ENSG00000232296.1	ENST00000453255.1	777
chr1	202292240	202292414	175	*	Intron (ENST00000367278.7/ENSG00000133067.17, intron 6 of 17)	1	202276301	202281013	4713	1	ENSG00000133067.17	ENST00000506931.1	15939
chr1	202348540	202348693	154	*	Promoter (<=1kb)	1	202348699	202592706	244008	1	ENSG00000077157.21	ENST00000391959.5	-6
chr1	202927039	202927145	107	*	Promoter (<=1kb)	1	202891100	202927262	36163	2	ENSG00000117153.15	ENST00000367261.7	117
chr1	203038414	203038543	130	*	Intron (ENST00000367240.6/ENSG00000143847.15, intron 1 of 28)	1	203034484	203078740	44257	1	ENSG00000143847.15	ENST00000447715.6	3930
chr1	203512729	203512893	165	*	Distal Intergenic	1	203495970	203499709	3740	1	ENSG00000188770.9	ENST00000448911.1	16759
chr1	203558258	203558542	285	*	Distal Intergenic	1	203495970	203499709	3740	1	ENSG00000188770.9	ENST00000448911.1	62288
chr1	203663408	203663729	322	*	Intron (ENST00000357681.9/ENSG00000058668.14, intron 1 of 20)	1	203656969	203657760	792	2	ENSG00000236035.2	ENST00000451818.2	-5648
chr1	203692707	203692945	239	*	Intron (ENST00000357681.9/ENSG00000058668.14, intron 2 of 20)	1	203682809	203740319	57511	1	ENSG00000058668.14	ENST00000341360.6	9898
chr1	203756670	203756709	40	*	Distal Intergenic	1	203765176	203776117	10942	1	ENSG00000122188.12	ENST00000442561.6	-8467
chr1	203907155	203907331	177	*	Distal Intergenic	1	203903723	203904013	291	2	ENSG00000232917.5	ENST00000479457.1	-3142
chr1	204057469	204057817	349	*	Distal Intergenic	1	204073115	204119859	46745	1	ENSG00000143842.14	ENST00000367203.8	-15298
chr1	204411790	204411962	173	*	Promoter (<=1kb)	1	204403387	204411791	8405	2	ENSG00000158615.8	ENST00000367188.4	0
chr1	204417676	204418030	355	*	Intron (ENST00000443515.1/ENSG00000226330.1, intron 1 of 2)	1	204403387	204411791	8405	2	ENSG00000158615.8	ENST00000367188.4	-5885
chr1	204516337	204516596	260	*	Promoter (<=1kb)	1	204516379	204558119	41741	1	ENSG00000198625.12	ENST00000367183.7	0
chr1	205175815	205176003	189	*	Promoter (2-3kb)	1	205160006	205173393	13388	2	ENSG00000133059.16	ENST00000615388.1	-2422
chr1	205284861	205284988	128	*	Distal Intergenic	1	205257189	205273343	16155	1	ENSG00000133069.15	ENST00000330675.12	27672
chr1	205301063	205301313	251	*	Downstream (<1kb)	1	205302059	205321791	19733	2	ENSG00000163545.8	ENST00000367157.4	20478
chr1	205374651	205375038	388	*	Promoter (1-2kb)	1	205373252	205387440	14189	1	ENSG00000226235.1	ENST00000447832.1	1399
chr1	206202998	206203276	279	*	Promoter (<=1kb)	1	206203345	206303473	100129	1	ENSG00000266028.7	ENST00000579225.2	-69
chr1	206501383	206501518	136	*	Promoter (2-3kb)	1	206503948	206504456	509	1	ENSG00000261000.1	ENST00000562504.1	-2430
chr1	207007241	207007833	593	*	Distal Intergenic	1	207018521	207032747	14227	2	ENSG00000182795.12	ENST00000359470.5	24914
chr1	207027311	207027558	248	*	Exon (ENST00000359470.5/ENSG00000182795.12, exon 2 of 4)	1	207018521	207032747	14227	2	ENSG00000182795.12	ENST00000359470.5	5189
chr1	207051027	207051233	207	*	Promoter (<=1kb)	1	207043849	207051077	7229	2	ENSG00000180667.10	ENST00000315927.8	0
chr1	207305168	207305173	6	*	Intron (ENST00000634239.1/ENSG00000237074.2, intron 3 of 3)	1	207321508	207360966	39459	1	ENSG00000196352.14	ENST00000367064.7	-16335
chr1	207393571	207393935	365	*	Distal Intergenic	1	207372559	207373252	694	1	ENSG00000274245.1	ENST00000618707.1	21012
chr1	207944475	207944688	214	*	Distal Intergenic	1	207886539	207911402	24864	2	ENSG00000174059.16	ENST00000356522.4	-33073
chr1	207964307	207964420	114	*	Distal Intergenic	1	207886539	207911402	24864	2	ENSG00000174059.16	ENST00000356522.4	-52905
chr1	208207411	208208043	633	*	Intron (ENST00000367033.3/ENSG00000076356.6, intron 3 of 31)	1	208209987	208217014	7028	2	ENSG00000076356.6	ENST00000460870.1	8971
chr1	209039430	209039614	185	*	Distal Intergenic	1	209001338	209001476	139	1	ENSG00000278684.1	ENST00000611365.1	38092
chr1	209045655	209045775	121	*	Distal Intergenic	1	209001338	209001476	139	1	ENSG00000278684.1	ENST00000611365.1	44317
chr1	209048808	209049287	480	*	Distal Intergenic	1	209001338	209001476	139	1	ENSG00000278684.1	ENST00000611365.1	47470
chr1	209364778	209364990	213	*	Promoter (2-3kb)	1	209367662	209379690	12029	1	ENSG00000231648.1	ENST00000443636.1	-2672
chr1	209375920	209376103	184	*	Intron (ENST00000443636.1/ENSG00000231648.1, intron 4 of 4)	1	209372055	209373559	1505	1	ENSG00000231648.1	ENST00000447257.1	3865
chr1	209404527	209404645	119	*	Distal Intergenic	1	209428820	209432537	3718	1	ENSG00000230937.10	ENST00000429156.5	-24175
chr1	209404824	209405052	229	*	Distal Intergenic	1	209428820	209432537	3718	1	ENSG00000230937.10	ENST00000429156.5	-23768
chr1	209527511	209527688	178	*	Downstream (<1kb)	1	209528541	209547580	19040	2	ENSG00000224260.6	ENST00000453331.1	19892
chr1	209884804	209885011	208	*	Distal Intergenic	1	209838805	209844632	5828	1	ENSG00000117597.17	ENST00000457820.1	45999
chr1	210188302	210188339	38	*	Distal Intergenic	1	210232799	210246255	13457	1	ENSG00000082497.11	ENST00000367012.3	-44460
chr1	211579188	211579588	401	*	Promoter (<=1kb)	1	211571568	211578742	7175	2	ENSG00000170385.9	ENST00000367001.4	-446
chr1	211675592	211675726	135	*	Promoter (<=1kb)	1	211658657	211675630	16974	2	ENSG00000117650.12	ENST00000540251.5	0
chr1	211735629	211735782	154	*	Distal Intergenic	1	211715928	211725402	9475	2	ENSG00000226868.1	ENST00000458662.1	-10227
chr1	211735934	211736022	89	*	Distal Intergenic	1	211715928	211725402	9475	2	ENSG00000226868.1	ENST00000458662.1	-10532
chr1	212285128	212285409	282	*	Promoter (<=1kb)	1	212285537	212361863	76327	1	ENSG00000066027.11	ENST00000261461.6	-128
chr1	212513083	212513262	180	*	Distal Intergenic	1	212545694	212556065	10372	1	ENSG00000228067.1	ENST00000423842.1	-32432
chr1	212596045	212596260	216	*	Intron (ENST00000366981.8/ENSG00000162772.16, intron 1 of 3)	1	212608628	212620772	12145	1	ENSG00000162772.16	ENST00000613954.4	-12368
chr1	212596516	212596564	49	*	Intron (ENST00000366981.8/ENSG00000162772.16, intron 1 of 3)	1	212608628	212620772	12145	1	ENSG00000162772.16	ENST00000613954.4	-12064
chr1	212608367	212608716	350	*	Promoter (<=1kb)	1	212608628	212620772	12145	1	ENSG00000162772.16	ENST00000613954.4	0
chr1	214446041	214446105	65	*	Intron (ENST00000366956.9/ENSG00000152104.11, intron 3 of 18)	1	214482813	214483387	575	2	ENSG00000213036.3	ENST00000432577.1	37282
chr1	214446824	214447554	731	*	Intron (ENST00000366956.9/ENSG00000152104.11, intron 3 of 18)	1	214482813	214483387	575	2	ENSG00000213036.3	ENST00000432577.1	35833
chr1	214603041	214603154	114	*	Promoter (<=1kb)	1	214603195	214615190	11996	1	ENSG00000117724.12	ENST00000464322.5	-41
chr1	216464590	216464769	180	*	Distal Intergenic	1	216173946	216423396	249451	2	ENSG00000042781.12	ENST00000366942.3	-41194
chr1	217660481	217660800	320	*	Intron (ENST00000470448.5/ENSG00000162814.10, intron 3 of 7)	1	217631324	217871696	240373	1	ENSG00000162814.10	ENST00000366933.4	29157
chr1	218345057	218345230	174	*	Promoter (<=1kb)	1	218344196	218345678	1483	2	ENSG00000232480.1	ENST00000414452.1	448
chr1	218377158	218377542	385	*	Intron (ENST00000366929.4/ENSG00000092969.11, intron 2 of 7)	1	218347038	218434312	87275	1	ENSG00000092969.11	ENST00000488793.1	30120
chr1	218380757	218380888	132	*	Intron (ENST00000366929.4/ENSG00000092969.11, intron 2 of 7)	1	218347038	218434312	87275	1	ENSG00000092969.11	ENST00000488793.1	33719
chr1	218460027	218460246	220	*	Distal Intergenic	1	218442626	218443996	1371	1	ENSG00000281453.1	ENST00000625474.1	17401
chr1	218476503	218476683	181	*	Distal Intergenic	1	218510096	218525978	15883	1	ENSG00000228208.6	ENST00000443836.5	-33413
chr1	218480544	218480703	160	*	Distal Intergenic	1	218510096	218525978	15883	1	ENSG00000228208.6	ENST00000443836.5	-29393
chr1	218496728	218496917	190	*	Distal Intergenic	1	218510096	218525978	15883	1	ENSG00000228208.6	ENST00000443836.5	-13179
chr1	218660653	218660807	155	*	Distal Intergenic	1	218541690	218541899	210	2	ENSG00000212610.2	ENST00000391308.2	-118754
chr1	218674428	218674649	222	*	Distal Intergenic	1	218541690	218541899	210	2	ENSG00000212610.2	ENST00000391308.2	-132529
chr1	218705950	218706116	167	*	Distal Intergenic	1	218541690	218541899	210	2	ENSG00000212610.2	ENST00000391308.2	-164051
chr1	220046463	220046735	273	*	Promoter (<=1kb)	1	219968601	220046658	78058	2	ENSG00000136628.17	ENST00000366923.7	0
chr1	220747987	220748186	200	*	Promoter (<=1kb)	1	220748225	220755060	6836	1	ENSG00000117791.15	ENST00000469583.1	-39
chr1	221439914	221440390	477	*	Distal Intergenic	1	221508559	221510979	2421	1	ENSG00000232436.1	ENST00000440104.1	-68169
chr1	221742111	221742371	261	*	Promoter (<=1kb)	1	221701424	221742176	40753	2	ENSG00000143507.17	ENST00000366899.3	0
chr1	221958338	221958548	211	*	Intron (ENST00000412445.1/ENSG00000238042.5, intron 1 of 3)	1	221966341	221983143	16803	1	ENSG00000228437.5	ENST00000421147.5	-7793
chr1	223233626	223233736	111	*	Promoter (2-3kb)	1	223227615	223230747	3133	2	ENSG00000143502.14	ENST00000470249.1	-2879
chr1	223700853	223701003	151	*	Promoter (<=1kb)	1	223701593	223776016	74424	1	ENSG00000162909.17	ENST00000433674.6	-590
chr1	223701138	223701397	260	*	Promoter (<=1kb)	1	223701593	223776016	74424	1	ENSG00000162909.17	ENST00000433674.6	-196
chr1	223771816	223772206	391	*	Promoter (1-2kb)	1	223770623	223776018	5396	1	ENSG00000162909.17	ENST00000463997.1	1193
chr1	223992560	223992723	164	*	Promoter (<=1kb)	1	223951479	223992594	41116	2	ENSG00000272645.3	ENST00000634905.1	0
chr1	224205196	224205541	346	*	Distal Intergenic	1	224208747	224210412	1666	2	ENSG00000232628.5	ENST00000453760.5	4871
chr1	224498183	224498257	75	*	Intron (ENST00000471578.5/ENSG00000143786.7, intron 1 of 5)	1	224513688	224521221	7534	1	ENSG00000143786.7	ENST00000496372.1	-15431
chr1	224503586	224503707	122	*	Intron (ENST00000471578.5/ENSG00000143786.7, intron 1 of 5)	1	224513688	224521221	7534	1	ENSG00000143786.7	ENST00000496372.1	-9981
chr1	224542661	224542896	236	*	Intron (ENST00000471578.5/ENSG00000143786.7, intron 2 of 5)	1	224529310	224681026	151717	1	ENSG00000143786.7	ENST00000496277.5	13351
chr1	224592915	224593020	106	*	Intron (ENST00000498382.5/ENSG00000143786.7, intron 1 of 5)	1	224587140	224588604	1465	1	ENSG00000143786.7	ENST00000479227.1	5775
chr1	224623847	224624092	246	*	Intron (ENST00000498382.5/ENSG00000143786.7, intron 1 of 5)	1	224616293	224740549	124257	1	ENSG00000143786.7	ENST00000272133.3	7554
chr1	225444984	225445284	301	*	Downstream (1-2kb)	1	225419263	225428925	9663	2	ENSG00000143815.14	ENST00000425080.1	-16059
chr1	225449241	225449545	305	*	Intron (ENST00000428642.1/ENSG00000234476.1, intron 1 of 1)	1	225465021	225473837	8817	1	ENSG00000282418.1	ENST00000632561.1	-15476
chr1	225508619	225508754	136	*	Promoter (<=1kb)	1	225497634	225508583	10950	2	ENSG00000154380.17	ENST00000483952.1	-36
chr1	225657664	225657855	192	*	Distal Intergenic	1	225486835	225653142	166308	2	ENSG00000154380.17	ENST00000366844.7	-4522
chr1	225700165	225700630	466	*	Promoter (<=1kb)	1	225700604	225752243	51640	1	ENSG00000227496.1	ENST00000448264.1	0
chr1	225735798	225735996	199	*	Promoter (<=1kb)	1	225710968	225736274	25307	2	ENSG00000226349.1	ENST00000428148.1	278
chr1	225777633	225777877	245	*	Promoter (<=1kb)	1	225777813	225786969	9157	1	ENSG00000143742.12	ENST00000619790.4	0
chr1	226662935	226663233	299	*	Intron (ENST00000272117.7/ENSG00000143772.9, intron 1 of 6)	1	226656640	226659670	3031	2	ENSG00000228382.1	ENST00000443422.1	-3265
chr1	226940071	226940289	219	*	Promoter (<=1kb)	1	226940286	226987544	47259	1	ENSG00000163050.16	ENST00000366778.5	0
chr1	227805693	227806107	415	*	Distal Intergenic	1	227815693	227846470	30778	1	ENSG00000185888.5	ENST00000366757.3	-9586
chr1	227934766	227935319	554	*	Intron (ENST00000272164.5/ENSG00000143816.7, intron 1 of 3)	1	227941590	227941683	94	2	ENSG00000264483.1	ENST00000584300.1	6364
chr1	228139925	228140267	343	*	Promoter (<=1kb)	1	228139962	228148840	8879	1	ENSG00000143774.16	ENST00000366730.5	0
chr1	228165503	228165690	188	*	Promoter (<=1kb)	1	228164086	228165512	1427	2	ENSG00000203684.5	ENST00000366713.1	0
chr1	228861140	228861359	220	*	Distal Intergenic	1	228858010	228858556	547	1	ENSG00000271399.1	ENST00000604004.1	3130
chr1	229115037	229115086	50	*	Distal Intergenic	1	229092815	229094905	2091	2	ENSG00000236975.1	ENST00000433734.1	-20132
chr1	229980034	229980380	347	*	Distal Intergenic	1	230002730	230007162	4433	1	ENSG00000228058.1	ENST00000445339.1	-22350
chr1	230084476	230084688	213	*	Intron (ENST00000494106.1/ENSG00000143641.9, intron 1 of 6)	1	230067259	230092033	24775	1	ENSG00000143641.9	ENST00000488903.1	17217
chr1	230104585	230105191	607	*	Intron (ENST00000494106.1/ENSG00000143641.9, intron 1 of 6)	1	230067259	230092033	24775	1	ENSG00000143641.9	ENST00000488903.1	37326
chr1	231512276	231512447	172	*	Distal Intergenic	1	231522461	231528255	5795	2	ENSG00000233461.5	ENST00000440665.5	15808
chr1	232127485	232127633	149	*	Distal Intergenic	1	232160091	232185643	25553	1	ENSG00000235152.1	ENST00000428673.1	-32458
chr1	232142424	232142569	146	*	Distal Intergenic	1	232160091	232185643	25553	1	ENSG00000235152.1	ENST00000428673.1	-17522
chr1	232142730	232143084	355	*	Distal Intergenic	1	232160091	232185643	25553	1	ENSG00000235152.1	ENST00000428673.1	-17007
chr1	232383638	232383802	165	*	Distal Intergenic	1	232399142	232402766	3625	2	ENSG00000116991.10	ENST00000494056.1	18964
chr1	233113107	233113137	31	*	Intron (ENST00000258229.13/ENSG00000135749.18, intron 21 of 33)	1	233089851	233135188	45338	2	ENSG00000135749.18	ENST00000484041.5	22051
chr1	233543776	233543931	156	*	Distal Intergenic	1	233614004	233672512	58509	1	ENSG00000135750.14	ENST00000366621.7	-70073
chr1	233707411	233707690	280	*	Distal Intergenic	1	233655695	233666686	10992	1	ENSG00000135750.14	ENST00000472869.1	51716
chr1	233884700	233884940	241	*	Distal Intergenic	1	233904933	234324516	419584	1	ENSG00000183780.12	ENST00000366618.7	-19993
chr1	233885522	233885665	144	*	Distal Intergenic	1	233904933	234324516	419584	1	ENSG00000183780.12	ENST00000366618.7	-19268
chr1	233909258	233909846	589	*	Intron (ENST00000366618.7/ENSG00000183780.12, intron 2 of 7)	1	233904933	234324516	419584	1	ENSG00000183780.12	ENST00000366618.7	4325
chr1	234564378	234564985	608	*	Promoter (<=1kb)	1	234565298	234570088	4791	1	ENSG00000230404.1	ENST00000429507.1	-313
chr1	234612568	234613084	517	*	Distal Intergenic	1	234604269	234609525	5257	2	ENSG00000168264.10	ENST00000366610.7	-3043
chr1	234631752	234632094	343	*	Promoter (2-3kb)	1	234629311	234634780	5470	1	ENSG00000224939.1	ENST00000429269.1	2441
chr1	234724214	234724468	255	*	Promoter (<=1kb)	1	234724042	234731643	7602	1	ENSG00000227630.2	ENST00000437601.2	172
chr1	234866314	234866549	236	*	Distal Intergenic	1	234837976	234838069	94	1	ENSG00000201638.2	ENST00000364768.2	28338
chr1	234871856	234871914	59	*	Distal Intergenic	1	234904186	234904488	303	1	ENSG00000239690.3	ENST00000493933.3	-32272
chr1	234925817	234926019	203	*	Distal Intergenic	1	234904186	234904488	303	1	ENSG00000239690.3	ENST00000493933.3	21631
chr1	234997373	234997568	196	*	Distal Intergenic	1	234979647	234980804	1158	2	ENSG00000258082.1	ENST00000549744.1	-16569
chr1	235011845	235012118	274	*	Distal Intergenic	1	234979647	234980804	1158	2	ENSG00000258082.1	ENST00000549744.1	-31041
chr1	235067689	235067921	233	*	Exon (ENST00000628622.1/ENSG00000280587.1, exon 2 of 3)	1	235065479	235074220	8742	2	ENSG00000280587.1	ENST00000628622.1	6299
chr1	235328328	235328452	125	*	Promoter (<=1kb)	1	235328399	235342596	14198	1	ENSG00000152904.11	ENST00000471812.5	0
chr1	235642233	235642472	240	*	Intron (ENST00000391854.6/ENSG00000168243.10, intron 1 of 3)	1	235547687	235649993	102307	2	ENSG00000168243.10	ENST00000391854.6	7521
chr1	235909076	235909238	163	*	Distal Intergenic	1	235915415	235915521	107	1	ENSG00000206803.1	ENST00000384076.1	-6177
chr1	235917430	235917761	332	*	Promoter (2-3kb)	1	235915415	235915521	107	1	ENSG00000206803.1	ENST00000384076.1	2015
chr1	235943566	235943810	245	*	Promoter (<=1kb)	1	235942553	235943805	1253	2	ENSG00000237845.1	ENST00000438371.1	0
chr1	237873517	237873921	405	*	Intron (ENST00000450451.1/ENSG00000237250.3, intron 3 of 11)	1	237862175	237928321	66147	1	ENSG00000237250.3	ENST00000450451.1	11342
chr1	238648109	238648237	129	*	Distal Intergenic	1	238777049	238779200	2152	2	ENSG00000224783.1	ENST00000422560.1	130963
chr1	240242844	240242982	139	*	Promoter (2-3kb)	1	240245260	240329392	84133	1	ENSG00000155816.19	ENST00000441342.1	-2278
chr1	240766088	240766131	44	*	Promoter (<=1kb)	1	240765557	240768680	3124	1	ENSG00000226919.1	ENST00000413801.1	531
chr1	241519737	241519890	154	*	Promoter (<=1kb)	1	241497603	241519761	22159	2	ENSG00000091483.6	ENST00000366560.3	0
chr1	241608683	241608900	218	*	Intron (ENST00000366554.2/ENSG00000054277.13, intron 1 of 3)	1	241597763	241601178	3416	2	ENSG00000054277.13	ENST00000635737.1	-7505
chr1	242824525	242824795	271	*	Distal Intergenic	1	242772620	242773103	484	1	ENSG00000215800.2	ENST00000400938.2	51905
chr1	242835765	242835990	226	*	Distal Intergenic	1	242882066	242883475	1410	2	ENSG00000270818.1	ENST00000603868.1	47485
chr1	243927062	243927267	206	*	Intron (ENST00000440494.1/ENSG00000226828.1, intron 1 of 11)	1	243917402	244047317	129916	1	ENSG00000226828.1	ENST00000440494.1	9660
chr1	244273862	244273958	97	*	Distal Intergenic	1	244352635	244389091	36457	1	ENSG00000173728.10	ENST00000308105.4	-78677
chr1	244353731	244353962	232	*	Promoter (1-2kb)	1	244352649	244389091	36443	1	ENSG00000173728.10	ENST00000486803.1	1082
chr1	244652759	244652990	232	*	Promoter (<=1kb)	1	244652935	244709033	56099	1	ENSG00000121644.18	ENST00000302550.15	0
chr1	245091924	245092097	174	*	Intron (ENST00000366522.6/ENSG00000203666.12, intron 7 of 7)	1	245083456	245086961	3506	1	ENSG00000203666.12	ENST00000427529.1	8468
chr1	247746337	247746798	462	*	Exon (ENST00000449298.1/ENSG00000235749.2, exon 2 of 2)	1	247738615	247739559	945	1	ENSG00000153230.4	ENST00000283225.2	7722
chr10	10076	10348	273	*	Distal Intergenic	10	14061	14604	544	2	ENSG00000260370.1	ENST00000562162.1	4256
chr10	3810242	3810418	177	*	Distal Intergenic	10	3833950	3834728	779	1	ENSG00000230573.1	ENST00000413339.1	-23532
chr10	4242727	4242980	254	*	Promoter (<=1kb)	10	4235560	4243643	8084	2	ENSG00000233117.2	ENST00000454470.1	663
chr10	4354604	4354736	133	*	Distal Intergenic	10	4384246	4410612	26367	1	ENSG00000224382.1	ENST00000454152.1	-29510
chr10	4527663	4527889	227	*	Distal Intergenic	10	4514952	4515057	106	1	ENSG00000207124.1	ENST00000384396.1	12711
chr10	4663239	4663504	266	*	Intron (ENST00000430998.6/ENSG00000231298.6, intron 1 of 3)	10	4651103	4656800	5698	2	ENSG00000231298.6	ENST00000443994.1	-6439
chr10	4686639	4686924	286	*	Distal Intergenic	10	4650185	4678154	27970	2	ENSG00000231298.6	ENST00000430998.6	-8485
chr10	4704099	4704456	358	*	Distal Intergenic	10	4650185	4678154	27970	2	ENSG00000231298.6	ENST00000430998.6	-25945
chr10	5317622	5317847	226	*	Distal Intergenic	10	5304431	5304865	435	2	ENSG00000223987.1	ENST00000451325.1	-12757
chr10	5548816	5549065	250	*	Distal Intergenic	10	5517281	5526246	8966	2	ENSG00000205488.8	ENST00000542093.5	-22570
chr10	6239156	6239421	266	*	Distal Intergenic	10	6245731	6245831	101	2	ENSG00000238366.1	ENST00000459607.1	6410
chr10	6275409	6275573	165	*	Promoter (2-3kb)	10	6277687	6335982	58296	1	ENSG00000215244.2	ENST00000399868.2	-2114
chr10	8146612	8146910	299	*	Distal Intergenic	10	8161260	8162192	933	1	ENSG00000225053.1	ENST00000451976.1	-14350
chr10	8366613	8366761	149	*	Distal Intergenic	10	8400860	8461863	61004	1	ENSG00000226990.1	ENST00000413286.1	-34099
chr10	11552371	11552542	172	*	Intron (ENST00000609104.5/ENSG00000148429.14, intron 2 of 14)	10	11460510	11532275	71766	2	ENSG00000148429.14	ENST00000277575.5	-20096
chr10	11794093	11794311	219	*	Distal Intergenic	10	11823339	11866776	43438	1	ENSG00000148426.12	ENST00000474155.1	-29028
chr10	11898468	11898717	250	*	Distal Intergenic	10	11849608	11894700	45093	2	ENSG00000225778.5	ENST00000445498.5	-3768
chr10	12067332	12067594	263	*	Promoter (1-2kb)	10	12068972	12123225	54254	1	ENSG00000181192.11	ENST00000263035.8	-1378
chr10	12068542	12068725	184	*	Promoter (<=1kb)	10	12068972	12123225	54254	1	ENSG00000181192.11	ENST00000263035.8	-247
chr10	12705943	12706233	291	*	Intron (ENST00000619168.4/ENSG00000183049.12, intron 3 of 10)	10	12725254	12725353	100	2	ENSG00000221331.1	ENST00000408404.1	19120
chr10	12984473	12984535	63	*	Intron (ENST00000378825.4/ENSG00000151468.10, intron 2 of 2)	10	12896625	13001697	105073	2	ENSG00000151468.10	ENST00000378825.4	17162
chr10	13386776	13386885	110	*	Distal Intergenic	10	13415202	13423133	7932	1	ENSG00000233256.1	ENST00000448272.1	-28317
chr10	13881960	13882044	85	*	Intron (ENST00000357447.6/ENSG00000151474.20, intron 2 of 24)	10	13870797	13871175	379	1	ENSG00000215227.4	ENST00000475013.1	11163
chr10	13882197	13882200	4	*	Intron (ENST00000357447.6/ENSG00000151474.20, intron 2 of 24)	10	13870797	13871175	379	1	ENSG00000215227.4	ENST00000475013.1	11400
chr10	14074501	14074727	227	*	Promoter (<=1kb)	10	14074284	14087605	13322	1	ENSG00000235410.1	ENST00000451617.1	217
chr10	14959319	14959612	294	*	Promoter (<=1kb)	10	14959439	14972851	13413	1	ENSG00000197889.9	ENST00000407572.5	0
chr10	15211525	15211864	340	*	3' UTR	10	15237492	15241767	4276	1	ENSG00000232739.1	ENST00000433455.1	-25628
chr10	16105228	16105509	282	*	Distal Intergenic	10	16071416	16071809	394	2	ENSG00000237913.1	ENST00000433300.1	-33419
chr10	16817505	16817853	349	*	Promoter (<=1kb)	10	16590611	16817528	226918	2	ENSG00000148484.17	ENST00000345264.9	0
chr10	16966186	16966363	178	*	Intron (ENST00000377833.8/ENSG00000107611.14, intron 31 of 66)	10	16965640	16984195	18556	2	ENSG00000107611.14	ENST00000438254.1	17832
chr10	17025635	17025912	278	*	Intron (ENST00000377833.8/ENSG00000107611.14, intron 27 of 66)	10	16965640	16984195	18556	2	ENSG00000107611.14	ENST00000438254.1	-41440
chr10	17059346	17059556	211	*	Intron (ENST00000377833.8/ENSG00000107611.14, intron 22 of 66)	10	17121882	17127837	5956	2	ENSG00000107611.14	ENST00000433666.5	68281
chr10	17062761	17062905	145	*	Intron (ENST00000377833.8/ENSG00000107611.14, intron 22 of 66)	10	17121882	17127837	5956	2	ENSG00000107611.14	ENST00000433666.5	64932
chr10	17063195	17063381	187	*	Intron (ENST00000377833.8/ENSG00000107611.14, intron 22 of 66)	10	17121882	17127837	5956	2	ENSG00000107611.14	ENST00000433666.5	64456
chr10	17075508	17075786	279	*	Intron (ENST00000377833.8/ENSG00000107611.14, intron 17 of 66)	10	17121882	17127837	5956	2	ENSG00000107611.14	ENST00000433666.5	52051
chr10	17215077	17215267	191	*	Exon (ENST00000437232.5/ENSG00000229124.6, exon 4 of 4)	10	17214239	17226898	12660	2	ENSG00000229124.6	ENST00000437232.5	11631
chr10	17215467	17215562	96	*	Intron (ENST00000437232.5/ENSG00000229124.6, intron 3 of 3)	10	17214239	17226898	12660	2	ENSG00000229124.6	ENST00000437232.5	11336
chr10	17216126	17216484	359	*	Exon (ENST00000437232.5/ENSG00000229124.6, exon 3 of 4)	10	17214239	17226898	12660	2	ENSG00000229124.6	ENST00000437232.5	10414
chr10	17230410	17230577	168	*	Promoter (<=1kb)	10	17230609	17235085	4477	1	ENSG00000026025.14	ENST00000421459.2	-32
chr10	17348632	17348750	119	*	Intron (ENST00000377602.4/ENSG00000148488.15, intron 4 of 7)	10	17318383	17327109	8727	2	ENSG00000148488.15	ENST00000440449.5	-21523
chr10	17512585	17512675	91	*	Distal Intergenic	10	17319874	17454330	134457	2	ENSG00000148488.15	ENST00000377602.4	-58255
chr10	17981921	17982195	275	*	Intron (ENST00000377369.6/ENSG00000148482.11, intron 6 of 12)	10	18003104	18007270	4167	2	ENSG00000226083.5	ENST00000445287.1	25075
chr10	20767018	20767213	196	*	Distal Intergenic	10	20804293	20804577	285	1	ENSG00000235940.1	ENST00000412991.1	-37080
chr10	20993406	20993573	168	*	Intron (ENST00000417816.2/ENSG00000078114.18, intron 3 of 6)	10	21028999	21030792	1794	1	ENSG00000228753.1	ENST00000416702.1	-35426
chr10	21335179	21335318	140	*	Distal Intergenic	10	21321961	21322067	107	1	ENSG00000207264.1	ENST00000384534.1	13218
chr10	21373206	21373292	87	*	Promoter (<=1kb)	10	21340233	21372950	32718	2	ENSG00000230109.1	ENST00000433460.1	-256
chr10	21495595	21495784	190	*	Promoter (<=1kb)	10	21496562	21496641	80	2	ENSG00000222071.1	ENST00000410139.1	857
chr10	21927074	21927346	273	*	Intron (ENST00000376980.7/ENSG00000136770.10, intron 3 of 11)	10	21933143	21933438	296	1	ENSG00000201364.1	ENST00000364494.1	-5797
chr10	22428177	22428349	173	*	Intron (ENST00000487973.1/ENSG00000077327.15, intron 2 of 3)	10	22391805	22454224	62420	1	ENSG00000077327.15	ENST00000487973.1	36372
chr10	22620478	22620548	71	*	Intron (ENST00000376573.8/ENSG00000150867.13, intron 1 of 9)	10	22607818	22609717	1900	2	ENSG00000150867.13	ENST00000432610.1	-10761
chr10	22816352	22816547	196	*	Distal Intergenic	10	22787393	22787499	107	1	ENSG00000206842.1	ENST00000384115.1	28959
chr10	22816953	22817182	230	*	Distal Intergenic	10	22787393	22787499	107	1	ENSG00000206842.1	ENST00000384115.1	29560
chr10	22823286	22823449	164	*	Distal Intergenic	10	22787393	22787499	107	1	ENSG00000206842.1	ENST00000384115.1	35893
chr10	24008805	24008959	155	*	Intron (ENST00000376462.5/ENSG00000120549.17, intron 2 of 18)	10	24042131	24219909	177779	1	ENSG00000120549.17	ENST00000636305.1	-33172
chr10	24891959	24892059	101	*	Intron (ENST00000320152.10/ENSG00000099256.18, intron 3 of 8)	10	24908522	24908812	291	2	ENSG00000240294.2	ENST00000464584.2	16753
chr10	24902023	24902405	383	*	Intron (ENST00000320152.10/ENSG00000099256.18, intron 3 of 8)	10	24908522	24908812	291	2	ENSG00000240294.2	ENST00000464584.2	6407
chr10	24921421	24921569	149	*	Intron (ENST00000320152.10/ENSG00000099256.18, intron 3 of 8)	10	24908522	24908812	291	2	ENSG00000240294.2	ENST00000464584.2	-12609
chr10	25062490	25062747	258	*	Promoter (<=1kb)	10	24981980	25062279	80300	2	ENSG00000151023.16	ENST00000615958.4	-211
chr10	26486439	26486626	188	*	Intron (ENST00000376236.8/ENSG00000077420.15, intron 2 of 14)	10	26509589	26509704	116	1	ENSG00000199733.1	ENST00000362863.1	-22963
chr10	28054366	28054523	158	*	Intron (ENST00000337532.9/ENSG00000150054.18, intron 17 of 17)	10	28004702	28004932	231	1	ENSG00000226395.1	ENST00000417885.1	49664
chr10	28078095	28078307	213	*	Intron (ENST00000337532.9/ENSG00000150054.18, intron 13 of 17)	10	28004702	28004932	231	1	ENSG00000226395.1	ENST00000417885.1	73393
chr10	28218127	28218255	129	*	Intron (ENST00000337532.9/ENSG00000150054.18, intron 3 of 17)	10	28125010	28203232	78223	2	ENSG00000150054.18	ENST00000474731.1	-14895
chr10	28291996	28292221	226	*	Promoter (2-3kb)	10	28289258	28289350	93	2	ENSG00000275036.1	ENST00000621498.1	-2646
chr10	28984529	28984672	144	*	Distal Intergenic	10	28898996	28899484	489	2	ENSG00000229605.5	ENST00000480465.1	-85045
chr10	28991355	28991601	247	*	Distal Intergenic	10	28898996	28899484	489	2	ENSG00000229605.5	ENST00000480465.1	-91871
chr10	29064326	29064516	191	*	Distal Intergenic	10	28898996	28899484	489	2	ENSG00000229605.5	ENST00000480465.1	-164842
chr10	29105799	29105959	161	*	Distal Intergenic	10	29289061	29311232	22172	1	ENSG00000120563.8	ENST00000375500.7	-183102
chr10	29160178	29160444	267	*	Distal Intergenic	10	29289061	29311232	22172	1	ENSG00000120563.8	ENST00000375500.7	-128617
chr10	29535572	29535683	112	*	Intron (ENST00000375400.7/ENSG00000197321.14, intron 8 of 35)	10	29545004	29545097	94	2	ENSG00000207612.1	ENST00000384880.1	9414
chr10	29659023	29659470	448	*	Intron (ENST00000375400.7/ENSG00000197321.14, intron 2 of 35)	10	29555090	29647255	92166	2	ENSG00000197321.14	ENST00000483758.1	-11768
chr10	29757938	29758285	348	*	Distal Intergenic	10	29686553	29736781	50229	2	ENSG00000197321.14	ENST00000465422.1	-21157
chr10	29803855	29803936	82	*	Distal Intergenic	10	29686553	29736781	50229	2	ENSG00000197321.14	ENST00000465422.1	-67074
chr10	29804125	29804127	3	*	Distal Intergenic	10	29686553	29736781	50229	2	ENSG00000197321.14	ENST00000465422.1	-67344
chr10	29860185	29860281	97	*	Distal Intergenic	10	29891032	29891467	436	2	ENSG00000237936.1	ENST00000441292.1	31186
chr10	29862863	29863209	347	*	Distal Intergenic	10	29891032	29891467	436	2	ENSG00000237936.1	ENST00000441292.1	28258
chr10	29949633	29949826	194	*	Distal Intergenic	10	29891032	29891467	436	2	ENSG00000237936.1	ENST00000441292.1	-58166
chr10	30152033	30152273	241	*	Distal Intergenic	10	30047532	30115494	67963	2	ENSG00000165757.8	ENST00000465712.1	-36539
chr10	30387812	30388088	277	*	Distal Intergenic	10	30383400	30383622	223	1	ENSG00000235679.1	ENST00000440882.1	4412
chr10	30423368	30423584	217	*	Distal Intergenic	10	30433937	30461832	27896	1	ENSG00000107968.9	ENST00000263056.5	-10353
chr10	30558183	30558380	198	*	Promoter (2-3kb)	10	30555601	30555904	304	2	ENSG00000239744.3	ENST00000468228.3	-2279
chr10	30638049	30638341	293	*	Distal Intergenic	10	30611779	30629762	17984	2	ENSG00000151033.8	ENST00000375318.3	-8287
chr10	30695837	30695854	18	*	Promoter (2-3kb)	10	30693662	30698463	4802	1	ENSG00000234814.8	ENST00000435645.1	2175
chr10	30736838	30736986	149	*	Distal Intergenic	10	30723251	30723740	490	1	ENSG00000230720.1	ENST00000416310.1	13587
chr10	31004935	31005002	68	*	Intron (ENST00000413025.5/ENSG00000183621.15, intron 1 of 5)	10	30844772	30999517	154746	2	ENSG00000183621.15	ENST00000538351.6	-5418
chr10	31075498	31075777	280	*	Distal Intergenic	10	30844638	31031937	187300	2	ENSG00000183621.15	ENST00000452305.5	-43561
chr10	31745705	31745940	236	*	Distal Intergenic	10	31756042	31756136	95	2	ENSG00000222412.1	ENST00000410480.1	10196
chr10	31760153	31760544	392	*	Distal Intergenic	10	31756042	31756136	95	2	ENSG00000222412.1	ENST00000410480.1	-4017
chr10	31940896	31941221	326	*	Distal Intergenic	10	31805404	31928876	123473	2	ENSG00000165322.17	ENST00000396144.8	-12020
chr10	32112210	32112362	153	*	Promoter (<=1kb)	10	32111644	32111789	146	2	ENSG00000234811.1	ENST00000437408.1	-421
chr10	32413702	32413902	201	*	Distal Intergenic	10	32394558	32394665	108	2	ENSG00000200484.1	ENST00000363614.1	-19037
chr10	32692222	32692536	315	*	Intron (ENST00000375025.9/ENSG00000150076.23, intron 5 of 22)	10	32685969	32876553	190585	1	ENSG00000150076.23	ENST00000375028.7	6253
chr10	32980536	32980864	329	*	Promoter (1-2kb)	10	32982541	33082102	99562	1	ENSG00000229656.6	ENST00000414157.1	-1677
chr10	32982339	32982622	284	*	Promoter (<=1kb)	10	32982541	33082102	99562	1	ENSG00000229656.6	ENST00000414157.1	0
chr10	33133906	33134502	597	*	Distal Intergenic	10	33096257	33116672	20416	2	ENSG00000233387.1	ENST00000414308.1	-17234
chr10	33216888	33217266	379	*	Intron (ENST00000374875.5/ENSG00000099250.17, intron 7 of 15)	10	33194372	33213561	19190	2	ENSG00000099250.17	ENST00000466932.1	-3327
chr10	33237791	33238804	1014	*	Intron (ENST00000374875.5/ENSG00000099250.17, intron 5 of 15)	10	33194372	33213561	19190	2	ENSG00000099250.17	ENST00000466932.1	-24230
chr10	33259308	33259491	184	*	Intron (ENST00000374875.5/ENSG00000099250.17, intron 3 of 15)	10	33249414	33263704	14291	2	ENSG00000099250.17	ENST00000455749.1	4213
chr10	33264053	33264756	704	*	Promoter (<=1kb)	10	33249414	33263704	14291	2	ENSG00000099250.17	ENST00000455749.1	-349
chr10	33273316	33273653	338	*	Intron (ENST00000374875.5/ENSG00000099250.17, intron 2 of 15)	10	33249414	33263704	14291	2	ENSG00000099250.17	ENST00000455749.1	-9612
chr10	33365890	33366269	380	*	Distal Intergenic	10	33341655	33341905	251	1	ENSG00000273012.1	ENST00000608148.1	24235
chr10	33377501	33377718	218	*	Distal Intergenic	10	33341655	33341905	251	1	ENSG00000273012.1	ENST00000608148.1	35846
chr10	33412713	33412867	155	*	Distal Intergenic	10	33341655	33341905	251	1	ENSG00000273012.1	ENST00000608148.1	71058
chr10	34254722	34254988	267	*	Intron (ENST00000545260.5/ENSG00000148498.15, intron 20 of 22)	10	34201979	34202074	96	2	ENSG00000199200.2	ENST00000362330.2	-52648
chr10	34556430	34556816	387	*	Intron (ENST00000545260.5/ENSG00000148498.15, intron 2 of 22)	10	34488583	34488878	296	2	ENSG00000234167.1	ENST00000423418.1	-67552
chr10	34582429	34582684	256	*	Intron (ENST00000545260.5/ENSG00000148498.15, intron 2 of 22)	10	34663859	34664101	243	2	ENSG00000229235.1	ENST00000411602.1	81417
chr10	34699113	34699259	147	*	Intron (ENST00000545260.5/ENSG00000148498.15, intron 1 of 22)	10	34675635	34676041	407	2	ENSG00000215184.2	ENST00000399739.2	-23072
chr10	34758509	34758640	132	*	Intron (ENST00000545260.5/ENSG00000148498.15, intron 1 of 22)	10	34109561	34815321	705761	2	ENSG00000148498.15	ENST00000346874.8	56681
chr10	35412982	35413042	61	*	Intron (ENST00000490012.6/ENSG00000108100.17, intron 6 of 9)	10	35434111	35501661	67551	1	ENSG00000108100.17	ENST00000470025.1	-21069
chr10	37067660	37067816	157	*	Distal Intergenic	10	37125788	37232567	106780	1	ENSG00000148513.17	ENST00000611781.4	-57972
chr10	37710816	37711031	216	*	Distal Intergenic	10	37775371	37784131	8761	2	ENSG00000226578.1	ENST00000432530.1	73100
chr10	38010899	38011214	316	*	Promoter (<=1kb)	10	38010699	38054538	43840	1	ENSG00000189180.15	ENST00000478556.1	200
chr10	38403203	38403362	160	*	Promoter (<=1kb)	10	38403189	38452153	48965	1	ENSG00000276805.2	ENST00000622550.2	14
chr10	41124989	41125390	402	*	Distal Intergenic	10	42149310	42149549	240	2	ENSG00000229485.1	ENST00000446298.1	1024159
chr10	42091802	42091959	158	*	Distal Intergenic	10	42149310	42149549	240	2	ENSG00000229485.1	ENST00000446298.1	57590
chr10	42367997	42368178	182	*	Promoter (<=1kb)	10	42331866	42367974	36109	2	ENSG00000215146.4	ENST00000609841.1	-23
chr10	42691814	42692025	212	*	Promoter (<=1kb)	10	42674197	42691723	17527	2	ENSG00000233515.1	ENST00000411439.1	-91
chr10	43355912	43356199	288	*	Distal Intergenic	10	43341786	43341910	125	1	ENSG00000221468.1	ENST00000408541.1	14126
chr10	44051524	44051877	354	*	Distal Intergenic	10	43939003	43944466	5464	1	ENSG00000233395.1	ENST00000451929.1	112521
chr10	44180113	44180464	352	*	Distal Intergenic	10	44259602	44261813	2212	2	ENSG00000237590.1	ENST00000437014.1	81349
chr10	44301094	44301416	323	*	Distal Intergenic	10	44292084	44293709	1626	2	ENSG00000229116.2	ENST00000452578.2	-7385
chr10	44706777	44707057	281	*	Distal Intergenic	10	44806443	44808223	1781	1	ENSG00000227395.1	ENST00000424793.1	-99386
chr10	44752927	44753172	246	*	Distal Intergenic	10	44806443	44808223	1781	1	ENSG00000227395.1	ENST00000424793.1	-53271
chr10	44981296	44981621	326	*	Promoter (<=1kb)	10	44981039	44991960	10922	1	ENSG00000107551.20	ENST00000465735.5	257
chr10	46521104	46521266	163	*	Intron (ENST00000616785.1/ENSG00000264230.7, intron 3 of 3)	10	46549049	46550744	1696	2	ENSG00000204175.5	ENST00000374314.5	29478
chr10	46524208	46524392	185	*	Intron (ENST00000616785.1/ENSG00000264230.7, intron 3 of 3)	10	46549049	46550744	1696	2	ENSG00000204175.5	ENST00000374314.5	26352
chr10	46524741	46524933	193	*	Intron (ENST00000616785.1/ENSG00000264230.7, intron 3 of 3)	10	46549049	46550744	1696	2	ENSG00000204175.5	ENST00000374314.5	25811
chr10	46525380	46525707	328	*	Intron (ENST00000616785.1/ENSG00000264230.7, intron 3 of 3)	10	46549049	46550744	1696	2	ENSG00000204175.5	ENST00000374314.5	25037
chr10	47137432	47137625	194	*	Distal Intergenic	10	47300386	47313547	13162	1	ENSG00000266524.2	ENST00000580279.1	-162761
chr10	47403085	47403291	207	*	Distal Intergenic	10	47365496	47384273	18778	2	ENSG00000265763.3	ENST00000585316.2	-18812
chr10	47406901	47407114	214	*	Distal Intergenic	10	47365496	47384273	18778	2	ENSG00000265763.3	ENST00000585316.2	-22628
chr10	48254037	48254311	275	*	Promoter (2-3kb)	10	48156559	48251757	95199	2	ENSG00000170324.20	ENST00000305531.3	-2280
chr10	52319176	52319362	187	*	Distal Intergenic	10	52315252	52316901	1650	1	ENSG00000107984.9	ENST00000476752.1	3924
chr10	52486963	52487118	156	*	Distal Intergenic	10	52451314	52470533	19220	2	ENSG00000231131.6	ENST00000422763.1	-16430
chr10	52884107	52884351	245	*	Distal Intergenic	10	52852607	52852703	97	1	ENSG00000201196.1	ENST00000364326.1	31500
chr10	58029161	58029376	216	*	Distal Intergenic	10	57982285	57982993	709	1	ENSG00000270192.1	ENST00000603189.1	46876
chr10	58157385	58157679	295	*	Distal Intergenic	10	58106423	58106879	457	2	ENSG00000232115.1	ENST00000418296.1	-50506
chr10	58269083	58269367	285	*	Promoter (<=1kb)	10	58269178	58288348	19171	1	ENSG00000122873.11	ENST00000464703.5	0
chr10	58641188	58641411	224	*	Intron (ENST00000373886.7/ENSG00000122870.11, intron 2 of 20)	10	58620849	58650867	30019	1	ENSG00000122870.11	ENST00000476684.1	20339
chr10	58648243	58648390	148	*	Intron (ENST00000373886.7/ENSG00000122870.11, intron 2 of 20)	10	58620849	58650867	30019	1	ENSG00000122870.11	ENST00000476684.1	27394
chr10	58856606	58856769	164	*	Distal Intergenic	10	58869184	58869528	345	1	ENSG00000252076.1	ENST00000516267.1	-12415
chr10	58920149	58920278	130	*	Distal Intergenic	10	58869184	58869528	345	1	ENSG00000252076.1	ENST00000516267.1	50965
chr10	59388146	59388347	202	*	Distal Intergenic	10	59352270	59363181	10912	2	ENSG00000148541.12	ENST00000512919.5	-24965
chr10	60956136	60956375	240	*	Intron (ENST00000357917.4/ENSG00000072422.16, intron 2 of 11)	10	60869438	60944247	74810	2	ENSG00000072422.16	ENST00000337910.9	-11889
chr10	61028894	61029282	389	*	Distal Intergenic	10	61016275	61026420	10146	1	ENSG00000227244.2	ENST00000417931.1	12619
chr10	61837096	61837249	154	*	Distal Intergenic	10	61781745	61821246	39502	2	ENSG00000233643.2	ENST00000441001.2	-15850
chr10	61837420	61837612	193	*	Distal Intergenic	10	61781745	61821246	39502	2	ENSG00000233643.2	ENST00000441001.2	-16174
chr10	61843039	61843179	141	*	Distal Intergenic	10	61781745	61821246	39502	2	ENSG00000233643.2	ENST00000441001.2	-21793
chr10	62049213	62049373	161	*	Promoter (<=1kb)	10	62049211	62093064	43854	1	ENSG00000150347.14	ENST00000309334.5	2
chr10	62231460	62231535	76	*	Intron (ENST00000315289.6/ENSG00000182010.10, intron 1 of 8)	10	62183035	62236263	53229	2	ENSG00000182010.10	ENST00000315289.6	4728
chr10	62384295	62384585	291	*	Intron (ENST00000395254.7/ENSG00000138311.15, intron 2 of 4)	10	62375544	62376352	809	1	ENSG00000138311.15	ENST00000421210.1	8751
chr10	62425920	62426341	422	*	Intron (ENST00000395255.7/ENSG00000138311.15, intron 3 of 4)	10	62375544	62376352	809	1	ENSG00000138311.15	ENST00000421210.1	50376
chr10	62652251	62652334	84	*	Intron (ENST00000410046.7/ENSG00000138311.15, intron 5 of 7)	10	62643871	62659272	15402	1	ENSG00000138311.15	ENST00000461412.1	8380
chr10	62732987	62733348	362	*	Distal Intergenic	10	62741208	62741385	178	2	ENSG00000234489.1	ENST00000412255.1	8037
chr10	62804542	62804694	153	*	Promoter (<=1kb)	10	62804857	62808483	3627	1	ENSG00000181915.4	ENST00000373783.2	-163
chr10	63269151	63269361	211	*	Promoter (<=1kb)	10	63167348	63269187	101840	2	ENSG00000171988.17	ENST00000402544.5	0
chr10	63700210	63700494	285	*	Intron (ENST00000444770.1/ENSG00000228566.1, intron 2 of 2)	10	63664664	63990568	325905	1	ENSG00000228566.1	ENST00000444770.1	35546
chr10	66747350	66747520	171	*	Intron (ENST00000433211.6/ENSG00000183230.16, intron 9 of 17)	10	66837457	66837704	248	1	ENSG00000277056.1	ENST00000620045.1	-89937
chr10	67602263	67602482	220	*	Intron (ENST00000433211.6/ENSG00000183230.16, intron 3 of 17)	10	67521842	67665652	143811	2	ENSG00000183230.16	ENST00000330298.6	63170
chr10	68095437	68095635	199	*	Distal Intergenic	10	68106117	68212012	105896	1	ENSG00000138347.15	ENST00000540630.5	-10482
chr10	68097115	68097532	418	*	Distal Intergenic	10	68106117	68212012	105896	1	ENSG00000138347.15	ENST00000540630.5	-8585
chr10	68136115	68136435	321	*	5' UTR	10	68158079	68158408	330	1	ENSG00000222371.1	ENST00000410439.1	-21644
chr10	68153600	68153857	258	*	Intron (ENST00000540630.5/ENSG00000138347.15, intron 7 of 20)	10	68158079	68158408	330	1	ENSG00000222371.1	ENST00000410439.1	-4222
chr10	68527624	68527776	153	*	Promoter (<=1kb)	10	68478001	68527474	49474	2	ENSG00000122912.14	ENST00000609923.5	-150
chr10	68665896	68666254	359	*	Intron (ENST00000373644.4/ENSG00000138336.8, intron 6 of 11)	10	68674356	68675100	745	1	ENSG00000227583.1	ENST00000419176.1	-8102
chr10	68666479	68666634	156	*	Intron (ENST00000373644.4/ENSG00000138336.8, intron 6 of 11)	10	68674356	68675100	745	1	ENSG00000227583.1	ENST00000419176.1	-7722
chr10	68901138	68901317	180	*	Promoter (<=1kb)	10	68901278	68946847	45570	1	ENSG00000107625.12	ENST00000373585.7	0
chr10	69061242	69061632	391	*	Distal Intergenic	10	69088106	69104541	16436	1	ENSG00000122862.4	ENST00000462445.1	-26474
chr10	69179690	69179863	174	*	Promoter (<=1kb)	10	69180232	69209098	28867	1	ENSG00000156502.13	ENST00000359655.8	-369
chr10	69232414	69232718	305	*	Promoter (<=1kb)	10	69215333	69232490	17158	2	ENSG00000229261.1	ENST00000450995.1	0
chr10	69382869	69383079	211	*	Intron (ENST00000360289.6/ENSG00000156515.21, intron 14 of 21)	10	69392279	69401118	8840	1	ENSG00000156515.21	ENST00000470050.1	-9200
chr10	69446799	69447221	423	*	Distal Intergenic	10	69451473	69507669	56197	1	ENSG00000099282.9	ENST00000373290.6	-4252
chr10	69703926	69704053	128	*	Distal Intergenic	10	69684899	69692452	7554	1	ENSG00000235645.2	ENST00000434931.2	19027
chr10	69807469	69807823	355	*	Intron (ENST00000479733.5/ENSG00000197467.13, intron 1 of 40)	10	69802424	69958701	156278	1	ENSG00000197467.13	ENST00000522165.5	5045
chr10	70146928	70147068	141	*	Promoter (<=1kb)	10	70137983	70146676	8694	2	ENSG00000156521.13	ENST00000479086.1	-252
chr10	70170604	70170836	233	*	Promoter (<=1kb)	10	70150204	70170523	20320	2	ENSG00000079332.14	ENST00000373241.8	-81
chr10	70255786	70256021	236	*	Exon (ENST00000277942.6/ENSG00000148734.7, exon 4 of 4)	10	70218779	70233911	15133	2	ENSG00000180817.11	ENST00000495346.1	-21875
chr10	70376837	70377178	342	*	Promoter (<=1kb)	10	70298970	70376779	77810	2	ENSG00000172731.13	ENST00000395011.5	-58
chr10	70378152	70378463	312	*	Promoter (1-2kb)	10	70298970	70376779	77810	2	ENSG00000172731.13	ENST00000395011.5	-1373
chr10	70578365	70578679	315	*	Distal Intergenic	10	70597348	70602759	5412	2	ENSG00000180644.6	ENST00000373209.2	24080
chr10	70656577	70656859	283	*	Distal Intergenic	10	70672803	70762441	89639	1	ENSG00000138316.10	ENST00000373207.1	-15944
chr10	70664625	70665093	469	*	Distal Intergenic	10	70672803	70762441	89639	1	ENSG00000138316.10	ENST00000373207.1	-7710
chr10	70816462	70816686	225	*	Promoter (<=1kb)	10	70815970	70881173	65204	1	ENSG00000166224.16	ENST00000373202.7	492
chr10	71218149	71218377	229	*	Promoter (<=1kb)	10	71217224	71218228	1005	2	ENSG00000237512.6	ENST00000447119.2	0
chr10	71766819	71767413	595	*	Intron (ENST00000622827.4/ENSG00000107736.19, intron 36 of 67)	10	71760482	71761944	1463	2	ENSG00000107738.19	ENST00000481568.2	-4875
chr10	71860580	71860765	186	*	Distal Intergenic	10	71816298	71851375	35078	2	ENSG00000197746.13	ENST00000394936.7	-9205
chr10	71868317	71868490	174	*	Distal Intergenic	10	71878356	71879107	752	1	ENSG00000230526.1	ENST00000441348.1	-9866
chr10	71871374	71871532	159	*	Distal Intergenic	10	71878356	71879107	752	1	ENSG00000230526.1	ENST00000441348.1	-6824
chr10	72260614	72260786	173	*	Distal Intergenic	10	72273920	72276036	2117	1	ENSG00000168209.4	ENST00000307365.3	-13134
chr10	72273717	72274028	312	*	Promoter (<=1kb)	10	72273920	72276036	2117	1	ENSG00000168209.4	ENST00000307365.3	0
chr10	72298077	72298238	162	*	Distal Intergenic	10	72274915	72275980	1066	2	ENSG00000269926.1	ENST00000491934.2	-22097
chr10	72320020	72320263	244	*	Distal Intergenic	10	72335557	72336865	1309	2	ENSG00000148719.14	ENST00000473051.1	16602
chr10	72320881	72321206	326	*	Distal Intergenic	10	72335557	72336865	1309	2	ENSG00000148719.14	ENST00000473051.1	15659
chr10	72331933	72332260	328	*	Downstream (<1kb)	10	72335557	72336865	1309	2	ENSG00000148719.14	ENST00000473051.1	4605
chr10	72335194	72335328	135	*	Promoter (1-2kb)	10	72335557	72336865	1309	2	ENSG00000148719.14	ENST00000473051.1	1537
chr10	72625931	72626245	315	*	Promoter (<=1kb)	10	72367327	72626191	258865	2	ENSG00000107745.17	ENST00000398761.8	0
chr10	72691865	72692085	221	*	Promoter (<=1kb)	10	72692131	72887694	195564	1	ENSG00000156026.14	ENST00000373053.7	-46
chr10	73252563	73252891	329	*	Promoter (<=1kb)	10	73248843	73252625	3783	2	ENSG00000182180.13	ENST00000479005.1	0
chr10	73887753	73888086	334	*	Distal Intergenic	10	73812501	73874591	62091	2	ENSG00000148660.20	ENST00000423381.5	-13162
chr10	73894644	73894802	159	*	Distal Intergenic	10	73909177	73913049	3873	1	ENSG00000122861.15	ENST00000481390.5	-14375
chr10	73899310	73899665	356	*	Distal Intergenic	10	73909177	73913049	3873	1	ENSG00000122861.15	ENST00000481390.5	-9512
chr10	73906588	73907203	616	*	Promoter (1-2kb)	10	73909177	73913049	3873	1	ENSG00000122861.15	ENST00000481390.5	-1974
chr10	73966168	73966347	180	*	Distal Intergenic	10	73995193	74120160	124968	1	ENSG00000035403.16	ENST00000623461.3	-28846
chr10	73997885	73998090	206	*	Promoter (<=1kb)	10	73998114	74118048	119935	1	ENSG00000035403.16	ENST00000624354.3	-24
chr10	74150870	74151262	393	*	Promoter (<=1kb)	10	74151185	74709299	558115	1	ENSG00000156110.13	ENST00000539909.5	0
chr10	74294025	74294221	197	*	Intron (ENST00000539909.5/ENSG00000156110.13, intron 3 of 9)	10	74344550	74344805	256	2	ENSG00000236900.1	ENST00000436122.1	50584
chr10	75358819	75359546	728	*	Exon (ENST00000416398.1/ENSG00000226051.6, exon 2 of 3)	10	75382393	75382844	452	2	ENSG00000236797.1	ENST00000416656.1	23298
chr10	75508584	75508800	217	*	Intron (ENST00000611255.4/ENSG00000148655.14, intron 2 of 6)	10	75552458	75552553	96	1	ENSG00000207583.1	ENST00000384851.1	-43658
chr10	75530339	75530616	278	*	Intron (ENST00000611255.4/ENSG00000148655.14, intron 2 of 6)	10	75552458	75552553	96	1	ENSG00000207583.1	ENST00000384851.1	-21842
chr10	75547375	75547577	203	*	Intron (ENST00000611255.4/ENSG00000148655.14, intron 2 of 6)	10	75552458	75552553	96	1	ENSG00000207583.1	ENST00000384851.1	-4881
chr10	76428699	76428912	214	*	Intron (ENST00000611255.4/ENSG00000148655.14, intron 6 of 6)	10	76437408	76438775	1368	2	ENSG00000230575.1	ENST00000412137.1	9863
chr10	76583781	76583993	213	*	Distal Intergenic	10	76558350	76560994	2645	2	ENSG00000269256.1	ENST00000597938.1	-22787
chr10	77160510	77160931	422	*	Intron (ENST00000604624.5/ENSG00000156113.21, intron 4 of 27)	10	77148292	77150100	1809	1	ENSG00000225497.5	ENST00000430464.1	12218
chr10	77350624	77350974	351	*	Intron (ENST00000604624.5/ENSG00000156113.21, intron 1 of 27)	10	77354404	77376613	22210	1	ENSG00000225652.1	ENST00000418515.1	-3430
chr10	77392937	77393133	197	*	Intron (ENST00000604624.5/ENSG00000156113.21, intron 1 of 27)	10	76869601	77403984	534384	2	ENSG00000156113.21	ENST00000604624.5	10851
chr10	77416585	77416618	34	*	Intron (ENST00000372437.5/ENSG00000156113.21, intron 1 of 28)	10	76884878	77404025	519148	2	ENSG00000156113.21	ENST00000406533.7	-12560
chr10	77505852	77506078	227	*	Intron (ENST00000372437.5/ENSG00000156113.21, intron 1 of 28)	10	77433572	77433782	211	2	ENSG00000228092.1	ENST00000426313.1	-72070
chr10	77513801	77513986	186	*	Intron (ENST00000372437.5/ENSG00000156113.21, intron 1 of 28)	10	77587049	77587159	111	1	ENSG00000199592.1	ENST00000362722.1	-73063
chr10	77531463	77531689	227	*	Intron (ENST00000372437.5/ENSG00000156113.21, intron 1 of 28)	10	77587049	77587159	111	1	ENSG00000199592.1	ENST00000362722.1	-55360
chr10	78033704	78033859	156	*	Promoter (<=1kb)	10	78033760	78037335	3576	1	ENSG00000138326.18	ENST00000613865.4	0
chr10	78458291	78458491	201	*	Intron (ENST00000634930.1/ENSG00000282863.1, intron 1 of 3)	10	78406544	78550857	144314	1	ENSG00000282863.1	ENST00000510550.2	51747
chr10	78459013	78459307	295	*	Intron (ENST00000634930.1/ENSG00000282863.1, intron 1 of 3)	10	78406544	78550857	144314	1	ENSG00000282863.1	ENST00000510550.2	52469
chr10	78757114	78757331	218	*	Distal Intergenic	10	78696062	78697022	961	2	ENSG00000228683.1	ENST00000455498.1	-60092
chr10	78960472	78960628	157	*	Promoter (1-2kb)	10	78943328	78962394	19067	2	ENSG00000224596.7	ENST00000428862.5	1766
chr10	78973100	78973384	285	*	Intron (ENST00000456353.5/ENSG00000224596.7, intron 5 of 9)	10	78943328	78962394	19067	2	ENSG00000224596.7	ENST00000428862.5	-10706
chr10	79150052	79150361	310	*	Intron (ENST00000334512.9/ENSG00000108175.16, intron 3 of 24)	10	79201595	79315753	114159	1	ENSG00000108175.16	ENST00000611351.1	-51234
chr10	79184395	79184429	35	*	Intron (ENST00000334512.9/ENSG00000108175.16, intron 4 of 24)	10	79201595	79315753	114159	1	ENSG00000108175.16	ENST00000611351.1	-17166
chr10	80506235	80506545	311	*	Intron (ENST00000429989.7/ENSG00000108219.14, intron 3 of 8)	10	80515467	80519635	4169	1	ENSG00000108219.14	ENST00000265450.5	-8922
chr10	80509804	80509939	136	*	Exon (ENST00000469149.1/ENSG00000108219.14, exon 5 of 5)	10	80515467	80519635	4169	1	ENSG00000108219.14	ENST00000265450.5	-5528
chr10	82288474	82288873	400	*	Intron (ENST00000372141.6/ENSG00000185737.12, intron 1 of 8)	10	82340771	82340876	106	1	ENSG00000207275.1	ENST00000384545.1	-51898
chr10	82982263	82982583	321	*	Intron (ENST00000372141.6/ENSG00000185737.12, intron 8 of 8)	10	83067962	83068071	110	2	ENSG00000200774.1	ENST00000363904.1	85488
chr10	84269783	84270004	222	*	Distal Intergenic	10	84279980	84294659	14680	1	ENSG00000229404.5	ENST00000415469.5	-9976
chr10	85642601	85642783	183	*	Promoter (1-2kb)	10	85644073	85648066	3994	1	ENSG00000270002.1	ENST00000474115.2	-1290
chr10	85642954	85643128	175	*	Promoter (<=1kb)	10	85644073	85648066	3994	1	ENSG00000270002.1	ENST00000474115.2	-945
chr10	85643860	85644067	208	*	Promoter (<=1kb)	10	85644073	85648066	3994	1	ENSG00000270002.1	ENST00000474115.2	-6
chr10	87635815	87635817	3	*	Intron (ENST00000438082.1/ENSG00000225913.2, intron 2 of 3)	10	87642607	87642954	348	1	ENSG00000234192.1	ENST00000414476.1	-6790
chr10	89278171	89278338	168	*	Exon (ENST00000487618.5/ENSG00000107798.17, exon 4 of 4)	10	89283694	89308900	25207	1	ENSG00000119922.9	ENST00000638108.1	-5356
chr10	89553188	89553520	333	*	Intron (ENST00000475682.1/ENSG00000152779.13, intron 2 of 2)	10	89462503	89556641	94139	2	ENSG00000152779.13	ENST00000475682.1	3121
chr10	89921424	89921777	354	*	Intron (ENST00000428485.1/ENSG00000226159.1, intron 3 of 3)	10	89915489	89957373	41885	2	ENSG00000226159.1	ENST00000428485.1	35596
chr10	90859419	90859650	232	*	Promoter (1-2kb)	10	90740823	90857698	116876	2	ENSG00000148680.15	ENST00000371719.2	-1721
chr10	90921300	90921614	315	*	Promoter (<=1kb)	10	90912096	90921276	9181	2	ENSG00000148677.6	ENST00000371697.3	-24
chr10	90935682	90935822	141	*	Distal Intergenic	10	90922731	90922835	105	2	ENSG00000201604.1	ENST00000364734.1	-12847
chr10	90968844	90968964	121	*	Distal Intergenic	10	90994620	91006390	11771	1	ENSG00000225519.1	ENST00000412362.1	-25656
chr10	91652478	91652739	262	*	Distal Intergenic	10	91666780	91667782	1003	2	ENSG00000213449.2	ENST00000455134.1	15043
chr10	91901844	91901955	112	*	Distal Intergenic	10	91896704	91896897	194	1	ENSG00000273497.1	ENST00000611836.1	5140
chr10	92591646	92591834	189	*	Promoter (1-2kb)	10	92593286	92655395	62110	1	ENSG00000138160.5	ENST00000260731.4	-1452
chr10	93458809	93459210	402	*	Intron (ENST00000358334.9/ENSG00000138119.16, intron 1 of 52)	10	93306430	93482194	175765	2	ENSG00000138119.16	ENST00000358334.9	22984
chr10	93465831	93465956	126	*	Intron (ENST00000358334.9/ENSG00000138119.16, intron 1 of 52)	10	93306430	93482194	175765	2	ENSG00000138119.16	ENST00000358334.9	16238
chr10	93475711	93476161	451	*	Intron (ENST00000358334.9/ENSG00000138119.16, intron 1 of 52)	10	93306430	93482194	175765	2	ENSG00000138119.16	ENST00000358334.9	6033
chr10	93991993	93992211	219	*	Distal Intergenic	10	93958808	93961540	2733	2	ENSG00000180764.13	ENST00000489875.3	-30453
chr10	94358510	94358693	184	*	Intron (ENST00000371361.3/ENSG00000173145.11, intron 2 of 20)	10	94333226	94362939	29714	2	ENSG00000173145.11	ENST00000371361.3	4246
chr10	94381043	94381344	302	*	Distal Intergenic	10	94361324	94362959	1636	2	ENSG00000173145.11	ENST00000461562.1	-18084
chr10	94397620	94398124	505	*	Distal Intergenic	10	94402504	94535930	133427	1	ENSG00000108239.8	ENST00000225235.4	-4380
chr10	94402306	94402458	153	*	Promoter (<=1kb)	10	94402504	94535930	133427	1	ENSG00000108239.8	ENST00000225235.4	-46
chr10	95229506	95230143	638	*	Promoter (1-2kb)	10	95228243	95231144	2902	2	ENSG00000234026.1	ENST00000451737.1	1001
chr10	95235888	95236036	149	*	Promoter (2-3kb)	10	95237940	95238848	909	2	ENSG00000107438.8	ENST00000492511.1	2812
chr10	95260519	95260952	434	*	Intron (ENST00000329399.6/ENSG00000107438.8, intron 4 of 6)	10	95263876	95273406	9531	2	ENSG00000107438.8	ENST00000493949.1	12454
chr10	95308577	95308892	316	*	Downstream (2-3kb)	10	95237572	95291024	53453	2	ENSG00000107438.8	ENST00000329399.6	-17553
chr10	95445621	95445628	8	*	Intron (ENST00000371227.8/ENSG00000095637.21, intron 2 of 31)	10	95315025	95441162	126138	2	ENSG00000095637.21	ENST00000371245.7	-4459
chr10	96130590	96130796	207	*	Promoter (<=1kb)	10	96130679	96132909	2231	1	ENSG00000177853.14	ENST00000484770.1	0
chr10	96614670	96614739	70	*	Intron (ENST00000339364.9/ENSG00000155629.14, intron 13 of 16)	10	96595565	96618788	23224	2	ENSG00000155629.14	ENST00000467625.5	4049
chr10	96814467	96814722	256	*	Distal Intergenic	10	96828669	96828764	96	2	ENSG00000207976.1	ENST00000385241.1	14042
chr10	97024097	97024260	164	*	Intron (ENST00000266058.8/ENSG00000187122.16, intron 25 of 36)	10	96998120	96999666	1547	2	ENSG00000187122.16	ENST00000494968.2	-24431
chr10	97640442	97640672	231	*	Promoter (<=1kb)	10	97640686	97676434	35749	1	ENSG00000155252.13	ENST00000370631.3	-14
chr10	97649115	97649450	336	*	Intron (ENST00000370649.3/ENSG00000249967.1, intron 2 of 9)	10	97640686	97676434	35749	1	ENSG00000155252.13	ENST00000370631.3	8429
chr10	97889604	97889851	248	*	Intron (ENST00000413387.5/ENSG00000095713.13, intron 9 of 11)	10	97880346	97884548	4203	2	ENSG00000095713.13	ENST00000468549.1	-5056
chr10	98460928	98461194	267	*	Intron (ENST00000404542.5/ENSG00000172987.12, intron 8 of 8)	10	98416199	98446947	30749	2	ENSG00000107521.18	ENST00000613394.4	-13981
chr10	99620492	99620809	318	*	Promoter (<=1kb)	10	99610986	99620609	9624	2	ENSG00000155287.10	ENST00000496035.1	0
chr10	99732129	99732256	128	*	Promoter (<=1kb)	10	99732220	99756134	23915	1	ENSG00000119929.12	ENST00000370476.9	0
chr10	100286245	100286397	153	*	Promoter (<=1kb)	10	100273280	100286378	13099	2	ENSG00000196072.11	ENST00000614731.4	0
chr10	100364957	100365069	113	*	Distal Intergenic	10	100373615	100383368	9754	1	ENSG00000235823.1	ENST00000454935.1	-8546
chr10	101013045	101013241	197	*	Intron (ENST00000474125.6/ENSG00000186862.17, intron 7 of 12)	10	101011958	101018869	6912	2	ENSG00000186862.17	ENST00000433616.5	5628
chr10	101032666	101032872	207	*	Promoter (1-2kb)	10	101031239	101041240	10002	1	ENSG00000107819.13	ENST00000224807.9	1427
chr10	101033011	101033159	149	*	Promoter (1-2kb)	10	101034692	101037167	2476	1	ENSG00000107819.13	ENST00000489434.3	-1533
chr10	101061050	101061130	81	*	Promoter (<=1kb)	10	101060029	101061005	977	2	ENSG00000273162.1	ENST00000609242.1	-45
chr10	101818550	101818702	153	*	Promoter (<=1kb)	10	101784443	101818465	34023	2	ENSG00000198408.13	ENST00000439817.5	-85
chr10	102132658	102132863	206	*	Promoter (<=1kb)	10	102132994	102150331	17338	1	ENSG00000148840.10	ENST00000413464.6	-131
chr10	102245276	102245513	238	*	Promoter (<=1kb)	10	102245532	102382899	137368	1	ENSG00000107862.4	ENST00000369983.3	-19
chr10	102502164	102502326	163	*	Promoter (<=1kb)	10	102483014	102502654	19641	2	ENSG00000138107.12	ENST00000481044.6	328
chr10	102502599	102503077	479	*	Promoter (<=1kb)	10	102461881	102502709	40829	2	ENSG00000138107.12	ENST00000636707.1	0
chr10	102743722	102743949	228	*	Promoter (<=1kb)	10	102743970	102816240	72271	1	ENSG00000166272.16	ENST00000448841.5	-21
chr10	102777057	102777334	278	*	Promoter (<=1kb)	10	102776249	102816267	40019	1	ENSG00000166272.16	ENST00000369889.5	808
chr10	102855960	102856230	271	*	Promoter (1-2kb)	10	102846115	102854513	8399	2	ENSG00000282772.1	ENST00000629474.2	-1447
chr10	102918061	102918275	215	*	Promoter (<=1kb)	10	102918293	103090221	171929	1	ENSG00000148842.17	ENST00000369878.8	-18
chr10	103231308	103231465	158	*	Distal Intergenic	10	103245887	103248016	2130	1	ENSG00000235376.5	ENST00000441178.2	-14422
chr10	103396520	103396726	207	*	Promoter (<=1kb)	10	103396648	103446292	49645	1	ENSG00000148843.13	ENST00000369797.7	0
chr10	103491909	103492074	166	*	Promoter (1-2kb)	10	103493979	103592552	98574	1	ENSG00000107954.10	ENST00000369780.8	-1905
chr10	103504319	103504722	404	*	Intron (ENST00000369780.8/ENSG00000107954.10, intron 1 of 5)	10	103493979	103592552	98574	1	ENSG00000107954.10	ENST00000369780.8	10340
chr10	103677169	103677333	165	*	Intron (ENST00000369774.8/ENSG00000107957.16, intron 6 of 14)	10	103673158	103673265	108	1	ENSG00000222503.1	ENST00000410571.1	4011
chr10	103781508	103782022	515	*	Intron (ENST00000369774.8/ENSG00000107957.16, intron 2 of 14)	10	103601746	103801297	199552	2	ENSG00000107957.16	ENST00000420222.1	19275
chr10	103908229	103908532	304	*	Intron (ENST00000224950.7/ENSG00000107960.10, intron 3 of 9)	10	103882745	103900153	17409	2	ENSG00000107960.10	ENST00000472951.1	-8076
chr10	104093834	104094058	225	*	Distal Intergenic	10	104031286	104086002	54717	2	ENSG00000065618.17	ENST00000369733.7	-7832
chr10	104118023	104118231	209	*	Distal Intergenic	10	104122058	104123363	1306	1	ENSG00000156384.14	ENST00000463224.5	-3827
chr10	104445408	104445571	164	*	Intron (ENST00000369704.7/ENSG00000120051.14, intron 15 of 17)	10	104474939	104480274	5336	2	ENSG00000225768.1	ENST00000447860.1	34703
chr10	104809220	104809828	609	*	Intron (ENST00000369701.7/ENSG00000156395.12, intron 1 of 26)	10	104664608	104666200	1593	2	ENSG00000226387.2	ENST00000449805.2	-143020
chr10	104937647	104938010	364	*	Intron (ENST00000369701.7/ENSG00000156395.12, intron 3 of 26)	10	105158928	105211250	52323	1	ENSG00000156395.12	ENST00000393176.2	-220918
chr10	105149545	105149800	256	*	Intron (ENST00000369701.7/ENSG00000156395.12, intron 9 of 26)	10	105158928	105211250	52323	1	ENSG00000156395.12	ENST00000393176.2	-9128
chr10	108735483	108735703	221	*	Intron (ENST00000421481.1/ENSG00000223381.1, intron 1 of 2)	10	108710518	108839363	128846	1	ENSG00000223381.1	ENST00000421481.1	24965
chr10	110211428	110211574	147	*	Promoter (1-2kb)	10	110210231	110286506	76276	1	ENSG00000119950.20	ENST00000361248.8	1197
chr10	110326563	110326716	154	*	Distal Intergenic	10	110290730	110304951	14222	2	ENSG00000119953.12	ENST00000369603.9	-21612
chr10	110353528	110353683	156	*	Distal Intergenic	10	110290730	110304951	14222	2	ENSG00000119953.12	ENST00000369603.9	-48577
chr10	110359371	110359615	245	*	Distal Intergenic	10	110290730	110304951	14222	2	ENSG00000119953.12	ENST00000369603.9	-54420
chr10	110398734	110398907	174	*	Distal Intergenic	10	110450629	110451240	612	1	ENSG00000237642.1	ENST00000428894.1	-51722
chr10	110410315	110410351	37	*	Distal Intergenic	10	110450629	110451240	612	1	ENSG00000237642.1	ENST00000428894.1	-40278
chr10	110410643	110410822	180	*	Distal Intergenic	10	110450629	110451240	612	1	ENSG00000237642.1	ENST00000428894.1	-39807
chr10	110501239	110501426	188	*	Promoter (1-2kb)	10	110502747	110510437	7691	1	ENSG00000138166.5	ENST00000468749.1	-1321
chr10	110664975	110665318	344	*	Intron (ENST00000369519.3/ENSG00000203867.7, intron 1 of 13)	10	110644397	110839469	195073	1	ENSG00000203867.7	ENST00000369519.3	20578
chr10	112811850	112812087	238	*	Intron (ENST00000393077.2/ENSG00000151532.13, intron 7 of 7)	10	112823490	112827726	4237	1	ENSG00000260917.1	ENST00000564352.1	-11403
chr10	112950225	112950240	16	*	Promoter (<=1kb)	10	112950250	113167678	217429	1	ENSG00000148737.16	ENST00000355995.8	-10
chr10	113073810	113074044	235	*	Intron (ENST00000355995.8/ENSG00000148737.16, intron 5 of 14)	10	113125536	113146096	20561	1	ENSG00000148737.16	ENST00000349937.7	-51492
chr10	113678912	113679065	154	*	Promoter (<=1kb)	10	113679162	113730907	51746	1	ENSG00000165806.19	ENST00000621345.4	-97
chr10	114306537	114306780	244	*	Promoter (1-2kb)	10	114300516	114305133	4618	2	ENSG00000169129.14	ENST00000486300.1	-1404
chr10	114320757	114320962	206	*	Intron (ENST00000304129.8/ENSG00000169129.14, intron 5 of 18)	10	114300516	114305133	4618	2	ENSG00000169129.14	ENST00000486300.1	-15624
chr10	114633293	114633633	341	*	Intron (ENST00000392955.7/ENSG00000099204.18, intron 1 of 22)	10	114595002	114610717	15716	2	ENSG00000099204.18	ENST00000477638.1	-22576
chr10	114648336	114648471	136	*	Intron (ENST00000392955.7/ENSG00000099204.18, intron 1 of 22)	10	114436038	114658298	222261	2	ENSG00000099204.18	ENST00000277895.9	9827
chr10	115937080	115937317	238	*	Intron (ENST00000355044.7/ENSG00000107518.16, intron 28 of 28)	10	115909351	115944959	35609	1	ENSG00000107518.16	ENST00000449616.2	27729
chr10	117221386	117221538	153	*	Distal Intergenic	10	117241093	117279430	38338	1	ENSG00000165646.11	ENST00000298472.9	-19555
chr10	117980228	117980441	214	*	Distal Intergenic	10	118005756	118015110	9355	2	ENSG00000107560.10	ENST00000476207.1	34669
chr10	118755100	118755283	184	*	Promoter (<=1kb)	10	118676411	118755246	78836	2	ENSG00000151893.14	ENST00000369151.7	0
chr10	118959008	118959335	328	*	Distal Intergenic	10	118932674	118933295	622	2	ENSG00000213574.2	ENST00000394996.2	-25713
chr10	119007224	119007392	169	*	Distal Intergenic	10	119003536	119003884	349	2	ENSG00000229272.1	ENST00000437838.1	-3340
chr10	119190310	119190702	393	*	Distal Intergenic	10	119167703	119178833	11131	2	ENSG00000165672.6	ENST00000298510.3	-11477
chr10	119306084	119306348	265	*	Intron (ENST00000392870.2/ENSG00000198873.11, intron 1 of 15)	10	119330233	119335957	5725	2	ENSG00000236426.5	ENST00000625697.2	29609
chr10	119523180	119523352	173	*	Promoter (2-3kb)	10	119500080	119526094	26015	2	ENSG00000148908.14	ENST00000469575.1	2742
chr10	119597066	119597236	171	*	Promoter (<=1kb)	10	119575412	119597029	21618	2	ENSG00000151923.17	ENST00000497671.5	-37
chr10	119680120	119680293	174	*	Downstream (2-3kb)	10	119683127	119683823	697	2	ENSG00000232823.2	ENST00000441872.2	3530
chr10	119680748	119680885	138	*	Promoter (2-3kb)	10	119683127	119683823	697	2	ENSG00000232823.2	ENST00000441872.2	2938
chr10	119686736	119687177	442	*	Promoter (2-3kb)	10	119683127	119683823	697	2	ENSG00000232823.2	ENST00000441872.2	-2913
chr10	120416031	120416169	139	*	Distal Intergenic	10	120434983	120440376	5394	1	ENSG00000234522.1	ENST00000447093.1	-18814
chr10	120423884	120424235	352	*	Distal Intergenic	10	120434983	120440376	5394	1	ENSG00000234522.1	ENST00000447093.1	-10748
chr10	120586480	120586689	210	*	Intron (ENST00000398250.5/ENSG00000203805.10, intron 6 of 6)	10	120597949	120600108	2160	1	ENSG00000177234.7	ENST00000623529.1	-11260
chr10	120607462	120607771	310	*	Distal Intergenic	10	120597949	120600124	2176	1	ENSG00000177234.7	ENST00000369071.4	9513
chr10	122307895	122308126	232	*	Intron (ENST00000260723.4/ENSG00000138152.8, intron 10 of 15)	10	122291081	122291690	610	1	ENSG00000138152.8	ENST00000507495.1	16814
chr10	123154122	123154378	257	*	Promoter (<=1kb)	10	123154277	123170467	16191	1	ENSG00000154473.17	ENST00000368865.8	0
chr10	123997701	123997720	20	*	Distal Intergenic	10	123991910	123992669	760	1	ENSG00000213438.2	ENST00000394192.2	5791
chr10	124436179	124436563	385	*	Distal Intergenic	10	124447152	124448510	1359	1	ENSG00000271434.3	ENST00000440536.3	-10589
chr10	125231524	125231711	188	*	Distal Intergenic	10	125166677	125166937	261	1	ENSG00000214298.3	ENST00000415184.1	64847
chr10	126062584	126062759	176	*	Intron (ENST00000368679.8/ENSG00000148848.14, intron 14 of 22)	10	126064695	126067006	2312	2	ENSG00000148848.14	ENST00000482291.1	4247
chr10	126199434	126199572	139	*	Intron (ENST00000368679.8/ENSG00000148848.14, intron 3 of 22)	10	126135368	126155305	19938	2	ENSG00000148848.14	ENST00000494661.1	-44129
chr10	126350603	126350775	173	*	Intron (ENST00000368679.8/ENSG00000148848.14, intron 1 of 22)	10	126012381	126388455	376075	2	ENSG00000148848.14	ENST00000368679.8	37680
chr10	126377145	126377411	267	*	Intron (ENST00000368679.8/ENSG00000148848.14, intron 1 of 22)	10	126012381	126388455	376075	2	ENSG00000148848.14	ENST00000368679.8	11044
chr10	126397778	126398488	711	*	Distal Intergenic	10	126101148	126388455	287308	2	ENSG00000148848.14	ENST00000448723.1	-9323
chr10	127991138	127991342	205	*	Intron (ENST00000254667.7/ENSG00000132334.16, intron 2 of 20)	10	127987344	128056170	68827	1	ENSG00000132334.16	ENST00000471218.5	3794
chr10	128629476	128629528	53	*	Distal Intergenic	10	128912879	128916271	3393	1	ENSG00000224190.1	ENST00000446589.1	-283351
chr10	130111006	130111190	185	*	Promoter (<=1kb)	10	130066374	130110817	44444	2	ENSG00000237489.3	ENST00000456581.1	-189
chr10	132537371	132537640	270	*	Promoter (<=1kb)	10	132537820	132783480	245661	1	ENSG00000068383.18	ENST00000368594.7	-180
chr11	207469	207683	215	*	Promoter (<=1kb)	11	207511	215113	7603	1	ENSG00000177963.13	ENST00000526104.5	0
chr11	695265	695345	81	*	Promoter (<=1kb)	11	695428	703412	7985	1	ENSG00000177042.14	ENST00000397510.7	-83
chr11	809637	809746	110	*	Promoter (<=1kb)	11	809647	812875	3229	1	ENSG00000177600.8	ENST00000321153.8	0
chr11	3160432	3160629	198	*	Promoter (<=1kb)	11	3126483	3161393	34911	2	ENSG00000021762.19	ENST00000534157.1	764
chr11	3379204	3379378	175	*	Promoter (<=1kb)	11	3357928	3379222	21295	2	ENSG00000005801.16	ENST00000343338.11	0
chr11	3422898	3423149	252	*	Promoter (<=1kb)	11	3410352	3422496	12145	2	ENSG00000166492.9	ENST00000448322.2	-402
chr11	3797619	3797844	226	*	Promoter (<=1kb)	11	3675010	3797792	122783	2	ENSG00000110713.15	ENST00000324932.11	0
chr11	5280619	5280783	165	*	Intron (ENST00000380252.5/ENSG00000196565.12, intron 1 of 2)	11	5268354	5270158	1805	2	ENSG00000213931.5	ENST00000292896.2	-10461
chr11	5550760	5551060	301	*	Promoter (1-2kb)	11	5551662	5552563	902	2	ENSG00000248553.1	ENST00000514607.1	1503
chr11	6234735	6234976	242	*	Promoter (<=1kb)	11	6234765	6241991	7227	1	ENSG00000132259.12	ENST00000533426.5	0
chr11	7977292	7977702	411	*	Promoter (<=1kb)	11	7977481	7977708	228	1	ENSG00000254642.1	ENST00000527162.1	0
chr11	8015943	8016096	154	*	Promoter (<=1kb)	11	8011278	8016489	5212	2	ENSG00000255420.1	ENST00000534076.1	393
chr11	8719343	8719485	143	*	Promoter (<=1kb)	11	8693353	8719143	25791	2	ENSG00000166444.18	ENST00000530991.5	-200
chr11	8905628	8905877	250	*	Intron (ENST00000534127.5/ENSG00000166444.18, intron 1 of 22)	11	8811283	8909911	98629	2	ENSG00000166444.18	ENST00000531640.5	4034
chr11	9314627	9314941	315	*	Promoter (<=1kb)	11	9280654	9314636	33983	2	ENSG00000166471.10	ENST00000524543.5	0
chr11	9384378	9384647	270	*	Promoter (<=1kb)	11	9384622	9448126	63505	1	ENSG00000205339.9	ENST00000379719.7	0
chr11	9460735	9460931	197	*	Promoter (<=1kb)	11	9459556	9460702	1147	2	ENSG00000268403.2	ENST00000596206.2	-33
chr11	9565948	9566409	462	*	Distal Intergenic	11	9573681	9589207	15527	1	ENSG00000166483.10	ENST00000450114.6	-7272
chr11	9573418	9573603	186	*	Promoter (<=1kb)	11	9573681	9589207	15527	1	ENSG00000166483.10	ENST00000450114.6	-78
chr11	9613228	9613357	130	*	Distal Intergenic	11	9606142	9606609	468	1	ENSG00000243964.1	ENST00000475608.1	7086
chr11	9759652	9760038	387	*	Promoter (<=1kb)	11	9754770	9759533	4764	2	ENSG00000245522.2	ENST00000500698.1	-119
chr11	9900434	9900585	152	*	Intron (ENST00000533659.1/ENSG00000255476.1, intron 1 of 2)	11	9843815	9843876	62	2	ENSG00000252568.1	ENST00000516759.1	-56558
chr11	10858292	10858442	151	*	Promoter (<=1kb)	11	10858268	10878409	20142	1	ENSG00000247271.6	ENST00000529014.5	24
chr11	10899570	10899947	378	*	Promoter (<=1kb)	11	10884885	10899322	14438	2	ENSG00000250041.2	ENST00000503469.2	-248
chr11	10908207	10908362	156	*	Distal Intergenic	11	10884885	10899322	14438	2	ENSG00000250041.2	ENST00000503469.2	-8885
chr11	11993862	11994052	191	*	Promoter (<=1kb)	11	11964615	11994719	30105	2	ENSG00000050165.17	ENST00000528188.5	667
chr11	12066146	12066596	451	*	Promoter (<=1kb)	11	12066929	12073014	6086	1	ENSG00000254991.1	ENST00000476130.2	-333
chr11	12076309	12076767	459	*	Distal Intergenic	11	12066929	12073014	6086	1	ENSG00000254991.1	ENST00000476130.2	9380
chr11	12080237	12080574	338	*	Distal Intergenic	11	12086891	12089441	2551	1	ENSG00000255400.1	ENST00000527997.1	-6317
chr11	12086549	12086702	154	*	Promoter (<=1kb)	11	12086891	12089441	2551	1	ENSG00000255400.1	ENST00000527997.1	-189
chr11	12087205	12087361	157	*	Promoter (<=1kb)	11	12086891	12089441	2551	1	ENSG00000255400.1	ENST00000527997.1	314
chr11	12163964	12164412	449	*	Promoter (<=1kb)	11	12163683	12163767	85	1	ENSG00000275373.1	ENST00000617177.1	281
chr11	12175727	12176040	314	*	Intron (ENST00000532179.5/ENSG00000133816.13, intron 2 of 2)	11	12163683	12163767	85	1	ENSG00000275373.1	ENST00000617177.1	12044
chr11	12176189	12176226	38	*	Intron (ENST00000532179.5/ENSG00000133816.13, intron 2 of 2)	11	12163683	12163767	85	1	ENSG00000275373.1	ENST00000617177.1	12506
chr11	12182719	12183081	363	*	Intron (ENST00000532179.5/ENSG00000133816.13, intron 2 of 2)	11	12195945	12197811	1867	1	ENSG00000133816.13	ENST00000532166.5	-12864
chr11	12285234	12285458	225	*	Promoter (1-2kb)	11	12286900	12359144	72245	1	ENSG00000133808.4	ENST00000256186.2	-1442
chr11	12286919	12287054	136	*	Promoter (<=1kb)	11	12286900	12359144	72245	1	ENSG00000133808.4	ENST00000256186.2	19
chr11	12287508	12287768	261	*	Promoter (<=1kb)	11	12286900	12359144	72245	1	ENSG00000133808.4	ENST00000256186.2	608
chr11	12693822	12694054	233	*	Intron (ENST00000527636.5/ENSG00000187079.15, intron 2 of 12)	11	12675503	12939065	263563	1	ENSG00000187079.15	ENST00000527575.5	18319
chr11	13118361	13118652	292	*	Intron (ENST00000531136.1/ENSG00000255558.1, intron 1 of 1)	11	13054615	13134839	80225	2	ENSG00000255558.1	ENST00000531136.1	16187
chr11	13277715	13277789	75	*	Promoter (<=1kb)	11	13277793	13358514	80722	1	ENSG00000133794.17	ENST00000533520.5	-4
chr11	13668542	13668711	170	*	Promoter (<=1kb)	11	13668670	13732346	63677	1	ENSG00000197601.12	ENST00000354817.7	0
chr11	14891086	14891379	294	*	Promoter (<=1kb)	11	14880315	14891492	11178	2	ENSG00000186104.10	ENST00000526276.5	113
chr11	15893217	15893372	156	*	Distal Intergenic	11	15910957	15927443	16487	1	ENSG00000254661.2	ENST00000530418.1	-17585
chr11	18383828	18384149	322	*	Distal Intergenic	11	18387787	18387860	74	1	ENSG00000264603.1	ENST00000584572.1	-3638
chr11	19028013	19028326	314	*	Promoter (2-3kb)	11	19029697	19030438	742	2	ENSG00000255424.1	ENST00000532323.1	2112
chr11	19277542	19277657	116	*	Promoter (2-3kb)	11	19274540	19275269	730	2	ENSG00000254544.1	ENST00000532690.1	-2273
chr11	20097653	20097805	153	*	Exon (ENST00000360655.8/ENSG00000166833.19, exon 31 of 38)	11	20104211	20118581	14371	1	ENSG00000166833.19	ENST00000533746.1	-6406
chr11	20112418	20112732	315	*	Promoter (1-2kb)	11	20114383	20118282	3900	1	ENSG00000166833.19	ENST00000528923.1	-1651
chr11	21814357	21814552	196	*	Distal Intergenic	11	22113448	22117001	3554	1	ENSG00000254820.1	ENST00000530837.1	-298896
chr11	23727849	23728042	194	*	Promoter (2-3kb)	11	23730588	23796970	66383	1	ENSG00000255193.1	ENST00000534068.1	-2546
chr11	27209673	27209920	248	*	Intron (ENST00000526061.5/ENSG00000254560.5, intron 2 of 3)	11	27047186	27218735	171550	2	ENSG00000254560.5	ENST00000526061.5	8815
chr11	27213534	27213672	139	*	Intron (ENST00000526061.5/ENSG00000254560.5, intron 2 of 3)	11	27047186	27218735	171550	2	ENSG00000254560.5	ENST00000526061.5	5063
chr11	27934062	27934451	390	*	Distal Intergenic	11	27888838	27891033	2196	2	ENSG00000224411.3	ENST00000530115.1	-43029
chr11	29173683	29173840	158	*	Intron (ENST00000530960.1/ENSG00000254526.1, intron 2 of 4)	11	29159956	29266734	106779	1	ENSG00000254526.1	ENST00000530960.1	13727
chr11	29321647	29321907	261	*	Distal Intergenic	11	29335898	29350349	14452	2	ENSG00000254530.1	ENST00000528553.1	28442
chr11	30741122	30741333	212	*	Distal Intergenic	11	30536059	30586872	50814	2	ENSG00000066382.16	ENST00000528686.2	-154250
chr11	31645942	31646209	268	*	Intron (ENST00000350638.9/ENSG00000109911.17, intron 7 of 9)	11	31689182	31767825	78644	2	ENSG00000228061.5	ENST00000454509.5	121616
chr11	32210830	32210905	76	*	Intron (ENST00000419556.2/ENSG00000227160.3, intron 2 of 2)	11	32112049	32254395	142347	2	ENSG00000227160.3	ENST00000419556.2	43490
chr11	33039145	33039297	153	*	Promoter (<=1kb)	11	33039417	33044112	4696	1	ENSG00000176148.15	ENST00000532687.5	-120
chr11	33634506	33634627	122	*	Intron (ENST00000321505.8/ENSG00000110427.14, intron 15 of 19)	11	33665220	33696701	31482	2	ENSG00000255202.1	ENST00000534431.1	62074
chr11	33690371	33690524	154	*	Intron (ENST00000534431.1/ENSG00000255202.1, intron 1 of 3)	11	33665220	33696701	31482	2	ENSG00000255202.1	ENST00000534431.1	6177
chr11	33690684	33690877	194	*	Intron (ENST00000534431.1/ENSG00000255202.1, intron 1 of 3)	11	33665220	33696701	31482	2	ENSG00000255202.1	ENST00000534431.1	5824
chr11	33692094	33692244	151	*	Intron (ENST00000534431.1/ENSG00000255202.1, intron 1 of 3)	11	33665220	33696701	31482	2	ENSG00000255202.1	ENST00000534431.1	4457
chr11	33700750	33701060	311	*	Promoter (<=1kb)	11	33698261	33700801	2541	2	ENSG00000205177.6	ENST00000379011.4	0
chr11	33723289	33723504	216	*	Promoter (<=1kb)	11	33709826	33722952	13127	2	ENSG00000085063.14	ENST00000426650.6	-337
chr11	34192979	34193227	249	*	Intron (ENST00000435224.2/ENSG00000166016.5, intron 3 of 16)	11	34189174	34189275	102	1	ENSG00000201867.1	ENST00000364997.1	3805
chr11	34205116	34205205	90	*	Intron (ENST00000435224.2/ENSG00000166016.5, intron 1 of 16)	11	34189174	34189275	102	1	ENSG00000201867.1	ENST00000364997.1	15942
chr11	34215242	34215308	67	*	Intron (ENST00000435224.2/ENSG00000166016.5, intron 1 of 16)	11	34189174	34189275	102	1	ENSG00000201867.1	ENST00000364997.1	26068
chr11	34266492	34266645	154	*	Intron (ENST00000435224.2/ENSG00000166016.5, intron 1 of 16)	11	34173174	34242545	69372	2	ENSG00000166016.5	ENST00000530814.1	-23947
chr11	34344939	34345452	514	*	Intron (ENST00000435224.2/ENSG00000166016.5, intron 1 of 16)	11	34335118	34336003	886	2	ENSG00000254708.1	ENST00000531489.1	-8936
chr11	34685411	34685649	239	*	Distal Intergenic	11	34709600	34710161	562	1	ENSG00000271369.1	ENST00000605070.1	-23951
chr11	34977428	34977532	105	*	Promoter (<=1kb)	11	34977784	34995177	17394	1	ENSG00000110435.11	ENST00000526309.1	-252
chr11	35082452	35082660	209	*	Distal Intergenic	11	35136234	35137726	1493	2	ENSG00000255521.1	ENST00000530263.1	55066
chr11	35290098	35290251	154	*	Intron (ENST00000278379.7/ENSG00000110436.11, intron 7 of 10)	11	35260871	35286787	25917	2	ENSG00000110436.11	ENST00000479543.1	-3311
chr11	35530334	35530486	153	*	Promoter (<=1kb)	11	35432113	35530300	98188	2	ENSG00000149090.11	ENST00000621476.4	-34
chr11	35630102	35630428	327	*	Distal Intergenic	11	35619688	35620852	1165	1	ENSG00000179431.6	ENST00000532914.1	10414
chr11	41879339	41879662	324	*	Promoter (2-3kb)	11	41876634	41877078	445	1	ENSG00000254822.1	ENST00000526455.1	2705
chr11	44565250	44565527	278	*	Promoter (<=1kb)	11	44565591	44620363	54773	1	ENSG00000085117.11	ENST00000227155.8	-64
chr11	45917923	45918030	108	*	Promoter (<=1kb)	11	45914131	45918021	3891	2	ENSG00000121680.15	ENST00000525192.5	0
chr11	47216365	47216566	202	*	Promoter (<=1kb)	11	47216913	47239191	22279	1	ENSG00000134574.11	ENST00000617847.4	-347
chr11	47426661	47426870	210	*	Promoter (<=1kb)	11	47418769	47426473	7705	2	ENSG00000165916.8	ENST00000619920.4	-188
chr11	47767447	47767644	198	*	Promoter (<=1kb)	11	47753038	47767443	14406	2	ENSG00000109920.12	ENST00000542975.1	-4
chr11	47947007	47947433	427	*	Distal Intergenic	11	47980558	48170841	190284	1	ENSG00000149177.12	ENST00000613246.4	-33125
chr11	47974343	47974618	276	*	Distal Intergenic	11	47980558	48170841	190284	1	ENSG00000149177.12	ENST00000613246.4	-5940
chr11	57072575	57072762	188	*	Distal Intergenic	11	57055587	57056132	546	1	ENSG00000273255.1	ENST00000608772.1	16988
chr11	57325021	57325204	184	*	Promoter (<=1kb)	11	57299638	57324952	25315	2	ENSG00000149115.13	ENST00000528882.5	-69
chr11	57667442	57667991	550	*	Promoter (<=1kb)	11	57667747	57700363	32617	1	ENSG00000156599.10	ENST00000527985.5	0
chr11	57712125	57712285	161	*	Promoter (<=1kb)	11	57703714	57712201	8488	2	ENSG00000156603.14	ENST00000337672.6	0
chr11	57778620	57778807	188	*	Promoter (2-3kb)	11	57781603	57796584	14982	1	ENSG00000198561.13	ENST00000530068.5	-2796
chr11	58923479	58923614	136	*	Intron (ENST00000534674.5/ENSG00000166840.13, intron 1 of 2)	11	58927629	58954789	27161	1	ENSG00000166840.13	ENST00000525608.5	-4015
chr11	59171699	59171916	218	*	Promoter (<=1kb)	11	59171430	59204909	33480	1	ENSG00000110042.7	ENST00000532982.5	269
chr11	59615886	59616087	202	*	Promoter (<=1kb)	11	59574398	59616144	41747	2	ENSG00000110048.11	ENST00000263847.5	57
chr11	59616277	59616401	125	*	Promoter (<=1kb)	11	59616429	59639542	23114	1	ENSG00000255139.1	ENST00000531108.1	-28
chr11	59706977	59707200	224	*	Promoter (<=1kb)	11	59706057	59706383	327	2	ENSG00000223223.1	ENST00000411291.1	-594
chr11	59754976	59755185	210	*	Promoter (<=1kb)	11	59755059	59802706	47648	1	ENSG00000166900.15	ENST00000337979.8	0
chr11	60169427	60169684	258	*	Downstream (2-3kb)	11	60159687	60160822	1136	2	ENSG00000254952.1	ENST00000533106.1	-8605
chr11	60306142	60306353	212	*	Promoter (<=1kb)	11	60305733	60308364	2632	1	ENSG00000110079.16	ENST00000529991.1	409
chr11	60428587	60428815	229	*	Promoter (<=1kb)	11	60429589	60447792	18204	1	ENSG00000166930.6	ENST00000300190.6	-774
chr11	61362218	61362275	58	*	Promoter (<=1kb)	11	61356522	61362271	5750	2	ENSG00000162144.9	ENST00000536687.1	0
chr11	61816991	61817030	40	*	Promoter (<=1kb)	11	61799625	61817162	17538	2	ENSG00000149485.17	ENST00000350997.11	132
chr11	62431656	62431714	59	*	Downstream (1-2kb)	11	62421845	62426724	4880	2	ENSG00000255446.1	ENST00000528983.1	-4932
chr11	62472362	62472600	239	*	Intron (ENST00000530124.5/ENSG00000124942.13, intron 2 of 2)	11	62433547	62517357	83811	2	ENSG00000124942.13	ENST00000525875.1	44757
chr11	62556675	62556759	85	*	Promoter (<=1kb)	11	62533984	62556235	22252	2	ENSG00000124942.13	ENST00000530285.5	-440
chr11	62591719	62591848	130	*	Promoter (<=1kb)	11	62575045	62591637	16593	2	ENSG00000149016.15	ENST00000308436.11	-82
chr11	62727618	62727679	62	*	Promoter (<=1kb)	11	62690275	62727384	37110	2	ENSG00000234857.2	ENST00000403734.2	-234
chr11	62754080	62754233	154	*	Promoter (<=1kb)	11	62750963	62754188	3226	2	ENSG00000185670.7	ENST00000394807.3	0
chr11	62831962	62832125	164	*	Promoter (<=1kb)	11	62806897	62832041	25145	2	ENSG00000162236.11	ENST00000377897.8	0
chr11	62881411	62881562	152	*	Promoter (<=1kb)	11	62881668	62885314	3647	1	ENSG00000168003.16	ENST00000537508.5	-106
chr11	63668029	63668306	278	*	Intron (ENST00000398868.7/ENSG00000184743.12, intron 1 of 12)	11	63624087	63671612	47526	2	ENSG00000184743.12	ENST00000398868.7	3306
chr11	63671464	63671782	319	*	Promoter (<=1kb)	11	63624087	63671612	47526	2	ENSG00000184743.12	ENST00000398868.7	0
chr11	63681370	63681527	158	*	Promoter (<=1kb)	11	63681446	63759882	78437	1	ENSG00000133318.13	ENST00000341307.6	0
chr11	63838712	63838925	214	*	Promoter (<=1kb)	11	63838928	63911019	72092	1	ENSG00000072518.20	ENST00000377810.7	-3
chr11	63974338	63974530	193	*	Promoter (<=1kb)	11	63974607	63976543	1937	1	ENSG00000176340.3	ENST00000314133.3	-77
chr11	64185768	64186172	405	*	Promoter (<=1kb)	11	64186115	64204543	18429	1	ENSG00000168439.16	ENST00000305218.8	0
chr11	64305087	64305548	462	*	Promoter (<=1kb)	11	64305572	64316738	11167	1	ENSG00000173153.13	ENST00000406310.5	-24
chr11	64317699	64317954	256	*	Promoter (<=1kb)	11	64316691	64318084	1394	2	ENSG00000173113.6	ENST00000544844.5	130
chr11	64335126	64335470	345	*	Distal Intergenic	11	64340223	64357524	17302	1	ENSG00000168071.21	ENST00000463837.5	-4753
chr11	64386454	64386689	236	*	Distal Intergenic	11	64394342	64395831	1490	2	ENSG00000231680.1	ENST00000457725.1	9142
chr11	64545632	64545859	228	*	Distal Intergenic	11	64555626	64572875	17250	1	ENSG00000168065.15	ENST00000301891.8	-9767
chr11	64659721	64660077	357	*	Promoter (1-2kb)	11	64660470	64661378	909	2	ENSG00000110076.18	ENST00000496291.1	1301
chr11	64778638	64779099	462	*	Promoter (<=1kb)	11	64764606	64778730	14125	2	ENSG00000168066.20	ENST00000377390.7	0
chr11	64878794	64878992	199	*	Promoter (<=1kb)	11	64851642	64878719	27078	2	ENSG00000110047.17	ENST00000320631.7	-75
chr11	64917293	64917512	220	*	Promoter (<=1kb)	11	64917553	64924460	6908	1	ENSG00000068971.13	ENST00000413292.1	-41
chr11	65006991	65007107	117	*	Distal Intergenic	11	65014113	65022184	8072	1	ENSG00000213465.7	ENST00000246747.8	-7006
chr11	65027528	65027682	155	*	Promoter (<=1kb)	11	65027538	65039792	12255	1	ENSG00000110025.12	ENST00000352068.5	0
chr11	65040858	65041110	253	*	Promoter (<=1kb)	11	65040901	65044799	3899	1	ENSG00000168061.14	ENST00000531072.1	0
chr11	65150745	65150925	181	*	Distal Intergenic	11	65147584	65147778	195	1	ENSG00000222477.1	ENST00000410545.1	3161
chr11	65382166	65382504	339	*	Promoter (<=1kb)	11	65375192	65382373	7182	2	ENSG00000162241.12	ENST00000534028.5	0
chr11	65481679	65481805	127	*	Distal Intergenic	11	65487241	65488136	896	2	ENSG00000279243.1	ENST00000622944.1	6331
chr11	65492036	65492067	32	*	Distal Intergenic	11	65487241	65488136	896	2	ENSG00000279243.1	ENST00000622944.1	-3900
chr11	65615296	65615644	349	*	Promoter (<=1kb)	11	65606435	65615382	8948	2	ENSG00000173327.7	ENST00000524856.1	0
chr11	65712077	65712170	94	*	Promoter (<=1kb)	11	65712051	65713319	1269	1	ENSG00000172977.12	ENST00000532042.5	26
chr11	66119559	66119782	224	*	Intron (ENST00000527224.1/ENSG00000175115.11, intron 1 of 6)	11	66100763	66216250	115488	1	ENSG00000175115.11	ENST00000527380.1	18796
chr11	66312899	66313017	119	*	Promoter (<=1kb)	11	66312853	66319237	6385	1	ENSG00000254458.1	ENST00000534065.1	46
chr11	66438886	66439151	266	*	Promoter (<=1kb)	11	66435075	66438848	3774	2	ENSG00000174547.13	ENST00000430466.6	-38
chr11	66480415	66480552	138	*	Promoter (<=1kb)	11	66480431	66509657	29227	1	ENSG00000254986.7	ENST00000541961.5	0
chr11	66616302	66616573	272	*	Promoter (<=1kb)	11	66616582	66627347	10766	1	ENSG00000239306.4	ENST00000310137.4	-9
chr11	66638407	66638616	210	*	Promoter (<=1kb)	11	66638617	66646469	7853	1	ENSG00000173933.19	ENST00000310092.11	-1
chr11	66892139	66892544	406	*	Intron (ENST00000393955.6/ENSG00000173599.13, intron 1 of 20)	11	66848513	66907901	59389	2	ENSG00000173599.13	ENST00000393955.6	15357
chr11	66950061	66950282	222	*	Intron (ENST00000393958.6/ENSG00000173599.13, intron 2 of 21)	11	66952430	66954409	1980	2	ENSG00000173599.13	ENST00000525476.1	4127
chr11	66958234	66958703	470	*	Promoter (<=1kb)	11	66848525	66958376	109852	2	ENSG00000173599.13	ENST00000393958.6	0
chr11	66970872	66971180	309	*	Distal Intergenic	11	66975277	66977004	1728	1	ENSG00000173237.4	ENST00000308963.4	-4097
chr11	66982185	66982483	299	*	Distal Intergenic	11	66975277	66977004	1728	1	ENSG00000173237.4	ENST00000308963.4	6908
chr11	67022570	67022773	204	*	Promoter (<=1kb)	11	67022719	67048939	26221	1	ENSG00000173227.13	ENST00000525457.5	0
chr11	67119111	67119262	152	*	Promoter (<=1kb)	11	67119269	67257665	138397	1	ENSG00000173120.14	ENST00000398645.6	-7
chr11	67239862	67240018	157	*	Promoter (<=1kb)	11	67240047	67256373	16327	1	ENSG00000173120.14	ENST00000530342.2	-29
chr11	67353503	67353669	167	*	Promoter (<=1kb)	11	67350777	67353579	2803	2	ENSG00000175482.8	ENST00000529704.5	0
chr11	67374144	67374221	78	*	Promoter (<=1kb)	11	67364962	67374177	9216	2	ENSG00000175505.10	ENST00000533438.1	0
chr11	67482865	67482980	116	*	Promoter (<=1kb)	11	67483041	67490886	7846	1	ENSG00000110711.9	ENST00000528641.6	-61
chr11	67483161	67483324	164	*	Promoter (<=1kb)	11	67483049	67489678	6630	1	ENSG00000110711.9	ENST00000529797.1	112
chr11	67563739	67564053	315	*	Distal Intergenic	11	67583595	67586660	3066	1	ENSG00000084207.15	ENST00000398606.7	-19542
chr11	67805565	67805971	407	*	Promoter (<=1kb)	11	67796683	67805336	8654	2	ENSG00000160172.10	ENST00000525180.1	-229
chr11	68030544	68030876	333	*	Promoter (<=1kb)	11	68030617	68033730	3114	1	ENSG00000110717.11	ENST00000432321.6	0
chr11	68773898	68774032	135	*	Promoter (<=1kb)	11	68762627	68773887	11261	2	ENSG00000110090.12	ENST00000537756.2	-11
chr11	69122699	69123113	415	*	Intron (ENST00000637504.1/ENSG00000162341.16, intron 19 of 19)	11	69103493	69109094	5602	1	ENSG00000260895.1	ENST00000567925.1	19206
chr11	69280567	69280949	383	*	Distal Intergenic	11	69294138	69296885	2748	1	ENSG00000172927.7	ENST00000441339.2	-13189
chr11	69281201	69281393	193	*	Distal Intergenic	11	69294138	69296885	2748	1	ENSG00000172927.7	ENST00000441339.2	-12745
chr11	69293986	69294142	157	*	Promoter (<=1kb)	11	69294138	69296885	2748	1	ENSG00000172927.7	ENST00000441339.2	0
chr11	69301695	69302160	466	*	Promoter (1-2kb)	11	69303412	69303807	396	2	ENSG00000213275.2	ENST00000535743.1	1647
chr11	69352712	69352877	166	*	Intron (ENST00000544781.5/ENSG00000172927.7, intron 2 of 2)	11	69341556	69367415	25860	1	ENSG00000172927.7	ENST00000540356.1	11156
chr11	69437091	69437334	244	*	Downstream (1-2kb)	11	69438365	69444743	6379	2	ENSG00000255606.1	ENST00000544004.1	7409
chr11	69497245	69497639	395	*	Distal Intergenic	11	69477133	69479940	2808	2	ENSG00000255774.1	ENST00000542064.1	-17305
chr11	69744738	69744899	162	*	Distal Intergenic	11	69737298	69738017	720	2	ENSG00000256441.1	ENST00000413963.2	-6721
chr11	69949519	69949690	172	*	Distal Intergenic	11	69921638	69926813	5176	2	ENSG00000260679.1	ENST00000562094.1	-22706
chr11	70016940	70017210	271	*	Promoter (<=1kb)	11	70014867	70016450	1584	2	ENSG00000254605.1	ENST00000533170.1	-490
chr11	70233383	70234064	682	*	Distal Intergenic	11	70206291	70207390	1100	2	ENSG00000254721.1	ENST00000526174.1	-25993
chr11	71287295	71287472	178	*	Distal Intergenic	11	70907635	71252577	344943	2	ENSG00000162105.17	ENST00000608988.5	-34718
chr11	71299362	71299531	170	*	Distal Intergenic	11	70907635	71252577	344943	2	ENSG00000162105.17	ENST00000608988.5	-46785
chr11	71786814	71787385	572	*	Promoter (<=1kb)	11	71787510	71801234	13725	1	ENSG00000158483.15	ENST00000346333.10	-125
chr11	71794424	71794654	231	*	Exon (ENST00000511954.5/ENSG00000248671.7, exon 4 of 4)	11	71787537	71800099	12563	1	ENSG00000158483.15	ENST00000528685.1	6887
chr11	72080712	72080918	207	*	Promoter (<=1kb)	11	72080777	72095180	14404	1	ENSG00000184154.13	ENST00000412777.6	0
chr11	72112427	72112811	385	*	Promoter (<=1kb)	11	72106378	72112704	6327	2	ENSG00000110200.8	ENST00000502597.2	0
chr11	72145079	72145526	448	*	Distal Intergenic	11	72139250	72139717	468	1	ENSG00000110203.8	ENST00000545379.1	5829
chr11	72200028	72200033	6	*	Intron (ENST00000378140.3/ENSG00000204971.3, intron 1 of 2)	11	72192125	72196301	4177	1	ENSG00000110195.11	ENST00000393676.3	7903
chr11	72308750	72308976	227	*	Promoter (<=1kb)	11	72293310	72308584	15275	2	ENSG00000162129.12	ENST00000538021.5	-166
chr11	72434501	72434613	113	*	Promoter (<=1kb)	11	72292446	72434597	142152	2	ENSG00000162129.12	ENST00000538039.5	0
chr11	72793846	72794028	183	*	Promoter (<=1kb)	11	72793624	72794168	545	2	ENSG00000214530.8	ENST00000624670.1	140
chr11	73307972	73308128	157	*	Promoter (<=1kb)	11	73308289	73369091	60803	1	ENSG00000110237.3	ENST00000263674.3	-161
chr11	73598298	73598490	193	*	Promoter (<=1kb)	11	73400487	73598189	197703	2	ENSG00000054965.10	ENST00000064778.8	-109
chr11	73761254	73761461	208	*	Promoter (<=1kb)	11	73675638	73761137	85500	2	ENSG00000175582.19	ENST00000310653.10	-117
chr11	73876663	73876821	159	*	Promoter (<=1kb)	11	73876699	73927570	50872	1	ENSG00000175575.12	ENST00000541951.5	0
chr11	73983408	73983484	77	*	Promoter (<=1kb)	11	73974667	73983307	8641	2	ENSG00000175567.8	ENST00000310473.7	-101
chr11	74138591	74138729	139	*	Exon (ENST00000334126.11/ENSG00000168014.16, exon 5 of 33)	11	74142151	74142358	208	1	ENSG00000256098.1	ENST00000537692.1	-3422
chr11	74141322	74141535	214	*	Promoter (<=1kb)	11	74142151	74142358	208	1	ENSG00000256098.1	ENST00000537692.1	-616
chr11	74171223	74171323	101	*	Promoter (<=1kb)	11	74171267	74205923	34657	1	ENSG00000214517.9	ENST00000542710.3	0
chr11	74398547	74398743	197	*	Promoter (<=1kb)	11	74330318	74398473	68156	2	ENSG00000165434.7	ENST00000298198.4	-74
chr11	75418869	75419160	292	*	Intron (ENST00000527446.5/ENSG00000149273.14, intron 6 of 6)	11	75422401	75424897	2497	2	ENSG00000149243.15	ENST00000624466.1	5737
chr11	75554415	75554630	216	*	Distal Intergenic	11	75562056	75572783	10728	1	ENSG00000149257.13	ENST00000533603.5	-7426
chr11	75814846	75815213	368	*	Promoter (<=1kb)	11	75815167	76143195	328029	1	ENSG00000198382.8	ENST00000356136.7	0
chr11	77299576	77299879	304	*	Promoter (1-2kb)	11	77271356	77301649	30294	2	ENSG00000178795.9	ENST00000527489.1	1770
chr11	77300144	77300331	188	*	Promoter (1-2kb)	11	77271356	77301649	30294	2	ENSG00000178795.9	ENST00000527489.1	1318
chr11	77820836	77820984	149	*	Promoter (<=1kb)	11	77762050	77820869	58820	2	ENSG00000048649.13	ENST00000467567.1	0
chr11	77994692	77995162	471	*	Promoter (<=1kb)	11	77878720	77994678	115959	2	ENSG00000149262.16	ENST00000534064.5	-14
chr11	78030381	78030574	194	*	Intron (ENST00000533144.1/ENSG00000151364.16, intron 2 of 2)	11	78015715	78023294	7580	2	ENSG00000151364.16	ENST00000353172.5	-7087
chr11	78051479	78051606	128	*	Intron (ENST00000528251.1/ENSG00000259112.2, intron 1 of 1)	11	78016593	78046191	29599	2	ENSG00000151364.16	ENST00000533144.1	-5288
chr11	78365393	78365707	315	*	Intron (ENST00000534168.1/ENSG00000254420.1, intron 1 of 1)	11	78388061	78392405	4345	1	ENSG00000254649.1	ENST00000527030.1	-22354
chr11	78715724	78716034	311	*	Intron (ENST00000278550.11/ENSG00000149256.15, intron 25 of 33)	11	78657807	78702004	44198	2	ENSG00000149256.15	ENST00000530738.1	-13720
chr11	79244432	79244615	184	*	Intron (ENST00000278550.11/ENSG00000149256.15, intron 2 of 33)	11	79064599	79269673	205075	2	ENSG00000149256.15	ENST00000532654.5	25058
chr11	83071735	83071955	221	*	Promoter (<=1kb)	11	82973133	83071866	98734	2	ENSG00000137502.9	ENST00000533486.5	0
chr11	83156661	83157120	460	*	Promoter (<=1kb)	11	83156988	83187451	30464	1	ENSG00000165494.11	ENST00000298281.8	0
chr11	83193466	83193597	132	*	Promoter (<=1kb)	11	83192020	83193569	1550	2	ENSG00000247137.8	ENST00000529607.1	0
chr11	85628443	85628593	151	*	Promoter (<=1kb)	11	85628573	85636539	7967	1	ENSG00000171204.12	ENST00000393375.5	0
chr11	85719051	85719345	295	*	Promoter (<=1kb)	11	85694275	85719075	24801	2	ENSG00000137501.17	ENST00000532995.5	0
chr11	86174151	86174486	336	*	Distal Intergenic	11	86192787	86193482	696	2	ENSG00000254699.1	ENST00000530126.1	18996
chr11	86302223	86302453	231	*	Promoter (<=1kb)	11	86302223	86345931	43709	1	ENSG00000149196.15	ENST00000278483.7	0
chr11	86483939	86484019	81	*	Intron (ENST00000524610.1/ENSG00000254733.1, intron 2 of 2)	11	86457579	86498124	40546	2	ENSG00000151376.16	ENST00000525957.1	14105
chr11	86484303	86484557	255	*	Intron (ENST00000524610.1/ENSG00000254733.1, intron 2 of 2)	11	86457579	86498124	40546	2	ENSG00000151376.16	ENST00000525957.1	13567
chr11	86524291	86524329	39	*	Intron (ENST00000524610.1/ENSG00000254733.1, intron 2 of 2)	11	86457579	86498124	40546	2	ENSG00000151376.16	ENST00000525957.1	-26167
chr11	86593251	86593447	197	*	Intron (ENST00000524610.1/ENSG00000254733.1, intron 2 of 2)	11	86667739	86671822	4084	2	ENSG00000151376.16	ENST00000534638.1	78375
chr11	86632769	86633238	470	*	Intron (ENST00000393324.7/ENSG00000151376.16, intron 1 of 13)	11	86667739	86671822	4084	2	ENSG00000151376.16	ENST00000534638.1	38584
chr11	86719977	86720253	277	*	Distal Intergenic	11	86727355	86765265	37911	1	ENSG00000255250.1	ENST00000532979.1	-7102
chr11	86741927	86742088	162	*	Intron (ENST00000532979.1/ENSG00000255250.1, intron 1 of 4)	11	86727355	86765265	37911	1	ENSG00000255250.1	ENST00000532979.1	14572
chr11	86743704	86743887	184	*	Intron (ENST00000532979.1/ENSG00000255250.1, intron 1 of 4)	11	86727355	86765265	37911	1	ENSG00000255250.1	ENST00000532979.1	16349
chr11	87037906	87038066	161	*	Promoter (<=1kb)	11	87037921	87157408	119488	1	ENSG00000166575.16	ENST00000526733.5	0
chr11	87473344	87473511	168	*	Distal Intergenic	11	87480736	87481297	562	2	ENSG00000255391.1	ENST00000528472.1	7786
chr11	88555092	88555357	266	*	Intron (ENST00000455756.6/ENSG00000168959.14, intron 8 of 8)	11	88511748	88512361	614	1	ENSG00000255082.1	ENST00000531994.1	43344
chr11	90469038	90469220	183	*	Intron (ENST00000562245.5/ENSG00000261645.5, intron 1 of 6)	11	90489310	90863696	374387	1	ENSG00000261645.5	ENST00000562678.5	-20090
chr11	91163690	91163958	269	*	Intron (ENST00000526509.1/ENSG00000255187.1, intron 1 of 2)	11	91158083	91167294	9212	1	ENSG00000255187.1	ENST00000526509.1	5607
chr11	93054921	93055187	267	*	Promoter (2-3kb)	11	93052395	93052827	433	2	ENSG00000242807.1	ENST00000463604.1	-2094
chr11	95149665	95149815	151	*	Promoter (<=1kb)	11	95150539	95159148	8610	1	ENSG00000245552.6	ENST00000501356.5	-724
chr11	95231345	95231535	191	*	Promoter (<=1kb)	11	95165513	95231197	65685	2	ENSG00000149212.11	ENST00000536441.6	-148
chr11	95254339	95254505	167	*	Distal Intergenic	11	95232571	95234104	1534	1	ENSG00000245552.6	ENST00000543573.1	21768
chr11	95499596	95499817	222	*	Distal Intergenic	11	95482406	95497553	15148	1	ENSG00000250390.2	ENST00000511947.2	17190
chr11	95715894	95715996	103	*	Distal Intergenic	11	95698086	95700623	2538	1	ENSG00000255605.1	ENST00000545912.1	17808
chr11	95789764	95790080	317	*	Promoter (<=1kb)	11	95768942	95789791	20850	2	ENSG00000077458.12	ENST00000358780.9	0
chr11	96012252	96012416	165	*	Intron (ENST00000524717.5/ENSG00000184384.13, intron 2 of 4)	11	95963219	95963624	406	1	ENSG00000242993.1	ENST00000472927.1	49033
chr11	96817432	96817593	162	*	Distal Intergenic	11	96642671	96643225	555	2	ENSG00000255376.1	ENST00000529375.1	-174207
chr11	100750263	100750787	525	*	Intron (ENST00000524892.6/ENSG00000165895.17, intron 1 of 22)	11	100738443	100913524	175082	1	ENSG00000165895.17	ENST00000534060.5	11820
chr11	102345997	102346141	145	*	Promoter (1-2kb)	11	102347211	102349013	1803	1	ENSG00000110330.8	ENST00000527808.1	-1070
chr11	102599762	102600049	288	*	Intron (ENST00000260228.2/ENSG00000137674.3, intron 6 of 9)	11	102606916	102608122	1207	1	ENSG00000256916.1	ENST00000544115.1	-6867
chr11	102603158	102603459	302	*	Intron (ENST00000260228.2/ENSG00000137674.3, intron 6 of 9)	11	102606916	102608122	1207	1	ENSG00000256916.1	ENST00000544115.1	-3457
chr11	102851463	102851695	233	*	Distal Intergenic	11	102835801	102843803	8003	2	ENSG00000149968.11	ENST00000299855.9	-7660
chr11	103529327	103529613	287	*	Distal Intergenic	11	103468389	103479733	11345	1	ENSG00000187240.13	ENST00000527252.1	60938
chr11	103625187	103625430	244	*	Distal Intergenic	11	103468389	103479733	11345	1	ENSG00000187240.13	ENST00000527252.1	156798
chr11	103892762	103892913	152	*	Promoter (2-3kb)	11	103675994	103895271	219278	2	ENSG00000254987.1	ENST00000533459.1	2358
chr11	104694583	104694804	222	*	Distal Intergenic	11	104682383	104682581	199	2	ENSG00000270449.1	ENST00000604799.1	-12002
chr11	106022327	106022523	197	*	Promoter (<=1kb)	11	106009984	106022403	12420	2	ENSG00000170903.10	ENST00000530788.1	0
chr11	106077409	106077635	227	*	Promoter (<=1kb)	11	106077489	106098710	21222	1	ENSG00000149313.10	ENST00000278618.8	0
chr11	106389250	106389424	175	*	Distal Intergenic	11	106310045	106311791	1747	1	ENSG00000255065.1	ENST00000529025.1	79205
chr11	106399126	106399439	314	*	Distal Intergenic	11	106310045	106311791	1747	1	ENSG00000255065.1	ENST00000529025.1	89081
chr11	107043873	107044025	153	*	Distal Intergenic	11	106674012	107018524	344513	2	ENSG00000152402.10	ENST00000526355.6	-25349
chr11	107565367	107565662	296	*	Promoter (<=1kb)	11	107504595	107565518	60924	2	ENSG00000137760.14	ENST00000389568.7	0
chr11	107696162	107696370	209	*	Distal Intergenic	11	107707383	107712061	4679	2	ENSG00000170290.3	ENST00000305991.2	15691
chr11	107840511	107840970	460	*	3' UTR	11	107792615	107858561	65947	2	ENSG00000110660.14	ENST00000375682.8	17591
chr11	108593650	108593823	174	*	Promoter (<=1kb)	11	108508949	108593738	84790	2	ENSG00000110723.11	ENST00000525344.5	0
chr11	108616621	108616821	201	*	Distal Intergenic	11	108508949	108593738	84790	2	ENSG00000110723.11	ENST00000525344.5	-22883
chr11	108973390	108973614	225	*	Distal Intergenic	11	108957718	108959797	2080	1	ENSG00000203334.4	ENST00000615020.1	15672
chr11	110357378	110357616	239	*	Promoter (2-3kb)	11	110355199	110381986	26788	1	ENSG00000254416.5	ENST00000526703.1	2179
chr11	110907638	110907791	154	*	Distal Intergenic	11	110876994	110877177	184	2	ENSG00000255149.1	ENST00000530590.1	-30461
chr11	111562081	111562227	147	*	Distal Intergenic	11	111541552	111551416	9865	1	ENSG00000204381.11	ENST00000528102.2	20529
chr11	111562378	111562383	6	*	Distal Intergenic	11	111541552	111551416	9865	1	ENSG00000204381.11	ENST00000528102.2	20826
chr11	111879261	111879432	172	*	Promoter (<=1kb)	11	111786286	111879425	93140	2	ENSG00000258529.5	ENST00000622211.4	0
chr11	112120495	112120495	1	*	Intron (ENST00000531744.5/ENSG00000255292.6, intron 3 of 5)	11	112143257	112151073	7817	2	ENSG00000150782.11	ENST00000525547.5	30578
chr11	112157287	112157515	229	*	Intron (ENST00000531744.5/ENSG00000255292.6, intron 3 of 5)	11	112143257	112151073	7817	2	ENSG00000150782.11	ENST00000525547.5	-6214
chr11	112321580	112321913	334	*	Intron (ENST00000504610.2/ENSG00000250303.3, intron 2 of 3)	11	112292573	112294116	1544	1	ENSG00000250303.3	ENST00000527511.1	29007
chr11	112657077	112657263	187	*	Distal Intergenic	11	112602354	112602452	99	2	ENSG00000212397.1	ENST00000391095.1	-54625
chr11	113384736	113384843	108	*	Promoter (2-3kb)	11	113387791	113400418	12628	1	ENSG00000170209.4	ENST00000303941.3	-2948
chr11	113553363	113553552	190	*	Distal Intergenic	11	113413864	113475691	61828	2	ENSG00000149295.13	ENST00000540600.5	-77672
chr11	113663901	113664256	356	*	Distal Intergenic	11	113690230	113693737	3508	2	ENSG00000166682.10	ENST00000545265.5	29481
chr11	113974886	113975113	228	*	Promoter (<=1kb)	11	113975075	113990310	15236	1	ENSG00000166736.11	ENST00000355556.6	0
chr11	114292406	114292575	170	*	Intron (ENST00000535401.5/ENSG00000166741.7, intron 2 of 4)	11	114295825	114312560	16736	1	ENSG00000166741.7	ENST00000299964.3	-3250
chr11	114294918	114295303	386	*	Promoter (<=1kb)	11	114295825	114312560	16736	1	ENSG00000166741.7	ENST00000299964.3	-522
chr11	114366786	114367182	397	*	Intron (ENST00000534904.2/ENSG00000256195.2, intron 2 of 2)	11	114210616	114356571	145956	2	ENSG00000256947.1	ENST00000544925.1	-10215
chr11	114400396	114400581	186	*	Promoter (<=1kb)	11	114400529	114408924	8396	1	ENSG00000076053.10	ENST00000375490.9	0
chr11	114439218	114439461	244	*	Promoter (<=1kb)	11	114439386	114450276	10891	1	ENSG00000076043.9	ENST00000611665.4	0
chr11	115226610	115226884	275	*	Intron (ENST00000452722.7/ENSG00000182985.16, intron 5 of 9)	11	115214699	115218144	3446	2	ENSG00000182985.16	ENST00000540373.1	-8466
chr11	115676902	115677230	329	*	Intron (ENST00000539305.1/ENSG00000256717.1, intron 2 of 2)	11	115659658	115843146	183489	1	ENSG00000256717.1	ENST00000539305.1	17244
chr11	115941550	115941923	374	*	Exon (ENST00000537491.5/ENSG00000257067.5, exon 3 of 4)	11	115932857	115940210	7354	1	ENSG00000257067.5	ENST00000539222.1	8693
chr11	116412735	116412914	180	*	Distal Intergenic	11	116496899	116500630	3732	2	ENSG00000236437.1	ENST00000452629.1	87716
chr11	116471650	116471878	229	*	Distal Intergenic	11	116496899	116500630	3732	2	ENSG00000236437.1	ENST00000452629.1	28752
chr11	117327609	117327757	149	*	Promoter (<=1kb)	11	117327850	117362463	34614	1	ENSG00000110274.14	ENST00000533153.5	-93
chr11	118424946	118425277	332	*	Intron (ENST00000524422.1/ENSG00000167283.7, intron 2 of 2)	11	118415977	118416521	545	1	ENSG00000269944.1	ENST00000602598.1	8969
chr11	118618925	118619052	128	*	Promoter (2-3kb)	11	118621363	118627593	6231	1	ENSG00000019144.17	ENST00000526374.5	-2311
chr11	118919869	118920111	243	*	Intron (ENST00000526143.2/ENSG00000186174.12, intron 1 of 7)	11	118925164	118958554	33391	1	ENSG00000110375.2	ENST00000534788.1	-5053
chr11	119102006	119102197	192	*	Promoter (<=1kb)	11	119096507	119102142	5636	2	ENSG00000172269.17	ENST00000354202.8	0
chr11	119121357	119121514	158	*	Promoter (<=1kb)	11	119121587	119136044	14458	1	ENSG00000172273.12	ENST00000350777.6	-73
chr11	119361133	119361554	422	*	Promoter (<=1kb)	11	119358035	119360214	2180	2	ENSG00000036672.15	ENST00000525189.5	-919
chr11	121464665	121464780	116	*	Intron (ENST00000260197.11/ENSG00000137642.12, intron 1 of 47)	11	121447331	121453013	5683	2	ENSG00000246790.2	ENST00000501964.1	-11652
chr11	122197148	122197227	80	*	Intron (ENST00000637700.1/ENSG00000255248.7, intron 3 of 5)	11	122091629	122203062	111434	2	ENSG00000255248.7	ENST00000534782.3	5835
chr11	123062255	123062549	295	*	Promoter (<=1kb)	11	123057489	123062335	4847	2	ENSG00000109971.13	ENST00000453788.6	0
chr11	124898424	124898476	53	*	Promoter (<=1kb)	11	124895800	124898494	2695	2	ENSG00000154133.14	ENST00000526899.5	18
chr11	125592556	125592773	218	*	Promoter (<=1kb)	11	125570284	125592568	22285	2	ENSG00000254671.2	ENST00000530526.1	0
chr11	126991965	126992059	95	*	Promoter (<=1kb)	11	126992452	126995458	3007	1	ENSG00000255317.1	ENST00000531585.1	-393
chr11	128039703	128039873	171	*	Distal Intergenic	11	127940913	127941654	742	2	ENSG00000254612.2	ENST00000526843.2	-98049
chr11	128053275	128053434	160	*	Distal Intergenic	11	127940913	127941654	742	2	ENSG00000254612.2	ENST00000526843.2	-111621
chr11	128210350	128210849	500	*	Promoter (<=1kb)	11	128211437	128241433	29997	1	ENSG00000272575.5	ENST00000609260.1	-588
chr11	128522628	128522787	160	*	Promoter (<=1kb)	11	128522390	128522449	60	1	ENSG00000276176.1	ENST00000622481.1	238
chr11	129639402	129639553	152	*	Distal Intergenic	11	129612116	129617269	5154	2	ENSG00000281097.1	ENST00000631195.1	-22133
chr11	130002822	130003040	219	*	Promoter (<=1kb)	11	129899706	130002835	103130	2	ENSG00000170325.14	ENST00000358825.9	0
chr11	130383750	130383981	232	*	Intron (ENST00000602376.5/ENSG00000175773.12, intron 2 of 5)	11	130401902	130403657	1756	1	ENSG00000175773.12	ENST00000616197.1	-17921
chr11	130580523	130580733	211	*	Distal Intergenic	11	130546799	130547429	631	2	ENSG00000236616.3	ENST00000532665.1	-33094
chr11	130798370	130798571	202	*	Distal Intergenic	11	130789231	130791025	1795	2	ENSG00000255352.1	ENST00000531876.1	-7345
chr11	131033080	131033515	436	*	Distal Intergenic	11	131004128	131004429	302	2	ENSG00000242673.3	ENST00000498381.3	-28651
chr11	132734386	132734559	174	*	Intron (ENST00000331898.11/ENSG00000183715.13, intron 1 of 6)	11	132771623	132773371	1749	2	ENSG00000279497.1	ENST00000622964.1	38812
chr12	949492	949654	163	*	Promoter (<=1kb)	12	912489	949641	37153	2	ENSG00000002016.17	ENST00000468231.5	0
chr12	949800	949933	134	*	Promoter (<=1kb)	12	912077	949722	37646	2	ENSG00000002016.17	ENST00000358495.7	-78
chr12	1350090	1350541	452	*	Intron (ENST00000543086.7/ENSG00000082805.19, intron 14 of 17)	12	1385833	1386987	1155	1	ENSG00000267285.1	ENST00000537181.1	-35292
chr12	1357183	1357439	257	*	Intron (ENST00000543086.7/ENSG00000082805.19, intron 14 of 17)	12	1385833	1386987	1155	1	ENSG00000267285.1	ENST00000537181.1	-28394
chr12	1473989	1474423	435	*	Intron (ENST00000543086.7/ENSG00000082805.19, intron 17 of 17)	12	1443291	1491079	47789	1	ENSG00000082805.19	ENST00000543151.1	30698
chr12	2004282	2004590	309	*	Promoter (<=1kb)	12	1946054	2004511	58458	2	ENSG00000151065.13	ENST00000280665.10	0
chr12	2336467	2336727	261	*	Intron (ENST00000335762.9/ENSG00000151067.21, intron 3 of 47)	12	2269776	2288937	19162	1	ENSG00000256721.1	ENST00000542680.1	66691
chr12	2358471	2358719	249	*	Intron (ENST00000335762.9/ENSG00000151067.21, intron 3 of 47)	12	2269776	2288937	19162	1	ENSG00000256721.1	ENST00000542680.1	88695
chr12	2640765	2640799	35	*	Promoter (<=1kb)	12	2641458	2651747	10290	1	ENSG00000151067.21	ENST00000483136.1	-659
chr12	2720223	2720371	149	*	Intron (ENST00000636122.1/ENSG00000256150.2, intron 4 of 5)	12	2726400	2727050	651	2	ENSG00000283587.1	ENST00000637219.1	6679
chr12	2812630	2812982	353	*	Promoter (<=1kb)	12	2812681	2818660	5980	1	ENSG00000111203.11	ENST00000543029.1	0
chr12	2890695	2890881	187	*	Promoter (<=1kb)	12	2890887	2939345	48459	1	ENSG00000078246.16	ENST00000544943.5	-6
chr12	3151121	3151330	210	*	Promoter (1-2kb)	12	3149797	3151476	1680	1	ENSG00000256197.1	ENST00000539784.1	1324
chr12	3168808	3169016	209	*	Promoter (2-3kb)	12	3171657	3174056	2400	1	ENSG00000275850.1	ENST00000619492.1	-2641
chr12	3454490	3454633	144	*	Intron (ENST00000452611.6/ENSG00000111218.11, intron 1 of 9)	12	3462718	3463586	869	2	ENSG00000256691.1	ENST00000546078.1	8953
chr12	3873357	3873553	197	*	Promoter (<=1kb)	12	3791047	3873436	82390	2	ENSG00000111224.13	ENST00000416739.5	0
chr12	4116802	4116943	142	*	Promoter (1-2kb)	12	4110028	4118132	8105	2	ENSG00000242444.3	ENST00000393388.3	1189
chr12	4271979	4272102	124	*	Promoter (1-2kb)	12	4273772	4305350	31579	1	ENSG00000118971.7	ENST00000261254.7	-1670
chr12	5085911	5086194	284	*	Distal Intergenic	12	5043989	5046788	2800	1	ENSG00000130037.4	ENST00000252321.4	41922
chr12	5088887	5089206	320	*	Distal Intergenic	12	5043989	5046788	2800	1	ENSG00000130037.4	ENST00000252321.4	44898
chr12	5163851	5164052	202	*	Distal Intergenic	12	5234674	5238272	3599	2	ENSG00000256115.5	ENST00000540237.1	74220
chr12	5165668	5165789	122	*	Distal Intergenic	12	5234674	5238272	3599	2	ENSG00000256115.5	ENST00000540237.1	72483
chr12	5167057	5167221	165	*	Distal Intergenic	12	5234674	5238272	3599	2	ENSG00000256115.5	ENST00000540237.1	71051
chr12	5806392	5806689	298	*	Intron (ENST00000546188.5/ENSG00000047617.14, intron 8 of 24)	12	5827805	5870436	42632	2	ENSG00000047617.14	ENST00000544988.1	63747
chr12	5806969	5807234	266	*	Intron (ENST00000546188.5/ENSG00000047617.14, intron 8 of 24)	12	5827805	5870436	42632	2	ENSG00000047617.14	ENST00000544988.1	63202
chr12	5807372	5807490	119	*	Intron (ENST00000546188.5/ENSG00000047617.14, intron 7 of 24)	12	5827805	5870436	42632	2	ENSG00000047617.14	ENST00000544988.1	62946
chr12	5807852	5807917	66	*	Intron (ENST00000546188.5/ENSG00000047617.14, intron 7 of 24)	12	5827805	5870436	42632	2	ENSG00000047617.14	ENST00000544988.1	62519
chr12	5808918	5809526	609	*	Intron (ENST00000546188.5/ENSG00000047617.14, intron 7 of 24)	12	5827805	5870436	42632	2	ENSG00000047617.14	ENST00000544988.1	60910
chr12	6084714	6084853	140	*	Intron (ENST00000261405.9/ENSG00000110799.13, intron 6 of 51)	12	6095699	6095970	272	2	ENSG00000240533.3	ENST00000468423.3	11117
chr12	6093227	6093519	293	*	Promoter (2-3kb)	12	6095699	6095970	272	2	ENSG00000240533.3	ENST00000468423.3	2451
chr12	6116728	6117078	351	*	Intron (ENST00000261405.9/ENSG00000110799.13, intron 3 of 51)	12	6122724	6124665	1942	2	ENSG00000110799.13	ENST00000540192.1	7587
chr12	6167607	6168071	465	*	Distal Intergenic	12	6155035	6160719	5685	2	ENSG00000255775.1	ENST00000539206.1	-6888
chr12	6215991	6216337	347	*	Intron (ENST00000382518.5/ENSG00000010278.12, intron 2 of 8)	12	6224986	6238259	13274	1	ENSG00000010278.12	ENST00000481267.5	-8649
chr12	6279958	6280499	542	*	Distal Intergenic	12	6270168	6270425	258	2	ENSG00000256103.2	ENST00000537967.1	-9533
chr12	6286950	6287148	199	*	Distal Intergenic	12	6270168	6270425	258	2	ENSG00000256103.2	ENST00000537967.1	-16525
chr12	6296335	6296511	177	*	Distal Intergenic	12	6310436	6328505	18070	1	ENSG00000008323.15	ENST00000011684.11	-13925
chr12	6333635	6333810	176	*	Promoter (<=1kb)	12	6329868	6333442	3575	2	ENSG00000067182.7	ENST00000537842.5	-193
chr12	6336446	6336605	160	*	Promoter (2-3kb)	12	6331872	6334244	2373	2	ENSG00000067182.7	ENST00000437813.7	-2202
chr12	6345362	6345809	448	*	Promoter (<=1kb)	12	6344554	6344837	284	1	ENSG00000265388.2	ENST00000582559.2	808
chr12	6371207	6371420	214	*	Intron (ENST00000360168.7/ENSG00000111319.12, intron 1 of 11)	12	6347509	6374803	27295	2	ENSG00000111319.12	ENST00000338748.9	3383
chr12	6372382	6373088	707	*	Promoter (1-2kb)	12	6347509	6374803	27295	2	ENSG00000111319.12	ENST00000338748.9	1715
chr12	6430614	6430751	138	*	Distal Intergenic	12	6438498	6438852	355	1	ENSG00000224906.3	ENST00000447193.2	-7747
chr12	6470709	6471086	378	*	Promoter (<=1kb)	12	6462237	6470987	8751	2	ENSG00000139190.16	ENST00000361716.7	0
chr12	6493906	6494220	315	*	Promoter (<=1kb)	12	6494093	6528091	33999	1	ENSG00000010292.12	ENST00000382457.8	0
chr12	6607813	6608599	787	*	Promoter (<=1kb)	12	6600535	6607476	6942	2	ENSG00000111642.14	ENST00000545942.5	-337
chr12	6613869	6614133	265	*	Distal Intergenic	12	6600535	6607476	6942	2	ENSG00000111642.14	ENST00000545942.5	-6393
chr12	6723941	6724228	288	*	Promoter (<=1kb)	12	6724014	6731873	7860	1	ENSG00000111652.9	ENST00000626119.2	0
chr12	6764114	6764446	333	*	Promoter (1-2kb)	12	6765516	6770875	5360	1	ENSG00000159335.15	ENST00000540667.5	-1070
chr12	6851360	6851565	206	*	Promoter (<=1kb)	12	6850199	6851292	1094	2	ENSG00000111665.11	ENST00000446553.2	-68
chr12	6851994	6852340	347	*	Promoter (<=1kb)	12	6848809	6852066	3258	2	ENSG00000111665.11	ENST00000538862.6	0
chr12	7018637	7018804	168	*	Promoter (<=1kb)	12	6976186	7018510	42325	2	ENSG00000111684.10	ENST00000261407.8	-127
chr12	7241588	7241790	203	*	Distal Intergenic	12	7237432	7240986	3555	1	ENSG00000256480.1	ENST00000540190.1	4156
chr12	7860543	7860769	227	*	Promoter (<=1kb)	12	7860437	7860764	328	1	ENSG00000241828.2	ENST00000480485.2	106
chr12	8081972	8082306	335	*	Promoter (<=1kb)	12	8082211	8097771	15561	1	ENSG00000089818.16	ENST00000339754.9	0
chr12	8243119	8243741	623	*	Promoter (<=1kb)	12	8234342	8242948	8607	2	ENSG00000164845.16	ENST00000427893.2	-171
chr12	8949624	8949994	371	*	Promoter (<=1kb)	12	8940363	8949636	9274	2	ENSG00000003056.7	ENST00000541507.5	0
chr12	9673734	9673901	168	*	Promoter (<=1kb)	12	9674008	9693336	19329	1	ENSG00000069493.14	ENST00000476198.2	-107
chr12	10205365	10205663	299	*	Distal Intergenic	12	10212458	10214123	1666	1	ENSG00000139112.10	ENST00000539408.5	-6795
chr12	10212187	10212342	156	*	Promoter (<=1kb)	12	10212458	10214123	1666	1	ENSG00000139112.10	ENST00000539408.5	-116
chr12	10301161	10301606	446	*	Promoter (2-3kb)	12	10304446	10329600	25155	1	ENSG00000134539.16	ENST00000381908.7	-2840
chr12	10304076	10304311	236	*	Promoter (<=1kb)	12	10304446	10329600	25155	1	ENSG00000134539.16	ENST00000381908.7	-135
chr12	10634527	10634679	153	*	5' UTR	12	10627640	10629638	1999	2	ENSG00000060140.8	ENST00000542924.1	-4889
chr12	11634257	11634464	208	*	Distal Intergenic	12	11649854	11895402	245549	1	ENSG00000139083.10	ENST00000396373.8	-15390
chr12	11798988	11799234	247	*	Intron (ENST00000396373.8/ENSG00000139083.10, intron 2 of 7)	12	11752501	11840868	88368	1	ENSG00000139083.10	ENST00000545027.1	46487
chr12	11941882	11941897	16	*	Distal Intergenic	12	11885937	11891610	5674	1	ENSG00000139083.10	ENST00000266427.3	55945
chr12	12007013	12007350	338	*	Distal Intergenic	12	12049844	12099684	49841	1	ENSG00000121380.12	ENST00000589718.5	-42494
chr12	12009125	12009404	280	*	Distal Intergenic	12	12049844	12099684	49841	1	ENSG00000121380.12	ENST00000589718.5	-40440
chr12	12010623	12010670	48	*	Distal Intergenic	12	12049844	12099684	49841	1	ENSG00000121380.12	ENST00000589718.5	-39174
chr12	12020009	12020203	195	*	Distal Intergenic	12	12049844	12099684	49841	1	ENSG00000121380.12	ENST00000589718.5	-29641
chr12	12611653	12611878	226	*	Promoter (<=1kb)	12	12611827	12637574	25748	1	ENSG00000111269.2	ENST00000540224.1	0
chr12	12717175	12717382	208	*	Promoter (<=1kb)	12	12717124	12722371	5248	1	ENSG00000111276.10	ENST00000228872.8	51
chr12	12803203	12803661	459	*	Intron (ENST00000540583.5/ENSG00000178878.12, intron 2 of 3)	12	12813316	12825107	11792	1	ENSG00000213782.7	ENST00000541537.5	-9655
chr12	12804431	12804605	175	*	Intron (ENST00000540583.5/ENSG00000178878.12, intron 2 of 3)	12	12813316	12825107	11792	1	ENSG00000213782.7	ENST00000541537.5	-8711
chr12	12819564	12819819	256	*	Promoter (<=1kb)	12	12820277	12823259	2983	1	ENSG00000213782.7	ENST00000542832.1	-458
chr12	12819959	12820294	336	*	Promoter (<=1kb)	12	12820277	12823259	2983	1	ENSG00000213782.7	ENST00000542832.1	0
chr12	12823221	12823872	652	*	Promoter (<=1kb)	12	12824385	12826292	1908	1	ENSG00000213782.7	ENST00000535722.1	-513
chr12	12839831	12840166	336	*	Promoter (<=1kb)	12	12840804	12841079	276	2	ENSG00000242329.1	ENST00000464893.1	913
chr12	12859820	12860072	253	*	Distal Intergenic	12	12850982	12851740	759	1	ENSG00000241352.3	ENST00000475592.2	8838
chr12	12870359	12870931	573	*	Distal Intergenic	12	12875499	12876107	609	1	ENSG00000234498.3	ENST00000459725.1	-4568
chr12	12883467	12883652	186	*	Distal Intergenic	12	12890782	12917937	27156	1	ENSG00000013588.6	ENST00000014914.5	-7130
chr12	12891353	12891600	248	*	Promoter (<=1kb)	12	12891559	12909876	18318	1	ENSG00000013588.6	ENST00000537783.1	0
chr12	12899855	12900123	269	*	Intron (ENST00000014914.5/ENSG00000013588.6, intron 1 of 3)	12	12891974	12909070	17097	1	ENSG00000013588.6	ENST00000534831.1	7881
chr12	12901028	12901301	274	*	Intron (ENST00000014914.5/ENSG00000013588.6, intron 1 of 3)	12	12909069	12912509	3441	1	ENSG00000013588.6	ENST00000540125.1	-7768
chr12	13094675	13094830	156	*	Promoter (<=1kb)	12	13084587	13095648	11062	2	ENSG00000111305.18	ENST00000457134.6	818
chr12	13098579	13098773	195	*	Promoter (2-3kb)	12	13084577	13095806	11230	2	ENSG00000111305.18	ENST00000396302.7	-2773
chr12	13101209	13101360	152	*	Promoter (2-3kb)	12	13087245	13103642	16398	2	ENSG00000111305.18	ENST00000545401.5	2282
chr12	13136004	13136169	166	*	Intron (ENST00000537625.1/ENSG00000084444.13, intron 8 of 8)	12	13087952	13103683	15732	2	ENSG00000111305.18	ENST00000542415.5	-32321
chr12	13179637	13179911	275	*	Distal Intergenic	12	13196716	13219939	23224	1	ENSG00000134531.9	ENST00000256951.9	-16805
chr12	13196341	13196631	291	*	Promoter (<=1kb)	12	13196716	13219939	23224	1	ENSG00000134531.9	ENST00000256951.9	-85
chr12	13206465	13206643	179	*	Intron (ENST00000256951.9/ENSG00000134531.9, intron 1 of 4)	12	13211511	13216773	5263	1	ENSG00000134531.9	ENST00000537612.1	-4868
chr12	13339567	13339904	338	*	Distal Intergenic	12	13373014	13376430	3417	2	ENSG00000180861.9	ENST00000527705.2	36526
chr12	13523654	13523816	163	*	Intron (ENST00000637214.1/ENSG00000273079.5, intron 1 of 1)	12	13526854	13530875	4022	1	ENSG00000256306.1	ENST00000535528.1	-3038
chr12	14274064	14274160	97	*	Distal Intergenic	12	14254912	14255226	315	1	ENSG00000255749.1	ENST00000541815.1	19152
chr12	14836436	14836686	251	*	Intron (ENST00000533472.1/ENSG00000182993.3, intron 1 of 1)	12	14841092	14844708	3617	1	ENSG00000256339.1	ENST00000444324.2	-4406
chr12	17928958	17929229	272	*	Distal Intergenic	12	18081337	18090141	8805	2	ENSG00000111404.6	ENST00000536890.1	160912
chr12	19273959	19274299	341	*	Intron (ENST00000429027.6/ENSG00000052126.14, intron 10 of 31)	12	19283637	19320585	36949	1	ENSG00000052126.14	ENST00000538677.1	-9338
chr12	20822512	20822726	215	*	Intron (ENST00000540853.5/ENSG00000111700.12, intron 2 of 7)	12	20815674	21090245	274572	1	ENSG00000257046.5	ENST00000540229.1	6838
chr12	21437687	21437842	156	*	Promoter (<=1kb)	12	21437705	21468770	31066	1	ENSG00000121350.15	ENST00000544970.5	0
chr12	22283151	22283310	160	*	Intron (ENST00000545524.5/ENSG00000111728.10, intron 1 of 4)	12	22107275	22287194	179920	2	ENSG00000111728.10	ENST00000545524.5	3884
chr12	24197976	24198103	128	*	Distal Intergenic	12	24212421	24212495	75	1	ENSG00000216192.1	ENST00000401373.1	-14318
chr12	24755128	24755213	86	*	Intron (ENST00000536131.1/ENSG00000255745.1, intron 1 of 4)	12	24706788	24707083	296	1	ENSG00000240481.3	ENST00000485238.3	48340
chr12	25333899	25334073	175	*	Distal Intergenic	12	25385670	25386241	572	2	ENSG00000278743.1	ENST00000622671.1	52168
chr12	25458229	25458499	271	*	Intron (ENST00000543629.5/ENSG00000152936.10, intron 4 of 4)	12	25440875	25441052	178	2	ENSG00000255988.1	ENST00000545422.1	-17177
chr12	25495769	25495875	107	*	Intron (ENST00000543629.5/ENSG00000152936.10, intron 4 of 4)	12	25502925	25519961	17037	2	ENSG00000152936.10	ENST00000539523.1	24086
chr12	26090958	26091398	441	*	Distal Intergenic	12	26065028	26071712	6685	1	ENSG00000123094.15	ENST00000539545.1	25930
chr12	26239821	26240020	200	*	Intron (ENST00000534829.5/ENSG00000123096.11, intron 1 of 3)	12	26230849	26271822	40974	2	ENSG00000255750.5	ENST00000537525.5	31802
chr12	26299035	26299190	156	*	Intron (ENST00000534829.5/ENSG00000123096.11, intron 3 of 3)	12	26315715	26317813	2099	1	ENSG00000255858.1	ENST00000539552.1	-16525
chr12	26938196	26938360	165	*	Promoter (<=1kb)	12	26905181	26938321	33141	2	ENSG00000064102.14	ENST00000261191.11	0
chr12	27343596	27343715	120	*	Intron (ENST00000544915.5/ENSG00000029153.14, intron 1 of 15)	12	27333055	27420894	87840	1	ENSG00000029153.14	ENST00000266503.9	10541
chr12	27549896	27550096	201	*	Promoter (2-3kb)	12	27547050	27552773	5724	2	ENSG00000248100.2	ENST00000506925.2	2677
chr12	27615392	27615713	322	*	Intron (ENST00000538433.5/ENSG00000110841.13, intron 2 of 4)	12	27608733	27609046	314	2	ENSG00000256557.1	ENST00000542428.1	-6346
chr12	27619071	27619169	99	*	Intron (ENST00000538433.5/ENSG00000110841.13, intron 2 of 4)	12	27608733	27609046	314	2	ENSG00000256557.1	ENST00000542428.1	-10025
chr12	27822287	27822346	60	*	Promoter (2-3kb)	12	27824207	27824382	176	2	ENSG00000274075.1	ENST00000616635.1	2036
chr12	27966958	27967304	347	*	Promoter (2-3kb)	12	27961668	27969494	7827	2	ENSG00000087494.15	ENST00000538310.1	2190
chr12	27982030	27982254	225	*	Distal Intergenic	12	27958090	27972705	14616	2	ENSG00000087494.15	ENST00000545234.5	-9325
chr12	28130747	28131094	348	*	Promoter (2-3kb)	12	28133249	28452527	319279	1	ENSG00000123106.10	ENST00000540794.5	-2155
chr12	28899966	28900228	263	*	Distal Intergenic	12	28821975	28825831	3857	2	ENSG00000256513.1	ENST00000537327.1	-74135
chr12	29381339	29381386	48	*	Promoter (<=1kb)	12	29356428	29381189	24762	2	ENSG00000087502.17	ENST00000552132.5	-150
chr12	30417981	30418135	155	*	Distal Intergenic	12	30454919	30492302	37384	1	ENSG00000258202.1	ENST00000551867.1	-36784
chr12	30794832	30794868	37	*	Promoter (<=1kb)	12	30795681	30800008	4328	1	ENSG00000235884.3	ENST00000550292.1	-813
chr12	30795161	30795489	329	*	Promoter (<=1kb)	12	30795681	30800008	4328	1	ENSG00000235884.3	ENST00000550292.1	-192
chr12	31005957	31006365	409	*	Promoter (<=1kb)	12	30997038	31006010	8973	2	ENSG00000226472.8	ENST00000222396.9	0
chr12	31518879	31519022	144	*	Intron (ENST00000389082.9/ENSG00000170456.15, intron 1 of 20)	12	31506303	31506404	102	2	ENSG00000201228.1	ENST00000364358.1	-12475
chr12	31729063	31729393	331	*	Promoter (<=1kb)	12	31671137	31729174	58038	2	ENSG00000151743.10	ENST00000281471.10	0
chr12	31732810	31733435	626	*	Distal Intergenic	12	31671137	31729174	58038	2	ENSG00000151743.10	ENST00000281471.10	-3636
chr12	31733815	31733991	177	*	Distal Intergenic	12	31671137	31729174	58038	2	ENSG00000151743.10	ENST00000281471.10	-4641
chr12	31749253	31749612	360	*	Promoter (1-2kb)	12	31748100	31748240	141	2	ENSG00000256843.1	ENST00000540596.1	-1013
chr12	32107835	32107974	140	*	Promoter (<=1kb)	12	32104117	32107528	3412	2	ENSG00000257530.1	ENST00000551974.1	-307
chr12	32437242	32437411	170	*	Intron (ENST00000534526.6/ENSG00000139132.14, intron 1 of 16)	12	32399856	32582251	182396	1	ENSG00000139132.14	ENST00000550091.5	37386
chr12	32444820	32445203	384	*	Intron (ENST00000534526.6/ENSG00000139132.14, intron 1 of 16)	12	32477382	32477471	90	2	ENSG00000253063.1	ENST00000517254.1	32268
chr12	32755913	32756064	152	*	Promoter (<=1kb)	12	32746544	32755902	9359	2	ENSG00000139131.12	ENST00000324868.12	-11
chr12	33181123	33181346	224	*	Distal Intergenic	12	32988763	32993754	4992	1	ENSG00000257435.1	ENST00000549660.1	192360
chr12	33587373	33587655	283	*	Distal Intergenic	12	33576095	33576200	106	1	ENSG00000212475.1	ENST00000391173.1	11278
chr12	33795594	33795948	355	*	Distal Intergenic	12	33717853	33718217	365	1	ENSG00000270807.1	ENST00000603103.1	77741
chr12	38057088	38057254	167	*	Distal Intergenic	12	38078529	38078999	471	2	ENSG00000257173.1	ENST00000549020.1	21745
chr12	38904713	38904915	203	*	Promoter (<=1kb)	12	38652185	38905631	253447	2	ENSG00000139117.13	ENST00000331366.9	716
chr12	45233090	45233352	263	*	Intron (ENST00000426898.2/ENSG00000177119.15, intron 1 of 17)	12	45216120	45432351	216232	1	ENSG00000177119.15	ENST00000320560.12	16970
chr12	45235575	45235703	129	*	Intron (ENST00000426898.2/ENSG00000177119.15, intron 1 of 17)	12	45216120	45432351	216232	1	ENSG00000177119.15	ENST00000320560.12	19455
chr12	45674658	45674807	150	*	Distal Intergenic	12	45718046	45727775	9730	2	ENSG00000273015.2	ENST00000609803.2	52968
chr12	45728689	45728950	262	*	Promoter (<=1kb)	12	45729665	45908040	178376	1	ENSG00000189079.15	ENST00000334344.10	-715
chr12	46430394	46430567	174	*	Intron (ENST00000551503.5/ENSG00000257261.5, intron 2 of 3)	12	46404644	46407166	2523	1	ENSG00000278896.1	ENST00000623851.1	25750
chr12	46786841	46787049	209	*	Intron (ENST00000611243.1/ENSG00000257261.5, intron 1 of 1)	12	46766303	46769304	3002	2	ENSG00000139209.15	ENST00000550670.1	-17537
chr12	46959539	46959826	288	*	Distal Intergenic	12	46970504	46972155	1652	1	ENSG00000274723.1	ENST00000621214.1	-10678
chr12	46964024	46964383	360	*	Distal Intergenic	12	46970504	46972155	1652	1	ENSG00000274723.1	ENST00000621214.1	-6121
chr12	46964521	46964693	173	*	Distal Intergenic	12	46970504	46972155	1652	1	ENSG00000274723.1	ENST00000621214.1	-5811
chr12	46999136	46999378	243	*	Distal Intergenic	12	46970504	46972155	1652	1	ENSG00000274723.1	ENST00000621214.1	28632
chr12	47018041	47018183	143	*	Distal Intergenic	12	46970504	46972155	1652	1	ENSG00000274723.1	ENST00000621214.1	47537
chr12	47085976	47086191	216	*	Intron (ENST00000546455.5/ENSG00000179715.12, intron 1 of 3)	12	47076600	47079951	3352	2	ENSG00000139211.6	ENST00000429635.1	-6025
chr12	47095906	47096178	273	*	Intron (ENST00000546455.5/ENSG00000179715.12, intron 1 of 3)	12	47076600	47079951	3352	2	ENSG00000139211.6	ENST00000429635.1	-15955
chr12	47278032	47278221	190	*	Promoter (<=1kb)	12	47237734	47279021	41288	2	ENSG00000257925.1	ENST00000547748.1	800
chr12	48106152	48106315	164	*	Promoter (<=1kb)	12	48045322	48106308	60987	2	ENSG00000079387.13	ENST00000549518.5	0
chr12	48198073	48198318	246	*	Promoter (<=1kb)	12	48198387	48202031	3645	1	ENSG00000269514.1	ENST00000595310.1	-69
chr12	48682242	48682334	93	*	Promoter (<=1kb)	12	48679761	48682238	2478	2	ENSG00000139620.12	ENST00000550870.1	-4
chr12	48716719	48717104	386	*	Promoter (<=1kb)	12	48688458	48716998	28541	2	ENSG00000129315.9	ENST00000618666.4	0
chr12	49069705	49070023	319	*	Promoter (<=1kb)	12	49064686	49069947	5262	2	ENSG00000167550.10	ENST00000420065.5	0
chr12	49088523	49088626	104	*	Promoter (1-2kb)	12	49090208	49093201	2994	1	ENSG00000257346.1	ENST00000553174.1	-1582
chr12	49110748	49111026	279	*	Promoter (<=1kb)	12	49096551	49110898	14348	2	ENSG00000139636.15	ENST00000267102.12	0
chr12	49487781	49487998	218	*	Promoter (2-3kb)	12	49490115	49514613	24499	1	ENSG00000123352.17	ENST00000552557.5	-2117
chr12	49489509	49490087	579	*	Promoter (<=1kb)	12	49490115	49514613	24499	1	ENSG00000123352.17	ENST00000552557.5	-28
chr12	49491212	49491406	195	*	Promoter (1-2kb)	12	49490122	49496889	6768	1	ENSG00000123352.17	ENST00000552655.1	1090
chr12	49507311	49507462	152	*	Intron (ENST00000549412.5/ENSG00000123352.17, intron 9 of 14)	12	49514442	49522853	8412	1	ENSG00000123352.17	ENST00000548727.1	-6980
chr12	49741331	49741557	227	*	Promoter (<=1kb)	12	49741544	49758265	16722	1	ENSG00000139644.12	ENST00000549966.5	0
chr12	49828494	49828798	305	*	Promoter (<=1kb)	12	49805938	49828750	22813	2	ENSG00000167566.16	ENST00000480927.1	0
chr12	50025460	50025641	182	*	Promoter (<=1kb)	12	49989162	50025461	36300	2	ENSG00000161800.12	ENST00000312377.9	0
chr12	50111820	50112143	324	*	Promoter (<=1kb)	12	50111979	50120451	8473	1	ENSG00000178449.8	ENST00000550487.5	0
chr12	50247212	50247441	230	*	Promoter (2-3kb)	12	50222318	50249893	27576	2	ENSG00000050405.13	ENST00000550592.1	2452
chr12	50390440	50390692	253	*	Promoter (1-2kb)	12	50392383	50430551	38169	1	ENSG00000161813.21	ENST00000550522.5	-1691
chr12	50619328	50619524	197	*	Intron (ENST00000549620.5/ENSG00000066084.12, intron 1 of 7)	12	50633273	50633376	104	1	ENSG00000207136.1	ENST00000384407.1	-13749
chr12	51345748	51345957	210	*	Promoter (<=1kb)	12	51328443	51346679	18237	2	ENSG00000139610.1	ENST00000293636.1	722
chr12	52147417	52147810	394	*	Distal Intergenic	12	52169523	52185749	16227	2	ENSG00000167767.13	ENST00000466011.1	37939
chr12	52164655	52164806	152	*	Distal Intergenic	12	52169523	52185749	16227	2	ENSG00000167767.13	ENST00000466011.1	20943
chr12	52203131	52203447	317	*	Downstream (2-3kb)	12	52205785	52208402	2618	2	ENSG00000257137.5	ENST00000551332.1	4955
chr12	52230045	52230328	284	*	Promoter (<=1kb)	12	52229093	52229588	496	2	ENSG00000257649.1	ENST00000547343.1	-457
chr12	52230492	52230791	300	*	Promoter (<=1kb)	12	52229093	52229588	496	2	ENSG00000257649.1	ENST00000547343.1	-904
chr12	52244257	52244361	105	*	Promoter (<=1kb)	12	52244378	52248855	4478	1	ENSG00000135480.14	ENST00000552322.5	-17
chr12	52280558	52280718	161	*	Promoter (1-2kb)	12	52274647	52279156	4510	2	ENSG00000257830.1	ENST00000549788.1	-1402
chr12	52441272	52441580	309	*	Distal Intergenic	12	52424070	52434525	10456	2	ENSG00000170454.5	ENST00000252245.5	-6747
chr12	52925185	52925543	359	*	Promoter (<=1kb)	12	52897297	52926469	29173	2	ENSG00000170421.12	ENST00000552150.5	926
chr12	53006128	53006536	409	*	Promoter (<=1kb)	12	53006158	53042209	36052	1	ENSG00000063046.17	ENST00000262056.13	0
chr12	53006845	53007200	356	*	Promoter (<=1kb)	12	53006484	53027872	21389	1	ENSG00000063046.17	ENST00000550390.1	361
chr12	53094984	53095089	106	*	Promoter (2-3kb)	12	53097436	53102345	4910	1	ENSG00000167779.7	ENST00000548547.5	-2347
chr12	53379533	53380127	595	*	Promoter (<=1kb)	12	53380176	53382577	2402	1	ENSG00000185591.9	ENST00000551969.5	-49
chr12	53428364	53428543	180	*	Intron (ENST00000257863.8/ENSG00000135409.10, intron 6 of 10)	12	53425116	53430283	5168	1	ENSG00000135409.10	ENST00000550839.1	3248
chr12	53441295	53441676	382	*	Promoter (<=1kb)	12	53441605	53446633	5029	1	ENSG00000205352.10	ENST00000429243.6	0
chr12	53500711	53501500	790	*	Promoter (<=1kb)	12	53500921	53506431	5511	1	ENSG00000139546.10	ENST00000550147.5	0
chr12	53675923	53676109	187	*	Promoter (<=1kb)	12	53665239	53676082	10844	2	ENSG00000135390.17	ENST00000549748.2	0
chr12	53938540	53938726	187	*	Promoter (<=1kb)	12	53938765	53946544	7780	1	ENSG00000123364.4	ENST00000243056.4	-39
chr12	54217027	54217083	57	*	Distal Intergenic	12	54231397	54231476	80	2	ENSG00000094916.14	ENST00000577868.1	14393
chr12	54222640	54222924	285	*	Distal Intergenic	12	54231397	54231476	80	2	ENSG00000094916.14	ENST00000577868.1	8552
chr12	54279708	54279885	178	*	Promoter (<=1kb)	12	54230940	54280102	49163	2	ENSG00000094916.14	ENST00000209875.8	217
chr12	54280292	54280674	383	*	Promoter (<=1kb)	12	54280748	54283878	3131	1	ENSG00000135486.17	ENST00000547708.5	-74
chr12	54324922	54325079	158	*	Promoter (<=1kb)	12	54325109	54342630	17522	1	ENSG00000111481.9	ENST00000553009.5	-30
chr12	54935445	54935557	113	*	Distal Intergenic	12	54950078	54962697	12620	2	ENSG00000135426.15	ENST00000528240.1	27140
chr12	55729550	55729665	116	*	Promoter (<=1kb)	12	55726727	55729660	2934	2	ENSG00000135404.11	ENST00000546457.1	0
chr12	55817751	55818029	279	*	Promoter (<=1kb)	12	55817919	55821879	3961	1	ENSG00000123353.9	ENST00000243045.9	0
chr12	55829588	55829740	153	*	Promoter (<=1kb)	12	55820960	55829636	8677	2	ENSG00000135392.15	ENST00000317269.7	0
chr12	55973574	55973974	401	*	Promoter (<=1kb)	12	55973913	55994706	20794	1	ENSG00000111540.15	ENST00000553116.5	0
chr12	56118111	56118264	154	*	Promoter (<=1kb)	12	56118159	56127514	9356	1	ENSG00000135482.6	ENST00000257940.6	0
chr12	56127926	56128178	253	*	Promoter (<=1kb)	12	56128056	56144671	16616	1	ENSG00000139641.12	ENST00000394048.9	0
chr12	56221865	56222043	179	*	Promoter (<=1kb)	12	56222015	56226416	4402	1	ENSG00000139579.12	ENST00000447747.5	0
chr12	56266900	56267049	150	*	Promoter (<=1kb)	12	56266891	56270469	3579	1	ENSG00000135469.13	ENST00000551911.5	9
chr12	56316161	56316342	182	*	Promoter (<=1kb)	12	56310428	56316336	5909	2	ENSG00000257727.5	ENST00000273308.8	0
chr12	56360132	56360321	190	*	Promoter (<=1kb)	12	56351177	56360137	8961	2	ENSG00000170581.13	ENST00000556140.5	0
chr12	57087945	57088078	134	*	Promoter (<=1kb)	12	57070674	57088063	17390	2	ENSG00000166881.9	ENST00000553654.1	0
chr12	57088459	57088600	142	*	Promoter (<=1kb)	12	57088894	57095476	6583	1	ENSG00000166886.12	ENST00000300131.7	-294
chr12	57111854	57112163	310	*	Promoter (<=1kb)	12	57095408	57111433	16026	2	ENSG00000166888.10	ENST00000300134.7	-421
chr12	57693709	57694131	423	*	Promoter (<=1kb)	12	57693955	57720998	27044	1	ENSG00000135506.15	ENST00000552285.5	0
chr12	57752254	57752651	398	*	Promoter (<=1kb)	12	57747727	57752447	4721	2	ENSG00000135446.16	ENST00000312990.10	0
chr12	57771945	57772175	231	*	Promoter (<=1kb)	12	57768582	57772119	3538	2	ENSG00000037897.16	ENST00000257848.7	0
chr12	57888655	57888790	136	*	Intron (ENST00000499481.2/ENSG00000245651.2, intron 1 of 3)	12	57886361	57893952	7592	2	ENSG00000245651.2	ENST00000548955.1	5162
chr12	58364922	58365183	262	*	Distal Intergenic	12	58394596	58395138	543	1	ENSG00000258133.1	ENST00000552027.1	-29413
chr12	58529369	58529561	193	*	Distal Intergenic	12	58544124	58813060	268937	1	ENSG00000258231.5	ENST00000546977.5	-14563
chr12	58877375	58877649	275	*	Promoter (<=1kb)	12	58874053	58877494	3442	2	ENSG00000139263.11	ENST00000552646.1	0
chr12	59596243	59596248	6	*	Promoter (<=1kb)	12	59596162	59720194	124033	1	ENSG00000118596.11	ENST00000549465.5	81
chr12	61809082	61809128	47	*	Intron (ENST00000416284.7/ENSG00000198673.10, intron 2 of 4)	12	61708277	61827233	118957	2	ENSG00000198673.10	ENST00000550003.1	18105
chr12	62848591	62848732	142	*	Promoter (2-3kb)	12	62850738	62850901	164	2	ENSG00000200296.1	ENST00000363426.1	2169
chr12	64088565	64088866	302	*	Intron (ENST00000355086.7/ENSG00000196935.8, intron 11 of 21)	12	64038562	64097618	59057	2	ENSG00000255886.1	ENST00000535594.1	8752
chr12	65490132	65490306	175	*	Intron (ENST00000537250.5/ENSG00000250748.6, intron 3 of 3)	12	65523263	65538699	15437	2	ENSG00000250748.6	ENST00000538294.1	48393
chr12	65490577	65490640	64	*	Intron (ENST00000537250.5/ENSG00000250748.6, intron 3 of 3)	12	65523263	65538699	15437	2	ENSG00000250748.6	ENST00000538294.1	48059
chr12	65495247	65495658	412	*	Intron (ENST00000537250.5/ENSG00000250748.6, intron 3 of 3)	12	65523263	65538699	15437	2	ENSG00000250748.6	ENST00000538294.1	43041
chr12	65500331	65500478	148	*	Intron (ENST00000537250.5/ENSG00000250748.6, intron 2 of 3)	12	65523263	65538699	15437	2	ENSG00000250748.6	ENST00000538294.1	38221
chr12	65533592	65533840	249	*	Intron (ENST00000537250.5/ENSG00000250748.6, intron 2 of 3)	12	65523263	65538699	15437	2	ENSG00000250748.6	ENST00000538294.1	4859
chr12	65536957	65537427	471	*	Promoter (1-2kb)	12	65523263	65538699	15437	2	ENSG00000250748.6	ENST00000538294.1	1272
chr12	65566196	65566347	152	*	Intron (ENST00000537250.5/ENSG00000250748.6, intron 2 of 3)	12	65559591	65560889	1299	1	ENSG00000255866.1	ENST00000545750.1	6605
chr12	65631681	65631983	303	*	Intron (ENST00000537250.5/ENSG00000250748.6, intron 1 of 3)	12	65558134	65642142	84009	2	ENSG00000250748.6	ENST00000546198.5	10159
chr12	65695562	65695664	103	*	Distal Intergenic	12	65645992	65646462	471	2	ENSG00000213344.2	ENST00000393579.2	-49100
chr12	65823758	65823960	203	*	Promoter (<=1kb)	12	65824131	65966295	142165	1	ENSG00000149948.13	ENST00000403681.6	-171
chr12	65892119	65892419	301	*	Intron (ENST00000403681.6/ENSG00000149948.13, intron 3 of 4)	12	65851340	65882167	30828	2	ENSG00000197301.7	ENST00000439236.6	-9952
chr12	65948907	65949068	162	*	Promoter (<=1kb)	12	65934777	65948479	13703	2	ENSG00000256083.1	ENST00000544279.1	-428
chr12	66647168	66647410	243	*	Promoter (<=1kb)	12	66515727	66647349	131623	2	ENSG00000155974.11	ENST00000542309.5	0
chr12	67269381	67269532	152	*	Promoter (<=1kb)	12	67269390	67282176	12787	1	ENSG00000111530.12	ENST00000541058.1	0
chr12	67828053	67828321	269	*	Distal Intergenic	12	67753701	67753817	117	1	ENSG00000279505.1	ENST00000624512.1	74352
chr12	68332333	68332536	204	*	Promoter (<=1kb)	12	68325121	68332381	7261	2	ENSG00000111554.14	ENST00000430606.3	0
chr12	75659057	75659164	108	*	Intron (ENST00000552856.1/ENSG00000258077.2, intron 3 of 4)	12	75688794	75689096	303	2	ENSG00000258245.1	ENST00000550757.1	29932
chr12	76084635	76084831	197	*	Promoter (<=1kb)	12	76047155	76084666	37512	2	ENSG00000187109.13	ENST00000393263.7	0
chr12	76219742	76219955	214	*	Distal Intergenic	12	76259839	76302813	42975	1	ENSG00000257219.5	ENST00000550380.5	-39884
chr12	79424410	79424570	161	*	Intron (ENST00000393240.7/ENSG00000067715.13, intron 10 of 11)	12	79419257	79419321	65	1	ENSG00000221788.1	ENST00000408861.1	5153
chr12	79546981	79547267	287	*	Promoter (1-2kb)	12	79545530	79550535	5006	1	ENSG00000257474.5	ENST00000552167.1	1451
chr12	79897780	79897954	175	*	Intron (ENST00000261207.9/ENSG00000058272.16, intron 2 of 25)	12	79775923	79913911	137989	2	ENSG00000058272.16	ENST00000546369.5	15957
chr12	88141845	88141984	140	*	Promoter (<=1kb)	12	88130391	88142077	11687	2	ENSG00000198707.14	ENST00000550962.5	93
chr12	88334432	88334605	174	*	Distal Intergenic	12	88430442	88430550	109	1	ENSG00000199245.1	ENST00000362375.1	-95837
chr12	89375865	89376051	187	*	Distal Intergenic	12	89371820	89372359	540	1	ENSG00000271259.1	ENST00000605051.1	4045
chr12	89709614	89709638	25	*	Promoter (<=1kb)	12	89655583	89709300	53718	2	ENSG00000070961.15	ENST00000551310.1	-314
chr12	90896244	90896366	123	*	Distal Intergenic	12	90918023	90948669	30647	1	ENSG00000196243.5	ENST00000546725.1	-21657
chr12	92957063	92957252	190	*	Distal Intergenic	12	92952639	92952745	107	1	ENSG00000202534.1	ENST00000365664.1	4424
chr12	92971195	92971383	189	*	Distal Intergenic	12	92952639	92952745	107	1	ENSG00000202534.1	ENST00000365664.1	18556
chr12	95103217	95103419	203	*	Promoter (2-3kb)	12	95100531	95101045	515	1	ENSG00000257121.1	ENST00000553003.1	2686
chr12	95217474	95217724	251	*	Promoter (<=1kb)	12	95081398	95217482	136085	2	ENSG00000180263.13	ENST00000451107.3	0
chr12	95805888	95806041	154	*	Promoter (2-3kb)	12	95803097	95823307	20211	1	ENSG00000258292.1	ENST00000553095.1	2791
chr12	96035775	96035955	181	*	Promoter (<=1kb)	12	96000828	96035661	34834	2	ENSG00000111144.9	ENST00000228740.6	-114
chr12	96427465	96427670	206	*	Promoter (<=1kb)	12	96427200	96427486	287	2	ENSG00000252827.1	ENST00000517018.1	0
chr12	102539728	102540016	289	*	Distal Intergenic	12	102513251	102513655	405	2	ENSG00000257254.1	ENST00000551181.1	-26073
chr12	103930152	103930381	230	*	Promoter (<=1kb)	12	103930334	103947926	17593	1	ENSG00000166598.13	ENST00000299767.9	0
chr12	103965839	103965940	102	*	Promoter (<=1kb)	12	103965842	103980473	14632	1	ENSG00000139372.14	ENST00000545698.1	0
chr12	104280924	104281006	83	*	Promoter (<=1kb)	12	104262314	104280722	18409	2	ENSG00000257732.1	ENST00000549807.1	-202
chr12	104286523	104286948	426	*	Promoter (<=1kb)	12	104286682	104350277	63596	1	ENSG00000198431.15	ENST00000503506.6	0
chr12	104588916	104588921	6	*	Promoter (<=1kb)	12	104588848	104757339	168492	1	ENSG00000171310.10	ENST00000549016.1	68
chr12	104604033	104604301	269	*	Intron (ENST00000549260.5/ENSG00000171310.10, intron 2 of 2)	12	104591633	104591716	84	1	ENSG00000264295.1	ENST00000585192.1	12400
chr12	105418341	105418557	217	*	Distal Intergenic	12	105353509	105371203	17695	1	ENSG00000235162.8	ENST00000548336.1	64832
chr12	105562053	105562198	146	*	Distal Intergenic	12	105704203	105744062	39860	1	ENSG00000257859.1	ENST00000548557.1	-142005
chr12	107093658	107093809	152	*	Promoter (<=1kb)	12	106991364	107093829	102466	2	ENSG00000008405.11	ENST00000008527.9	20
chr12	107344437	107344628	192	*	Intron (ENST00000280758.9/ENSG00000151136.14, intron 1 of 16)	12	107320588	107610356	289769	1	ENSG00000151136.14	ENST00000415943.6	23849
chr12	107349142	107349319	178	*	Intron (ENST00000280758.9/ENSG00000151136.14, intron 1 of 16)	12	107374747	107374827	81	1	ENSG00000200897.1	ENST00000364027.1	-25428
chr12	107515570	107515898	329	*	Intron (ENST00000280758.9/ENSG00000151136.14, intron 1 of 16)	12	107486511	107486635	125	2	ENSG00000222302.1	ENST00000410370.1	-28935
chr12	108731839	108732188	350	*	Promoter (<=1kb)	12	108645109	108731596	86488	2	ENSG00000110880.10	ENST00000261401.7	-243
chr12	108833359	108833643	285	*	Promoter (<=1kb)	12	108833721	108834384	664	2	ENSG00000274598.1	ENST00000612818.1	741
chr12	108838430	108838669	240	*	Promoter (1-2kb)	12	108836908	108837006	99	2	ENSG00000207622.1	ENST00000384890.1	-1424
chr12	110055598	110055762	165	*	Promoter (1-2kb)	12	110056916	110057275	360	2	ENSG00000279360.1	ENST00000623996.1	1513
chr12	110916894	110917073	180	*	Promoter (2-3kb)	12	110913133	110914290	1158	2	ENSG00000111245.14	ENST00000549029.1	-2604
chr12	110917701	110917790	90	*	Promoter (2-3kb)	12	110910918	110920575	9658	2	ENSG00000111245.14	ENST00000548438.1	2785
chr12	112112639	112112658	20	*	Distal Intergenic	12	112026689	112109022	82334	2	ENSG00000111300.9	ENST00000261745.8	-3617
chr12	113221127	113221454	328	*	Promoter (<=1kb)	12	113221232	113266197	44966	1	ENSG00000186815.12	ENST00000550873.5	0
chr12	114684188	114684509	322	*	Promoter (<=1kb)	12	114670254	114684164	13911	2	ENSG00000135111.15	ENST00000349155.6	-24
chr12	114933665	114933980	316	*	Distal Intergenic	12	114929757	114929935	179	2	ENSG00000274879.1	ENST00000400949.4	-3730
chr12	115155736	115156262	527	*	Distal Intergenic	12	115077325	115080153	2829	1	ENSG00000257958.1	ENST00000548488.1	78411
chr12	115227255	115227423	169	*	Distal Intergenic	12	115263170	115270596	7427	1	ENSG00000257519.1	ENST00000546696.1	-35747
chr12	115541942	115542115	174	*	Distal Intergenic	12	115569664	115581739	12076	1	ENSG00000258108.1	ENST00000550378.1	-27549
chr12	116152478	116152491	14	*	Intron (ENST00000281928.7/ENSG00000123066.7, intron 2 of 30)	12	116148560	116148654	95	2	ENSG00000207967.1	ENST00000385232.1	-3824
chr12	116383052	116383328	277	*	Intron (ENST00000548506.1/ENSG00000258346.1, intron 2 of 4)	12	116368764	116389471	20708	1	ENSG00000258346.1	ENST00000548506.1	14288
chr12	116426384	116426754	371	*	Promoter (1-2kb)	12	116428252	116428318	67	2	ENSG00000264037.1	ENST00000582069.1	1564
chr12	116738083	116738281	199	*	Promoter (<=1kb)	12	116738178	116738694	517	1	ENSG00000135119.14	ENST00000615278.1	0
chr12	116916835	116917059	225	*	Intron (ENST00000309909.9/ENSG00000174989.12, intron 1 of 10)	12	116910965	117031148	120184	1	ENSG00000174989.12	ENST00000455858.2	5870
chr12	117105989	117106129	141	*	Intron (ENST00000547006.1/ENSG00000258285.1, intron 2 of 2)	12	117099481	117142091	42611	1	ENSG00000258285.1	ENST00000547006.1	6508
chr12	117261442	117261606	165	*	Intron (ENST00000317775.10/ENSG00000089250.18, intron 13 of 28)	12	117245551	117246164	614	2	ENSG00000257465.2	ENST00000548625.2	-15278
chr12	117833206	117833344	139	*	Intron (ENST00000425217.5/ENSG00000171435.13, intron 3 of 19)	12	117889454	117891008	1555	1	ENSG00000256071.1	ENST00000544667.1	-56110
chr12	117986701	117986914	214	*	Distal Intergenic	12	117453054	117968983	515930	2	ENSG00000171435.13	ENST00000339824.6	-17718
chr12	120234752	120234970	219	*	Intron (ENST00000267257.11/ENSG00000089159.16, intron 1 of 10)	12	120210448	120226844	16397	2	ENSG00000089159.16	ENST00000536957.5	-7908
chr12	120677787	120677857	71	*	Distal Intergenic	12	120686869	120701864	14996	1	ENSG00000110917.7	ENST00000228506.7	-9012
chr12	120686887	120687048	162	*	Promoter (<=1kb)	12	120686869	120701864	14996	1	ENSG00000110917.7	ENST00000228506.7	18
chr12	121124599	121124801	203	*	Distal Intergenic	12	121132819	121185081	52263	1	ENSG00000089041.16	ENST00000537312.5	-8018
chr12	121686927	121687129	203	*	Distal Intergenic	12	121651392	121672631	21240	2	ENSG00000139714.12	ENST00000542364.1	-14296
chr12	121784638	121784745	108	*	Intron (ENST00000267205.6/ENSG00000139725.7, intron 2 of 4)	12	121776375	121783001	6627	1	ENSG00000188735.12	ENST00000538055.1	8263
chr12	121802737	121802999	263	*	Promoter (<=1kb)	12	121780952	121802928	21977	2	ENSG00000139725.7	ENST00000541657.5	0
chr12	122226088	122226354	267	*	Promoter (<=1kb)	12	122207767	122226062	18296	2	ENSG00000184047.15	ENST00000464942.6	-26
chr12	122500898	122501108	211	*	Promoter (<=1kb)	12	122472899	122501073	28175	2	ENSG00000033030.13	ENST00000633063.1	0
chr12	122526952	122527189	238	*	Promoter (<=1kb)	12	122503458	122526999	23542	2	ENSG00000111011.17	ENST00000331738.11	0
chr12	122679803	122679984	182	*	Distal Intergenic	12	122687125	122715979	28855	1	ENSG00000256249.1	ENST00000543611.1	-7141
chr12	122946906	122947056	151	*	Promoter (<=1kb)	12	122935273	122946477	11205	2	ENSG00000150967.17	ENST00000542448.5	-429
chr12	123233134	123233306	173	*	Promoter (<=1kb)	12	123218458	123233170	14713	2	ENSG00000051825.14	ENST00000537854.5	0
chr12	123365031	123365366	336	*	Promoter (<=1kb)	12	123364953	123366113	1161	1	ENSG00000256092.2	ENST00000543072.1	78
chr12	123383875	123383968	94	*	Promoter (<=1kb)	12	123383773	123409358	25586	1	ENSG00000183955.12	ENST00000402868.7	102
chr12	123458214	123458440	227	*	Promoter (<=1kb)	12	123458127	123464899	6773	1	ENSG00000184209.14	ENST00000529201.1	87
chr12	124233359	124233615	257	*	Intron (ENST00000389727.8/ENSG00000178882.14, intron 3 of 4)	12	124206228	124209018	2791	1	ENSG00000256596.1	ENST00000539391.1	27131
chr12	124512824	124513180	357	*	Promoter (<=1kb)	12	124513222	124514813	1592	1	ENSG00000214650.2	ENST00000543970.1	-42
chr12	124655969	124656101	133	*	Distal Intergenic	12	124637999	124638444	446	2	ENSG00000279087.1	ENST00000623827.1	-17525
chr12	124720895	124721133	239	*	Distal Intergenic	12	124725524	124725934	411	1	ENSG00000279931.1	ENST00000624500.1	-4391
chr12	124740852	124741030	179	*	Distal Intergenic	12	124725524	124725934	411	1	ENSG00000279931.1	ENST00000624500.1	15328
chr12	124838296	124838409	114	*	Intron (ENST00000339570.9/ENSG00000073060.15, intron 1 of 11)	12	124785820	124817707	31888	2	ENSG00000073060.15	ENST00000544327.1	-20589
chr12	124917354	124917655	302	*	Promoter (<=1kb)	12	124913587	124917368	3782	2	ENSG00000150991.14	ENST00000542416.1	0
chr12	124928174	124928787	614	*	Distal Intergenic	12	124935488	124935860	373	2	ENSG00000241129.3	ENST00000392735.2	7073
chr12	125742495	125742680	186	*	Distal Intergenic	12	125808668	125809808	1141	1	ENSG00000280125.1	ENST00000624630.1	-65988
chr12	125983523	125983689	167	*	Promoter (<=1kb)	12	125983702	125986234	2533	1	ENSG00000256276.1	ENST00000534849.1	-13
chr12	126772286	126772581	296	*	Promoter (<=1kb)	12	126729787	126772411	42625	2	ENSG00000256128.5	ENST00000540684.5	0
chr12	127125764	127126261	498	*	Distal Intergenic	12	127145641	127145989	349	2	ENSG00000256001.1	ENST00000535022.1	19728
chr12	127231011	127231028	18	*	Distal Intergenic	12	127274467	127284283	9817	2	ENSG00000256292.1	ENST00000536330.1	53255
chr12	127389049	127389305	257	*	Distal Intergenic	12	127372243	127372669	427	1	ENSG00000280024.1	ENST00000624621.1	16806
chr12	127394005	127394188	184	*	Distal Intergenic	12	127372243	127372669	427	1	ENSG00000280024.1	ENST00000624621.1	21762
chr12	127984856	127985018	163	*	Distal Intergenic	12	127940595	127950160	9566	2	ENSG00000256971.1	ENST00000538901.1	-34696
chr12	128729821	128730060	240	*	Distal Intergenic	12	128793895	128801701	7807	2	ENSG00000139370.10	ENST00000545031.5	71641
chr12	131784107	131784194	88	*	Promoter (<=1kb)	12	131783468	131799737	16270	1	ENSG00000061936.9	ENST00000539506.5	639
chr12	131865235	131865560	326	*	Distal Intergenic	12	131857420	131864538	7119	1	ENSG00000256955.2	ENST00000542763.2	7815
chr12	132908469	132908679	211	*	Promoter (<=1kb)	12	132869619	132909147	39529	2	ENSG00000072609.17	ENST00000540537.5	468
chr12	133037263	133037493	231	*	Promoter (<=1kb)	12	133037292	133063298	26007	1	ENSG00000198040.10	ENST00000392319.6	0
chr12	133130561	133130606	46	*	Promoter (<=1kb)	12	133130575	133151123	20549	1	ENSG00000256223.5	ENST00000538918.5	0
chr13	22455130	22455408	279	*	Distal Intergenic	13	22663953	22679652	15700	1	ENSG00000279282.1	ENST00000623728.1	-208545
chr13	23321712	23321814	103	*	Intron (ENST00000218867.3/ENSG00000102683.7, intron 7 of 7)	13	23353736	23354890	1155	2	ENSG00000151835.14	ENST00000476776.1	33076
chr13	26186435	26186626	192	*	Intron (ENST00000468480.5/ENSG00000127870.16, intron 5 of 5)	13	26094724	26154175	59452	2	ENSG00000233963.2	ENST00000426792.2	-32260
chr13	27195223	27195672	450	*	Intron (ENST00000610335.4/ENSG00000275294.4, intron 2 of 4)	13	27178263	27208001	29739	2	ENSG00000275294.4	ENST00000610335.4	12329
chr13	27450388	27450569	182	*	Promoter (<=1kb)	13	27435643	27450564	14922	2	ENSG00000122033.14	ENST00000381116.5	0
chr13	29465884	29466144	261	*	Intron (ENST00000612955.4/ENSG00000132938.19, intron 9 of 15)	13	29483917	29485289	1373	2	ENSG00000179141.9	ENST00000626029.1	19145
chr13	29924045	29924234	190	*	Promoter (2-3kb)	13	29918647	29926651	8005	2	ENSG00000224405.1	ENST00000450264.1	2417
chr13	30743769	30743942	174	*	Promoter (1-2kb)	13	30742336	30744396	2061	1	ENSG00000132965.9	ENST00000479597.1	1433
chr13	32824768	32824885	118	*	Distal Intergenic	13	32782874	32788178	5305	1	ENSG00000277151.1	ENST00000617901.1	41894
chr13	37617199	37617354	156	*	Distal Intergenic	13	37562589	37598844	36256	2	ENSG00000133110.14	ENST00000379747.8	-18355
chr13	40672728	40672880	153	*	Distal Intergenic	13	40555667	40666597	110931	2	ENSG00000150907.7	ENST00000379561.5	-6131
chr13	41061566	41061671	106	*	Promoter (<=1kb)	13	40981983	41061440	79458	2	ENSG00000120690.14	ENST00000405737.2	-126
chr13	44719981	44720135	155	*	Distal Intergenic	13	44684487	44715393	30907	2	ENSG00000276527.1	ENST00000611081.1	-4588
chr13	45220011	45220370	360	*	Promoter (<=1kb)	13	45219353	45267363	48011	1	ENSG00000188342.11	ENST00000461904.1	658
chr13	49444046	49444271	226	*	Promoter (<=1kb)	13	49309798	49444126	134329	2	ENSG00000102547.18	ENST00000409308.5	0
chr13	49792991	49793114	124	*	Promoter (<=1kb)	13	49699307	49792921	93615	2	ENSG00000102753.9	ENST00000261667.7	-70
chr13	50589725	50589851	127	*	Intron (ENST00000479420.5/ENSG00000176124.11, intron 5 of 5)	13	50520933	50527449	6517	2	ENSG00000229323.1	ENST00000428276.1	-62276
chr13	51583961	51584158	198	*	Promoter (<=1kb)	13	51584455	51592586	8132	1	ENSG00000139668.8	ENST00000612477.1	-297
chr13	51643326	51643520	195	*	Intron (ENST00000298125.6/ENSG00000139668.8, intron 1 of 11)	13	51598416	51599460	1045	1	ENSG00000224451.2	ENST00000433775.2	44910
chr13	51643994	51644167	174	*	Intron (ENST00000298125.6/ENSG00000139668.8, intron 1 of 11)	13	51598416	51599460	1045	1	ENSG00000224451.2	ENST00000433775.2	45578
chr13	52455193	52455372	180	*	Promoter (<=1kb)	13	52454775	52455331	557	2	ENSG00000278238.1	ENST00000614364.1	0
chr13	59086288	59086439	152	*	Distal Intergenic	13	59071462	59071803	342	2	ENSG00000232647.1	ENST00000449146.1	-14485
chr13	63435838	63436024	187	*	Distal Intergenic	13	63183101	63328094	144994	2	ENSG00000227564.2	ENST00000439454.2	-107744
chr13	73056110	73056370	261	*	Promoter (1-2kb)	13	73054976	73077541	22566	1	ENSG00000102554.13	ENST00000539231.5	1134
chr13	73273964	73274063	100	*	Distal Intergenic	13	73227147	73227260	114	1	ENSG00000206697.1	ENST00000383970.1	46817
chr13	73421461	73421823	363	*	Intron (ENST00000443621.1/ENSG00000224853.1, intron 1 of 1)	13	73407768	73408352	585	2	ENSG00000229708.1	ENST00000420129.1	-13109
chr13	75135558	75135643	86	*	Promoter (<=1kb)	13	75136154	75136940	787	1	ENSG00000226665.1	ENST00000415208.1	-511
chr13	77507985	77508309	325	*	Distal Intergenic	13	77535674	77645259	109586	1	ENSG00000136155.16	ENST00000535157.5	-27365
chr13	79936723	79936929	207	*	Distal Intergenic	13	79872586	79917944	45359	1	ENSG00000229175.1	ENST00000427918.1	64137
chr13	87124097	87124301	205	*	Distal Intergenic	13	87219004	87219269	266	1	ENSG00000228074.1	ENST00000446970.1	-94703
chr13	93963832	93963971	140	*	Intron (ENST00000377047.8/ENSG00000183098.10, intron 3 of 8)	13	94025470	94025598	129	2	ENSG00000212559.1	ENST00000391257.1	61627
chr13	94249704	94249821	118	*	Intron (ENST00000377047.8/ENSG00000183098.10, intron 4 of 8)	13	94286348	94403217	116870	1	ENSG00000183098.10	ENST00000617456.1	-36527
chr13	94596220	94596276	57	*	Promoter (<=1kb)	13	94574051	94596257	22207	2	ENSG00000088451.10	ENST00000261296.6	0
chr13	95256251	95256353	103	*	Intron (ENST00000376887.8/ENSG00000125257.13, intron 1 of 30)	13	95019829	95301429	281601	2	ENSG00000125257.13	ENST00000376887.8	45076
chr13	95267988	95268015	28	*	Intron (ENST00000376887.8/ENSG00000125257.13, intron 1 of 30)	13	95019829	95301429	281601	2	ENSG00000125257.13	ENST00000376887.8	33414
chr13	97433091	97433267	177	*	Promoter (<=1kb)	13	97434222	97469128	34907	1	ENSG00000125249.6	ENST00000245304.4	-955
chr13	106151399	106151797	399	*	Distal Intergenic	13	106155372	106155490	119	2	ENSG00000222682.1	ENST00000410750.1	3693
chr13	107835707	107835983	277	*	Promoter (<=1kb)	13	107788342	107835451	47110	2	ENSG00000227248.1	ENST00000449551.1	-256
chr13	109243554	109243877	324	*	Distal Intergenic	13	109269634	109273838	4205	1	ENSG00000275216.1	ENST00000618966.1	-25757
chr13	109256986	109257320	335	*	Distal Intergenic	13	109269634	109273838	4205	1	ENSG00000275216.1	ENST00000618966.1	-12314
chr13	109840307	109840701	395	*	Distal Intergenic	13	109805317	109805868	552	1	ENSG00000275248.1	ENST00000614629.1	34990
chr13	110006492	110006570	79	*	Intron (ENST00000614099.1/ENSG00000275830.1, intron 2 of 2)	13	109984858	109986565	1708	2	ENSG00000274331.1	ENST00000618896.1	-19927
chr13	110094786	110094898	113	*	Downstream (2-3kb)	13	110097851	110098151	301	2	ENSG00000265885.2	ENST00000577950.2	3253
chr13	110347742	110348113	372	*	Intron (ENST00000400163.6/ENSG00000134871.17, intron 3 of 4)	13	110340958	110341029	72	1	ENSG00000276765.1	ENST00000616690.1	6784
chr13	111952842	111952859	18	*	Distal Intergenic	13	111899988	111900936	949	1	ENSG00000226903.1	ENST00000412119.1	52854
chr13	111954746	111955211	466	*	Distal Intergenic	13	111899988	111900936	949	1	ENSG00000226903.1	ENST00000412119.1	54758
chr13	112722901	112722942	42	*	Intron (ENST00000375630.6/ENSG00000068650.18, intron 1 of 28)	13	112703287	112810699	107413	1	ENSG00000068650.18	ENST00000466946.5	19614
chr13	113178289	113178791	503	*	Promoter (<=1kb)	13	113177612	113178375	764	2	ENSG00000126226.21	ENST00000463102.5	0
chr13	113187326	113187612	287	*	Promoter (<=1kb)	13	113178272	113187399	9128	2	ENSG00000126226.21	ENST00000473462.5	0
chr13	113411082	113411308	227	*	Intron (ENST00000612156.2/ENSG00000153531.13, intron 7 of 7)	13	113421940	113449142	27203	2	ENSG00000153531.13	ENST00000356501.8	37834
chr13	113785146	113785339	194	*	Intron (ENST00000488362.5/ENSG00000184497.12, intron 3 of 4)	13	113799888	113804890	5003	1	ENSG00000184497.12	ENST00000498692.1	-14549
chr13	113837033	113837432	400	*	Promoter (<=1kb)	13	113820552	113836044	15493	2	ENSG00000183087.14	ENST00000610073.1	-989
chr13	113897167	113897673	507	*	Promoter (2-3kb)	13	113895103	113921317	26215	1	ENSG00000229373.8	ENST00000426859.1	2064
chr13	113907455	113907614	160	*	Intron (ENST00000609661.5/ENSG00000229373.8, intron 4 of 7)	13	113895103	113921317	26215	1	ENSG00000229373.8	ENST00000426859.1	12352
chr13	113907769	113907907	139	*	Intron (ENST00000609661.5/ENSG00000229373.8, intron 4 of 7)	13	113895103	113921317	26215	1	ENSG00000229373.8	ENST00000426859.1	12666
chr14	19823878	19824003	126	*	Intron (ENST00000557414.1/ENSG00000176294.4, intron 4 of 4)	14	19827449	19828372	924	1	ENSG00000176294.4	ENST00000315947.1	-3446
chr14	20333159	20333353	195	*	Promoter (<=1kb)	14	20311368	20333312	21945	2	ENSG00000100814.17	ENST00000353689.8	0
chr14	20343354	20343570	217	*	Promoter (<=1kb)	14	20343075	20343407	333	2	ENSG00000277209.1	ENST00000516869.1	0
chr14	20454946	20455425	480	*	Promoter (<=1kb)	14	20446668	20455105	8438	2	ENSG00000092094.10	ENST00000206542.8	0
chr14	20461511	20461965	455	*	Promoter (<=1kb)	14	20457719	20461612	3894	2	ENSG00000165782.10	ENST00000250489.8	0
chr14	20613601	20613752	152	*	Downstream (2-3kb)	14	20616644	20616991	348	2	ENSG00000239327.1	ENST00000496941.1	3239
chr14	20682476	20682826	351	*	Promoter (1-2kb)	14	20684100	20701215	17116	1	ENSG00000258818.3	ENST00000555835.2	-1274
chr14	20986921	20987052	132	*	Promoter (1-2kb)	14	20983155	20985066	1912	2	ENSG00000258599.2	ENST00000556341.2	-1855
chr14	20989856	20990418	563	*	Promoter (<=1kb)	14	20989973	20992193	2221	1	ENSG00000165792.17	ENST00000554949.1	0
chr14	21071599	21071824	226	*	Promoter (<=1kb)	14	21017221	21070872	53652	2	ENSG00000165795.22	ENST00000403829.7	-727
chr14	21104204	21104342	139	*	Promoter (<=1kb)	14	21101704	21104216	2513	2	ENSG00000165804.15	ENST00000624093.1	0
chr14	21269721	21269773	53	*	Promoter (<=1kb)	14	21209136	21269494	60359	2	ENSG00000092199.17	ENST00000336053.10	-227
chr14	21456130	21456269	140	*	Promoter (<=1kb)	14	21431733	21456126	24394	2	ENSG00000100888.12	ENST00000556833.1	-4
chr14	21511304	21511524	221	*	Promoter (<=1kb)	14	21498138	21511375	13238	2	ENSG00000165819.11	ENST00000298717.8	0
chr14	22929328	22929596	269	*	Promoter (<=1kb)	14	22920511	22929585	9075	2	ENSG00000100462.15	ENST00000324366.12	0
chr14	22930622	22930760	139	*	Promoter (<=1kb)	14	22929645	22955562	25918	1	ENSG00000257285.5	ENST00000548322.1	977
chr14	23095214	23095376	163	*	Promoter (<=1kb)	14	23059059	23095383	36325	2	ENSG00000100813.14	ENST00000555053.5	7
chr14	23095597	23095679	83	*	Promoter (<=1kb)	14	23058567	23095614	37048	2	ENSG00000100813.14	ENST00000262710.5	0
chr14	23301416	23301643	228	*	Promoter (<=1kb)	14	23296035	23301583	5549	2	ENSG00000235194.8	ENST00000558058.5	0
chr14	23321082	23321327	246	*	Promoter (<=1kb)	14	23321289	23326185	4897	1	ENSG00000100836.10	ENST00000216727.8	0
chr14	23469327	23469639	313	*	Promoter (<=1kb)	14	23469688	23478193	8506	1	ENSG00000129460.15	ENST00000408901.7	-49
chr14	24114882	24115075	194	*	Promoter (<=1kb)	14	24080167	24115014	34848	2	ENSG00000129535.12	ENST00000561028.5	0
chr14	24147297	24147438	142	*	Promoter (<=1kb)	14	24147379	24160661	13283	1	ENSG00000092098.16	ENST00000324103.10	0
chr14	24442675	24442912	238	*	Promoter (<=1kb)	14	24439766	24442776	3011	2	ENSG00000100445.17	ENST00000544691.6	0
chr14	25007340	25007548	209	*	Intron (ENST00000396700.5/ENSG00000168952.15, intron 2 of 6)	14	24812300	25010640	198341	2	ENSG00000168952.15	ENST00000550887.5	3092
chr14	28382787	28383092	306	*	Intron (ENST00000548280.1/ENSG00000257869.1, intron 1 of 2)	14	28318141	28418612	100472	1	ENSG00000257869.1	ENST00000548280.1	64646
chr14	31026418	31026699	282	*	Promoter (<=1kb)	14	31026643	31066219	39577	1	ENSG00000100478.14	ENST00000555417.5	0
chr14	31457440	31457487	48	*	Promoter (<=1kb)	14	31334312	31457441	123130	2	ENSG00000203546.7	ENST00000549185.5	0
chr14	33646907	33647169	263	*	Intron (ENST00000551634.5/ENSG00000151322.18, intron 4 of 10)	14	33608487	33612589	4103	1	ENSG00000151322.18	ENST00000550662.1	38420
chr14	33647570	33647766	197	*	Intron (ENST00000551634.5/ENSG00000151322.18, intron 4 of 10)	14	33608487	33612589	4103	1	ENSG00000151322.18	ENST00000550662.1	39083
chr14	33679516	33679809	294	*	Intron (ENST00000551634.5/ENSG00000151322.18, intron 5 of 10)	14	33735241	33780871	45631	1	ENSG00000151322.18	ENST00000552874.1	-55432
chr14	33679942	33680119	178	*	Intron (ENST00000551634.5/ENSG00000151322.18, intron 5 of 10)	14	33735241	33780871	45631	1	ENSG00000151322.18	ENST00000552874.1	-55122
chr14	34699923	34700489	567	*	Distal Intergenic	14	34694170	34694644	475	1	ENSG00000241582.1	ENST00000479812.1	5753
chr14	34982657	34982860	204	*	Promoter (<=1kb)	14	34982682	34999610	16929	1	ENSG00000100883.11	ENST00000554803.5	0
chr14	35374526	35374684	159	*	Distal Intergenic	14	35362232	35363628	1397	2	ENSG00000258860.1	ENST00000555024.1	-10898
chr14	36478883	36479045	163	*	Promoter (<=1kb)	14	36473288	36477966	4679	2	ENSG00000229415.9	ENST00000519052.5	-917
chr14	38948435	38948497	63	*	Promoter (<=1kb)	14	38749339	38948273	198935	2	ENSG00000259070.5	ENST00000553932.5	-162
chr14	39174864	39175084	221	*	Promoter (<=1kb)	14	39175183	39179246	4064	1	ENSG00000100941.8	ENST00000553331.5	-99
chr14	39432679	39432837	159	*	Promoter (<=1kb)	14	39397669	39432500	34832	2	ENSG00000165355.7	ENST00000298097.7	-179
chr14	39442395	39442645	251	*	Distal Intergenic	14	39397669	39432500	34832	2	ENSG00000165355.7	ENST00000298097.7	-9895
chr14	42193210	42193540	331	*	Distal Intergenic	14	42259731	42268586	8856	2	ENSG00000259149.1	ENST00000555362.1	75046
chr14	42994086	42994214	129	*	Distal Intergenic	14	42989201	42989483	283	1	ENSG00000259047.1	ENST00000554223.1	4885
chr14	44700384	44700413	30	*	Distal Intergenic	14	44763157	44782829	19673	2	ENSG00000258998.1	ENST00000556405.1	82416
chr14	44961580	44962221	642	*	Promoter (<=1kb)	14	44924319	44961965	37647	2	ENSG00000179454.13	ENST00000396128.8	0
chr14	45134297	45134826	530	*	Promoter (<=1kb)	14	45115600	45134529	18930	2	ENSG00000100442.10	ENST00000396062.3	0
chr14	45253121	45253564	444	*	Promoter (<=1kb)	14	45203190	45253402	50213	2	ENSG00000129534.13	ENST00000310806.8	0
chr14	45679856	45680192	337	*	Distal Intergenic	14	45706260	45714420	8161	2	ENSG00000258616.5	ENST00000554431.5	34228
chr14	45713666	45713888	223	*	Promoter (<=1kb)	14	45706260	45714420	8161	2	ENSG00000258616.5	ENST00000554431.5	532
chr14	46986032	46986188	157	*	Intron (ENST00000426342.5/ENSG00000139915.18, intron 7 of 15)	14	46996454	46997174	721	1	ENSG00000258392.1	ENST00000556557.1	-10266
chr14	48323737	48323877	141	*	Distal Intergenic	14	48319068	48319394	327	2	ENSG00000270359.1	ENST00000604678.1	-4343
chr14	48563393	48563807	415	*	Distal Intergenic	14	48396508	48491767	95260	2	ENSG00000258751.1	ENST00000555693.1	-71626
chr14	49505285	49505742	458	*	Distal Intergenic	14	49552633	49552748	116	1	ENSG00000252424.1	ENST00000516615.1	-46891
chr14	49512182	49512378	197	*	Distal Intergenic	14	49552633	49552748	116	1	ENSG00000252424.1	ENST00000516615.1	-40255
chr14	49620654	49620917	264	*	Promoter (<=1kb)	14	49618519	49620685	2167	2	ENSG00000165502.6	ENST00000298289.6	0
chr14	49862826	49863170	345	*	Promoter (<=1kb)	14	49862550	49862849	300	2	ENSG00000274012.1	ENST00000490232.3	0
chr14	49868295	49868499	205	*	Distal Intergenic	14	49861176	49864326	3151	2	ENSG00000282885.1	ENST00000635177.1	-3969
chr14	49911566	49912049	484	*	Promoter (1-2kb)	14	49913493	49913760	268	2	ENSG00000274704.1	ENST00000611904.1	1711
chr14	49975254	49975600	347	*	Intron (ENST00000635379.1/ENSG00000214900.9, intron 10 of 11)	14	49966399	49966511	113	1	ENSG00000278038.1	ENST00000617521.1	8855
chr14	50001510	50001986	477	*	Intron (ENST00000635379.1/ENSG00000214900.9, intron 7 of 11)	14	49991555	50006519	14965	2	ENSG00000214900.9	ENST00000529902.2	4533
chr14	50013773	50013950	178	*	Promoter (2-3kb)	14	50007334	50011389	4056	2	ENSG00000214900.9	ENST00000553463.1	-2384
chr14	50312348	50312391	44	*	Promoter (<=1kb)	14	50312384	50322892	10509	1	ENSG00000125375.14	ENST00000426751.6	0
chr14	50321281	50321428	148	*	Promoter (<=1kb)	14	50321319	50325677	4359	1	ENSG00000125375.14	ENST00000554951.5	0
chr14	50668372	50668630	259	*	Promoter (<=1kb)	14	50633636	50668331	34696	2	ENSG00000151748.14	ENST00000324679.4	-41
chr14	50677629	50677880	252	*	Distal Intergenic	14	50633636	50668331	34696	2	ENSG00000151748.14	ENST00000324679.4	-9298
chr14	50775335	50775525	191	*	Promoter (2-3kb)	14	50771986	50772998	1013	2	ENSG00000100503.23	ENST00000474937.1	-2337
chr14	50955685	50955840	156	*	Downstream (<1kb)	14	50956259	50962002	5744	2	ENSG00000258711.2	ENST00000553648.2	6162
chr14	50961794	50962051	258	*	Promoter (<=1kb)	14	50956259	50962002	5744	2	ENSG00000258711.2	ENST00000553648.2	0
chr14	51095150	51095323	174	*	Promoter (<=1kb)	14	50978778	51095329	116552	2	ENSG00000100505.13	ENST00000338969.9	6
chr14	51304929	51305265	337	*	Intron (ENST00000557518.1/ENSG00000258955.1, intron 1 of 1)	14	51304416	51328386	23971	2	ENSG00000258955.1	ENST00000557518.1	23121
chr14	51368765	51369157	393	*	Intron (ENST00000555649.1/ENSG00000258942.1, intron 1 of 3)	14	51360718	51365545	4828	1	ENSG00000258479.5	ENST00000555801.1	8047
chr14	51395459	51395808	350	*	Promoter (1-2kb)	14	51392128	51397135	5008	2	ENSG00000258808.1	ENST00000556762.1	1327
chr14	51396200	51396593	394	*	Promoter (<=1kb)	14	51392128	51397135	5008	2	ENSG00000258808.1	ENST00000556762.1	542
chr14	51398956	51399080	125	*	Promoter (1-2kb)	14	51392128	51397135	5008	2	ENSG00000258808.1	ENST00000556762.1	-1821
chr14	51547311	51547590	280	*	Intron (ENST00000556137.5/ENSG00000139926.15, intron 2 of 3)	14	51554660	51579297	24638	1	ENSG00000139926.15	ENST00000555952.5	-7070
chr14	51554434	51554726	293	*	Promoter (<=1kb)	14	51554660	51579297	24638	1	ENSG00000139926.15	ENST00000555952.5	0
chr14	51650198	51650291	94	*	Promoter (1-2kb)	14	51649516	51651744	2229	2	ENSG00000273888.1	ENST00000617151.1	1453
chr14	51823688	51823895	208	*	Promoter (2-3kb)	14	51826195	51966843	140649	1	ENSG00000186469.8	ENST00000553432.5	-2300
chr14	52355213	52355379	167	*	Distal Intergenic	14	52314395	52328606	14212	1	ENSG00000125384.6	ENST00000245457.5	40818
chr14	52552632	52552822	191	*	Promoter (<=1kb)	14	52439259	52552522	113264	2	ENSG00000087301.8	ENST00000554399.1	-110
chr14	52906311	52906484	174	*	Intron (ENST00000395631.6/ENSG00000073712.14, intron 3 of 14)	14	52857271	52919339	62069	2	ENSG00000073712.14	ENST00000554152.5	12855
chr14	53011465	53011558	94	*	Promoter (<=1kb)	14	53011971	53012267	297	1	ENSG00000258503.1	ENST00000554238.1	-413
chr14	53458589	53458792	204	*	Intron (ENST00000456100.5/ENSG00000237356.5, intron 3 of 3)	14	53369381	53526242	156862	1	ENSG00000237356.5	ENST00000425648.1	89208
chr14	53999219	53999491	273	*	Distal Intergenic	14	53991101	53991995	895	2	ENSG00000224004.2	ENST00000441945.2	-7224
chr14	54108794	54109216	423	*	Distal Intergenic	14	53991101	53991995	895	2	ENSG00000224004.2	ENST00000441945.2	-116799
chr14	54189859	54190014	156	*	Distal Intergenic	14	53991101	53991995	895	2	ENSG00000224004.2	ENST00000441945.2	-197864
chr14	54253552	54253935	384	*	Distal Intergenic	14	54396849	54417951	21103	1	ENSG00000100526.19	ENST00000555837.5	-142914
chr14	54396525	54396736	212	*	Promoter (<=1kb)	14	54396849	54417951	21103	1	ENSG00000100526.19	ENST00000555837.5	-113
chr14	54650401	54650560	160	*	Promoter (2-3kb)	14	54652683	54702396	49714	1	ENSG00000020577.13	ENST00000555091.1	-2123
chr14	54652307	54652483	177	*	Promoter (<=1kb)	14	54652683	54702396	49714	1	ENSG00000020577.13	ENST00000555091.1	-200
chr14	54669850	54670085	236	*	Intron (ENST00000554335.5/ENSG00000020577.13, intron 2 of 12)	14	54652683	54702396	49714	1	ENSG00000020577.13	ENST00000555091.1	17167
chr14	54677250	54677585	336	*	Intron (ENST00000554335.5/ENSG00000020577.13, intron 2 of 12)	14	54687997	54702876	14880	1	ENSG00000020577.13	ENST00000557692.2	-10412
chr14	54773410	54773830	421	*	Promoter (1-2kb)	14	54774962	54789128	14167	1	ENSG00000020577.13	ENST00000556069.5	-1132
chr14	54870433	54870571	139	*	Intron (ENST00000395514.5/ENSG00000131979.18, intron 1 of 6)	14	54878113	54878193	81	2	ENSG00000265432.1	ENST00000580634.1	7622
chr14	55103262	55103458	197	*	Distal Intergenic	14	55124110	55138292	14183	1	ENSG00000131981.15	ENST00000553493.5	-20652
chr14	55107638	55107801	164	*	Distal Intergenic	14	55124110	55138292	14183	1	ENSG00000131981.15	ENST00000553493.5	-16309
chr14	55427628	55427792	165	*	Intron (ENST00000247219.5/ENSG00000182521.5, intron 5 of 6)	14	55413541	55440616	27076	2	ENSG00000182521.5	ENST00000247219.5	12824
chr14	55448152	55448513	362	*	Intron (ENST00000556755.1/ENSG00000182521.5, intron 1 of 3)	14	55413541	55440616	27076	2	ENSG00000182521.5	ENST00000247219.5	-7536
chr14	55454668	55454872	205	*	Promoter (1-2kb)	14	55436898	55456726	19829	2	ENSG00000182521.5	ENST00000556755.1	1854
chr14	55557259	55557613	355	*	Promoter (1-2kb)	14	55559072	55612230	53159	1	ENSG00000126777.17	ENST00000557267.1	-1459
chr14	55699320	55699558	239	*	Intron (ENST00000554294.1/ENSG00000126777.17, intron 4 of 4)	14	55679663	55684253	4591	1	ENSG00000126777.17	ENST00000553710.1	19657
chr14	57112496	57112647	152	*	Promoter (<=1kb)	14	57067008	57112660	45653	2	ENSG00000258592.1	ENST00000551408.2	13
chr14	57382379	57382533	155	*	Distal Intergenic	14	57390544	57410330	19787	1	ENSG00000139977.13	ENST00000555166.5	-8011
chr14	57492918	57493036	119	*	Promoter (<=1kb)	14	57471255	57493757	22503	2	ENSG00000100557.9	ENST00000422976.6	721
chr14	57725674	57725879	206	*	Intron (ENST00000556826.5/ENSG00000151812.14, intron 1 of 7)	14	57594045	57799507	205463	2	ENSG00000151812.14	ENST00000557430.1	73628
chr14	57833543	57833768	226	*	Intron (ENST00000556826.5/ENSG00000151812.14, intron 1 of 7)	14	57837354	57837660	307	2	ENSG00000252837.1	ENST00000517028.1	3892
chr14	58078295	58078489	195	*	Intron (ENST00000267485.7/ENSG00000139971.15, intron 5 of 7)	14	58100985	58101574	590	1	ENSG00000258836.2	ENST00000555466.2	-22496
chr14	58082453	58082598	146	*	Intron (ENST00000267485.7/ENSG00000139971.15, intron 5 of 7)	14	58100985	58101574	590	1	ENSG00000258836.2	ENST00000555466.2	-18387
chr14	58133903	58134145	243	*	Promoter (<=1kb)	14	58131207	58133131	1925	2	ENSG00000139971.15	ENST00000555101.1	-772
chr14	58298159	58298599	441	*	Promoter (<=1kb)	14	58298385	58373733	75349	1	ENSG00000032219.18	ENST00000355431.7	0
chr14	58663768	58664035	268	*	Distal Intergenic	14	58638837	58647263	8427	1	ENSG00000165617.14	ENST00000541264.2	24931
chr14	58731564	58731750	187	*	Distal Intergenic	14	58794654	58795029	376	1	ENSG00000213598.4	ENST00000480540.1	-62904
chr14	58747409	58747422	14	*	Distal Intergenic	14	58794654	58795029	376	1	ENSG00000213598.4	ENST00000480540.1	-47232
chr14	58748939	58749141	203	*	Distal Intergenic	14	58794654	58795029	376	1	ENSG00000213598.4	ENST00000480540.1	-45513
chr14	58749285	58749408	124	*	Distal Intergenic	14	58794654	58795029	376	1	ENSG00000213598.4	ENST00000480540.1	-45246
chr14	59188356	59188774	419	*	Promoter (<=1kb)	14	59188646	59266161	77516	1	ENSG00000100592.15	ENST00000556596.1	0
chr14	59275767	59275911	145	*	Intron (ENST00000360909.7/ENSG00000100592.15, intron 2 of 24)	14	59263455	59371405	107951	1	ENSG00000100592.15	ENST00000395125.1	12312
chr14	59278088	59278358	271	*	Intron (ENST00000360909.7/ENSG00000100592.15, intron 2 of 24)	14	59263455	59371405	107951	1	ENSG00000100592.15	ENST00000395125.1	14633
chr14	59282459	59282476	18	*	Intron (ENST00000360909.7/ENSG00000100592.15, intron 2 of 24)	14	59299715	59323057	23343	1	ENSG00000100592.15	ENST00000557327.1	-17239
chr14	59482903	59483009	107	*	Promoter (<=1kb)	14	59474454	59483685	9232	2	ENSG00000126790.11	ENST00000487285.5	676
chr14	60091648	60092075	428	*	Promoter (<=1kb)	14	60091911	60148221	56311	1	ENSG00000126773.12	ENST00000317623.8	0
chr14	60179459	60179724	266	*	Promoter (<=1kb)	14	60179382	60180016	635	1	ENSG00000258563.2	ENST00000555485.2	77
chr14	60247852	60248230	379	*	Promoter (<=1kb)	14	60240127	60248765	8639	2	ENSG00000254718.6	ENST00000529171.5	535
chr14	61103659	61103974	316	*	Distal Intergenic	14	61051886	61052464	579	1	ENSG00000139974.15	ENST00000554498.1	51773
chr14	61148197	61148354	158	*	Distal Intergenic	14	61187559	61530584	343026	1	ENSG00000027075.13	ENST00000555185.5	-39205
chr14	61355775	61356279	505	*	Intron (ENST00000555185.5/ENSG00000027075.13, intron 1 of 3)	14	61361074	61449247	88174	1	ENSG00000027075.13	ENST00000556164.5	-4795
chr14	61388776	61389030	255	*	Promoter (1-2kb)	14	61390694	61457557	66864	1	ENSG00000027075.13	ENST00000557585.5	-1664
chr14	61389167	61389434	268	*	Promoter (1-2kb)	14	61390694	61457557	66864	1	ENSG00000027075.13	ENST00000557585.5	-1260
chr14	61472417	61472622	206	*	Intron (ENST00000555185.5/ENSG00000027075.13, intron 1 of 3)	14	61477167	61549946	72780	1	ENSG00000027075.13	ENST00000536400.5	-4545
chr14	61525244	61525623	380	*	Promoter (<=1kb)	14	61525652	61547886	22235	1	ENSG00000027075.13	ENST00000555382.5	-29
chr14	61527809	61528168	360	*	Promoter (<=1kb)	14	61527937	61547846	19910	1	ENSG00000027075.13	ENST00000553846.1	0
chr14	61537622	61538007	386	*	Exon (ENST00000556543.1/ENSG00000258926.1, exon 2 of 2)	14	61543362	61550972	7611	1	ENSG00000027075.13	ENST00000556245.1	-5355
chr14	61553811	61554005	195	*	Intron (ENST00000556347.1/ENSG00000258989.1, intron 3 of 3)	14	61537508	61545287	7780	2	ENSG00000258926.1	ENST00000556543.1	-8524
chr14	61561814	61562181	368	*	Exon (ENST00000508827.1/ENSG00000250548.6, exon 4 of 5)	14	61556313	61570194	13882	2	ENSG00000250548.6	ENST00000553288.5	8013
chr14	61562935	61563345	411	*	Exon (ENST00000508827.1/ENSG00000250548.6, exon 4 of 5)	14	61556313	61570194	13882	2	ENSG00000250548.6	ENST00000553288.5	6849
chr14	61564705	61564902	198	*	Exon (ENST00000508827.1/ENSG00000250548.6, exon 4 of 5)	14	61556313	61570194	13882	2	ENSG00000250548.6	ENST00000553288.5	5292
chr14	61569874	61570486	613	*	Promoter (<=1kb)	14	61556313	61570194	13882	2	ENSG00000250548.6	ENST00000553288.5	0
chr14	61571791	61571907	117	*	Promoter (1-2kb)	14	61556320	61570653	14334	2	ENSG00000250548.6	ENST00000508827.1	-1138
chr14	61762199	61762525	327	*	Promoter (<=1kb)	14	61762357	61796428	34072	1	ENSG00000023608.4	ENST00000216294.4	0
chr14	61934535	61934686	152	*	Intron (ENST00000554138.1/ENSG00000139973.16, intron 1 of 1)	14	61995823	62112550	116728	1	ENSG00000139973.16	ENST00000568344.5	-61137
chr14	61965032	61965396	365	*	Intron (ENST00000554138.1/ENSG00000139973.16, intron 1 of 1)	14	61995823	62112550	116728	1	ENSG00000139973.16	ENST00000568344.5	-30427
chr14	62443660	62444098	439	*	Distal Intergenic	14	62514872	62515123	252	2	ENSG00000258638.2	ENST00000554127.2	71025
chr14	62692138	62692346	209	*	Distal Intergenic	14	62604113	62605717	1605	2	ENSG00000258877.2	ENST00000556888.2	-86421
chr14	63204074	63204306	233	*	Promoter (<=1kb)	14	63204114	63293219	89106	1	ENSG00000126785.12	ENST00000557447.5	0
chr14	63543384	63543592	209	*	Promoter (<=1kb)	14	63543569	63544664	1096	1	ENSG00000261242.1	ENST00000561909.1	0
chr14	63641657	63642339	683	*	Promoter (<=1kb)	14	63597039	63641861	44823	2	ENSG00000140006.11	ENST00000394942.2	0
chr14	64324959	64324965	7	*	Intron (ENST00000554572.5/ENSG00000140009.18, intron 2 of 13)	14	64329431	64336569	7139	2	ENSG00000214770.2	ENST00000555861.1	11604
chr14	64388118	64388341	224	*	Promoter (<=1kb)	14	64388240	64418024	29785	1	ENSG00000100714.15	ENST00000555709.6	0
chr14	64569196	64569468	273	*	Intron (ENST00000298705.5/ENSG00000165807.7, intron 7 of 11)	14	64586108	64589380	3273	1	ENSG00000165807.7	ENST00000554400.1	-16640
chr14	64641968	64642126	159	*	Distal Intergenic	14	64600243	64601644	1402	2	ENSG00000259010.1	ENST00000556933.1	-40324
chr14	64661643	64661806	164	*	Distal Intergenic	14	64704102	64730688	26587	1	ENSG00000126822.16	ENST00000555982.5	-42296
chr14	64680357	64680543	187	*	Distal Intergenic	14	64704102	64730688	26587	1	ENSG00000126822.16	ENST00000555982.5	-23559
chr14	64707886	64707937	52	*	Intron (ENST00000555982.5/ENSG00000126822.16, intron 1 of 4)	14	64704597	64750247	45651	1	ENSG00000126822.16	ENST00000247226.12	3289
chr14	64720261	64720481	221	*	Intron (ENST00000555982.5/ENSG00000126822.16, intron 1 of 4)	14	64723781	64730278	6498	1	ENSG00000126822.16	ENST00000554499.1	-3300
chr14	64755615	64756326	712	*	Promoter (1-2kb)	14	64748955	64757541	8587	2	ENSG00000070182.18	ENST00000556227.1	1215
chr14	64758046	64758215	170	*	Promoter (<=1kb)	14	64748955	64757541	8587	2	ENSG00000070182.18	ENST00000556227.1	-505
chr14	64762306	64762490	185	*	Promoter (1-2kb)	14	64748307	64763840	15534	2	ENSG00000070182.18	ENST00000342835.8	1350
chr14	64788816	64789134	319	*	Intron (ENST00000556626.5/ENSG00000070182.18, intron 15 of 35)	14	64785626	64785686	61	2	ENSG00000070182.18	ENST00000622027.1	-3130
chr14	64791117	64791212	96	*	Intron (ENST00000556626.5/ENSG00000070182.18, intron 15 of 35)	14	64785626	64785686	61	2	ENSG00000070182.18	ENST00000622027.1	-5431
chr14	64791680	64792098	419	*	Exon (ENST00000556626.5/ENSG00000070182.18, exon 15 of 36)	14	64785626	64785686	61	2	ENSG00000070182.18	ENST00000622027.1	-5994
chr14	64805762	64805934	173	*	Intron (ENST00000556626.5/ENSG00000070182.18, intron 2 of 35)	14	64766700	64823094	56395	2	ENSG00000070182.18	ENST00000389720.3	17160
chr14	64806577	64806772	196	*	Intron (ENST00000556626.5/ENSG00000070182.18, intron 2 of 35)	14	64766700	64823094	56395	2	ENSG00000070182.18	ENST00000389720.3	16322
chr14	64841401	64841578	178	*	Intron (ENST00000556626.5/ENSG00000070182.18, intron 1 of 35)	14	64746284	64823148	76865	2	ENSG00000070182.18	ENST00000389722.7	-18253
chr14	64846015	64846176	162	*	Intron (ENST00000556626.5/ENSG00000070182.18, intron 1 of 35)	14	64746284	64823148	76865	2	ENSG00000070182.18	ENST00000389722.7	-22867
chr14	64914128	64914631	504	*	Promoter (<=1kb)	14	64914485	65061803	147319	1	ENSG00000125954.12	ENST00000552941.5	0
chr14	64986917	64987205	289	*	Promoter (<=1kb)	14	64987215	65027599	40385	1	ENSG00000257365.7	ENST00000555742.5	-10
chr14	65102869	65103009	141	*	Promoter (<=1kb)	14	65076609	65102695	26087	2	ENSG00000125952.18	ENST00000556892.5	-174
chr14	65238003	65238236	234	*	Promoter (2-3kb)	14	65234515	65235101	587	2	ENSG00000258878.1	ENST00000555838.1	-2902
chr14	65238696	65238886	191	*	Intron (ENST00000555736.1/ENSG00000258760.1, intron 3 of 3)	14	65234515	65235101	587	2	ENSG00000258878.1	ENST00000555838.1	-3595
chr14	65290913	65291241	329	*	Intron (ENST00000555736.1/ENSG00000258760.1, intron 1 of 3)	14	65236480	65302680	66201	2	ENSG00000258760.1	ENST00000555736.1	11439
chr14	65356486	65356600	115	*	Distal Intergenic	14	65335117	65335183	67	2	ENSG00000266740.1	ENST00000584635.1	-21303
chr14	65411781	65411996	216	*	Promoter (<=1kb)	14	65411863	65561652	149790	1	ENSG00000033170.16	ENST00000556518.5	0
chr14	65791628	65791783	156	*	Distal Intergenic	14	65879592	65881070	1479	2	ENSG00000258629.1	ENST00000555712.1	89287
chr14	65792230	65792552	323	*	Distal Intergenic	14	65879592	65881070	1479	2	ENSG00000258629.1	ENST00000555712.1	88518
chr14	66507858	66508117	260	*	Promoter (<=1kb)	14	66508138	67059029	550892	1	ENSG00000171723.15	ENST00000459628.5	-21
chr14	67167874	67168212	339	*	Intron (ENST00000315266.9/ENSG00000171723.15, intron 19 of 21)	14	67180849	67181792	944	1	ENSG00000171723.15	ENST00000556240.1	-12637
chr14	67187046	67187262	217	*	Promoter (2-3kb)	14	67189393	67203130	13738	1	ENSG00000172717.15	ENST00000524532.5	-2131
chr14	67221468	67222163	696	*	3' UTR	14	67227471	67228544	1074	1	ENSG00000172717.15	ENST00000554500.1	-5308
chr14	67241028	67241303	276	*	Promoter (<=1kb)	14	67241109	67335819	94711	1	ENSG00000072415.8	ENST00000261681.8	0
chr14	67414280	67414633	354	*	Promoter (2-3kb)	14	67386983	67412200	25218	2	ENSG00000100558.8	ENST00000216446.8	-2080
chr14	67599885	67600260	376	*	Promoter (<=1kb)	14	67581955	67600169	18215	2	ENSG00000100564.8	ENST00000561272.5	0
chr14	67619820	67619970	151	*	Promoter (<=1kb)	14	67619936	67646915	26980	1	ENSG00000081181.7	ENST00000557120.5	0
chr14	67694897	67695100	204	*	Promoter (<=1kb)	14	67684510	67695717	11208	2	ENSG00000072042.12	ENST00000553816.5	617
chr14	67816571	67816859	289	*	Promoter (<=1kb)	14	67746520	67816589	70070	2	ENSG00000072121.15	ENST00000347230.8	0
chr14	67999415	67999568	154	*	Promoter (<=1kb)	14	68000279	68497257	496979	1	ENSG00000182185.18	ENST00000557045.5	-711
chr14	68125423	68125600	178	*	Intron (ENST00000479335.5/ENSG00000182185.18, intron 8 of 11)	14	68125004	68130196	5193	2	ENSG00000258837.1	ENST00000554679.1	4596
chr14	68137784	68138132	349	*	Intron (ENST00000479335.5/ENSG00000182185.18, intron 8 of 11)	14	68125004	68130196	5193	2	ENSG00000258837.1	ENST00000554679.1	-7588
chr14	68140271	68140668	398	*	Intron (ENST00000479335.5/ENSG00000182185.18, intron 8 of 11)	14	68149617	68149908	292	2	ENSG00000244677.3	ENST00000460079.3	9240
chr14	68146616	68147030	415	*	Promoter (2-3kb)	14	68149617	68149908	292	2	ENSG00000244677.3	ENST00000460079.3	2878
chr14	68147255	68147480	226	*	Promoter (2-3kb)	14	68149617	68149908	292	2	ENSG00000244677.3	ENST00000460079.3	2428
chr14	68210904	68211179	276	*	Intron (ENST00000479335.5/ENSG00000182185.18, intron 8 of 11)	14	68236243	68236539	297	2	ENSG00000243546.3	ENST00000481903.3	25360
chr14	68459105	68459200	96	*	Intron (ENST00000479335.5/ENSG00000182185.18, intron 10 of 11)	14	68472033	68478101	6069	1	ENSG00000182185.18	ENST00000555782.1	-12833
chr14	68464523	68464979	457	*	Intron (ENST00000479335.5/ENSG00000182185.18, intron 10 of 11)	14	68472033	68478101	6069	1	ENSG00000182185.18	ENST00000555782.1	-7054
chr14	68506164	68506311	148	*	Intron (ENST00000487861.5/ENSG00000182185.18, intron 10 of 10)	14	68472033	68478101	6069	1	ENSG00000182185.18	ENST00000555782.1	34131
chr14	68521091	68521366	276	*	Intron (ENST00000487861.5/ENSG00000182185.18, intron 10 of 10)	14	68545562	68594988	49427	1	ENSG00000182185.18	ENST00000556251.1	-24196
chr14	68535526	68535703	178	*	Intron (ENST00000487861.5/ENSG00000182185.18, intron 10 of 10)	14	68545562	68594988	49427	1	ENSG00000182185.18	ENST00000556251.1	-9859
chr14	68544292	68544503	212	*	Promoter (1-2kb)	14	68545562	68594988	49427	1	ENSG00000182185.18	ENST00000556251.1	-1059
chr14	68549069	68549341	273	*	Intron (ENST00000487861.5/ENSG00000182185.18, intron 10 of 10)	14	68545562	68594988	49427	1	ENSG00000182185.18	ENST00000556251.1	3507
chr14	68577715	68578244	530	*	Intron (ENST00000487861.5/ENSG00000182185.18, intron 10 of 10)	14	68545562	68594988	49427	1	ENSG00000182185.18	ENST00000556251.1	32153
chr14	68682800	68683058	259	*	Promoter (2-3kb)	14	68683411	68685565	2155	2	ENSG00000258623.1	ENST00000556919.1	2507
chr14	68685197	68685392	196	*	Promoter (<=1kb)	14	68683411	68685565	2155	2	ENSG00000258623.1	ENST00000556919.1	173
chr14	68685551	68686059	509	*	Promoter (<=1kb)	14	68683411	68685565	2155	2	ENSG00000258623.1	ENST00000556919.1	0
chr14	68687759	68688082	324	*	Promoter (2-3kb)	14	68683411	68685565	2155	2	ENSG00000258623.1	ENST00000556919.1	-2194
chr14	68694525	68694664	140	*	Promoter (1-2kb)	14	68693090	68693583	494	1	ENSG00000242941.1	ENST00000493832.1	1435
chr14	68695133	68695879	747	*	Promoter (2-3kb)	14	68693090	68693583	494	1	ENSG00000242941.1	ENST00000493832.1	2043
chr14	68779986	68780292	307	*	Distal Intergenic	14	68787660	68791243	3584	2	ENSG00000185650.9	ENST00000555997.1	10951
chr14	68784865	68785042	178	*	Downstream (2-3kb)	14	68787660	68791243	3584	2	ENSG00000185650.9	ENST00000555997.1	6201
chr14	68940025	68940140	116	*	Intron (ENST00000193403.10/ENSG00000072110.13, intron 1 of 20)	14	68936602	68936864	263	1	ENSG00000258531.2	ENST00000553684.2	3423
chr14	68941912	68942127	216	*	Intron (ENST00000193403.10/ENSG00000072110.13, intron 1 of 20)	14	68936602	68936864	263	1	ENSG00000258531.2	ENST00000553684.2	5310
chr14	68951116	68951347	232	*	Intron (ENST00000193403.10/ENSG00000072110.13, intron 1 of 20)	14	68910020	68947548	37529	2	ENSG00000072110.13	ENST00000553779.5	-3568
chr14	68979179	68979653	475	*	Promoter (<=1kb)	14	68874143	68979440	105298	2	ENSG00000072110.13	ENST00000193403.10	0
chr14	69005882	69005901	20	*	Distal Intergenic	14	69023150	69023308	159	2	ENSG00000242293.1	ENST00000465274.1	17407
chr14	69039342	69039531	190	*	Distal Intergenic	14	69023150	69023308	159	2	ENSG00000242293.1	ENST00000465274.1	-16034
chr14	69055279	69055504	226	*	Exon (ENST00000341516.9/ENSG00000139990.17, exon 9 of 9)	14	69083398	69085389	1992	1	ENSG00000259165.1	ENST00000556558.1	-27894
chr14	69079384	69079607	224	*	Intron (ENST00000341516.9/ENSG00000139990.17, intron 6 of 8)	14	69083398	69085389	1992	1	ENSG00000259165.1	ENST00000556558.1	-3791
chr14	69317171	69317393	223	*	Intron (ENST00000554317.5/ENSG00000100626.16, intron 2 of 2)	14	69332522	69339623	7102	1	ENSG00000100626.16	ENST00000556677.1	-15129
chr14	69464874	69465092	219	*	Distal Intergenic	14	69454701	69458543	3843	1	ENSG00000029364.11	ENST00000554023.1	10173
chr14	69543675	69543872	198	*	Distal Intergenic	14	69561019	69561470	452	2	ENSG00000244237.1	ENST00000467051.1	17598
chr14	69766877	69767028	152	*	Promoter (<=1kb)	14	69767093	69771973	4881	1	ENSG00000100650.15	ENST00000394366.6	-65
chr14	69999166	69999682	517	*	Intron (ENST00000361956.7/ENSG00000198732.10, intron 7 of 11)	14	69994239	70011568	17330	1	ENSG00000198732.10	ENST00000557483.1	4927
chr14	70755087	70755484	398	*	Promoter (2-3kb)	14	70749553	70752956	3404	2	ENSG00000006432.15	ENST00000554024.1	-2131
chr14	70782377	70782616	240	*	Promoter (<=1kb)	14	70729666	70783440	53775	2	ENSG00000006432.15	ENST00000553414.5	824
chr14	70856975	70857177	203	*	Promoter (2-3kb)	14	70858844	70859429	586	2	ENSG00000258431.1	ENST00000555068.1	2252
chr14	71142516	71142664	149	*	Promoter (<=1kb)	14	71141125	71143253	2129	2	ENSG00000269927.1	ENST00000602957.1	589
chr14	71143339	71143893	555	*	Promoter (<=1kb)	14	71141125	71143253	2129	2	ENSG00000269927.1	ENST00000602957.1	-86
chr14	71187809	71187856	48	*	Distal Intergenic	14	71181456	71182106	651	1	ENSG00000259907.1	ENST00000561794.1	6353
chr14	71320231	71320375	145	*	Promoter (<=1kb)	14	71320449	71529370	208922	1	ENSG00000197555.9	ENST00000553453.5	-74
chr14	71803469	71803922	454	*	Distal Intergenic	14	71848606	71908430	59825	1	ENSG00000266869.1	ENST00000555581.1	-44684
chr14	72436798	72436996	199	*	Intron (ENST00000553525.5/ENSG00000182732.16, intron 3 of 17)	14	72420979	72474069	53091	1	ENSG00000182732.16	ENST00000553690.5	15819
chr14	72643131	72643723	593	*	Intron (ENST00000556509.5/ENSG00000205683.11, intron 8 of 10)	14	72671311	72675771	4461	2	ENSG00000205683.11	ENST00000556997.5	32048
chr14	72665303	72665756	454	*	Intron (ENST00000556509.5/ENSG00000205683.11, intron 8 of 10)	14	72671311	72675771	4461	2	ENSG00000205683.11	ENST00000556997.5	10015
chr14	72781838	72782132	295	*	Intron (ENST00000556509.5/ENSG00000205683.11, intron 1 of 10)	14	72723632	72742711	19080	2	ENSG00000205683.11	ENST00000553608.1	-39127
chr14	72801390	72801528	139	*	Intron (ENST00000556509.5/ENSG00000205683.11, intron 1 of 10)	14	72771744	72836483	64740	2	ENSG00000205683.11	ENST00000556902.5	34955
chr14	72801704	72801858	155	*	Intron (ENST00000556509.5/ENSG00000205683.11, intron 1 of 10)	14	72771744	72836483	64740	2	ENSG00000205683.11	ENST00000556902.5	34625
chr14	72906329	72906526	198	*	Distal Intergenic	14	72661043	72894116	233074	2	ENSG00000205683.11	ENST00000614862.4	-12213
chr14	72926413	72926643	231	*	Promoter (<=1kb)	14	72926451	72959121	32671	1	ENSG00000119599.16	ENST00000509320.5	0
chr14	73027114	73027353	240	*	Promoter (<=1kb)	14	72969452	73027131	57680	2	ENSG00000165861.13	ENST00000318876.9	0
chr14	73058275	73058567	293	*	Promoter (<=1kb)	14	73058436	73123898	65463	1	ENSG00000119707.13	ENST00000261973.11	0
chr14	73458607	73458834	228	*	Promoter (<=1kb)	14	73275107	73458617	183511	2	ENSG00000133961.19	ENST00000554546.5	0
chr14	73639706	73639924	219	*	Distal Intergenic	14	73644875	73689493	44619	1	ENSG00000119661.14	ENST00000554113.5	-4951
chr14	73760188	73760508	321	*	Promoter (<=1kb)	14	73715131	73760298	45168	2	ENSG00000156030.13	ENST00000286523.9	0
chr14	73796180	73796398	219	*	Intron (ENST00000556194.1/ENSG00000259065.1, intron 2 of 2)	14	73740031	73790285	50255	2	ENSG00000156030.13	ENST00000486739.1	-5895
chr14	73851627	73851894	268	*	Promoter (<=1kb)	14	73851844	73885456	33613	1	ENSG00000140043.11	ENST00000555228.5	0
chr14	73852565	73852918	354	*	Promoter (<=1kb)	14	73851971	73932278	80308	1	ENSG00000258653.3	ENST00000556551.2	594
chr14	73886631	73886745	115	*	Promoter (<=1kb)	14	73886734	73898100	11367	1	ENSG00000119725.17	ENST00000555730.5	0
chr14	73949818	73949840	23	*	Promoter (<=1kb)	14	73949926	73963108	13183	1	ENSG00000119723.16	ENST00000394026.8	-86
chr14	73949978	73950085	108	*	Promoter (<=1kb)	14	73949940	73963065	13126	1	ENSG00000119723.16	ENST00000554341.6	38
chr14	73950229	73950507	279	*	Promoter (<=1kb)	14	73950252	73963108	12857	1	ENSG00000119723.16	ENST00000629426.2	0
chr14	74018649	74018770	122	*	Promoter (<=1kb)	14	74008930	74019271	10342	2	ENSG00000187097.12	ENST00000557681.1	501
chr14	74084272	74084978	707	*	Promoter (<=1kb)	14	74056850	74084493	27644	2	ENSG00000119711.12	ENST00000553458.5	0
chr14	74270516	74270713	198	*	Distal Intergenic	14	74286526	74288641	2116	2	ENSG00000119688.20	ENST00000465085.2	17928
chr14	74275435	74275570	136	*	Distal Intergenic	14	74286526	74288641	2116	2	ENSG00000119688.20	ENST00000465085.2	13071
chr14	74493308	74493734	427	*	Promoter (<=1kb)	14	74479933	74493512	13580	2	ENSG00000119655.9	ENST00000555619.5	0
chr14	74579972	74580333	362	*	Intron (ENST00000261978.8/ENSG00000119681.11, intron 3 of 35)	14	74552181	74560048	7868	1	ENSG00000258425.1	ENST00000554552.1	27791
chr14	74616488	74616915	428	*	Promoter (<=1kb)	14	74614693	74616612	1920	2	ENSG00000258976.1	ENST00000556652.1	0
chr14	74618246	74618521	276	*	Promoter (1-2kb)	14	74614807	74616647	1841	2	ENSG00000258976.1	ENST00000555313.1	-1599
chr14	74620658	74620946	289	*	Distal Intergenic	14	74614807	74616647	1841	2	ENSG00000258976.1	ENST00000555313.1	-4011
chr14	75234441	75234666	226	*	Distal Intergenic	14	75259411	75271861	12451	1	ENSG00000258820.5	ENST00000555909.5	-24745
chr14	75535997	75536161	165	*	Intron (ENST00000286639.6/ENSG00000156127.6, intron 2 of 2)	14	75522560	75546993	24434	1	ENSG00000156127.6	ENST00000555504.1	13437
chr14	75660924	75661358	435	*	Promoter (<=1kb)	14	75660992	75690282	29291	1	ENSG00000119685.19	ENST00000555290.5	0
chr14	76904927	76905175	249	*	Distal Intergenic	14	76890263	76890613	351	1	ENSG00000223174.1	ENST00000411242.1	14664
chr14	76918721	76918871	151	*	Downstream (2-3kb)	14	76921840	76924649	2810	2	ENSG00000259058.1	ENST00000553991.1	5778
chr14	76955928	76956108	181	*	Distal Intergenic	14	76959638	76965802	6165	1	ENSG00000258602.1	ENST00000553613.1	-3530
chr14	76956773	76956980	208	*	Promoter (2-3kb)	14	76959638	76965802	6165	1	ENSG00000258602.1	ENST00000553613.1	-2658
chr14	77040349	77040580	232	*	Promoter (<=1kb)	14	77041064	77069503	28440	1	ENSG00000246548.3	ENST00000500215.3	-484
chr14	77071959	77072220	262	*	Intron (ENST00000554043.1/ENSG00000258473.1, intron 2 of 2)	14	77074542	77076142	1601	2	ENSG00000258819.1	ENST00000556781.1	3922
chr14	77128646	77128719	74	*	Intron (ENST00000557752.1/ENSG00000259164.1, intron 2 of 5)	14	77140683	77142996	2314	1	ENSG00000269883.1	ENST00000600936.1	-11964
chr14	77158410	77158590	181	*	Intron (ENST00000557752.1/ENSG00000259164.1, intron 2 of 5)	14	77173075	77173652	578	2	ENSG00000258552.1	ENST00000554513.1	15062
chr14	77321058	77321230	173	*	Promoter (<=1kb)	14	77321078	77331211	10134	1	ENSG00000100577.18	ENST00000557053.5	0
chr14	77615743	77615898	156	*	Promoter (<=1kb)	14	77505997	77616773	110777	2	ENSG00000100596.6	ENST00000216484.6	875
chr14	77616823	77616927	105	*	Promoter (<=1kb)	14	77505997	77616773	110777	2	ENSG00000100596.6	ENST00000216484.6	-50
chr14	78143659	78143910	252	*	Distal Intergenic	14	78170373	79862033	1691661	1	ENSG00000021645.18	ENST00000634499.1	-26463
chr14	79011649	79011964	316	*	Intron (ENST00000634499.1/ENSG00000021645.18, intron 14 of 19)	14	79072132	79074762	2631	2	ENSG00000258829.1	ENST00000553348.1	62798
chr14	79279113	79279341	229	*	Promoter (<=1kb)	14	79279339	79862478	583140	1	ENSG00000021645.18	ENST00000557594.5	0
chr14	80388922	80389495	574	*	Promoter (1-2kb)	14	80211309	80387757	176449	2	ENSG00000211448.11	ENST00000554188.5	-1165
chr14	80425822	80426044	223	*	Intron (ENST00000553979.1/ENSG00000258766.1, intron 8 of 8)	14	80211309	80387757	176449	2	ENSG00000211448.11	ENST00000554188.5	-38065
chr14	80568067	80568458	392	*	Intron (ENST00000554502.5/ENSG00000100629.16, intron 9 of 14)	14	80490479	80580425	89947	2	ENSG00000100629.16	ENST00000556061.5	11967
chr14	81219397	81219600	204	*	Promoter (1-2kb)	14	81175452	81220922	45471	2	ENSG00000165417.11	ENST00000553612.5	1322
chr14	81400696	81400820	125	*	Promoter (2-3kb)	14	81270507	81398583	128077	2	ENSG00000140022.9	ENST00000267540.2	-2113
chr14	81533855	81534088	234	*	Promoter (<=1kb)	14	81471549	81533861	62313	2	ENSG00000071537.13	ENST00000336735.8	0
chr14	85415293	85415564	272	*	Intron (ENST00000555272.1/ENSG00000259107.1, intron 2 of 2)	14	85393948	85420052	26105	1	ENSG00000259107.1	ENST00000557155.1	21345
chr14	85416827	85417051	225	*	Intron (ENST00000555272.1/ENSG00000259107.1, intron 2 of 2)	14	85393948	85420052	26105	1	ENSG00000259107.1	ENST00000557155.1	22879
chr14	85439923	85440026	104	*	Intron (ENST00000557547.1/ENSG00000258902.1, intron 1 of 4)	14	85393948	85420052	26105	1	ENSG00000259107.1	ENST00000557155.1	45975
chr14	85565955	85566267	313	*	Intron (ENST00000330753.5/ENSG00000185070.10, intron 1 of 1)	14	85560863	85562743	1881	1	ENSG00000185070.10	ENST00000553627.1	5092
chr14	85572894	85573061	168	*	Intron (ENST00000330753.5/ENSG00000185070.10, intron 1 of 1)	14	85560863	85562743	1881	1	ENSG00000185070.10	ENST00000553627.1	12031
chr14	86799339	86799510	172	*	Distal Intergenic	14	86905778	86922755	16978	1	ENSG00000258804.1	ENST00000557527.1	-106268
chr14	87133592	87133758	167	*	Distal Intergenic	14	87251103	87251679	577	1	ENSG00000258496.1	ENST00000555490.1	-117345
chr14	87430822	87431026	205	*	Intron (ENST00000557070.1/ENSG00000258859.1, intron 3 of 6)	14	87323753	87332390	8638	1	ENSG00000258958.1	ENST00000555990.1	107069
chr14	87870135	87870249	115	*	Promoter (2-3kb)	14	87710419	87872291	161873	2	ENSG00000258807.5	ENST00000554305.5	2042
chr14	88346249	88346488	240	*	Distal Intergenic	14	88180103	88326907	146805	2	ENSG00000100433.15	ENST00000340700.9	-19342
chr14	88983947	88984146	200	*	Distal Intergenic	14	89013386	89025807	12422	1	ENSG00000283627.1	ENST00000637466.1	-29240
chr14	88986239	88986539	301	*	Distal Intergenic	14	89013386	89025807	12422	1	ENSG00000283627.1	ENST00000637466.1	-26847
chr14	88987699	88987848	150	*	Distal Intergenic	14	89013386	89025807	12422	1	ENSG00000283627.1	ENST00000637466.1	-25538
chr14	88993985	88994165	181	*	Distal Intergenic	14	89013386	89025807	12422	1	ENSG00000283627.1	ENST00000637466.1	-19221
chr14	91060708	91061096	389	*	Promoter (<=1kb)	14	91060832	91167378	106547	1	ENSG00000133943.20	ENST00000522837.5	0
chr14	94600718	94600889	172	*	Intron (ENST00000553947.1/ENSG00000273259.2, intron 3 of 7)	14	94592058	94624646	32589	1	ENSG00000273259.2	ENST00000553947.1	8660
chr14	95249192	95249349	158	*	Intron (ENST00000298912.8/ENSG00000165959.11, intron 1 of 12)	14	95191530	95210851	19322	2	ENSG00000165959.11	ENST00000556454.1	-38341
chr14	95534741	95534972	232	*	Promoter (<=1kb)	14	95532297	95534800	2504	2	ENSG00000247092.6	ENST00000500370.2	0
chr14	99574226	99574663	438	*	Promoter (1-2kb)	14	99516265	99572975	56711	2	ENSG00000205476.8	ENST00000556348.1	-1251
chr14	99579883	99580266	384	*	Promoter (<=1kb)	14	99515200	99580126	64927	2	ENSG00000205476.8	ENST00000554996.5	0
chr14	101948204	101948474	271	*	Promoter (<=1kb)	14	101948347	101949425	1079	1	ENSG00000271780.1	ENST00000607414.1	0
chr14	102279971	102280194	224	*	Intron (ENST00000193029.10/ENSG00000080823.21, intron 2 of 11)	14	102228821	102283672	54852	2	ENSG00000080823.21	ENST00000193029.10	3478
chr14	102524943	102525125	183	*	Distal Intergenic	14	102539644	102539726	83	1	ENSG00000266015.1	ENST00000582498.1	-14519
chr14	104973394	104973590	197	*	Promoter (2-3kb)	14	104937244	104970481	33238	2	ENSG00000185567.6	ENST00000555122.1	-2913
chr14	105024891	105025217	327	*	Distal Intergenic	14	105009573	105021148	11576	2	ENSG00000170779.10	ENST00000336219.3	-3743
chr14	105025951	105026243	293	*	Distal Intergenic	14	105009573	105021148	11576	2	ENSG00000170779.10	ENST00000336219.3	-4803
chr14	105490867	105491226	360	*	Promoter (<=1kb)	14	105491065	105497875	6811	1	ENSG00000185347.17	ENST00000421892.5	0
chr15	20204570	20204672	103	*	Distal Intergenic	15	20153776	20160826	7051	1	ENSG00000258780.1	ENST00000554269.1	50794
chr15	20353448	20353614	167	*	Promoter (1-2kb)	15	20352361	20356540	4180	1	ENSG00000258654.1	ENST00000557528.1	1087
chr15	22838310	22838421	112	*	Promoter (<=1kb)	15	22838641	22868384	29744	1	ENSG00000140157.14	ENST00000398014.6	-220
chr15	25884064	25884169	106	*	Distal Intergenic	15	25902360	26053120	150761	1	ENSG00000206187.3	ENST00000383019.2	-18191
chr15	26449387	26449764	378	*	Distal Intergenic	15	26433374	26446601	13228	1	ENSG00000235160.1	ENST00000450324.1	16013
chr15	27844182	27844426	245	*	Intron (ENST00000353809.9/ENSG00000104044.15, intron 22 of 22)	15	27895704	27896582	879	1	ENSG00000228992.2	ENST00000454085.2	-51278
chr15	34810688	34810819	132	*	Exon (ENST00000503496.5/ENSG00000250007.6, exon 3 of 3)	15	34788096	34796139	8044	2	ENSG00000159251.6	ENST00000290378.4	-14549
chr15	38129644	38129878	235	*	Distal Intergenic	15	38072018	38072959	942	2	ENSG00000236914.3	ENST00000560198.1	-56685
chr15	38398283	38398472	190	*	Distal Intergenic	15	38454127	38487710	33584	1	ENSG00000171262.11	ENST00000397609.6	-55655
chr15	38714235	38714406	172	*	Distal Intergenic	15	38696598	38700038	3441	1	ENSG00000175779.1	ENST00000318792.1	17637
chr15	39128150	39128532	383	*	Intron (ENST00000561058.5/ENSG00000259345.5, intron 1 of 5)	15	38865322	39118713	253392	2	ENSG00000259345.5	ENST00000560197.5	-9437
chr15	39213568	39213719	152	*	Intron (ENST00000561058.5/ENSG00000259345.5, intron 1 of 5)	15	39188438	39194309	5872	2	ENSG00000259450.1	ENST00000560743.1	-19259
chr15	39270886	39271197	312	*	Promoter (2-3kb)	15	38885470	39273883	388414	2	ENSG00000259345.5	ENST00000561058.5	2686
chr15	39427198	39427342	145	*	Promoter (<=1kb)	15	39071571	39427195	355625	2	ENSG00000259345.5	ENST00000558209.1	-3
chr15	40807504	40807654	151	*	Promoter (<=1kb)	15	40807590	40814569	6980	1	ENSG00000166140.17	ENST00000299173.14	0
chr15	41332613	41332866	254	*	Promoter (<=1kb)	15	41309268	41332621	23354	2	ENSG00000104147.8	ENST00000220514.7	0
chr15	41930600	41931084	485	*	Intron (ENST00000220325.8/ENSG00000103966.10, intron 3 of 5)	15	41921417	41928883	7467	1	ENSG00000259883.1	ENST00000564168.1	9183
chr15	41940244	41940790	547	*	Intron (ENST00000220325.8/ENSG00000103966.10, intron 3 of 5)	15	41921417	41928883	7467	1	ENSG00000259883.1	ENST00000564168.1	18827
chr15	42057504	42057700	197	*	Distal Intergenic	15	41981582	42051190	69609	2	ENSG00000188089.13	ENST00000399518.3	-6314
chr15	42273240	42273410	171	*	Promoter (<=1kb)	15	42273286	42278592	5307	1	ENSG00000214013.9	ENST00000562170.5	0
chr15	42575166	42575591	426	*	Promoter (<=1kb)	15	42575659	42673114	97456	1	ENSG00000159433.11	ENST00000564158.5	-68
chr15	43249863	43249961	99	*	Promoter (2-3kb)	15	43247680	43247781	102	1	ENSG00000202211.1	ENST00000365341.1	2183
chr15	43791936	43792221	286	*	Promoter (<=1kb)	15	43791842	43799079	7238	1	ENSG00000140264.19	ENST00000630046.2	94
chr15	43824589	43824821	233	*	Promoter (<=1kb)	15	43804492	43824802	20311	2	ENSG00000140259.6	ENST00000267812.3	0
chr15	44157905	44158152	248	*	Intron (ENST00000417257.5/ENSG00000171877.20, intron 1 of 13)	15	43873275	44194446	321172	2	ENSG00000171877.20	ENST00000484674.5	36294
chr15	44215776	44215949	174	*	Distal Intergenic	15	43873535	44195252	321718	2	ENSG00000171877.20	ENST00000451277.5	-20524
chr15	44427004	44427369	366	*	Promoter (<=1kb)	15	44427234	44529038	101805	1	ENSG00000137770.13	ENST00000260327.8	0
chr15	45456709	45456893	185	*	Promoter (2-3kb)	15	45459010	45460956	1947	1	ENSG00000259354.5	ENST00000559960.1	-2117
chr15	49627479	49627740	262	*	Intron (ENST00000403028.7/ENSG00000104047.14, intron 2 of 4)	15	49621099	49656232	35134	1	ENSG00000104047.14	ENST00000251250.7	6380
chr15	50828939	50829095	157	*	Distal Intergenic	15	50798670	50798951	282	1	ENSG00000241130.1	ENST00000470304.1	30269
chr15	51875246	51875465	220	*	Promoter (<=1kb)	15	51875026	51929454	54429	1	ENSG00000138594.13	ENST00000560549.5	220
chr15	51971782	51971951	170	*	Promoter (<=1kb)	15	51938025	51971806	33782	2	ENSG00000166477.12	ENST00000299601.9	0
chr15	52093722	52094004	283	*	Promoter (1-2kb)	15	52095295	52095747	453	1	ENSG00000242327.1	ENST00000486386.1	-1291
chr15	52094168	52094351	184	*	Promoter (<=1kb)	15	52095295	52095747	453	1	ENSG00000242327.1	ENST00000486386.1	-944
chr15	52143996	52144345	350	*	Promoter (<=1kb)	15	52141206	52144461	3256	2	ENSG00000069966.18	ENST00000558122.1	116
chr15	55907909	55908166	258	*	Intron (ENST00000508871.5/ENSG00000069869.15, intron 1 of 23)	15	55826922	55915654	88733	2	ENSG00000069869.15	ENST00000508871.5	7488
chr15	56040160	56040165	6	*	Distal Intergenic	15	56029684	56029981	298	2	ENSG00000239703.3	ENST00000493069.3	-10179
chr15	56040910	56040932	23	*	Distal Intergenic	15	56029684	56029981	298	2	ENSG00000239703.3	ENST00000493069.3	-10929
chr15	56465110	56465270	161	*	Promoter (<=1kb)	15	56428731	56465137	36407	2	ENSG00000138587.5	ENST00000260453.3	0
chr15	56815406	56815554	149	*	Intron (ENST00000559000.5/ENSG00000137871.19, intron 5 of 23)	15	56795382	56795522	141	1	ENSG00000279683.1	ENST00000625170.1	20024
chr15	57324269	57324438	170	*	Promoter (2-3kb)	15	57325472	57326447	976	2	ENSG00000260870.1	ENST00000567319.1	2009
chr15	57327979	57328372	394	*	Promoter (1-2kb)	15	57325472	57326447	976	2	ENSG00000260870.1	ENST00000567319.1	-1532
chr15	57551858	57551960	103	*	Promoter (1-2kb)	15	57553955	57555680	1726	1	ENSG00000276772.1	ENST00000621477.1	-1995
chr15	57607652	57607911	260	*	Intron (ENST00000380569.6/ENSG00000137878.16, intron 2 of 13)	15	57599411	57625809	26399	1	ENSG00000263155.5	ENST00000569089.1	8241
chr15	57873690	57874179	490	*	Distal Intergenic	15	57953425	57955269	1845	2	ENSG00000128918.14	ENST00000558384.1	81090
chr15	57878692	57879050	359	*	Distal Intergenic	15	57953425	57955269	1845	2	ENSG00000128918.14	ENST00000558384.1	76219
chr15	58331965	58332408	444	*	Promoter (<=1kb)	15	58246183	58331630	85448	2	ENSG00000128918.14	ENST00000558946.1	-335
chr15	58447242	58447585	344	*	Intron (ENST00000356113.10/ENSG00000166035.10, intron 3 of 10)	15	58454327	58454982	656	1	ENSG00000277229.1	ENST00000613737.1	-6742
chr15	58457538	58457760	223	*	Promoter (1-2kb)	15	58456188	58456348	161	1	ENSG00000277790.1	ENST00000615568.1	1350
chr15	58469971	58470283	313	*	Intron (ENST00000356113.10/ENSG00000166035.10, intron 3 of 10)	15	58013858	58473913	460056	2	ENSG00000128918.14	ENST00000558239.5	3630
chr15	58546656	58546892	237	*	Intron (ENST00000356113.10/ENSG00000166035.10, intron 7 of 10)	15	58541748	58548572	6825	1	ENSG00000166035.10	ENST00000560664.1	4908
chr15	58547287	58547765	479	*	Intron (ENST00000356113.10/ENSG00000166035.10, intron 7 of 10)	15	58541748	58548572	6825	1	ENSG00000166035.10	ENST00000560664.1	5539
chr15	58551652	58551673	22	*	Intron (ENST00000356113.10/ENSG00000166035.10, intron 8 of 10)	15	58541748	58548572	6825	1	ENSG00000166035.10	ENST00000560664.1	9904
chr15	58770982	58771174	193	*	Promoter (<=1kb)	15	58768072	58770974	2903	2	ENSG00000245975.2	ENST00000500929.2	-8
chr15	58933910	58934080	171	*	Promoter (<=1kb)	15	58879045	58933653	54609	2	ENSG00000137776.16	ENST00000380516.6	-257
chr15	58987568	58987876	309	*	Promoter (<=1kb)	15	58987655	59097419	109765	1	ENSG00000157450.15	ENST00000348370.8	0
chr15	59191974	59192142	169	*	Intron (ENST00000288235.8/ENSG00000157483.8, intron 17 of 27)	15	59178424	59206761	28338	2	ENSG00000157483.8	ENST00000558182.5	14619
chr15	59296230	59296420	191	*	Intron (ENST00000288235.8/ENSG00000157483.8, intron 1 of 27)	15	59266720	59271162	4443	2	ENSG00000259771.1	ENST00000560248.1	-25068
chr15	59300336	59300519	184	*	Intron (ENST00000288235.8/ENSG00000157483.8, intron 1 of 27)	15	59266720	59271162	4443	2	ENSG00000259771.1	ENST00000560248.1	-29174
chr15	59372566	59372895	330	*	Promoter (<=1kb)	15	59372693	59492302	119610	1	ENSG00000157470.11	ENST00000558348.5	0
chr15	59828926	59829152	227	*	Distal Intergenic	15	59871511	59873495	1985	2	ENSG00000259601.2	ENST00000558620.2	44343
chr15	59885891	59886062	172	*	Distal Intergenic	15	59871511	59873495	1985	2	ENSG00000259601.2	ENST00000558620.2	-12396
chr15	59919329	59919550	222	*	Distal Intergenic	15	59964942	59966084	1143	1	ENSG00000259573.1	ENST00000559657.1	-45392
chr15	60212583	60213052	470	*	Distal Intergenic	15	60073554	60118320	44767	2	ENSG00000259223.2	ENST00000560503.2	-94263
chr15	60255552	60255726	175	*	Distal Intergenic	15	60349075	60351553	2479	2	ENSG00000182718.16	ENST00000559647.1	95827
chr15	60393005	60393389	385	*	Promoter (1-2kb)	15	60355919	60391297	35379	2	ENSG00000182718.16	ENST00000560389.5	-1708
chr15	60402474	60402638	165	*	Promoter (<=1kb)	15	60364429	60402883	38455	2	ENSG00000182718.16	ENST00000557904.5	245
chr15	60408468	60408717	250	*	Promoter (<=1kb)	15	60409234	60409420	187	2	ENSG00000273721.1	ENST00000620477.1	703
chr15	61555888	61556464	577	*	Intron (ENST00000559783.2/ENSG00000259616.2, intron 2 of 4)	15	61598514	61605241	6728	1	ENSG00000259530.1	ENST00000561182.1	-42050
chr15	62113077	62113280	204	*	Distal Intergenic	15	62082450	62083305	856	2	ENSG00000259466.1	ENST00000560843.1	-29772
chr15	62606608	62606942	335	*	Intron (ENST00000561197.5/ENSG00000171914.15, intron 2 of 2)	15	62589680	62843347	253668	1	ENSG00000171914.15	ENST00000636159.1	16928
chr15	62769600	62770117	518	*	Intron (ENST00000561311.5/ENSG00000171914.15, intron 40 of 57)	15	62763226	62766359	3134	1	ENSG00000171914.15	ENST00000467297.1	6374
chr15	62770816	62771099	284	*	Exon (ENST00000561311.5/ENSG00000171914.15, exon 41 of 58)	15	62763226	62766359	3134	1	ENSG00000171914.15	ENST00000467297.1	7590
chr15	62850705	62850962	258	*	Intron (ENST00000557994.1/ENSG00000259370.2, intron 1 of 3)	15	62842124	62844581	2458	2	ENSG00000259370.2	ENST00000560963.1	-6124
chr15	62896782	62896884	103	*	Promoter (<=1kb)	15	62895812	62899543	3732	1	ENSG00000259727.1	ENST00000557900.1	970
chr15	62897141	62897542	402	*	Promoter (1-2kb)	15	62895812	62899543	3732	1	ENSG00000259727.1	ENST00000557900.1	1329
chr15	62928367	62929132	766	*	Distal Intergenic	15	62953173	62954124	952	1	ENSG00000259394.2	ENST00000560358.2	-24041
chr15	62940737	62941008	272	*	Distal Intergenic	15	62953173	62954124	952	1	ENSG00000259394.2	ENST00000560358.2	-12165
chr15	62976342	62976604	263	*	Distal Intergenic	15	62953173	62954124	952	1	ENSG00000259394.2	ENST00000560358.2	23169
chr15	63094555	63094785	231	*	Distal Intergenic	15	63098870	63110403	11534	1	ENSG00000259672.1	ENST00000560238.1	-4085
chr15	63097104	63097516	413	*	Promoter (1-2kb)	15	63098870	63110403	11534	1	ENSG00000259672.1	ENST00000560238.1	-1354
chr15	63107938	63108122	185	*	Intron (ENST00000560238.1/ENSG00000259672.1, intron 3 of 3)	15	63098870	63110403	11534	1	ENSG00000259672.1	ENST00000560238.1	9068
chr15	63108260	63108420	161	*	Intron (ENST00000560238.1/ENSG00000259672.1, intron 3 of 3)	15	63098870	63110403	11534	1	ENSG00000259672.1	ENST00000560238.1	9390
chr15	63157035	63157416	382	*	Promoter (<=1kb)	15	63153853	63157281	3429	2	ENSG00000185088.13	ENST00000455271.5	0
chr15	63250394	63250639	246	*	Intron (ENST00000321437.8/ENSG00000166128.12, intron 3 of 7)	15	63276018	63305735	29718	1	ENSG00000138613.13	ENST00000560890.5	-25379
chr15	63256636	63256906	271	*	Intron (ENST00000321437.8/ENSG00000166128.12, intron 5 of 7)	15	63276018	63305735	29718	1	ENSG00000138613.13	ENST00000560890.5	-19112
chr15	63503730	63503906	177	*	Promoter (<=1kb)	15	63504511	63594640	90130	1	ENSG00000140455.16	ENST00000540797.5	-605
chr15	64093679	64094465	787	*	Promoter (<=1kb)	15	64094123	64138006	43884	1	ENSG00000028528.14	ENST00000560829.5	0
chr15	64163166	64163505	340	*	Promoter (<=1kb)	15	64155812	64163205	7394	2	ENSG00000166794.4	ENST00000300026.3	0
chr15	64246836	64247100	265	*	Intron (ENST00000303052.12/ENSG00000169118.17, intron 4 of 11)	15	64171834	64204925	33092	2	ENSG00000169118.17	ENST00000634302.1	-41911
chr15	64247979	64248185	207	*	Intron (ENST00000303052.12/ENSG00000169118.17, intron 4 of 11)	15	64171834	64204925	33092	2	ENSG00000169118.17	ENST00000634302.1	-43054
chr15	64356259	64356506	248	*	Promoter (<=1kb)	15	64165517	64356259	190743	2	ENSG00000169118.17	ENST00000303052.12	0
chr15	64381523	64381625	103	*	Promoter (<=1kb)	15	64373707	64381510	7804	2	ENSG00000166803.10	ENST00000625619.1	-13
chr15	64444192	64444445	254	*	Promoter (<=1kb)	15	64444659	64455236	10578	1	ENSG00000103671.9	ENST00000559777.1	-214
chr15	64536348	64536619	272	*	Intron (ENST00000326648.4/ENSG00000180357.9, intron 1 of 8)	15	64528667	64529671	1005	2	ENSG00000248415.1	ENST00000507324.1	-6677
chr15	64825735	64825977	243	*	Promoter (<=1kb)	15	64815632	64825668	10037	2	ENSG00000140451.12	ENST00000333425.10	-67
[truncated: 4,398 more rows]
