# Supplementary material for: R-loop proximity proteomics identifies a role of DDX41 in transcription-associated genomic instability
Source: Nat Commun. 2021 Dec 16;12:7314. doi: 10.1038/s41467-021-27530-y (PMC8677849; doi:10.1038/s41467-021-27530-y)
Supplement: Supplementary file 5 — Supplementary Data 3 [file 41467_2021_27530_MOESM5_ESM.xlsx]

## Sheet: U2OS MapR
seqnames	start	end	width	strand	peak_id	log2FC_rpkm	rpkm_avg_siCtrl_RnaseH1MNase	rpkm_avg_siDDX41_RnaseH1MNase	log2_avg_rpkm	annotation	geneChr	geneStart	geneEnd	geneLength	geneStrand	geneId	transcriptId	distanceToTSS
GL000256.2	1240056	1240212	157	*	intersect_per_group_65	1.56946	0.706597	4.06509	1.75951	Promoter (<=1kb)	43	1240059	1243714	3656	1	ENSG00000223980.9	ENST00000488889.5	0
GL339449.2	275872	275883	12	*	intersect_per_group_71	1.06669	27.4663	58.6261	5.46095	Promoter (<=1kb)	46	275687	336616	60930	1	ENSG00000273814.4	ENST00000617110.4	185
GL877875.1	5	278	274	*	intersect_per_group_77	1.95881	13.0931	53.7857	5.10599	Promoter (2-3kb)	93	2310	3501	1192	1	ENSG00000272877.1	ENST00000572276.1	-2032
KI270733.1	128791	129007	217	*	intersect_per_group_112	1.24346	6.26477	16.2005	3.61266	Promoter (<=1kb)	120	128877	129029	153	1	ENSG00000276700.1	ENST00000616292.1	0
KI270835.1	5660	7977	2318	*	intersect_per_group_141	1.30545	2.44319	7.51021	2.57935	Promoter (<=1kb)	192	173	6000	5828	2	ENSG00000275428.2	ENST00000633499.1	0
KI270857.1	1645521	1645648	128	*	intersect_per_group_143	1.35717	2.49252	7.9472	2.63688	Promoter (<=1kb)	210	1510173	1645828	135656	2	ENSG00000275176.4	ENST00000633050.1	180
KI270857.1	2487586	2487778	193	*	intersect_per_group_146	1.68735	1.88134	8.27979	2.6042	Promoter (<=1kb)	210	2485704	2487709	2006	2	ENSG00000282205.1	ENST00000632770.1	0
KI270868.1	52400	52669	270	*	intersect_per_group_148	2.00827	2.04717	11.2588	2.93602	Promoter (2-3kb)	220	47189	50292	3104	2	ENSG00000282092.1	ENST00000631904.1	-2108
KI270905.1	1378772	1378933	162	*	intersect_per_group_156	1.46323	0.987163	4.47912	1.90039	Intron (ENST00000633212.1/ENSG00000276495.4, intron 8 of 10)	257	1345699	1377795	32097	1	ENSG00000276495.4	ENST00000632204.1	33073
KN538364.1	121540	122040	501	*	intersect_per_group_161	1.41156	1.948	6.84238	2.43167	Promoter (<=1kb)	309	49181	122053	72873	2	ENSG00000281766.1	ENST00000628983.1	13
KQ090021.1	79938	80115	178	*	intersect_per_group_164	1.58468	1.46754	6.40118	2.30286	Promoter (<=1kb)	325	79262	187718	108457	1	ENSG00000283094.2	ENST00000634767.1	676
KQ983258.1	201421	201549	129	*	intersect_per_group_168	1.29062	6.06068	16.2728	3.60487	Promoter (1-2kb)	344	200222	203908	3687	1	ENSG00000283600.1	ENST00000637558.1	1199
KQ983258.1	203112	203439	328	*	intersect_per_group_169	1.26348	7.77723	20.0718	3.89961	Promoter (2-3kb)	344	200222	203908	3687	1	ENSG00000283600.1	ENST00000637558.1	2890
chr1	10010	10530	521	*	intersect_per_group_170	1.87348	6.53657	26.6152	4.13552	Promoter (1-2kb)	1	11869	14409	2541	1	ENSG00000223972.5	ENST00000456328.2	-1339
chr1	180749	181845	1097	*	intersect_per_group_171	1.67967	7.03212	24.7313	4.07739	Promoter (<=1kb)	1	182393	184158	1766	1	ENSG00000279928.1	ENST00000624431.1	-548
chr1	827366	827770	405	*	intersect_per_group_173	1.57476	2.50362	9.43683	2.80121	Promoter (<=1kb)	1	826206	827522	1317	2	ENSG00000225880.5	ENST00000473798.1	0
chr1	869639	869807	169	*	intersect_per_group_174	1.32251	2.13592	6.84299	2.45666	Promoter (<=1kb)	1	868240	870201	1962	2	ENSG00000230368.2	ENST00000432963.1	394
chr1	903923	904268	346	*	intersect_per_group_175	1.30236	1.10859	4.20045	1.86968	Promoter (<=1kb)	1	904834	915976	11143	1	ENSG00000272438.1	ENST00000607769.1	-566
chr1	921014	921201	188	*	intersect_per_group_176	1.5841	3.97132	13.905	3.31298	Promoter (<=1kb)	1	916865	921016	4152	2	ENSG00000223764.2	ENST00000609207.1	0
chr1	924775	926241	1467	*	intersect_per_group_177	1.20606	1.22402	4.13096	1.87872	Promoter (<=1kb)	1	925150	935793	10644	1	ENSG00000187634.11	ENST00000437963.5	0
chr1	933537	933865	329	*	intersect_per_group_178	1.00907	2.68062	6.40765	2.47096	Intron (ENST00000420190.6/ENSG00000187634.11, intron 4 of 6)	1	930312	944575	14264	1	ENSG00000187634.11	ENST00000341065.8	3225
chr1	936032	936071	40	*	intersect_per_group_179	1.38802	3.83745	11.6606	3.12912	Intron (ENST00000420190.6/ENSG00000187634.11, intron 5 of 6)	1	939275	944259	4985	1	ENSG00000187634.11	ENST00000455979.1	-3204
chr1	959364	959844	481	*	intersect_per_group_183	1.28958	2.77622	8.23126	2.70127	Promoter (<=1kb)	1	954426	959309	4884	2	ENSG00000188976.10	ENST00000487214.1	-55
chr1	966212	966713	502	*	intersect_per_group_184	1.21097	1.96135	5.8553	2.29523	Promoter (<=1kb)	1	966497	975108	8612	1	ENSG00000187583.10	ENST00000379410.7	0
chr1	976018	976514	497	*	intersect_per_group_185	1.72574	1.84836	8.42093	2.61698	Promoter (<=1kb)	1	975205	976641	1437	2	ENSG00000187642.9	ENST00000479361.1	127
chr1	1019678	1022928	3251	*	intersect_per_group_189	1.24642	1.79911	5.64095	2.2388	Promoter (<=1kb)	1	1020123	1056116	35994	1	ENSG00000188157.13	ENST00000379370.6	0
chr1	1023655	1025339	1685	*	intersect_per_group_190	1.29862	2.33546	7.205	2.52863	Intron (ENST00000379370.6/ENSG00000188157.13, intron 2 of 35)	1	1020123	1056118	35996	1	ENSG00000188157.13	ENST00000620552.4	3532
chr1	1058985	1059617	633	*	intersect_per_group_191	1.27269	1.44261	4.90165	2.06078	Promoter (<=1kb)	1	1059734	1066456	6723	1	ENSG00000217801.9	ENST00000427998.5	-117
chr1	1074344	1074529	186	*	intersect_per_group_192	1.59483	2.03879	8.17896	2.61091	Promoter (<=1kb)	1	1070966	1074307	3342	2	ENSG00000237330.2	ENST00000453464.2	-37
chr1	1075451	1076059	609	*	intersect_per_group_193	1.45145	1.40426	5.57523	2.16663	Promoter (1-2kb)	1	1070966	1074307	3342	2	ENSG00000237330.2	ENST00000453464.2	-1144
chr1	1115911	1116512	602	*	intersect_per_group_195	1.77162	5.8268	22.3093	3.91342	Promoter (<=1kb)	1	1081818	1116081	34264	2	ENSG00000131591.17	ENST00000379339.5	0
chr1	1208163	1208469	307	*	intersect_per_group_196	1.1984	5.32971	13.5258	3.38235	Promoter (1-2kb)	1	1203511	1206691	3181	2	ENSG00000186891.13	ENST00000379268.6	-1472
chr1	1231265	1232165	901	*	intersect_per_group_197	1.04097	1.37615	3.88919	1.86103	Promoter (<=1kb)	1	1216908	1232001	15094	2	ENSG00000078808.16	ENST00000360001.10	0
chr1	1273831	1274399	569	*	intersect_per_group_202	1.44857	3.07572	10.1242	2.92599	Promoter (<=1kb)	1	1253909	1273853	19945	2	ENSG00000160087.20	ENST00000450390.6	0
chr1	1304646	1306508	1863	*	intersect_per_group_204	1.26364	2.19271	6.66571	2.44074	Promoter (<=1kb)	1	1292390	1305929	13540	2	ENSG00000131584.18	ENST00000492936.5	0
chr1	1308040	1308687	648	*	intersect_per_group_205	1.02695	3.45397	8.0759	2.75808	Promoter (<=1kb)	1	1308567	1311677	3111	1	ENSG00000169972.11	ENST00000379031.9	0
chr1	1324494	1324827	334	*	intersect_per_group_207	1.83248	2.74147	12.3252	3.09311	Promoter (<=1kb)	1	1311585	1324687	13103	2	ENSG00000127054.19	ENST00000540437.5	0
chr1	1331182	1331412	231	*	intersect_per_group_208	1.16279	0.876548	3.20141	1.60359	Promoter (<=1kb)	1	1331314	1335306	3993	1	ENSG00000169962.4	ENST00000339381.5	0
chr1	1345311	1345596	286	*	intersect_per_group_209	1.30061	1.69737	5.64448	2.22371	Intron (ENST00000378891.9/ENSG00000107404.18, intron 1 of 14)	1	1341770	1348955	7186	2	ENSG00000107404.18	ENST00000472445.1	3359
chr1	1357916	1358822	907	*	intersect_per_group_212	1.42913	2.11636	7.39185	2.52459	Promoter (<=1kb)	1	1352689	1358794	6106	2	ENSG00000162576.16	ENST00000342753.8	0
chr1	1431154	1431249	96	*	intersect_per_group_216	1.08413	2.75452	6.95997	2.55022	Promoter (<=1kb)	1	1430550	1431843	1294	2	ENSG00000225285.1	ENST00000434150.1	594
chr1	1471373	1471947	575	*	intersect_per_group_218	1.26946	2.09212	6.4542	2.39867	Promoter (<=1kb)	1	1471769	1496202	24434	1	ENSG00000160072.19	ENST00000308647.7	0
chr1	1597519	1597690	172	*	intersect_per_group_222	1.29764	2.28976	7.08707	2.50803	Promoter (2-3kb)	1	1598012	1600096	2085	2	ENSG00000228594.3	ENST00000422725.3	2406
chr1	1614958	1615817	860	*	intersect_per_group_223	1.35109	3.48656	10.4454	2.99386	Promoter (<=1kb)	1	1615415	1630605	15191	1	ENSG00000197530.12	ENST00000520777.5	0
chr1	1692519	1692625	107	*	intersect_per_group_226	1.17847	2.26816	6.39701	2.41483	Promoter (<=1kb)	1	1661478	1692644	31167	2	ENSG00000189339.11	ENST00000617444.4	19
chr1	1745810	1746544	735	*	intersect_per_group_228	1.44268	1.31118	5.28235	2.10325	Promoter (<=1kb)	1	1724838	1745919	21082	2	ENSG00000215790.6	ENST00000355439.6	0
chr1	1891111	1891885	775	*	intersect_per_group_229	1.58405	3.30459	11.9056	3.10519	Promoter (<=1kb)	1	1785285	1891117	105833	2	ENSG00000078369.17	ENST00000610897.4	0
chr1	1919306	1919633	328	*	intersect_per_group_231	1.38744	1.76418	6.23148	2.3213	Promoter (<=1kb)	1	1917591	1919273	1683	2	ENSG00000178821.12	ENST00000310991.7	-33
chr1	2003576	2003615	40	*	intersect_per_group_232	1.29683	6.06732	16.3636	3.61063	Promoter (<=1kb)	1	1955148	2003714	48567	2	ENSG00000142609.17	ENST00000468610.5	99
chr1	2194838	2195762	925	*	intersect_per_group_234	1.57075	3.76245	13.1473	3.24106	Promoter (<=1kb)	1	2184478	2194775	10298	2	ENSG00000162585.16	ENST00000414253.5	-63
chr1	3424638	3425069	432	*	intersect_per_group_247	1.10456	1.36139	4.07777	1.89514	Promoter (<=1kb)	1	3424919	3434095	9177	1	ENSG00000142611.16	ENST00000378389.5	0
chr1	3491319	3491508	190	*	intersect_per_group_251	1.1011	4.16139	10.0721	3.0209	Promoter (1-2kb)	1	3490312	3493486	3175	2	ENSG00000162591.15	ENST00000494257.1	1978
chr1	3522731	3523011	281	*	intersect_per_group_253	1.12318	0.996143	3.34812	1.66545	Intron (ENST00000294599.8/ENSG00000162591.15, intron 2 of 29)	1	3489920	3531448	41529	2	ENSG00000162591.15	ENST00000294599.8	8437
chr1	3531441	3531743	303	*	intersect_per_group_254	1.55135	2.53351	9.35638	2.79596	Promoter (<=1kb)	1	3489920	3531448	41529	2	ENSG00000162591.15	ENST00000294599.8	0
chr1	3567766	3567782	17	*	intersect_per_group_256	1.11834	2.41582	6.41567	2.43716	Intron (ENST00000356575.8/ENSG00000162591.15, intron 4 of 36)	1	3560695	3560790	96	2	ENSG00000207776.1	ENST00000385042.1	-6976
chr1	3652783	3653121	339	*	intersect_per_group_259	1.08733	1.61372	4.55364	2.02987	Promoter (<=1kb)	1	3635014	3652761	17748	2	ENSG00000116213.15	ENST00000465916.5	-22
chr1	3772092	3773166	1075	*	intersect_per_group_260	1.74846	0.743663	4.85869	1.92645	Promoter (<=1kb)	1	3772788	3775982	3195	1	ENSG00000235169.7	ENST00000444870.6	0
chr1	3899706	3901425	1720	*	intersect_per_group_264	1.18531	4.73847	12.05	3.23177	Promoter (<=1kb)	1	3889125	3900247	11123	2	ENSG00000198912.10	ENST00000486765.5	0
chr1	6245330	6246820	1491	*	intersect_per_group_285	1.15646	1.56071	4.70808	2.04768	Promoter (1-2kb)	1	6244192	6245578	1387	1	ENSG00000173673.7	ENST00000377898.3	1138
chr1	6260088	6260734	647	*	intersect_per_group_286	1.41797	3.17799	10.164	2.93941	Promoter (<=1kb)	1	6247346	6260975	13630	2	ENSG00000158292.6	ENST00000377893.2	241
chr1	6392635	6394200	1566	*	intersect_per_group_287	1.5074	2.97632	10.3045	2.93365	Promoter (<=1kb)	1	6264269	6393361	129093	2	ENSG00000097021.19	ENST00000608083.5	0
chr1	6423685	6423890	206	*	intersect_per_group_288	1.635	2.00596	8.33611	2.62551	Promoter (<=1kb)	1	6412418	6424670	12253	2	ENSG00000069812.11	ENST00000377837.5	780
chr1	6489652	6491651	2000	*	intersect_per_group_292	1.39094	2.63795	8.54048	2.72011	Promoter (<=1kb)	1	6466092	6490580	24489	2	ENSG00000171680.20	ENST00000340850.9	0
chr1	6579802	6580400	599	*	intersect_per_group_294	1.13804	2.6478	7.02817	2.54547	Promoter (<=1kb)	1	6580001	6582299	2299	1	ENSG00000204859.12	ENST00000319084.9	0
chr1	6602641	6603568	928	*	intersect_per_group_296	1.12498	2.55794	6.75983	2.50052	Promoter (<=1kb)	1	6590724	6602869	12146	2	ENSG00000162413.16	ENST00000377658.8	0
chr1	6612755	6614030	1276	*	intersect_per_group_297	1.4295	3.60152	11.3944	3.08711	Promoter (<=1kb)	1	6613685	6624033	10349	1	ENSG00000116273.5	ENST00000377648.4	0
chr1	6625158	6625430	273	*	intersect_per_group_298	1.69029	3.35111	13.0419	3.20109	Promoter (<=1kb)	1	6625171	6628519	3349	1	ENSG00000041988.15	ENST00000484676.1	0
chr1	6784147	6785413	1267	*	intersect_per_group_303	1.22661	4.51424	11.9042	3.20308	Promoter (<=1kb)	1	6785324	7769706	984383	1	ENSG00000171735.18	ENST00000303635.11	0
chr1	7669673	7669857	185	*	intersect_per_group_314	1.04109	3.02369	7.2799	2.62101	Intron (ENST00000303635.11/ENSG00000171735.18, intron 9 of 22)	1	7693124	7694844	1721	2	ENSG00000270171.1	ENST00000602640.1	24987
chr1	7680104	7680683	580	*	intersect_per_group_315	1.10191	1.55131	4.47609	2.00493	Intron (ENST00000303635.11/ENSG00000171735.18, intron 11 of 22)	1	7693124	7694844	1721	2	ENSG00000270171.1	ENST00000602640.1	14161
chr1	7704600	7704710	111	*	intersect_per_group_316	1.21653	2.61225	7.39438	2.58576	Intron (ENST00000303635.11/ENSG00000171735.18, intron 11 of 22)	1	7700704	7700970	267	2	ENSG00000269978.1	ENST00000602916.1	-3630
chr1	7770989	7771693	705	*	intersect_per_group_317	1.22608	1.96199	5.92898	2.30611	Promoter (<=1kb)	1	7771269	7781432	10164	1	ENSG00000049245.12	ENST00000054666.10	0
chr1	7783271	7785300	2030	*	intersect_per_group_318	1.23506	2.19438	6.51929	2.42138	Promoter (<=1kb)	1	7784320	7803958	19639	1	ENSG00000049246.14	ENST00000377541.5	0
chr1	7961144	7962060	917	*	intersect_per_group_319	1.12693	5.01673	12.1401	3.25979	Promoter (<=1kb)	1	7961663	7971048	9386	1	ENSG00000116288.12	ENST00000460192.5	0
chr1	8817188	8818663	1476	*	intersect_per_group_343	1.00952	3.01063	7.07438	2.59515	Promoter (<=1kb)	1	8352397	8817465	465069	2	ENSG00000142599.17	ENST00000337907.7	0
chr1	8877942	8880150	2209	*	intersect_per_group_348	1.57169	3.98134	13.8072	3.30659	Promoter (<=1kb)	1	8861002	8878690	17689	2	ENSG00000074800.13	ENST00000234590.8	0
chr1	9128338	9128728	391	*	intersect_per_group_356	1.35339	1.88087	6.36098	2.3564	Promoter (<=1kb)	1	9111169	9128781	17613	2	ENSG00000180758.11	ENST00000466131.1	53
chr1	9129490	9129909	420	*	intersect_per_group_357	1.42811	4.64268	14.1841	3.38037	Promoter (<=1kb)	1	9100305	9129170	28866	2	ENSG00000180758.11	ENST00000377411.4	-320
chr1	9234270	9235454	1185	*	intersect_per_group_361	1.07988	2.08905	5.5298	2.26586	Promoter (<=1kb)	1	9234775	9271337	36563	1	ENSG00000049239.12	ENST00000377403.6	0
chr1	9438643	9438862	220	*	intersect_per_group_372	-1.43505	9.25023	2.79087	2.81158	Promoter (<=1kb)	1	9437669	9437778	110	2	ENSG00000252956.1	ENST00000517147.1	-865
chr1	9539058	9540345	1288	*	intersect_per_group_375	1.207	3.32231	8.97837	2.83801	Promoter (<=1kb)	1	9539482	9585179	45698	1	ENSG00000171612.6	ENST00000302692.6	0
chr1	9588497	9589791	1295	*	intersect_per_group_377	1.19742	1.7742	5.36204	2.1916	Promoter (<=1kb)	1	9588922	9604954	16033	1	ENSG00000188807.12	ENST00000340305.9	0
chr1	9687182	9690928	3747	*	intersect_per_group_379	1.07885	2.20615	5.77253	2.31885	Promoter (<=1kb)	1	9688176	9691946	3771	1	ENSG00000171608.15	ENST00000484851.1	0
chr1	9867438	9867620	183	*	intersect_per_group_384	1.07827	2.44584	6.27589	2.42247	Intron (ENST00000377263.5/ENSG00000178585.14, intron 5 of 5)	1	9850659	9878176	27518	2	ENSG00000178585.14	ENST00000377256.1	10556
chr1	9910207	9911122	916	*	intersect_per_group_388	1.27606	4.69715	12.7971	3.28498	Promoter (<=1kb)	1	9848276	9910263	61988	2	ENSG00000178585.14	ENST00000377263.5	0
chr1	10031665	10035356	3692	*	intersect_per_group_392	1.1566	3.28639	8.55572	2.79099	Promoter (<=1kb)	1	10032832	10180367	147536	1	ENSG00000130939.18	ENST00000253251.12	0
chr1	10430458	10430994	537	*	intersect_per_group_398	1.13569	4.70136	11.5272	3.18813	Promoter (<=1kb)	1	10430512	10431130	619	1	ENSG00000175279.21	ENST00000602486.1	0
chr1	10693598	10694507	910	*	intersect_per_group_406	1.12454	0.982947	3.32346	1.65682	Promoter (<=1kb)	1	10652984	10694479	41496	2	ENSG00000130940.14	ENST00000496432.6	0
chr1	10795848	10796855	1008	*	intersect_per_group_412	1.09623	2.31987	6.09771	2.38095	Promoter (<=1kb)	1	10636604	10796648	160045	2	ENSG00000130940.14	ENST00000377022.7	0
chr1	10961223	10961291	69	*	intersect_per_group_418	1.23531	5.46503	14.2207	3.43867	Promoter (2-3kb)	1	10946473	10964201	17729	2	ENSG00000175262.14	ENST00000418570.6	2910
chr1	11012228	11013321	1094	*	intersect_per_group_419	1.10783	4.06371	9.9134	2.99793	Promoter (<=1kb)	1	11012344	11020489	8146	1	ENSG00000120948.15	ENST00000473118.5	0
chr1	11059632	11060650	1019	*	intersect_per_group_420	1.42761	2.0794	7.28358	2.50627	Promoter (<=1kb)	1	11054589	11060024	5436	2	ENSG00000116649.9	ENST00000376957.6	0
chr1	11272850	11274121	1272	*	intersect_per_group_423	1.07505	2.9852	7.396	2.63008	Promoter (<=1kb)	1	11273206	11288434	15229	1	ENSG00000120942.13	ENST00000376810.5	0
chr1	11529140	11529303	164	*	intersect_per_group_427	1.26201	2.328	6.98154	2.49947	Intron (ENST00000294484.6/ENSG00000204624.7, intron 13 of 20)	1	11533676	11537225	3550	1	ENSG00000204624.7	ENST00000304391.6	-4373
chr1	11650178	11650323	146	*	intersect_per_group_432	1.18117	2.0422	5.89851	2.31335	Promoter (<=1kb)	1	11649528	11650713	1186	2	ENSG00000116661.9	ENST00000471501.1	390
chr1	11680656	11681844	1189	*	intersect_per_group_434	1.08778	4.27357	10.2088	3.04285	Promoter (<=1kb)	1	11674481	11681214	6734	2	ENSG00000116670.14	ENST00000376692.8	0
chr1	11719726	11719779	54	*	intersect_per_group_436	1.09623	7.02666	16.1606	3.65462	3' UTR	1	11736084	11750710	14627	1	ENSG00000177674.15	ENST00000376637.7	-16305
chr1	11735839	11737000	1162	*	intersect_per_group_437	1.02539	2.60468	6.33735	2.45181	Promoter (<=1kb)	1	11736084	11750710	14627	1	ENSG00000177674.15	ENST00000376637.7	0
chr1	11804904	11806727	1824	*	intersect_per_group_439	1.14942	4.72319	11.6955	3.2031	Promoter (<=1kb)	1	11806096	11843143	37048	1	ENSG00000011021.21	ENST00000312413.10	0
chr1	11934335	11935132	798	*	intersect_per_group_443	1.04749	4.08515	9.51068	2.96309	Promoter (<=1kb)	1	11934694	11952691	17998	1	ENSG00000083444.16	ENST00000449038.5	0
chr1	12596165	12596555	391	*	intersect_per_group_453	1.12264	3.11625	7.96293	2.7092	Promoter (<=1kb)	1	12578718	12596308	17591	2	ENSG00000162496.8	ENST00000430996.2	0
chr1	13605283	13605386	104	*	intersect_per_group_460	-1.09948	4.794	1.70398	2.08712	Intron (ENST00000294489.10/ENSG00000162493.16, intron 1 of 5)	1	13623184	13623284	101	2	ENSG00000222952.1	ENST00000411020.1	17898
chr1	13699976	13700889	914	*	intersect_per_group_465	1.09602	1.68122	4.73148	2.07257	Promoter (<=1kb)	1	13700198	13749463	49266	1	ENSG00000116731.22	ENST00000484063.6	0
chr1	13748954	13750034	1081	*	intersect_per_group_466	1.0259	2.40529	5.93396	2.37006	Promoter (<=1kb)	1	13749403	13788079	38677	1	ENSG00000116731.22	ENST00000413440.5	0
chr1	14947220	14947273	54	*	intersect_per_group_481	1.03574	4.53787	10.3535	3.07822	Promoter (1-2kb)	1	14945919	15065797	119879	1	ENSG00000189337.16	ENST00000400797.3	1301
chr1	15152261	15155022	2762	*	intersect_per_group_486	1.31951	2.18333	6.94501	2.47617	Promoter (<=1kb)	1	15152532	15220477	67946	1	ENSG00000171729.13	ENST00000428417.5	0
chr1	15247617	15247675	59	*	intersect_per_group_489	1.30361	5.28306	14.5094	3.44576	Promoter (<=1kb)	1	15247280	15296762	49483	1	ENSG00000142621.19	ENST00000433640.6	337
chr1	15324214	15324314	101	*	intersect_per_group_492	1.34017	2.15645	6.99156	2.47871	Promoter (<=1kb)	1	15324469	15330008	5540	1	ENSG00000142621.19	ENST00000459961.1	-155
chr1	15409465	15409605	141	*	intersect_per_group_496	1.43588	4.99932	15.231	3.47446	Promoter (<=1kb)	1	15402979	15409433	6455	2	ENSG00000228140.1	ENST00000427824.1	-32
chr1	15616900	15617937	1038	*	intersect_per_group_502	1.03552	2.08069	5.31494	2.23199	Promoter (<=1kb)	1	15617500	15669044	51545	1	ENSG00000197312.11	ENST00000480945.5	0
chr1	15833078	15836679	3602	*	intersect_per_group_507	1.11273	3.97478	9.75816	2.97572	Exon (ENST00000317122.2/ENSG00000179743.4, exon 2 of 2)	1	15828232	15828669	438	1	ENSG00000178715.8	ENST00000321418.6	4846
chr1	15847136	15847904	769	*	intersect_per_group_508	1.13289	4.14811	10.2897	3.03895	Promoter (<=1kb)	1	15847864	15940460	92597	1	ENSG00000065526.10	ENST00000375759.7	0
chr1	15975869	15976276	408	*	intersect_per_group_511	1.0803	4.57736	10.7932	3.11857	Promoter (<=1kb)	1	15941869	15976126	34258	2	ENSG00000116809.11	ENST00000375743.8	0
chr1	16206535	16208265	1731	*	intersect_per_group_526	1.55815	3.99772	13.7171	3.30121	Promoter (<=1kb)	1	16197854	16207011	9158	2	ENSG00000142632.16	ENST00000478117.5	0
chr1	16366822	16368195	1374	*	intersect_per_group_529	1.33093	7.14781	19.497	3.8402	Promoter (<=1kb)	1	16367083	16398142	31060	1	ENSG00000055070.16	ENST00000401088.8	0
chr1	16913814	16914710	897	*	intersect_per_group_545	1.36005	2.84975	8.88208	2.77945	Intron (ENST00000466256.6/ENSG00000058453.16, intron 1 of 8)	1	16921950	16972979	51030	1	ENSG00000058453.16	ENST00000375541.9	-7240
chr1	16921834	16921971	138	*	intersect_per_group_546	1.65302	3.49402	13.1333	3.21935	Promoter (<=1kb)	1	16921950	16972979	51030	1	ENSG00000058453.16	ENST00000375541.9	0
chr1	17586230	17586352	123	*	intersect_per_group_561	1.00013	1.6728	4.3461	2.0034	Intron (ENST00000361221.7/ENSG00000074964.16, intron 2 of 28)	1	17580553	17697649	117097	1	ENSG00000074964.16	ENST00000375415.5	5677
chr1	18955503	18957309	1807	*	intersect_per_group_580	1.20643	1.81968	5.50687	2.22134	Promoter (<=1kb)	1	18904281	18956686	52406	2	ENSG00000169991.10	ENST00000455833.6	0
chr1	19251317	19252025	709	*	intersect_per_group_584	1.21674	2.80073	7.8337	2.65929	Promoter (<=1kb)	1	19251539	19260128	8590	1	ENSG00000053372.4	ENST00000330263.4	0
chr1	19311367	19313045	1679	*	intersect_per_group_585	1.19471	1.5992	4.94956	2.09572	Promoter (<=1kb)	1	19312326	19329300	16975	1	ENSG00000040487.12	ENST00000375155.7	0
chr1	19484363	19486443	2081	*	intersect_per_group_586	1.62367	1.9826	8.1911	2.6057	Promoter (<=1kb)	1	19338776	19485513	146738	2	ENSG00000077549.17	ENST00000264203.7	0
chr1	20152105	20152456	352	*	intersect_per_group_603	1.0632	3.24415	7.86843	2.71288	Promoter (1-2kb)	1	20154338	20160568	6231	1	ENSG00000227066.1	ENST00000417884.1	-1882
chr1	20485674	20486851	1178	*	intersect_per_group_612	1.67151	1.90513	8.25423	2.604	Promoter (<=1kb)	1	20482391	20486220	3830	2	ENSG00000162545.5	ENST00000375078.3	0
chr1	20696624	20697312	689	*	intersect_per_group_622	1.25051	5.27554	13.9311	3.40644	Promoter (1-2kb)	1	20664014	20698439	34426	2	ENSG00000117245.12	ENST00000490034.5	1127
chr1	20786423	20788126	1704	*	intersect_per_group_624	1.35712	3.58032	10.7336	3.02803	Promoter (<=1kb)	1	20742661	20786688	44028	2	ENSG00000127483.17	ENST00000312239.9	0
chr1	21175647	21177287	1641	*	intersect_per_group_629	1.00482	2.6709	6.36636	2.46431	Promoter (<=1kb)	1	20806292	21176888	370597	2	ENSG00000075151.20	ENST00000374935.7	0
chr1	21345506	21346121	616	*	intersect_per_group_638	1.18213	2.53758	7.02719	2.53166	Promoter (<=1kb)	1	21217247	21345504	128258	2	ENSG00000117298.14	ENST00000415912.6	-2
chr1	21651372	21651708	337	*	intersect_per_group_652	1.41276	1.29308	5.10523	2.0701	Promoter (<=1kb)	1	21596221	21651820	55600	2	ENSG00000076864.19	ENST00000471600.6	112
chr1	21764790	21765285	496	*	intersect_per_group_655	-1.05634	7.22123	2.95319	2.60578	Promoter (2-3kb)	1	21768269	21768575	307	1	ENSG00000231978.2	ENST00000434488.2	-2984
chr1	21822537	21822642	106	*	intersect_per_group_657	1.47869	1.72189	6.5858	2.36565	Promoter (1-2kb)	1	21821497	21822548	1052	1	ENSG00000187942.11	ENST00000484271.1	1040
chr1	21935820	21936819	1000	*	intersect_per_group_661	1.07583	1.78238	4.86507	2.11227	Promoter (<=1kb)	1	21822245	21937297	115053	2	ENSG00000142798.17	ENST00000374695.7	478
chr1	22052503	22053934	1432	*	intersect_per_group_665	1.16137	2.86276	7.6398	2.64415	Promoter (<=1kb)	1	22052627	22092923	40297	1	ENSG00000070831.15	ENST00000400259.5	0
chr1	22092123	22092712	590	*	intersect_per_group_666	1.03438	1.25348	3.61565	1.78013	3' UTR	1	22100613	22101360	748	1	ENSG00000271840.1	ENST00000606754.1	-7901
chr1	22451626	22452550	925	*	intersect_per_group_672	1.30264	6.69984	17.994	3.73843	Promoter (<=1kb)	1	22451851	22531157	79307	1	ENSG00000184677.16	ENST00000374651.8	0
chr1	22603385	22603489	105	*	intersect_per_group_673	1.20964	1.24061	4.18208	1.89194	3' UTR	1	22633258	22633366	109	2	ENSG00000276835.2	ENST00000614019.2	29877
chr1	22710273	22710547	275	*	intersect_per_group_680	1.6959	3.96583	15.0882	3.39603	Promoter (<=1kb)	1	22710839	22891265	180427	1	ENSG00000133216.16	ENST00000544305.5	-292
chr1	22712699	22712785	87	*	intersect_per_group_681	1.19296	6.42899	15.9842	3.60959	Promoter (1-2kb)	1	22710970	22914270	203301	1	ENSG00000133216.16	ENST00000374632.7	1729
chr1	23167571	23168966	1396	*	intersect_per_group_693	1.02021	2.1018	5.29111	2.23157	Promoter (<=1kb)	1	23084023	23168858	84836	2	ENSG00000169641.13	ENST00000418342.5	0
chr1	23779960	23780146	187	*	intersect_per_group_709	1.14247	3.70305	9.38236	2.91508	Promoter (<=1kb)	1	23779357	23786378	7022	1	ENSG00000057757.9	ENST00000415372.1	603
chr1	23799375	23801227	1853	*	intersect_per_group_711	1.18711	3.07074	8.26895	2.73765	Promoter (<=1kb)	1	23795599	23800781	5183	2	ENSG00000117308.14	ENST00000481736.5	0
chr1	23958888	23960051	1164	*	intersect_per_group_716	1.17237	9.23801	22.0745	4.05799	Promoter (<=1kb)	1	23959109	23961465	2357	1	ENSG00000189266.11	ENST00000471915.5	0
chr1	24502094	24503337	1244	*	intersect_per_group_735	1.3417	3.46482	10.3161	2.98011	Promoter (<=1kb)	1	24502351	24537019	34669	1	ENSG00000117602.11	ENST00000538532.5	0
chr1	24744751	24746629	1879	*	intersect_per_group_745	1.11321	4.88008	11.7202	3.21725	Promoter (<=1kb)	1	24745357	24844324	98968	1	ENSG00000169504.14	ENST00000374379.8	0
chr1	24967305	24967474	170	*	intersect_per_group_749	1.09853	2.43448	6.3545	2.43149	Promoter (2-3kb)	1	24929737	24965121	35385	2	ENSG00000020633.18	ENST00000479341.1	-2184
chr1	25022103	25023304	1202	*	intersect_per_group_751	1.04729	6.62871	14.7658	3.5481	Promoter (<=1kb)	1	25023503	25023586	84	1	ENSG00000264371.1	ENST00000580572.1	-199
chr1	25338218	25339108	891	*	intersect_per_group_760	1.36608	4.86436	14.1165	3.391	Promoter (<=1kb)	1	25338317	25360967	22651	1	ENSG00000183726.10	ENST00000498135.5	0
chr1	25429910	25431895	1986	*	intersect_per_group_762	1.39936	4.97382	14.7581	3.44174	Promoter (<=1kb)	1	25362312	25430192	67881	2	ENSG00000188672.17	ENST00000349320.7	0
chr1	25543487	25543970	484	*	intersect_per_group_764	1.12428	2.60435	6.85723	2.51873	Promoter (<=1kb)	1	25543580	25568886	25307	1	ENSG00000157978.11	ENST00000374338.4	0
chr1	25858756	25859769	1014	*	intersect_per_group_775	1.35143	2.74608	8.55868	2.73387	Promoter (<=1kb)	1	25831913	25859458	27546	2	ENSG00000127423.10	ENST00000538789.5	0
chr1	25905139	25906711	1573	*	intersect_per_group_779	1.47586	5.43474	16.8982	3.60484	Promoter (<=1kb)	1	25885440	25906466	21027	2	ENSG00000117632.21	ENST00000426559.6	0
chr1	26035034	26036816	1783	*	intersect_per_group_784	1.06222	3.04084	7.43785	2.6414	Promoter (2-3kb)	1	26032130	26035004	2875	1	ENSG00000158008.9	ENST00000470037.1	2904
chr1	26110859	26112614	1756	*	intersect_per_group_786	1.28662	4.01658	11.2383	3.10893	Promoter (<=1kb)	1	26111165	26125530	14366	1	ENSG00000175087.9	ENST00000619836.4	0
chr1	26279388	26281008	1621	*	intersect_per_group_792	1.28125	2.22815	6.84599	2.46912	Promoter (<=1kb)	1	26280122	26281450	1329	1	ENSG00000142669.14	ENST00000319041.6	0
chr1	26409714	26409837	124	*	intersect_per_group_799	1.02983	3.09794	7.36709	2.63981	Promoter (<=1kb)	1	26410778	26429722	18945	1	ENSG00000131914.10	ENST00000326279.10	-941
chr1	26471577	26473156	1580	*	intersect_per_group_803	1.11518	5.0898	12.1919	3.26916	Promoter (<=1kb)	1	26472450	26474128	1679	1	ENSG00000198830.10	ENST00000468388.5	0
chr1	26695182	26698475	3294	*	intersect_per_group_807	1.15034	2.83842	7.51999	2.62742	Promoter (<=1kb)	1	26696032	26731568	35537	1	ENSG00000117713.18	ENST00000637465.1	0
chr1	26723152	26723288	137	*	intersect_per_group_808	1.00864	2.28773	5.61493	2.30782	Intron (ENST00000430799.7/ENSG00000117713.18, intron 1 of 19)	1	26727708	26731318	3611	1	ENSG00000117713.18	ENST00000524572.1	-4420
chr1	26787943	26789363	1421	*	intersect_per_group_811	1.03681	3.31797	7.85909	2.71996	Promoter (<=1kb)	1	26787964	26797807	9844	1	ENSG00000060642.10	ENST00000472757.5	0
chr1	26826379	26826572	194	*	intersect_per_group_813	1.06242	2.52181	6.35507	2.44319	Promoter (<=1kb)	1	26826710	26857601	30892	1	ENSG00000204160.11	ENST00000374142.8	-138
chr1	26827491	26827781	291	*	intersect_per_group_814	1.00455	1.41391	3.84306	1.85937	Promoter (<=1kb)	1	26826710	26857601	30892	1	ENSG00000204160.11	ENST00000374142.8	781
chr1	26862590	26866328	3739	*	intersect_per_group_818	1.02246	3.915	8.98423	2.89717	Promoter (<=1kb)	1	26863138	26864457	1320	1	ENSG00000175793.11	ENST00000339276.5	0
chr1	26993134	26993887	754	*	intersect_per_group_823	1.22597	7.21861	18.2244	3.77837	Promoter (<=1kb)	1	26993707	27000898	7192	1	ENSG00000253368.3	ENST00000522111.2	0
chr1	26994641	26995252	612	*	intersect_per_group_824	1.11378	1.93095	5.3429	2.21317	Promoter (<=1kb)	1	26994319	27000109	5791	1	ENSG00000253368.3	ENST00000531285.1	322
chr1	27233834	27235699	1866	*	intersect_per_group_834	1.23178	4.80476	12.6328	3.28078	Promoter (<=1kb)	1	27234516	27308633	74118	1	ENSG00000142784.15	ENST00000319394.7	0
chr1	27365350	27367245	1896	*	intersect_per_group_838	1.20113	5.45917	13.8509	3.41346	Promoter (<=1kb)	1	27355186	27366858	11673	2	ENSG00000142733.14	ENST00000374040.7	0
chr1	27574856	27576241	1386	*	intersect_per_group_846	1.0913	3.59687	8.79439	2.84712	Intron (ENST00000247087.9/ENSG00000126705.13, intron 1 of 5)	1	27552042	27553304	1263	2	ENSG00000126705.13	ENST00000487743.2	-21552
chr1	27602620	27604612	1993	*	intersect_per_group_848	1.31528	1.97577	6.40522	2.37587	Promoter (<=1kb)	1	27534035	27603591	69557	2	ENSG00000126705.13	ENST00000247087.9	0
chr1	27725391	27726620	1230	*	intersect_per_group_853	1.0033	4.24036	9.50475	2.97683	Promoter (<=1kb)	1	27725979	27763122	37144	1	ENSG00000009780.15	ENST00000373954.10	0
chr1	27772731	27773625	895	*	intersect_per_group_854	1.18621	6.03197	15.0015	3.52566	Promoter (<=1kb)	1	27773183	27824452	51270	1	ENSG00000117758.13	ENST00000373943.8	0
chr1	28517936	28519216	1281	*	intersect_per_group_873	1.01367	2.86249	6.79856	2.54363	Promoter (<=1kb)	1	28518136	28538983	20848	1	ENSG00000180198.15	ENST00000373832.5	0
chr1	28736284	28737880	1597	*	intersect_per_group_880	1.17574	5.03954	12.6439	3.29891	Promoter (<=1kb)	1	28736621	28742871	6251	1	ENSG00000198492.15	ENST00000474884.5	0
chr1	28886671	28887923	1253	*	intersect_per_group_885	1.45089	2.74198	9.22968	2.80443	Promoter (<=1kb)	1	28887091	29120046	232956	1	ENSG00000159023.19	ENST00000343067.8	0
chr1	28914069	28914733	665	*	intersect_per_group_887	1.2219	6.54643	16.6023	3.65241	Promoter (<=1kb)	1	28914579	29065221	150643	1	ENSG00000159023.19	ENST00000373797.1	0
chr1	29124383	29125148	766	*	intersect_per_group_889	1.50524	4.94741	15.883	3.51289	Promoter (<=1kb)	1	29119428	29123935	4508	2	ENSG00000253304.1	ENST00000521452.1	-448
chr1	29181100	29182391	1292	*	intersect_per_group_890	1.39585	4.73452	14.09	3.38021	Promoter (<=1kb)	1	29147743	29181987	34245	2	ENSG00000116350.16	ENST00000373795.6	0
chr1	29230698	29231161	464	*	intersect_per_group_892	1.29985	4.0783	11.5029	3.13596	Promoter (<=1kb)	1	29192873	29230924	38052	2	ENSG00000116353.15	ENST00000373791.7	0
chr1	29283075	29283657	583	*	intersect_per_group_894	1.08585	2.72127	6.89887	2.53856	Promoter (<=1kb)	1	29283723	29304040	20318	1	ENSG00000060656.19	ENST00000531385.1	-66
chr1	30717869	30719716	1848	*	intersect_per_group_915	1.45085	3.92084	12.452	3.1995	Promoter (<=1kb)	1	30716026	30719251	3226	2	ENSG00000162510.5	ENST00000477320.1	0
chr1	31181638	31182742	1105	*	intersect_per_group_932	1.1037	5.9455	13.9263	3.451	Promoter (<=1kb)	1	31180540	31181676	1137	2	ENSG00000084628.9	ENST00000528449.1	0
chr1	31432059	31432163	105	*	intersect_per_group_937	1.33377	3.0461	9.19862	2.83236	Intron (ENST00000373710.5/ENSG00000168528.11, intron 9 of 10)	1	31413813	31434680	20868	1	ENSG00000168528.11	ENST00000536384.2	18246
chr1	31618088	31618507	420	*	intersect_per_group_942	1.00408	3.61211	8.25035	2.79311	Promoter (<=1kb)	1	31617700	31627318	9619	1	ENSG00000121764.11	ENST00000403528.6	388
chr1	31788201	31789450	1250	*	intersect_per_group_950	1.39068	4.23893	12.7366	3.24607	Promoter (<=1kb)	1	31789130	31791322	2193	1	ENSG00000254545.1	ENST00000527035.1	0
chr1	31799219	31799409	191	*	intersect_per_group_951	1.02196	2.12837	5.3527	2.24505	Promoter (<=1kb)	1	31790477	31798839	8363	2	ENSG00000134668.12	ENST00000452755.6	-380
chr1	31816005	31816290	286	*	intersect_per_group_953	1.0291	3.498	8.17931	2.77371	Promoter (<=1kb)	1	31790422	31816022	25601	2	ENSG00000134668.12	ENST00000257100.7	0
chr1	31936974	31938919	1946	*	intersect_per_group_954	1.08368	1.90046	5.14733	2.17757	Promoter (<=1kb)	1	31919000	31937785	18786	2	ENSG00000184007.18	ENST00000534796.5	0
chr1	32013228	32015012	1785	*	intersect_per_group_960	1.00284	2.89093	6.79722	2.54698	Promoter (<=1kb)	1	32013829	32043882	30054	1	ENSG00000121774.17	ENST00000327300.11	0
chr1	32072303	32073616	1314	*	intersect_per_group_962	1.30399	5.76016	15.6916	3.55162	Promoter (<=1kb)	1	32072902	32102861	29960	1	ENSG00000121775.17	ENST00000336294.9	0
chr1	32291308	32292684	1377	*	intersect_per_group_971	1.69416	4.06725	15.3971	3.42387	Promoter (<=1kb)	1	32292086	32333635	41550	1	ENSG00000116478.11	ENST00000373548.7	0
chr1	32351282	32352255	974	*	intersect_per_group_973	1.68174	3.20031	12.4752	3.14368	Promoter (<=1kb)	1	32351521	32353541	2021	1	ENSG00000162526.6	ENST00000421153.2	0
chr1	32500003	32501090	1088	*	intersect_per_group_978	1.16148	1.31988	4.18928	1.90865	Intron (ENST00000480336.1/ENSG00000254553.1, intron 4 of 9)	1	32465069	32496686	31618	1	ENSG00000273274.1	ENST00000609129.1	34934
chr1	32650136	32651714	1579	*	intersect_per_group_982	1.01852	5.49172	12.1512	3.29593	Promoter (<=1kb)	1	32651142	32680053	28912	1	ENSG00000162521.18	ENST00000414241.7	0
chr1	32702287	32702463	177	*	intersect_per_group_983	1.06562	4.3205	10.1361	3.0406	Promoter (<=1kb)	1	32681491	32702756	21266	2	ENSG00000162520.14	ENST00000373484.4	293
chr1	32741521	32741707	187	*	intersect_per_group_987	1.48429	3.97386	12.9158	3.23953	Promoter (<=1kb)	1	32741885	32774970	33086	1	ENSG00000162522.10	ENST00000401073.6	-178
chr1	32770797	32770946	150	*	intersect_per_group_991	1.2361	2.0795	6.25409	2.36927	Exon (ENST00000401073.6/ENSG00000162522.10, exon 6 of 7)	1	32765667	32774970	9304	1	ENSG00000162522.10	ENST00000373480.1	5130
chr1	32816348	32818521	2174	*	intersect_per_group_993	1.34295	4.302	12.4496	3.22894	Promoter (<=1kb)	1	32816767	32826489	9723	1	ENSG00000116497.17	ENST00000530710.5	0
chr1	32963080	32965310	2231	*	intersect_per_group_998	1.22318	2.46999	7.10109	2.53245	Promoter (<=1kb)	1	32936445	32964685	28241	2	ENSG00000116514.16	ENST00000373456.11	0
chr1	33180684	33182096	1413	*	intersect_per_group_1009	1.66219	3.19534	12.2781	3.12709	Promoter (<=1kb)	1	33145402	33181666	36265	2	ENSG00000116525.13	ENST00000291416.9	0
chr1	33430970	33431441	472	*	intersect_per_group_1013	1.89122	4.76294	20.3776	3.76238	Promoter (<=1kb)	1	33372326	33431052	58727	2	ENSG00000134686.17	ENST00000484692.1	0
chr1	34178156	34178171	16	*	intersect_per_group_1022	1.1044	3.66744	9.03542	2.87803	Promoter (<=1kb)	1	34177670	34219131	41462	1	ENSG00000142698.14	ENST00000488417.1	486
chr1	34781054	34781624	571	*	intersect_per_group_1028	1.11455	2.28949	6.12266	2.3802	Promoter (<=1kb)	1	34781189	34786364	5176	1	ENSG00000188910.7	ENST00000373366.2	0
chr1	34984253	34985550	1298	*	intersect_per_group_1034	1.20915	2.28612	6.59757	2.4441	Promoter (<=1kb)	1	34974356	34985313	10958	2	ENSG00000241014.1	ENST00000417456.1	0
chr1	35031275	35032303	1029	*	intersect_per_group_1035	1.09273	6.14527	14.2392	3.48443	Promoter (<=1kb)	1	34986165	35031711	45547	2	ENSG00000163867.16	ENST00000493328.5	0
chr1	35174173	35174181	9	*	intersect_per_group_1038	1.45244	4.56322	14.2249	3.37769	Downstream (2-3kb)	1	35176378	35177661	1284	2	ENSG00000116560.10	ENST00000471991.5	3480
chr1	35191892	35193930	2039	*	intersect_per_group_1039	1.1803	5.05553	12.7233	3.30588	Promoter (<=1kb)	1	35182932	35193148	10217	2	ENSG00000116560.10	ENST00000357214.5	0
chr1	35268435	35269642	1208	*	intersect_per_group_1042	1.00734	3.92497	8.90018	2.88997	Promoter (<=1kb)	1	35268967	35421944	152978	1	ENSG00000146463.11	ENST00000314607.10	0
chr1	35557000	35557975	976	*	intersect_per_group_1043	1.52309	7.58568	23.6758	4.05578	Promoter (<=1kb)	1	35557473	35566772	9300	1	ENSG00000020129.15	ENST00000373253.7	0
chr1	35808656	35808827	172	*	intersect_per_group_1049	1.26022	2.79335	8.08632	2.68702	Promoter (<=1kb)	1	35808172	35857890	49719	1	ENSG00000134698.10	ENST00000373210.3	484
chr1	35882804	35883970	1167	*	intersect_per_group_1051	1.29665	2.5118	7.62702	2.60156	Promoter (<=1kb)	1	35883209	35930528	47320	1	ENSG00000092847.11	ENST00000373204.5	0
chr1	35930239	35931923	1685	*	intersect_per_group_1052	1.21399	3.44915	9.32107	2.88462	Promoter (<=1kb)	1	35930718	35983409	52692	1	ENSG00000126070.19	ENST00000324350.9	0
chr1	35972744	35972803	60	*	intersect_per_group_1053	1.46248	3.68354	11.907	3.13673	Intron (ENST00000324350.9/ENSG00000126070.19, intron 5 of 6)	1	35966955	35973592	6638	1	ENSG00000126070.19	ENST00000491443.2	5789
chr1	36155520	36157280	1761	*	intersect_per_group_1063	1.38174	3.33524	10.2969	2.96644	Promoter (<=1kb)	1	36136570	36156053	19484	2	ENSG00000054116.11	ENST00000617904.4	0
chr1	36158160	36158340	181	*	intersect_per_group_1064	1.34825	1.23881	4.70008	1.98894	Promoter (<=1kb)	1	36157215	36172540	15326	1	ENSG00000116871.15	ENST00000530729.1	945
chr1	36385325	36386992	1668	*	intersect_per_group_1072	1.19087	7.29676	17.9406	3.76752	Promoter (<=1kb)	1	36339624	36385884	46261	2	ENSG00000196182.10	ENST00000373129.7	0
chr1	36450087	36450835	749	*	intersect_per_group_1075	1.05251	4.52094	10.4512	3.0851	Promoter (<=1kb)	1	36417906	36450451	32546	2	ENSG00000116885.18	ENST00000235532.9	0
chr1	36463938	36464891	954	*	intersect_per_group_1076	1.01643	5.05962	11.258	3.19516	Promoter (<=1kb)	1	36455718	36464437	8720	2	ENSG00000116898.11	ENST00000373116.5	0
chr1	37514002	37515246	1245	*	intersect_per_group_1090	1.15418	2.39368	6.55289	2.45241	Promoter (<=1kb)	1	37492575	37514763	22189	2	ENSG00000163875.15	ENST00000373075.6	0
chr1	37752777	37753199	423	*	intersect_per_group_1097	1.12618	1.42793	4.29968	1.95002	Promoter (<=1kb)	1	37713888	37752906	39019	2	ENSG00000183317.16	ENST00000437645.5	0
chr1	37807565	37808916	1352	*	intersect_per_group_1100	1.53999	2.78774	10.0145	2.88774	Promoter (<=1kb)	1	37802944	37808185	5242	2	ENSG00000196449.3	ENST00000373044.2	0
chr1	38005908	38006200	293	*	intersect_per_group_1108	1.21574	2.62452	7.41828	2.5901	Promoter (<=1kb)	1	37997345	38005606	8262	2	ENSG00000183386.9	ENST00000477194.5	-302
chr1	38859200	38861418	2219	*	intersect_per_group_1120	1.02208	3.19082	7.51089	2.66695	Promoter (<=1kb)	1	38838198	38859823	21626	2	ENSG00000116954.7	ENST00000373001.3	0
chr1	38990366	38992162	1797	*	intersect_per_group_1122	1.29233	3.47504	9.96039	2.94817	Promoter (<=1kb)	1	38991223	39006059	14837	1	ENSG00000174574.15	ENST00000432648.7	0
chr1	39408171	39409731	1561	*	intersect_per_group_1136	1.55736	3.40671	11.9696	3.11905	Promoter (<=1kb)	1	39409073	39416482	7410	1	ENSG00000127603.23	ENST00000530275.2	0
chr1	39691307	39691772	466	*	intersect_per_group_1145	1.15345	4.29469	10.7778	3.0936	Promoter (<=1kb)	1	39678648	39691485	12838	2	ENSG00000116983.12	ENST00000612703.3	0
chr1	39900642	39902530	1889	*	intersect_per_group_1152	1.44415	3.19017	10.4015	2.96271	Promoter (<=1kb)	1	39895426	39902013	6588	2	ENSG00000116990.10	ENST00000397332.2	0
chr1	40039921	40041184	1264	*	intersect_per_group_1158	1.19443	7.51473	18.4864	3.80741	Promoter (<=1kb)	1	40040233	40072649	32417	1	ENSG00000131236.16	ENST00000372797.7	0
chr1	40373227	40375060	1834	*	intersect_per_group_1167	1.37159	3.85322	11.558	3.12195	Promoter (<=1kb)	1	40373697	40423326	49630	1	ENSG00000084070.11	ENST00000372718.7	0
chr1	40449746	40451504	1759	*	intersect_per_group_1168	1.06954	5.23587	12.0876	3.27229	Promoter (<=1kb)	1	40450102	40463714	13613	1	ENSG00000187801.14	ENST00000469416.1	0
chr1	40665091	40666148	1058	*	intersect_per_group_1174	1.434	3.53377	11.25	3.069	Promoter (<=1kb)	1	40620679	40665657	44979	2	ENSG00000117016.9	ENST00000372684.7	0
chr1	40668753	40669019	267	*	intersect_per_group_1175	1.04416	3.35334	7.97728	2.73667	Downstream (<1kb)	1	40620679	40665657	44979	2	ENSG00000117016.9	ENST00000372684.7	-3096
chr1	40691464	40692824	1361	*	intersect_per_group_1177	1.2085	6.57098	16.4964	3.64774	Promoter (<=1kb)	1	40691648	40758448	66801	1	ENSG00000066136.20	ENST00000467203.5	0
chr1	40979177	40980610	1434	*	intersect_per_group_1190	1.27808	6.43049	17.0201	3.66963	Promoter (<=1kb)	1	40979335	41012565	33231	1	ENSG00000171793.13	ENST00000372621.8	0
chr1	41504038	41504217	180	*	intersect_per_group_1201	-1.12403	5.47475	1.97068	2.23962	Downstream (2-3kb)	1	41479127	41484673	5547	2	ENSG00000127129.9	ENST00000490783.5	-19365
chr1	42035238	42036431	1194	*	intersect_per_group_1219	1.40122	3.90833	11.9642	3.15967	Promoter (<=1kb)	1	41847191	42035925	188735	2	ENSG00000127124.14	ENST00000489103.5	0
chr1	42334410	42336059	1650	*	intersect_per_group_1224	1.27628	4.48018	12.2738	3.22912	Promoter (<=1kb)	1	42176539	42334965	158427	2	ENSG00000198815.8	ENST00000372572.5	0
chr1	42681568	42683504	1937	*	intersect_per_group_1233	1.08544	6.17597	14.2276	3.48566	Promoter (<=1kb)	1	42682427	42702349	19923	1	ENSG00000065978.18	ENST00000321358.11	0
chr1	42765802	42767902	2101	*	intersect_per_group_1235	1.29454	6.25382	16.7936	3.64659	Promoter (<=1kb)	1	42746335	42767084	20750	2	ENSG00000117385.15	ENST00000397054.7	0
chr1	42816545	42817674	1130	*	intersect_per_group_1236	1.30225	3.62988	10.4179	3.0043	Promoter (<=1kb)	1	42817124	42844983	27860	1	ENSG00000164010.13	ENST00000487556.5	0
chr1	42936119	42937099	981	*	intersect_per_group_1240	-1.20801	8.71486	3.20522	2.7991	Intron (ENST00000426263.7/ENSG00000117394.19, intron 2 of 9)	1	42929020	42931125	2106	2	ENSG00000117394.19	ENST00000439722.2	-4994
chr1	42957100	42959603	2504	*	intersect_per_group_1243	1.31182	5.59343	15.3686	3.52118	Promoter (<=1kb)	1	42925375	42959173	33799	2	ENSG00000117394.19	ENST00000426263.7	0
chr1	43348450	43349575	1126	*	intersect_per_group_1253	1.01243	5.08735	11.28	3.19907	3' UTR	1	43354684	43358658	3975	2	ENSG00000234694.1	ENST00000424948.1	9083
chr1	43358027	43359521	1495	*	intersect_per_group_1254	1.12399	8.25942	19.1807	3.87971	Promoter (<=1kb)	1	43358955	43363203	4249	1	ENSG00000117399.13	ENST00000310955.10	0
chr1	43366387	43368804	2418	*	intersect_per_group_1255	1.2301	4.3792	11.6187	3.16976	Promoter (<=1kb)	1	43363397	43368018	4622	2	ENSG00000066322.13	ENST00000372458.7	0
chr1	43706317	43708249	1933	*	intersect_per_group_1264	1.08903	3.68879	8.97454	2.87414	Promoter (<=1kb)	1	43707533	43931165	223633	1	ENSG00000126091.19	ENST00000262915.7	0
chr1	43836800	43837079	280	*	intersect_per_group_1270	-1.00262	4.59376	1.7918	2.06791	Promoter (1-2kb)	1	43838622	43838683	62	1	ENSG00000283477.1	ENST00000635807.1	-1543
chr1	43946049	43947304	1256	*	intersect_per_group_1273	1.16488	6.12616	14.9779	3.53008	Promoter (<=1kb)	1	43946939	43968022	21084	1	ENSG00000117408.10	ENST00000372343.7	0
chr1	43990762	43992288	1527	*	intersect_per_group_1279	1.24478	3.54063	9.76049	2.93557	Promoter (<=1kb)	1	43991359	43996524	5166	1	ENSG00000159214.12	ENST00000486064.5	0
chr1	44029809	44031860	2052	*	intersect_per_group_1281	1.41898	4.63894	14.0783	3.37276	Promoter (<=1kb)	1	43991831	44031360	39530	2	ENSG00000196517.11	ENST00000372306.7	0
chr1	44631348	44632926	1579	*	intersect_per_group_1296	1.2175	4.02961	10.696	3.06399	Promoter (<=1kb)	1	44631732	44649769	18038	1	ENSG00000187147.17	ENST00000335497.11	0
chr1	44673766	44674980	1215	*	intersect_per_group_1298	1.27256	10.4265	26.6053	4.28658	Promoter (<=1kb)	1	44635238	44674459	39222	2	ENSG00000126106.13	ENST00000372242.7	0
chr1	44799739	44801993	2255	*	intersect_per_group_1305	1.18771	4.60999	11.7791	3.20078	Promoter (<=1kb)	1	44800225	44805990	5766	1	ENSG00000173846.12	ENST00000372201.4	0
chr1	44843175	44843585	411	*	intersect_per_group_1308	1.15528	7.80515	18.6115	3.82866	Promoter (<=1kb)	1	44821933	44843063	21131	2	ENSG00000117425.13	ENST00000372192.3	-112
chr1	45303256	45304946	1691	*	intersect_per_group_1316	1.15788	6.35209	15.4047	3.57027	Promoter (<=1kb)	1	45303910	45305619	1710	1	ENSG00000281912.1	ENST00000626198.1	0
chr1	45442223	45442532	310	*	intersect_per_group_1319	-1.09309	7.68727	3.07223	2.6735	Intron (ENST00000372084.5/ENSG00000070759.16, intron 1 of 8)	1	45398733	45457621	58889	2	ENSG00000070759.16	ENST00000493974.1	15089
chr1	45520920	45522654	1735	*	intersect_per_group_1322	1.03488	5.78853	12.9093	3.37141	Promoter (<=1kb)	1	45511036	45521938	10903	2	ENSG00000117450.13	ENST00000262746.5	0
chr1	45686090	45688563	2474	*	intersect_per_group_1325	1.01747	7.83213	16.8794	3.73939	Promoter (<=1kb)	1	45627304	45686536	59233	2	ENSG00000159592.10	ENST00000290795.7	0
chr1	46197208	46197215	8	*	intersect_per_group_1334	1.85107	3.81445	16.369	3.47141	Promoter (<=1kb)	1	46195484	46198102	2619	2	ENSG00000085998.13	ENST00000489985.1	887
chr1	46198064	46198898	835	*	intersect_per_group_1335	1.36119	2.48507	7.95305	2.6367	Promoter (<=1kb)	1	46188683	46198443	9761	2	ENSG00000085998.13	ENST00000371984.7	0
chr1	46246778	46248512	1735	*	intersect_per_group_1337	1.11247	3.83958	9.46389	2.93579	Promoter (<=1kb)	1	46247688	46261358	13671	1	ENSG00000085999.11	ENST00000463715.5	0
chr1	46301365	46304077	2713	*	intersect_per_group_1338	1.01343	3.51807	8.12065	2.76964	Promoter (<=1kb)	1	46277462	46303608	26147	2	ENSG00000132128.16	ENST00000617190.4	0
chr1	46718889	46719471	583	*	intersect_per_group_1349	1.28182	5.83192	15.6115	3.55111	Promoter (<=1kb)	1	46675159	46719064	43906	2	ENSG00000159658.10	ENST00000371933.7	0
chr1	47436381	47438062	1682	*	intersect_per_group_1363	1.48088	4.47246	14.2747	3.37484	Promoter (<=1kb)	1	47436017	47440691	4675	1	ENSG00000186564.5	ENST00000334793.5	364
chr1	47996797	47997829	1033	*	intersect_per_group_1373	1.2065	1.30431	4.3178	1.93019	Promoter (<=1kb)	1	47760528	47996895	236368	2	ENSG00000269113.3	ENST00000606738.2	0
chr1	48776663	48777160	498	*	intersect_per_group_1384	1.01352	2.97436	7.02354	2.58471	Promoter (<=1kb)	1	48727523	48776918	49396	2	ENSG00000162373.12	ENST00000371833.3	0
chr1	50967874	50970455	2582	*	intersect_per_group_1397	1.1811	3.79303	9.86821	2.96913	Promoter (<=1kb)	1	50968695	50974633	5939	1	ENSG00000123080.10	ENST00000396148.1	0
chr1	51728975	51730466	1492	*	intersect_per_group_1411	1.25543	5.57344	14.6933	3.47682	Promoter (<=1kb)	1	51729303	51760740	31438	1	ENSG00000117859.18	ENST00000534040.5	0
chr1	51990541	51990794	254	*	intersect_per_group_1415	1.3309	3.26777	9.73598	2.90725	Promoter (<=1kb)	1	51907956	51990764	82809	2	ENSG00000169213.6	ENST00000371655.3	0
chr1	52141230	52143072	1843	*	intersect_per_group_1419	1.14173	3.55109	9.04175	2.86719	Promoter (<=1kb)	1	52142094	52346685	204592	1	ENSG00000157077.14	ENST00000287727.7	0
chr1	52365184	52366576	1393	*	intersect_per_group_1420	1.22743	3.67946	9.95696	2.96684	Promoter (<=1kb)	1	52350593	52366193	15601	2	ENSG00000154222.14	ENST00000371586.6	0
chr1	52551878	52554111	2234	*	intersect_per_group_1422	1.44902	3.22678	10.5401	2.97882	Promoter (<=1kb)	1	52423275	52552982	129708	2	ENSG00000134744.13	ENST00000257177.8	0
chr1	52726076	52727305	1230	*	intersect_per_group_1425	1.38873	4.32847	12.9525	3.2691	Promoter (<=1kb)	1	52726467	52816638	90172	1	ENSG00000162378.12	ENST00000545132.5	0
chr1	53196414	53197207	794	*	intersect_per_group_1433	1.15992	4.56071	11.4252	3.16879	Promoter (<=1kb)	1	53196429	53214197	17769	1	ENSG00000157184.6	ENST00000371486.3	0
chr1	53220028	53220880	853	*	intersect_per_group_1434	1.55011	5.33261	17.5444	3.63674	Promoter (<=1kb)	1	53214099	53220617	6519	2	ENSG00000162384.13	ENST00000294360.4	0
chr1	53325724	53328910	3187	*	intersect_per_group_1436	1.38004	4.17645	12.4731	3.22107	Promoter (<=1kb)	1	53242364	53328014	85651	2	ENSG00000157193.15	ENST00000306052.10	0
chr1	53739296	53739545	250	*	intersect_per_group_1445	1.12498	5.77922	13.7853	3.43059	Promoter (1-2kb)	1	53506242	53738106	231865	2	ENSG00000174332.5	ENST00000628545.1	-1190
chr1	53944861	53946909	2049	*	intersect_per_group_1449	1.42463	4.59077	14.0082	3.3645	Promoter (<=1kb)	1	53916574	53945572	28999	2	ENSG00000081870.11	ENST00000371378.6	0
chr1	54715551	54716420	870	*	intersect_per_group_1466	1.24417	3.48445	9.62284	2.91717	Promoter (<=1kb)	1	54715822	54742657	26836	1	ENSG00000243725.6	ENST00000371281.3	0
chr1	54996627	54996732	106	*	intersect_per_group_1473	1.2646	7.03537	18.3059	3.77301	Promoter (2-3kb)	1	54998933	55010883	11951	1	ENSG00000162399.6	ENST00000371265.4	-2201
chr1	58545969	58547113	1145	*	intersect_per_group_1514	1.14625	5.72228	13.879	3.43304	Promoter (<=1kb)	1	58480719	58546800	66082	2	ENSG00000162600.11	ENST00000371226.7	0
chr1	58783347	58786017	2671	*	intersect_per_group_1522	1.182	7.0698	17.3096	3.72134	Promoter (<=1kb)	1	58780788	58784327	3540	2	ENSG00000177606.6	ENST00000371222.3	0
chr1	58874894	58875082	189	*	intersect_per_group_1526	-1.70283	8.73712	1.99108	2.66996	Intron (ENST00000419531.2/ENSG00000234807.5, intron 1 of 3)	1	58882872	58885662	2791	2	ENSG00000232453.6	ENST00000634986.1	10580
chr1	58903531	58904232	702	*	intersect_per_group_1528	1.18912	5.4507	13.7085	3.40321	Promoter (<=1kb)	1	58882872	58903679	20808	2	ENSG00000232453.6	ENST00000635492.1	0
chr1	59296302	59297614	1313	*	intersect_per_group_1533	1.19831	6.24834	15.6328	3.5778	Promoter (<=1kb)	1	59296638	59321712	25075	1	ENSG00000172456.17	ENST00000582567.1	0
chr1	59367860	59368087	228	*	intersect_per_group_1534	-1.08145	4.43565	1.56864	2.00077	Intron (ENST00000413489.5/ENSG00000172456.17, intron 4 of 4)	1	59393208	59626023	232816	1	ENSG00000172456.17	ENST00000475949.5	-25121
chr1	61049991	61050929	939	*	intersect_per_group_1550	1.15789	2.66396	7.17541	2.56552	Promoter (2-3kb)	1	61053830	61332586	278757	1	ENSG00000162599.15	ENST00000476646.5	-2901
chr1	61081391	61083233	1843	*	intersect_per_group_1554	1.11442	2.23186	5.99724	2.35461	Promoter (<=1kb)	1	61081767	61406727	324961	1	ENSG00000162599.15	ENST00000479364.1	0
chr1	61742002	61742349	348	*	intersect_per_group_1564	1.09689	2.8082	7.14549	2.57938	Promoter (<=1kb)	1	61741998	61742424	427	2	ENSG00000271200.1	ENST00000605725.1	75
chr1	63317410	63317547	138	*	intersect_per_group_1576	1.12874	2.73711	7.17188	2.57398	Promoter (<=1kb)	1	63174472	63317274	142803	2	ENSG00000224209.7	ENST00000635218.1	-136
chr1	63367297	63368286	990	*	intersect_per_group_1577	1.12645	6.8273	16.0886	3.639	Promoter (<=1kb)	1	63367590	63438562	70973	1	ENSG00000088035.15	ENST00000371108.8	0
chr1	64469780	64471754	1975	*	intersect_per_group_1597	1.03439	2.80743	6.79857	2.5368	Promoter (<=1kb)	1	64470792	64693058	222267	1	ENSG00000158966.13	ENST00000290039.5	0
chr1	65066322	65068206	1885	*	intersect_per_group_1607	1.3477	2.13885	6.98854	2.47604	Promoter (<=1kb)	1	65066627	65067737	1111	2	ENSG00000231485.1	ENST00000448344.1	0
chr1	65147356	65149137	1782	*	intersect_per_group_1608	1.24351	1.84488	5.73594	2.26015	Promoter (<=1kb)	1	65147549	65226092	78544	1	ENSG00000162433.14	ENST00000497030.5	0
chr1	65419660	65421147	1488	*	intersect_per_group_1612	1.29513	4.38704	12.2197	3.21776	Promoter (<=1kb)	1	65420652	65630422	209771	1	ENSG00000116678.18	ENST00000371059.7	0
chr1	66924318	66925830	1513	*	intersect_per_group_1625	1.18735	6.74151	16.63	3.66514	Promoter (<=1kb)	1	66812885	66924887	112003	2	ENSG00000152763.16	ENST00000371026.7	0
chr1	66929921	66931013	1093	*	intersect_per_group_1626	1.36921	6.10416	17.3521	3.66995	Promoter (<=1kb)	1	66930243	66986670	56428	1	ENSG00000198160.14	ENST00000401042.7	0
chr1	67831894	67833872	1979	*	intersect_per_group_1644	1.28141	3.62897	10.2519	2.98922	Promoter (<=1kb)	1	67701466	67833467	132002	2	ENSG00000172380.5	ENST00000370982.3	0
chr1	68230302	68233166	2865	*	intersect_per_group_1658	1.19387	1.85265	5.52589	2.22936	Promoter (<=1kb)	1	68098473	68232545	134073	2	ENSG00000116729.13	ENST00000354777.6	0
chr1	70221094	70222099	1006	*	intersect_per_group_1673	1.26769	4.97488	13.386	3.34773	Promoter (<=1kb)	1	70221370	70235550	14181	1	ENSG00000116754.13	ENST00000475204.5	0
chr1	75765597	75766125	529	*	intersect_per_group_1694	1.29569	1.99103	6.34282	2.36931	Intron (ENST00000528016.1/ENSG00000117054.13, intron 2 of 4)	1	75750451	75763491	13041	1	ENSG00000117054.13	ENST00000481374.1	15146
chr1	76337170	76337288	119	*	intersect_per_group_1707	-1.47733	9.57017	2.79631	2.84464	Intron (ENST00000328299.3/ENSG00000184005.10, intron 2 of 4)	1	76353583	76354246	664	2	ENSG00000223905.1	ENST00000394513.2	16958
chr1	77511863	77511954	92	*	intersect_per_group_1717	1.14206	2.34118	6.37385	2.42156	Intron (ENST00000354567.6/ENSG00000154027.18, intron 10 of 13)	1	77532107	77558731	26625	1	ENSG00000154027.18	ENST00000478255.1	-20153
chr1	77531667	77531776	110	*	intersect_per_group_1719	1.41963	1.91327	6.7935	2.42045	Promoter (<=1kb)	1	77532107	77558731	26625	1	ENSG00000154027.18	ENST00000478255.1	-331
chr1	77682279	77683787	1509	*	intersect_per_group_1722	1.03375	6.08279	13.5009	3.43187	Promoter (<=1kb)	1	77564500	77682658	118159	2	ENSG00000036549.12	ENST00000370801.7	0
chr1	77759042	77760169	1128	*	intersect_per_group_1723	1.01744	3.82463	8.76664	2.86703	Promoter (<=1kb)	1	77695987	77759852	63866	2	ENSG00000077254.14	ENST00000370794.7	0
chr1	79052835	79053240	406	*	intersect_per_group_1743	1.00634	1.70881	4.4415	2.02686	Promoter (2-3kb)	1	79054945	79056055	1111	2	ENSG00000230787.1	ENST00000439132.1	2815
chr1	83999217	83999620	404	*	intersect_per_group_1767	1.21645	1.70507	5.28588	2.16847	Promoter (<=1kb)	1	83912996	83999150	86155	2	ENSG00000137941.16	ENST00000610996.1	-67
chr1	84077406	84079054	1649	*	intersect_per_group_1768	1.40762	3.85691	11.8853	3.14911	Promoter (<=1kb)	1	84078062	84238498	160437	1	ENSG00000142875.19	ENST00000370689.6	0
chr1	84298713	84299512	800	*	intersect_per_group_1774	1.06757	1.8372	4.94649	2.13483	Promoter (<=1kb)	1	84299558	84350070	50513	1	ENSG00000203943.8	ENST00000370671.7	-46
chr1	84689699	84691008	1310	*	intersect_per_group_1782	1.26853	3.57907	10.0317	2.96447	Promoter (<=1kb)	1	84643707	84690468	46762	2	ENSG00000117155.16	ENST00000437941.6	0
chr1	84996266	84997546	1281	*	intersect_per_group_1791	1.07937	2.00324	5.34618	2.22488	Promoter (<=1kb)	1	84925583	84996940	71358	2	ENSG00000153898.12	ENST00000370608.7	0
chr1	85200213	85202189	1977	*	intersect_per_group_1793	1.58773	3.63061	12.9185	3.21328	Promoter (<=1kb)	1	85156873	85201046	44174	2	ENSG00000097096.8	ENST00000341460.5	0
chr1	85344393	85344616	224	*	intersect_per_group_1803	1.08844	1.13056	3.53053	1.73576	Intron (ENST00000427819.5/ENSG00000223653.5, intron 2 of 4)	1	85321452	85404528	83077	2	ENSG00000153904.18	ENST00000633113.1	59912
chr1	86704068	86705621	1554	*	intersect_per_group_1822	1.23971	4.32397	11.5726	3.16161	Promoter (<=1kb)	1	86704570	86748176	43607	1	ENSG00000097033.14	ENST00000535010.5	0
chr1	86913541	86916106	2566	*	intersect_per_group_1825	1.11994	3.88694	9.6212	2.95495	Promoter (<=1kb)	1	86914648	87098445	183798	1	ENSG00000153936.16	ENST00000370551.8	0
chr1	87328021	87332097	4077	*	intersect_per_group_1830	1.03636	3.46618	8.16036	2.76835	Promoter (<=1kb)	1	87328468	87348923	20456	1	ENSG00000143013.12	ENST00000370544.9	0
chr1	87334924	87335706	783	*	intersect_per_group_1831	1.22789	2.3499	6.84627	2.48493	Intron (ENST00000370544.9/ENSG00000143013.12, intron 2 of 4)	1	87331781	87345015	13235	1	ENSG00000143013.12	ENST00000489303.1	3143
chr1	88683208	88685375	2168	*	intersect_per_group_1835	1.02787	4.50571	10.2262	3.06453	Promoter (<=1kb)	1	88684222	88806268	122047	1	ENSG00000065243.19	ENST00000316005.11	0
chr1	88991420	88993391	1972	*	intersect_per_group_1838	1.17861	5.80697	14.4081	3.47347	Promoter (<=1kb)	1	88935773	88992776	57004	2	ENSG00000137944.16	ENST00000370491.7	0
chr1	89022453	89022852	400	*	intersect_per_group_1840	1.00467	1.54086	4.09822	1.9334	Promoter (<=1kb)	1	89006679	89022851	16173	2	ENSG00000117226.11	ENST00000370482.6	0
chr1	89632346	89634183	1838	*	intersect_per_group_1843	1.11683	3.99759	9.83824	2.98512	Promoter (<=1kb)	1	89633072	89719533	86462	1	ENSG00000171488.14	ENST00000370454.8	0
chr1	89843101	89844254	1154	*	intersect_per_group_1847	1.1463	2.57638	6.91613	2.52262	Promoter (<=1kb)	1	89843423	89933628	90206	1	ENSG00000171492.14	ENST00000527156.1	0
chr1	89994666	89995727	1062	*	intersect_per_group_1850	1.21258	6.0463	15.3299	3.54697	Promoter (<=1kb)	1	89995112	90028226	33115	1	ENSG00000162664.16	ENST00000394583.7	0
chr1	91404103	91404994	892	*	intersect_per_group_1863	1.01304	5.80755	12.7387	3.3608	Promoter (<=1kb)	1	91260766	91404869	144104	2	ENSG00000162669.15	ENST00000370425.7	0
chr1	91872827	91873185	359	*	intersect_per_group_1868	-1.24614	4.29138	1.23072	1.91113	Intron (ENST00000212355.8/ENSG00000069702.10, intron 1 of 16)	1	91680343	91862046	181704	2	ENSG00000069702.10	ENST00000533089.5	-10781
chr1	92934578	92935065	488	*	intersect_per_group_1881	-1.43008	6.66408	1.84422	2.39346	Intron (ENST00000615519.4/ENSG00000154511.11, intron 1 of 4)	1	92931345	92932091	747	1	ENSG00000229052.2	ENST00000418249.2	3233
chr1	92960465	92962598	2134	*	intersect_per_group_1882	1.08416	2.78534	7.02546	2.56203	Promoter (<=1kb)	1	92832737	92961522	128786	2	ENSG00000154511.11	ENST00000615519.4	0
chr1	93179346	93181331	1986	*	intersect_per_group_1886	1.10408	4.90218	11.6875	3.21643	Promoter (<=1kb)	1	93149742	93180728	30987	2	ENSG00000117500.12	ENST00000370282.7	0
chr1	93447637	93449501	1865	*	intersect_per_group_1891	1.02614	3.67216	8.51517	2.82653	Promoter (<=1kb)	1	93448131	93554659	106529	1	ENSG00000137942.16	ENST00000260506.12	0
chr1	93553520	93553589	70	*	intersect_per_group_1892	-1.52648	4.91742	1.05407	1.99485	3' UTR	1	93543826	93549314	5489	1	ENSG00000137942.16	ENST00000603526.1	9694
chr1	93845654	93848271	2618	*	intersect_per_group_1904	1.13329	4.94384	12.0383	3.24657	Promoter (<=1kb)	1	93561791	93847150	285360	2	ENSG00000137936.16	ENST00000370244.5	0
chr1	94270992	94271112	121	*	intersect_per_group_1916	-1.40956	6.93265	1.98605	2.44873	Intron (ENST00000413103.2/ENSG00000226835.2, intron 3 of 4)	1	94149847	94275068	125222	2	ENSG00000137962.12	ENST00000552844.5	3956
chr1	94925471	94928347	2877	*	intersect_per_group_1937	1.18004	4.47909	11.4147	3.16139	Promoter (<=1kb)	1	94896949	94925808	28860	2	ENSG00000117519.15	ENST00000545882.5	0
chr1	95035525	95035841	317	*	intersect_per_group_1938	-1.23505	7.98129	2.8155	2.67771	Exon (ENST00000495856.1/ENSG00000172339.9, exon 4 of 4)	1	94983550	95027203	43654	2	ENSG00000172339.9	ENST00000507727.2	-8322
chr1	95233300	95234742	1443	*	intersect_per_group_1944	1.58217	4.06015	14.1511	3.33709	Promoter (<=1kb)	1	95234155	95247225	13071	1	ENSG00000122481.16	ENST00000370202.4	0
chr1	96721329	96722660	1332	*	intersect_per_group_1953	1.51941	3.8274	12.8389	3.22237	Promoter (<=1kb)	1	96721665	96813711	92047	1	ENSG00000117569.18	ENST00000482253.5	0
chr1	100037077	100038937	1861	*	intersect_per_group_1991	1.09581	2.85689	7.24348	2.59698	Promoter (<=1kb)	1	100038097	100083377	45281	1	ENSG00000156875.13	ENST00000370152.7	0
chr1	100265885	100266834	950	*	intersect_per_group_1994	1.16069	3.32924	8.67866	2.80817	Promoter (<=1kb)	1	100266207	100292769	26563	1	ENSG00000137996.12	ENST00000370128.8	0
chr1	100351122	100354305	3184	*	intersect_per_group_1995	1.01465	4.04323	9.1894	2.92909	Promoter (<=1kb)	1	100351734	100462858	111125	1	ENSG00000079335.18	ENST00000455467.5	0
chr1	107572792	107572852	61	*	intersect_per_group_2034	-1.05844	7.89042	3.26875	2.718	3' UTR	1	107505203	107505448	246	1	ENSG00000224550.1	ENST00000416095.1	67589
chr1	108660601	108661832	1232	*	intersect_per_group_2047	1.2524	2.98622	8.49669	2.75306	Promoter (<=1kb)	1	108648290	108661122	12833	2	ENSG00000162639.15	ENST00000402983.5	0
chr1	109040993	109042167	1175	*	intersect_per_group_2056	1.04798	3.15587	7.59284	2.67228	Promoter (<=1kb)	1	108970214	109041986	71773	2	ENSG00000085433.15	ENST00000400794.7	0
chr1	109090378	109091597	1220	*	intersect_per_group_2059	1.17033	5.06954	12.6603	3.30231	Promoter (<=1kb)	1	109090780	109094989	4210	1	ENSG00000215717.5	ENST00000479160.1	0
chr1	109099825	109101504	1680	*	intersect_per_group_2060	1.12394	4.43762	10.8508	3.11174	Promoter (<=1kb)	1	109100193	109100619	427	1	ENSG00000270066.3	ENST00000602755.1	0
chr1	109466123	109466498	376	*	intersect_per_group_2078	1.12034	4.62793	11.235	3.1589	Promoter (<=1kb)	1	109466628	109482137	15510	1	ENSG00000143028.8	ENST00000369872.3	-130
chr1	109483456	109484920	1465	*	intersect_per_group_2079	1.30869	3.73067	10.7186	3.03995	Promoter (<=1kb)	1	109483479	109492704	9226	1	ENSG00000162650.16	ENST00000463678.5	0
chr1	109493900	109494636	737	*	intersect_per_group_2080	1.05533	3.7276	8.82485	2.86319	Promoter (<=1kb)	1	109494052	109496272	2221	1	ENSG00000174151.14	ENST00000393709.3	0
chr1	109619692	109621506	1815	*	intersect_per_group_2086	1.29982	3.71462	10.6073	3.02874	Promoter (<=1kb)	1	109619837	109632051	12215	1	ENSG00000116337.15	ENST00000342115.8	0
chr1	109739722	109740636	915	*	intersect_per_group_2092	1.13196	2.69822	7.1049	2.5611	Promoter (<=1kb)	1	109733932	109740516	6585	2	ENSG00000134202.10	ENST00000256594.7	0
chr1	110034154	110035519	1366	*	intersect_per_group_2105	1.17513	4.03876	10.3782	3.03711	Promoter (<=1kb)	1	110034616	110054641	20026	1	ENSG00000143093.14	ENST00000369795.7	0
chr1	110150994	110151155	162	*	intersect_per_group_2107	1.64811	1.03779	5.38688	2.07462	Promoter (<=1kb)	1	110150486	110202202	51717	1	ENSG00000197106.6	ENST00000331565.4	508
chr1	110209719	110211373	1655	*	intersect_per_group_2111	1.15755	2.60294	7.03737	2.54106	Promoter (<=1kb)	1	110211343	110224083	12741	1	ENSG00000116396.14	ENST00000489935.1	0
chr1	111139428	111140842	1415	*	intersect_per_group_2126	1.05167	7.05069	15.6885	3.62873	Promoter (<=1kb)	1	111139627	111184808	45182	1	ENSG00000134255.13	ENST00000498239.5	0
chr1	111507649	111508462	814	*	intersect_per_group_2131	1.07445	4.39205	10.3552	3.06585	Intron (ENST00000369717.8/ENSG00000121933.18, intron 1 of 5)	1	111499429	111503760	4332	2	ENSG00000282608.1	ENST00000241356.4	-3889
chr1	111538453	111538939	487	*	intersect_per_group_2132	-1.20855	7.38542	2.62839	2.58662	Intron (ENST00000369717.8/ENSG00000121933.18, intron 1 of 5)	1	111542218	111713113	170896	1	ENSG00000116473.14	ENST00000356415.5	-3279
chr1	111543479	111543896	418	*	intersect_per_group_2134	1.04158	2.72834	6.67474	2.51135	Promoter (1-2kb)	1	111542218	111713113	170896	1	ENSG00000116473.14	ENST00000356415.5	1261
chr1	111619439	111620873	1435	*	intersect_per_group_2138	1.48531	5.87434	18.2465	3.70713	Promoter (<=1kb)	1	111619777	111704405	84629	1	ENSG00000116473.14	ENST00000433097.5	0
chr1	111738095	111740071	1977	*	intersect_per_group_2139	1.11984	5.27804	12.6437	3.31627	Promoter (<=1kb)	1	111680630	111739403	58774	2	ENSG00000197852.9	ENST00000527570.1	0
chr1	111754967	111756367	1401	*	intersect_per_group_2140	1.12313	4.30959	10.5653	3.07681	Promoter (<=1kb)	1	111755245	111765830	10586	1	ENSG00000064703.11	ENST00000533164.5	0
chr1	112393966	112394583	618	*	intersect_per_group_2149	1.03632	3.6402	8.51698	2.82346	Promoter (1-2kb)	1	112396181	112461164	64984	1	ENSG00000143079.14	ENST00000271277.10	-1598
chr1	112395446	112396957	1512	*	intersect_per_group_2150	1.21397	4.79868	12.4515	3.2668	Promoter (<=1kb)	1	112396181	112461164	64984	1	ENSG00000143079.14	ENST00000271277.10	0
chr1	112704692	112707756	3065	*	intersect_per_group_2158	1.21758	3.51588	9.50197	2.90861	Promoter (<=1kb)	1	112701106	112707403	6298	2	ENSG00000155366.16	ENST00000339083.11	0
chr1	112714904	112716527	1624	*	intersect_per_group_2159	1.12777	5.165	12.4718	3.29549	Promoter (<=1kb)	1	112709994	112715255	5262	2	ENSG00000155367.15	ENST00000471106.5	0
chr1	113389796	113391864	2069	*	intersect_per_group_2170	1.07441	6.62217	15.0513	3.5652	Promoter (<=1kb)	1	113390749	113682434	291686	1	ENSG00000081026.18	ENST00000369617.8	0
chr1	113758215	113759971	1757	*	intersect_per_group_2178	1.06077	3.26011	7.88674	2.71665	Promoter (<=1kb)	1	113697202	113759155	61954	2	ENSG00000116793.15	ENST00000393357.6	0
chr1	113928988	113930922	1935	*	intersect_per_group_2181	1.02263	4.83656	10.8576	3.1452	Promoter (<=1kb)	1	113929192	113973648	44457	1	ENSG00000163349.21	ENST00000426820.6	0
chr1	114669428	114671824	2397	*	intersect_per_group_2191	1.1561	4.68087	11.66	3.19699	Promoter (<=1kb)	1	114582848	114670111	87264	2	ENSG00000175984.14	ENST00000393276.7	0
chr1	115069215	115069407	193	*	intersect_per_group_2202	-1.09374	5.65672	2.11897	2.2892	Intron (ENST00000369516.6/ENSG00000134198.9, intron 2 of 7)	1	115050445	115058425	7981	2	ENSG00000134198.9	ENST00000491992.1	-10790
chr1	115641467	115642669	1203	*	intersect_per_group_2215	1.04514	2.19617	5.59552	2.29156	Promoter (<=1kb)	1	115641953	115698224	56272	1	ENSG00000173218.14	ENST00000355485.6	0
chr1	116373206	116374445	1240	*	intersect_per_group_2228	1.7643	4.28164	16.9422	3.53754	Promoter (<=1kb)	1	116373260	116404774	31515	1	ENSG00000163399.15	ENST00000295598.9	0
chr1	116570030	116571556	1527	*	intersect_per_group_2237	1.35641	5.45264	15.5218	3.52196	Promoter (<=1kb)	1	116514535	116571039	56505	2	ENSG00000116815.15	ENST00000369489.9	0
chr1	116667661	116668080	420	*	intersect_per_group_2240	1.0763	3.32898	8.12818	2.7503	Promoter (<=1kb)	1	116574399	116667755	93357	2	ENSG00000143061.17	ENST00000369483.5	0
chr1	116909579	116909925	347	*	intersect_per_group_2242	1.04843	3.36958	8.03751	2.74492	Promoter (<=1kb)	1	116909149	116909531	383	2	ENSG00000272715.1	ENST00000610171.1	-48
chr1	117093295	117093421	127	*	intersect_per_group_2246	1.3356	3.1589	9.49625	2.87334	Promoter (<=1kb)	1	117092787	117101749	8963	1	ENSG00000116830.11	ENST00000492682.5	508
chr1	117366234	117367723	1490	*	intersect_per_group_2249	1.27589	4.54466	12.4263	3.24572	Promoter (<=1kb)	1	117367449	117528872	161424	1	ENSG00000198162.12	ENST00000356554.7	0
chr1	117605064	117606449	1386	*	intersect_per_group_2252	1.20698	6.04186	15.2564	3.54215	Promoter (<=1kb)	1	117605934	117628372	22439	1	ENSG00000183508.4	ENST00000369448.3	0
chr1	119298722	119299105	384	*	intersect_per_group_2272	-1.13651	5.77567	2.08197	2.30124	Intron (ENST00000457719.1/ENSG00000227712.1, intron 1 of 2)	1	119260265	119327303	67039	2	ENSG00000227712.1	ENST00000457719.1	28198
chr1	119948725	119948770	46	*	intersect_per_group_2288	1.09466	6.41194	14.8291	3.5386	Intron (ENST00000256646.6/ENSG00000134250.18, intron 16 of 33)	1	119935267	119937463	2197	2	ENSG00000134250.18	ENST00000478864.1	-11262
chr1	119987040	119987094	55	*	intersect_per_group_2289	1.3435	2.67819	8.334	2.70179	Exon (ENST00000256646.6/ENSG00000134250.18, exon 5 of 34)	1	120005233	120029963	24731	2	ENSG00000134250.18	ENST00000489731.1	42869
chr1	120069195	120069741	547	*	intersect_per_group_2290	1.03005	2.8905	6.94476	2.56502	Promoter (<=1kb)	1	119911553	120069626	158074	2	ENSG00000134250.18	ENST00000256646.6	0
chr1	120535150	120535353	204	*	intersect_per_group_2300	1.11229	2.10353	5.70949	2.2947	Intron (ENST00000612480.2/ENSG00000275131.2, intron 19 of 41)	1	120528387	120548357	19971	2	ENSG00000275131.2	ENST00000637601.1	13004
chr1	121183802	121185243	1442	*	intersect_per_group_2307	1.03257	9.28668	20.0431	3.96946	Promoter (<=1kb)	1	121184810	121392822	208013	1	ENSG00000171943.11	ENST00000367123.7	0
chr1	121188665	121188824	160	*	intersect_per_group_2308	1.12545	1.2953	4.00763	1.86848	Promoter (1-2kb)	1	121187102	121387966	200865	1	ENSG00000171943.11	ENST00000304465.7	1563
chr1	143728942	143729821	880	*	intersect_per_group_2323	1.06162	3.06415	7.48299	2.64929	Promoter (<=1kb)	1	143729407	143729570	164	2	ENSG00000206737.1	ENST00000384010.1	0
chr1	143735761	143736789	1029	*	intersect_per_group_2324	1.01597	2.96827	7.02487	2.58414	Promoter (<=1kb)	1	143736066	143739506	3441	1	ENSG00000232721.2	ENST00000443018.2	0
chr1	143885174	143885382	209	*	intersect_per_group_2326	1.15214	4.81335	11.9198	3.22752	Promoter (<=1kb)	1	143877731	143885076	7346	2	ENSG00000234571.1	ENST00000415338.1	-98
chr1	143974066	143974239	174	*	intersect_per_group_2327	1.14087	1.4505	4.40369	1.97346	Promoter (<=1kb)	1	143975087	144068350	93264	1	ENSG00000270872.2	ENST00000605551.2	-848
chr1	145607819	145608339	521	*	intersect_per_group_2334	1.43724	3.5379	11.2887	3.07268	Promoter (<=1kb)	1	145607990	145670463	62474	1	ENSG00000117262.18	ENST00000460277.5	0
chr1	145858244	145860132	1889	*	intersect_per_group_2341	1.20031	6.01098	15.1105	3.53116	Promoter (<=1kb)	1	145848522	145859045	10524	2	ENSG00000131788.15	ENST00000369298.5	0
chr1	145885917	145886141	225	*	intersect_per_group_2342	1.25577	4.4887	12.1067	3.21688	Promoter (<=1kb)	1	145866560	145885866	19307	2	ENSG00000198483.12	ENST00000544626.2	-51
chr1	147171806	147173584	1779	*	intersect_per_group_2365	1.18385	5.71564	14.2568	3.45762	Promoter (<=1kb)	1	147155106	147172544	17439	2	ENSG00000131791.7	ENST00000254101.3	0
chr1	147242457	147243704	1248	*	intersect_per_group_2368	1.12783	5.1256	12.3863	3.28628	Promoter (<=1kb)	1	147242641	147295766	53126	1	ENSG00000131778.17	ENST00000361293.9	0
chr1	147389883	147390088	206	*	intersect_per_group_2369	1.26605	1.65091	5.37549	2.17415	Intron (ENST00000619867.4/ENSG00000278811.4, intron 4 of 5)	1	147419050	147419883	834	1	ENSG00000226653.2	ENST00000416141.2	-28962
chr1	147598978	147601224	2247	*	intersect_per_group_2373	1.72391	3.65875	14.3892	3.32539	Promoter (<=1kb)	1	147600196	147611693	11498	1	ENSG00000116128.10	ENST00000497938.1	0
chr1	147928252	147928855	604	*	intersect_per_group_2377	1.20025	2.49036	7.02016	2.52488	Promoter (<=1kb)	1	147928393	147993339	64947	1	ENSG00000188092.14	ENST00000314163.11	0
chr1	148334441	148334701	261	*	intersect_per_group_2380	1.08676	2.005	5.38249	2.23074	Promoter (<=1kb)	1	148334479	148334554	76	2	ENSG00000283676.1	ENST00000635826.1	0
chr1	148975589	148975744	156	*	intersect_per_group_2388	1.11149	1.83445	5.12438	2.16331	Intron (ENST00000524974.5/ENSG00000178104.19, intron 20 of 45)	1	148979760	149032302	52543	1	ENSG00000178104.19	ENST00000530062.5	-4016
chr1	149176681	149176918	238	*	intersect_per_group_2391	1.17965	2.46147	6.84099	2.49856	Promoter (<=1kb)	1	149176183	149191268	15086	1	ENSG00000274265.4	ENST00000612135.1	498
chr1	149917591	149918090	500	*	intersect_per_group_2398	1.17888	4.29954	10.9982	3.11251	Promoter (<=1kb)	1	149903318	149917882	14565	2	ENSG00000159164.9	ENST00000369146.7	0
chr1	150149599	150149774	176	*	intersect_per_group_2405	1.47819	4.36202	13.9385	3.34344	Promoter (<=1kb)	1	150149980	150160065	10086	1	ENSG00000023902.13	ENST00000369124.4	-206
chr1	150515370	150516569	1200	*	intersect_per_group_2419	1.27476	4.28353	11.7839	3.17532	Promoter (<=1kb)	1	150515757	150518032	2276	1	ENSG00000228126.1	ENST00000416894.1	0
chr1	150560689	150562473	1785	*	intersect_per_group_2422	1.20824	5.77547	14.6551	3.48739	Promoter (<=1kb)	1	150560202	150562115	1914	2	ENSG00000203804.4	ENST00000615012.1	0
chr1	150875807	150877100	1294	*	intersect_per_group_2433	1.29599	5.83675	15.7874	3.56219	Promoter (<=1kb)	1	150809705	150876768	67064	2	ENSG00000143437.20	ENST00000358595.9	0
chr1	150973460	150974255	796	*	intersect_per_group_2436	1.28551	1.53663	5.18349	2.12435	Promoter (<=1kb)	1	150968107	150974435	6329	2	ENSG00000143418.19	ENST00000457392.1	180
chr1	151006479	151006972	494	*	intersect_per_group_2439	1.07215	3.10062	7.62184	2.66931	Promoter (<=1kb)	1	150996549	151006857	10309	2	ENSG00000143409.15	ENST00000312210.9	0
chr1	151047491	151048677	1187	*	intersect_per_group_2441	1.17925	3.60191	9.42141	2.90913	Promoter (<=1kb)	1	151047740	151051420	3681	1	ENSG00000143443.9	ENST00000368926.5	0
chr1	151070295	151071416	1122	*	intersect_per_group_2443	1.06588	5.24127	12.0658	3.27106	Promoter (<=1kb)	1	151070578	151097915	27338	1	ENSG00000143458.11	ENST00000462520.5	0
chr1	151146529	151147294	766	*	intersect_per_group_2444	1.17604	4.2868	10.9459	3.10707	Promoter (<=1kb)	1	151131685	151146628	14944	2	ENSG00000143434.15	ENST00000368914.7	0
chr1	151254437	151255232	796	*	intersect_per_group_2449	1.17183	6.83323	16.648	3.67136	Promoter (<=1kb)	1	151254703	151267479	12777	1	ENSG00000159352.15	ENST00000368884.7	0
chr1	151281232	151283342	2111	*	intersect_per_group_2450	1.0691	9.74031	21.5345	4.05636	Promoter (<=1kb)	1	151281618	151286705	5088	1	ENSG00000143373.17	ENST00000443959.1	0
chr1	151291617	151291762	146	*	intersect_per_group_2451	1.60478	1.18374	5.64181	2.14169	Promoter (1-2kb)	1	151290451	151291337	887	1	ENSG00000143373.17	ENST00000436614.1	1166
chr1	151327015	151328034	1020	*	intersect_per_group_2454	1.00659	6.5192	14.1072	3.49994	Promoter (<=1kb)	1	151291797	151327715	35919	2	ENSG00000143393.16	ENST00000368874.8	0
chr1	151511071	151511835	765	*	intersect_per_group_2461	1.12773	5.02064	12.1559	3.26127	Promoter (<=1kb)	1	151511387	151519392	8006	1	ENSG00000143375.14	ENST00000427934.2	0
chr1	151611791	151613393	1603	*	intersect_per_group_2471	1.26197	3.1443	8.93899	2.81591	Promoter (<=1kb)	1	151612065	151699078	87014	1	ENSG00000143376.12	ENST00000368841.6	0
chr1	152515416	152515602	187	*	intersect_per_group_2504	1.21891	2.01159	6.01012	2.32506	Promoter (<=1kb)	1	152514502	152516010	1509	1	ENSG00000169509.5	ENST00000368790.3	914
chr1	153633780	153634673	894	*	intersect_per_group_2530	1.21628	4.98206	12.8991	3.31333	Promoter (<=1kb)	1	153633982	153646305	12324	1	ENSG00000160679.12	ENST00000368690.7	0
chr1	153658422	153659116	695	*	intersect_per_group_2531	1.22122	4.42201	11.6411	3.17497	Promoter (<=1kb)	1	153658654	153661830	3177	1	ENSG00000143553.10	ENST00000368685.5	0
chr1	153945152	153946832	1681	*	intersect_per_group_2535	1.12212	1.81084	5.11828	2.15852	Promoter (<=1kb)	1	153929501	153946696	17196	2	ENSG00000198837.9	ENST00000361217.8	0
chr1	153962679	153964628	1950	*	intersect_per_group_2537	1.0227	4.18165	9.52768	2.97355	Promoter (<=1kb)	1	153959099	153963492	4394	2	ENSG00000143570.17	ENST00000621013.4	0
chr1	153977193	153977795	603	*	intersect_per_group_2539	1.35956	3.19813	9.77268	2.90408	Promoter (<=1kb)	1	153974269	153977688	3420	2	ENSG00000143543.14	ENST00000271843.8	0
chr1	154220131	154221836	1706	*	intersect_per_group_2545	1.14361	4.70077	11.5949	3.19343	Promoter (<=1kb)	1	154220179	154263505	43327	1	ENSG00000143569.18	ENST00000343815.10	0
chr1	154328515	154328525	11	*	intersect_per_group_2550	2.92494	1.38707	17.1285	3.35865	Promoter (<=1kb)	1	154328799	154341788	12990	1	ENSG00000143515.16	ENST00000426445.1	-274
chr1	154405227	154406273	1047	*	intersect_per_group_2551	1.17165	3.37947	8.86563	2.83239	Promoter (<=1kb)	1	154405615	154434583	28969	1	ENSG00000160712.12	ENST00000512471.1	0
chr1	154442323	154442519	197	*	intersect_per_group_2555	1.24596	2.04839	6.23006	2.36155	Intron (ENST00000368485.7/ENSG00000160712.12, intron 6 of 9)	1	154435010	154465314	30305	1	ENSG00000160712.12	ENST00000507256.1	7313
chr1	154607607	154609421	1815	*	intersect_per_group_2563	1.14086	2.69565	7.14939	2.56621	Promoter (<=1kb)	1	154582062	154608206	26145	2	ENSG00000160710.15	ENST00000368474.8	0
chr1	154730316	154730443	128	*	intersect_per_group_2568	2.02295	1.08176	7.46054	2.39812	Intron (ENST00000271915.8/ENSG00000143603.18, intron 4 of 7)	1	154702729	154708226	5498	2	ENSG00000143603.18	ENST00000515643.1	-22090
chr1	154961262	154963038	1777	*	intersect_per_group_2571	1.07536	2.94481	7.31269	2.61559	Promoter (<=1kb)	1	154957026	154961748	4723	2	ENSG00000163348.3	ENST00000368457.2	0
chr1	154999071	155004924	5854	*	intersect_per_group_2574	1.25393	3.3238	9.31183	2.87141	Promoter (<=1kb)	1	155002630	155018522	15893	1	ENSG00000160685.13	ENST00000417934.6	0
chr1	155008808	155008820	13	*	intersect_per_group_2575	2.6011	7.42591	50.1242	4.89603	Intron (ENST00000417934.6/ENSG00000160685.13, intron 1 of 4)	1	155014448	155016981	2534	1	ENSG00000160685.13	ENST00000292176.2	-5628
chr1	155016696	155018083	1388	*	intersect_per_group_2576	1.22337	5.73988	14.7371	3.49037	Promoter (2-3kb)	1	155014448	155016981	2534	1	ENSG00000160685.13	ENST00000292176.2	2248
chr1	155063676	155064503	828	*	intersect_per_group_2580	1.15608	6.21071	15.0691	3.54101	Promoter (<=1kb)	1	155063731	155069553	5823	1	ENSG00000243364.7	ENST00000368409.7	0
chr1	155078594	155080014	1421	*	intersect_per_group_2583	1.14731	1.83191	5.27272	2.1866	Promoter (<=1kb)	1	155078872	155087538	8667	1	ENSG00000143590.13	ENST00000368408.3	0
chr1	155084027	155086209	2183	*	intersect_per_group_2584	1.42026	4.51826	13.7687	3.34248	Promoter (<=1kb)	1	155085516	155086982	1467	1	ENSG00000143590.13	ENST00000470294.5	0
chr1	155172852	155173638	787	*	intersect_per_group_2590	1.25857	3.21418	9.08276	2.83763	Promoter (<=1kb)	1	155169408	155173238	3831	2	ENSG00000163463.11	ENST00000487350.5	0
chr1	155193078	155195600	2523	*	intersect_per_group_2591	1.20672	3.89468	10.2975	3.01723	Promoter (<=1kb)	1	155195004	155200346	5343	1	ENSG00000231064.6	ENST00000447623.2	0
chr1	155208112	155209410	1299	*	intersect_per_group_2593	1.41227	4.8135	14.4729	3.41186	Promoter (<=1kb)	1	155200456	155209051	8596	2	ENSG00000169231.13	ENST00000486260.5	0
chr1	155322813	155325295	2483	*	intersect_per_group_2595	1.44039	6.55549	19.5051	3.81048	Promoter (<=1kb)	1	155323012	155326734	3723	1	ENSG00000160753.15	ENST00000467820.5	0
chr1	155562485	155563514	1030	*	intersect_per_group_2597	1.68191	5.85112	20.982	3.84966	Promoter (<=1kb)	1	155335268	155562693	227426	2	ENSG00000116539.11	ENST00000368346.7	0
chr1	155688115	155689239	1125	*	intersect_per_group_2601	1.1961	3.8282	10.0624	2.9901	Promoter (<=1kb)	1	155689058	155739010	49953	1	ENSG00000132676.15	ENST00000368336.9	0
chr1	156052997	156055387	2391	*	intersect_per_group_2612	1.29178	4.38336	12.1801	3.21439	Promoter (<=1kb)	1	156054752	156058510	3759	1	ENSG00000116586.11	ENST00000368305.8	0
chr1	156082354	156082946	593	*	intersect_per_group_2614	1.71739	5.10619	19.0796	3.71071	Promoter (<=1kb)	1	156082573	156134487	51915	1	ENSG00000160789.19	ENST00000502751.5	0
chr1	156282354	156283216	863	*	intersect_per_group_2628	1.12648	4.53928	11.0937	3.14021	Promoter (<=1kb)	1	156282935	156292443	9509	1	ENSG00000163472.18	ENST00000463670.5	0
chr1	156385570	156386024	455	*	intersect_per_group_2631	1.12477	2.51731	6.67009	2.4838	Promoter (2-3kb)	1	156388226	156395609	7384	1	ENSG00000237390.1	ENST00000451362.1	-2202
chr1	156456352	156457752	1401	*	intersect_per_group_2634	1.10212	7.97198	18.2602	3.81927	Promoter (<=1kb)	1	156446412	156456466	10055	2	ENSG00000236947.5	ENST00000441085.5	0
chr1	156499198	156503966	4769	*	intersect_per_group_2635	1.23795	3.0516	8.55621	2.76636	Promoter (<=1kb)	1	156463727	156500828	37102	2	ENSG00000116604.17	ENST00000348159.8	0
chr1	156659877	156661604	1728	*	intersect_per_group_2644	1.18154	3.76644	9.81116	2.9614	Promoter (<=1kb)	1	156646507	156661424	14918	2	ENSG00000229953.1	ENST00000448869.1	0
chr1	156693382	156693398	17	*	intersect_per_group_2648	2.12991	3.8836	20.375	3.71472	Promoter (1-2kb)	1	156687695	156691997	4303	2	ENSG00000237588.2	ENST00000441272.2	-1385
chr1	156728260	156729094	835	*	intersect_per_group_2651	1.50425	5.15038	16.4472	3.56057	Promoter (<=1kb)	1	156728442	156736949	8508	1	ENSG00000143303.11	ENST00000368218.8	0
chr1	156746586	156749527	2942	*	intersect_per_group_2653	1.12171	2.97826	7.65687	2.65937	Promoter (<=1kb)	1	156743156	156747471	4316	2	ENSG00000143321.18	ENST00000482651.5	0
chr1	156750302	156752286	1985	*	intersect_per_group_2654	1.18313	2.42193	6.77011	2.4844	Promoter (<=1kb)	1	156750610	156791792	41183	1	ENSG00000143294.14	ENST00000491853.5	0
chr1	157138088	157139235	1148	*	intersect_per_group_2661	1.32608	3.13017	9.3552	2.85652	Promoter (<=1kb)	1	157121191	157138367	17177	2	ENSG00000117036.11	ENST00000368192.8	0
chr1	157991894	157995244	3351	*	intersect_per_group_2671	1.02889	2.04587	5.21495	2.21114	Promoter (<=1kb)	1	157993273	158096051	102779	1	ENSG00000183853.17	ENST00000360089.8	0
chr1	159854047	159855362	1316	*	intersect_per_group_2691	1.17843	3.98904	10.2917	3.02509	Promoter (<=1kb)	1	159834474	159855347	20874	2	ENSG00000188004.9	ENST00000368102.5	0
chr1	160098044	160099152	1109	*	intersect_per_group_2705	1.58457	3.2266	11.6763	3.0792	Promoter (<=1kb)	1	160091340	160098689	7350	2	ENSG00000162729.13	ENST00000314485.11	0
chr1	160400199	160401779	1581	*	intersect_per_group_2715	1.15498	2.06622	5.82792	2.30658	Promoter (<=1kb)	1	160400586	160428678	28093	1	ENSG00000162738.5	ENST00000368061.2	0
chr1	160951472	160951636	165	*	intersect_per_group_2724	1.16253	2.79223	7.4889	2.61837	Promoter (<=1kb)	1	160950553	160951474	922	2	ENSG00000158764.6	ENST00000490489.1	0
chr1	161159194	161159930	737	*	intersect_per_group_2735	1.14879	3.591	9.17952	2.88465	Promoter (<=1kb)	1	161159450	161162368	2919	1	ENSG00000143258.15	ENST00000492950.5	0
chr1	161176951	161177784	834	*	intersect_per_group_2737	1.13308	2.94912	7.66146	2.65656	Promoter (<=1kb)	1	161171310	161177485	6176	2	ENSG00000158850.14	ENST00000319769.9	0
chr1	161440376	161440885	510	*	intersect_per_group_2747	1.83024	4.36967	18.0944	3.61259	Promoter (<=1kb)	1	161433444	161440996	7553	2	ENSG00000283317.1	ENST00000636824.1	111
chr1	161443585	161443795	211	*	intersect_per_group_2748	1.1453	2.46761	6.67009	2.47738	Promoter (2-3kb)	1	161433444	161440996	7553	2	ENSG00000283317.1	ENST00000636824.1	-2589
chr1	161726210	161727397	1188	*	intersect_per_group_2758	1.36737	2.43677	7.86688	2.62101	Promoter (<=1kb)	1	161725901	161728142	2242	1	ENSG00000162746.14	ENST00000495397.1	309
chr1	162003521	162003571	51	*	intersect_per_group_2763	1.10431	3.07273	7.75619	2.68133	Intron (ENST00000294794.7/ENSG00000162745.10, intron 4 of 7)	1	161983553	161985232	1680	2	ENSG00000162745.10	ENST00000367938.1	-18289
chr1	162069312	162070547	1236	*	intersect_per_group_2766	1.10936	2.40039	6.33636	2.42448	Promoter (<=1kb)	1	162069774	162368451	298678	1	ENSG00000198929.12	ENST00000530878.5	0
chr1	162404818	162404928	111	*	intersect_per_group_2768	1.28884	1.95389	6.21727	2.34641	Intron (ENST00000367929.2/ENSG00000198574.5, intron 1 of 3)	1	162395266	162412126	16861	2	ENSG00000198574.5	ENST00000367929.2	7198
chr1	162560764	162562754	1991	*	intersect_per_group_2772	1.41285	4.51248	13.6777	3.33558	Promoter (<=1kb)	1	162561506	162599842	38337	1	ENSG00000117143.13	ENST00000271469.7	0
chr1	164558641	164560228	1588	*	intersect_per_group_2789	1.58543	4.6166	15.8552	3.49005	Promoter (<=1kb)	1	164559200	164560357	1158	1	ENSG00000185630.18	ENST00000485769.5	0
chr1	165697691	165699011	1321	*	intersect_per_group_2805	1.1485	5.12055	12.5682	3.2993	Promoter (<=1kb)	1	165662216	165698863	36648	2	ENSG00000143149.12	ENST00000354775.4	0
chr1	166145743	166145820	78	*	intersect_per_group_2811	-1.21488	5.61691	1.85061	2.24299	Intron (ENST00000435676.2/ENSG00000188859.6, intron 1 of 2)	1	166154743	166154798	56	2	ENSG00000215952.1	ENST00000401133.1	8978
chr1	166165796	166167678	1883	*	intersect_per_group_2812	1.38581	2.85745	9.0802	2.80092	Promoter (<=1kb)	1	166057426	166166225	108800	2	ENSG00000188859.6	ENST00000435676.2	0
chr1	166839133	166840202	1070	*	intersect_per_group_2815	1.11984	3.4867	8.75065	2.83161	Promoter (<=1kb)	1	166839447	166849208	9762	1	ENSG00000143157.11	ENST00000449930.5	0
chr1	167219872	167221164	1293	*	intersect_per_group_2829	1.36234	5.23797	15.0379	3.47741	Promoter (<=1kb)	1	167220829	167427345	206517	1	ENSG00000143190.21	ENST00000367866.6	0
chr1	167221888	167222769	882	*	intersect_per_group_2830	1.1538	3.23179	8.41568	2.77056	Promoter (<=1kb)	1	167220898	167427345	206448	1	ENSG00000143190.21	ENST00000541643.7	990
chr1	167553438	167554270	833	*	intersect_per_group_2834	1.01751	4.01928	9.16117	2.92414	Promoter (<=1kb)	1	167541013	167553767	12755	2	ENSG00000143162.7	ENST00000370509.4	0
chr1	167721144	167722653	1510	*	intersect_per_group_2839	1.10153	4.12657	10.0007	3.01143	Promoter (<=1kb)	1	167721192	167722014	823	1	ENSG00000197965.11	ENST00000487858.1	0
chr1	167935513	167937735	2223	*	intersect_per_group_2842	1.04117	4.38682	10.0855	3.04197	Promoter (<=1kb)	1	167916729	167936040	19312	2	ENSG00000143158.10	ENST00000367846.8	0
chr1	168178460	168179813	1354	*	intersect_per_group_2845	1.01182	4.68988	10.4734	3.10125	Promoter (<=1kb)	1	168178933	168202114	23182	1	ENSG00000143155.12	ENST00000367833.6	0
chr1	168225502	168226681	1180	*	intersect_per_group_2846	1.33022	2.75639	8.44514	2.72263	Promoter (<=1kb)	1	168225938	168236770	10833	1	ENSG00000213064.9	ENST00000471981.1	0
chr1	169105310	169107895	2586	*	intersect_per_group_2859	1.07813	4.30198	10.194	3.04405	Promoter (<=1kb)	1	169105697	169132722	27026	1	ENSG00000143153.12	ENST00000367816.5	0
chr1	169711554	169712005	452	*	intersect_per_group_2871	1.1331	2.16017	5.93119	2.33505	Promoter (<=1kb)	1	169690667	169711698	21032	2	ENSG00000188404.8	ENST00000236147.4	0
chr1	169893015	169894455	1441	*	intersect_per_group_2874	1.07551	5.93308	13.6113	3.42924	Promoter (<=1kb)	1	169849631	169893952	44322	2	ENSG00000000457.13	ENST00000367771.10	0
chr1	172154791	172154934	144	*	intersect_per_group_2897	1.39186	1.17192	4.69946	1.97662	Intron (ENST00000355305.9/ENSG00000197959.13, intron 15 of 20)	1	172136531	172144794	8264	2	ENSG00000230630.3	ENST00000417354.2	-9997
chr1	173563065	173563241	177	*	intersect_per_group_2920	1.11829	1.10769	3.57557	1.74055	Intron (ENST00000431459.1/ENSG00000238272.1, intron 1 of 2)	1	173555251	173612772	57522	1	ENSG00000238272.1	ENST00000431459.1	7814
chr1	173867543	173869219	1677	*	intersect_per_group_2924	1.21915	7.78915	19.462	3.87042	Promoter (<=1kb)	1	173868082	173886636	18555	1	ENSG00000185278.15	ENST00000367704.5	0
chr1	174021570	174023063	1494	*	intersect_per_group_2925	1.31594	3.33937	9.80351	2.92057	Promoter (<=1kb)	1	173931214	174022297	91084	2	ENSG00000135870.11	ENST00000367696.6	0
chr1	174692436	174692470	35	*	intersect_per_group_2929	1.00495	8.20097	17.4652	3.79005	Intron (ENST00000251507.8/ENSG00000152061.23, intron 15 of 20)	1	174700413	174957529	257117	1	ENSG00000152061.23	ENST00000529145.6	-7943
chr1	175520303	175520470	168	*	intersect_per_group_2941	-2.12669	9.04317	1.29971	2.62561	Intron (ENST00000367674.6/ENSG00000116147.16, intron 2 of 22)	1	175538775	175556818	18044	2	ENSG00000235628.1	ENST00000455447.1	36348
chr1	176206358	176207901	1544	*	intersect_per_group_2944	1.18368	5.55478	13.8896	3.42253	Promoter (<=1kb)	1	175944831	176206691	261861	2	ENSG00000143207.19	ENST00000367667.5	0
chr1	176656193	176656609	417	*	intersect_per_group_2948	1.00896	2.58205	6.20872	2.43173	Intron (ENST00000367661.7/ENSG00000116183.10, intron 3 of 4)	1	176616273	176616786	514	2	ENSG00000237514.3	ENST00000423476.1	-39407
chr1	177171257	177171301	45	*	intersect_per_group_2954	2.16163	1.89166	11.9379	2.98455	Promoter (<=1kb)	1	177171497	177282422	110926	1	ENSG00000198797.6	ENST00000361539.4	-196
chr1	178093037	178094714	1678	*	intersect_per_group_2964	1.25564	5.99694	15.7069	3.56705	Promoter (<=1kb)	1	178094141	178473422	379282	1	ENSG00000075391.16	ENST00000367649.7	0
chr1	178542641	178543562	922	*	intersect_per_group_2976	1.3127	5.36662	14.815	3.47129	Promoter (<=1kb)	1	178542752	178545500	2749	1	ENSG00000213057.5	ENST00000367638.1	0
chr1	179025546	179027099	1554	*	intersect_per_group_2982	1.45174	2.94815	9.79971	2.88243	Promoter (<=1kb)	1	179025804	179050316	24513	1	ENSG00000116199.11	ENST00000440702.5	0
chr1	179591599	179591700	102	*	intersect_per_group_2993	1.02844	4.91729	11.0702	3.16892	Promoter (<=1kb)	1	179591613	179691270	99658	1	ENSG00000162782.15	ENST00000367614.5	0
chr1	180229608	180230628	1021	*	intersect_per_group_2999	1.4049	2.92843	9.40246	2.84106	Promoter (<=1kb)	1	180230286	180278982	48697	1	ENSG00000121454.5	ENST00000263726.3	0
chr1	180631800	180633244	1445	*	intersect_per_group_3003	1.27684	4.51071	12.3529	3.23753	Promoter (<=1kb)	1	180632004	180890251	258248	1	ENSG00000143324.13	ENST00000367590.8	0
chr1	181021938	181023364	1427	*	intersect_per_group_3006	1.22189	2.97405	8.26954	2.72722	Promoter (<=1kb)	1	180972712	181023121	50410	2	ENSG00000135823.13	ENST00000542060.5	0
chr1	182839040	182840202	1163	*	intersect_per_group_3042	1.15323	4.80608	11.9134	3.22647	Promoter (<=1kb)	1	182839369	182887751	48383	1	ENSG00000135829.16	ENST00000367549.3	0
chr1	183470181	183472938	2758	*	intersect_per_group_3052	1.13162	5.55768	13.3682	3.38721	Promoter (<=1kb)	1	183472216	183529014	56799	1	ENSG00000116698.20	ENST00000440812.7	0
chr1	184386166	184388799	2634	*	intersect_per_group_3066	1.00397	3.20349	7.43016	2.6592	Promoter (<=1kb)	1	184387058	184629020	241963	1	ENSG00000116667.12	ENST00000235307.6	0
chr1	184754132	184755615	1484	*	intersect_per_group_3069	1.1237	6.38916	15.1014	3.55401	Promoter (<=1kb)	1	184690231	184754913	64683	2	ENSG00000116406.18	ENST00000318130.12	0
chr1	184792872	184792988	117	*	intersect_per_group_3070	1.02374	2.02675	5.15395	2.1986	3' UTR	1	184790724	184805985	15262	2	ENSG00000135842.16	ENST00000417056.5	12997
chr1	185045150	185046523	1374	*	intersect_per_group_3076	1.29112	2.78397	8.26004	2.70532	Promoter (<=1kb)	1	185045364	185102608	57245	1	ENSG00000121481.10	ENST00000367510.7	0
chr1	185156121	185158217	2097	*	intersect_per_group_3077	1.19114	6.18775	15.412	3.5607	Promoter (<=1kb)	1	185157080	185291007	133928	1	ENSG00000116668.12	ENST00000367501.7	0
chr1	185316069	185317977	1909	*	intersect_per_group_3079	1.12073	3.4541	8.68575	2.82169	Promoter (<=1kb)	1	185296388	185317329	20942	2	ENSG00000116679.15	ENST00000367498.7	0
chr1	196608103	196608507	405	*	intersect_per_group_3135	1.1542	2.19431	6.10928	2.36507	Promoter (<=1kb)	1	196225779	196608411	382633	2	ENSG00000162687.16	ENST00000367433.9	0
chr1	200669183	200670753	1571	*	intersect_per_group_3174	1.6437	6.32033	21.8736	3.91618	Promoter (<=1kb)	1	200623896	200669907	46012	2	ENSG00000118197.13	ENST00000447706.6	0
chr1	200738492	200740214	1723	*	intersect_per_group_3175	1.43683	4.17041	12.9976	3.26063	Promoter (<=1kb)	1	200739558	200860704	121147	1	ENSG00000118200.14	ENST00000358823.6	0
chr1	200891051	200891903	853	*	intersect_per_group_3177	1.18359	2.41635	6.75993	2.48237	Promoter (<=1kb)	1	200891074	200901009	9936	1	ENSG00000163362.10	ENST00000451872.6	0
chr1	201023655	201023814	160	*	intersect_per_group_3179	1.47112	4.75629	14.9586	3.44061	Promoter (<=1kb)	1	200969390	201023700	54311	2	ENSG00000116852.14	ENST00000332129.6	0
chr1	201113851	201114754	904	*	intersect_per_group_3181	1.25616	6.16029	16.103	3.60071	Promoter (<=1kb)	1	201113953	201115372	1420	2	ENSG00000232237.3	ENST00000458416.2	618
chr1	201383951	201384404	454	*	intersect_per_group_3191	1.01178	6.08231	13.2807	3.41704	Promoter (<=1kb)	1	201382686	201383573	888	2	ENSG00000159166.13	ENST00000488842.1	-378
chr1	201480524	201480633	110	*	intersect_per_group_3200	1.90698	1.85692	9.71412	2.76246	Downstream (2-3kb)	1	201465958	201469237	3280	2	ENSG00000174307.6	ENST00000367309.1	-11287
chr1	201982312	201983505	1194	*	intersect_per_group_3216	1.368	3.32262	10.1572	2.95232	Promoter (<=1kb)	1	201982372	202001399	19028	1	ENSG00000176393.10	ENST00000481780.5	0
chr1	202207499	202207616	118	*	intersect_per_group_3229	-1.40754	7.42245	2.17488	2.53572	Intron (ENST00000367278.7/ENSG00000133067.17, intron 1 of 17)	1	202210708	202305749	95042	1	ENSG00000133067.17	ENST00000423542.5	-3092
chr1	202808076	202808688	613	*	intersect_per_group_3242	1.04335	2.13273	5.45658	2.26143	Promoter (<=1kb)	1	202727443	202808418	80976	2	ENSG00000117139.16	ENST00000367264.6	0
chr1	202810566	202811134	569	*	intersect_per_group_3243	1.02799	8.76917	18.9211	3.89192	Promoter (<=1kb)	1	202810954	202812156	1203	1	ENSG00000228288.6	ENST00000553157.1	0
chr1	202888363	202889392	1030	*	intersect_per_group_3245	1.06303	4.95203	11.4357	3.20067	Promoter (<=1kb)	1	202878957	202889135	10179	2	ENSG00000183155.4	ENST00000367262.3	0
chr1	202957633	202958661	1029	*	intersect_per_group_3247	1.30031	3.16712	9.26286	2.851	Promoter (<=1kb)	1	202940823	202958389	17567	2	ENSG00000159346.12	ENST00000340990.9	0
chr1	202967170	202967650	481	*	intersect_per_group_3249	1.51718	3.13612	10.8389	2.99774	Promoter (<=1kb)	1	202961869	202967280	5412	2	ENSG00000159348.12	ENST00000367249.8	0
chr1	203026204	203026750	547	*	intersect_per_group_3251	1.03162	3.31234	7.81579	2.71459	Promoter (<=1kb)	1	203026498	203078736	52239	1	ENSG00000143847.15	ENST00000367240.6	0
chr1	203127212	203128532	1321	*	intersect_per_group_3254	1.20247	2.6409	7.37893	2.58734	Promoter (<=1kb)	1	203127708	203167405	39698	1	ENSG00000163485.15	ENST00000337894.8	0
chr1	203504899	203505096	198	*	intersect_per_group_3266	1.02229	3.64473	8.43412	2.81546	Intron (ENST00000367222.6/ENSG00000188770.9, intron 7 of 7)	1	203495970	203499709	3740	1	ENSG00000188770.9	ENST00000448911.1	8929
chr1	204516062	204516802	741	*	intersect_per_group_3296	1.07131	6.89347	15.5869	3.61355	Promoter (<=1kb)	1	204516379	204558119	41741	1	ENSG00000198625.12	ENST00000367183.7	0
chr1	204647613	204647675	63	*	intersect_per_group_3298	1.01308	4.709	10.522	3.10694	Intron (ENST00000367176.7/ENSG00000170382.11, intron 2 of 2)	1	204663872	204664613	742	1	ENSG00000228153.1	ENST00000435021.1	-16197
chr1	204726699	204726810	112	*	intersect_per_group_3300	-1.15345	6.53813	2.38876	2.44981	Promoter (1-2kb)	1	204727991	204728106	116	1	ENSG00000251861.1	ENST00000516052.1	-1181
chr1	205211076	205212033	958	*	intersect_per_group_3310	1.14838	5.18194	12.7032	3.31362	Promoter (<=1kb)	1	205142505	205211566	69062	2	ENSG00000133059.16	ENST00000367161.7	0
chr1	205457093	205457948	856	*	intersect_per_group_3331	1.23748	2.17416	6.48423	2.41392	Promoter (<=1kb)	1	205455948	205457091	1144	2	ENSG00000186007.9	ENST00000629113.1	-2
chr1	205571411	205571450	40	*	intersect_per_group_3341	2.36854	0.381445	6.13405	2.09009	Promoter (2-3kb)	1	205569021	205600462	31442	1	ENSG00000174514.12	ENST00000489709.5	2390
chr1	205748733	205750641	1909	*	intersect_per_group_3345	1.31624	5.3866	14.9036	3.47834	Promoter (<=1kb)	1	205712819	205750276	37458	2	ENSG00000069275.12	ENST00000367142.4	0
chr1	205812104	205813733	1630	*	intersect_per_group_3347	1.57807	4.31426	14.8668	3.4047	Promoter (<=1kb)	1	205789093	205813176	24084	2	ENSG00000133065.10	ENST00000367137.3	0
chr1	206612043	206612854	812	*	intersect_per_group_3362	1.03382	5.07027	11.4285	3.20936	Promoter (<=1kb)	1	206591642	206612459	20818	2	ENSG00000143486.15	ENST00000271764.6	0
chr1	206634443	206636322	1880	*	intersect_per_group_3364	1.22192	3.79498	10.1846	2.99816	Promoter (<=1kb)	1	206635536	206649193	13658	1	ENSG00000143479.15	ENST00000367109.6	0
chr1	206684667	206686273	1607	*	intersect_per_group_3367	1.01073	1.52551	4.08874	1.9287	Promoter (<=1kb)	1	206684944	206732863	47920	1	ENSG00000162889.10	ENST00000294981.8	0
chr1	206909256	206909607	352	*	intersect_per_group_3373	1.14784	3.00232	7.86843	2.68602	Promoter (<=1kb)	1	206904525	206909945	5421	2	ENSG00000162894.11	ENST00000474041.5	338
chr1	207320716	207322153	1438	*	intersect_per_group_3380	1.17274	8.00785	19.3073	3.87357	Promoter (<=1kb)	1	207321508	207360966	39459	1	ENSG00000196352.14	ENST00000367064.7	0
chr1	207911099	207911283	185	*	intersect_per_group_3392	1.09925	4.30171	10.3586	3.05834	Promoter (<=1kb)	1	207880972	207911402	30431	2	ENSG00000174059.16	ENST00000310833.11	119
chr1	211258187	211261175	2989	*	intersect_per_group_3445	1.4328	3.36563	10.7859	3.0136	Promoter (<=1kb)	1	211258377	211276335	17959	1	ENSG00000117625.13	ENST00000534478.5	0
chr1	211382336	211383217	882	*	intersect_per_group_3447	1.14186	3.42373	8.76167	2.82634	Promoter (<=1kb)	1	211382803	211435333	52531	1	ENSG00000153363.12	ENST00000423222.5	0
chr1	211576597	211580049	3453	*	intersect_per_group_3452	1.14713	2.70427	7.20397	2.57389	Promoter (<=1kb)	1	211571568	211578742	7175	2	ENSG00000170385.9	ENST00000367001.4	0
chr1	212284728	212286499	1772	*	intersect_per_group_3464	1.25741	6.27	16.3801	3.62352	Promoter (<=1kb)	1	212285537	212361863	76327	1	ENSG00000066027.11	ENST00000261461.6	0
chr1	212432595	212434544	1950	*	intersect_per_group_3467	1.0785	2.15222	5.65698	2.29413	Promoter (<=1kb)	1	212432887	212446379	13493	1	ENSG00000117691.9	ENST00000366988.4	0
chr1	212558056	212559126	1071	*	intersect_per_group_3472	1.25807	4.12682	11.2621	3.1201	Promoter (<=1kb)	1	212557833	212559731	1899	2	ENSG00000260805.2	ENST00000564287.2	605
chr1	212608110	212609795	1686	*	intersect_per_group_3475	1.14894	5.59398	13.6222	3.4071	Promoter (<=1kb)	1	212608628	212620772	12145	1	ENSG00000162772.16	ENST00000613954.4	0
chr1	212664974	212665942	969	*	intersect_per_group_3477	1.48494	3.65383	12.0263	3.14406	Promoter (<=1kb)	1	212653999	212665434	11436	2	ENSG00000237980.1	ENST00000446962.1	0
chr1	212699018	212699754	737	*	intersect_per_group_3481	1.62984	2.72616	10.5317	2.93148	Promoter (<=1kb)	1	212686418	212699985	13568	2	ENSG00000123685.8	ENST00000243440.1	231
chr1	213987487	213989831	2345	*	intersect_per_group_3490	1.20564	2.89	7.97187	2.68503	Promoter (<=1kb)	1	213987935	214041502	53568	1	ENSG00000117707.15	ENST00000498508.6	0
chr1	214280697	214282128	1432	*	intersect_per_group_3493	1.02611	3.16608	7.48435	2.66112	Promoter (<=1kb)	1	214281102	214337131	56030	1	ENSG00000143499.13	ENST00000491455.5	0
chr1	214550204	214552708	2505	*	intersect_per_group_3500	1.16313	2.63304	7.13592	2.55691	Promoter (<=1kb)	1	214348696	214551223	202528	2	ENSG00000152104.11	ENST00000366956.9	0
chr1	215566835	215568969	2135	*	intersect_per_group_3508	1.0214	3.5278	8.19091	2.77807	Promoter (<=1kb)	1	215567392	215621807	54416	1	ENSG00000136636.12	ENST00000259154.8	0
chr1	216600826	216601619	794	*	intersect_per_group_3514	1.29234	4.99944	13.6941	3.37111	Intron (ENST00000616180.4/ENSG00000196482.16, intron 3 of 6)	1	216503246	216715253	212008	2	ENSG00000196482.16	ENST00000616180.4	113634
chr1	220093773	220094831	1059	*	intersect_per_group_3553	1.36827	4.69327	13.6978	3.34987	Promoter (<=1kb)	1	220094102	220148041	53940	1	ENSG00000067704.9	ENST00000366922.2	0
chr1	220271925	220272936	1012	*	intersect_per_group_3554	1.01846	4.65969	10.4652	3.09802	Promoter (<=1kb)	1	220148293	220272454	124162	2	ENSG00000118873.15	ENST00000358951.6	0
chr1	221709109	221709391	283	*	intersect_per_group_3568	-1.3225	6.51829	2.00611	2.39567	Promoter (2-3kb)	1	221702427	221711816	9390	2	ENSG00000143507.17	ENST00000494642.1	2425
chr1	222711530	222713786	2257	*	intersect_per_group_3584	1.08417	4.96447	11.6456	3.21801	Promoter (<=1kb)	1	222712553	222735196	22644	1	ENSG00000162819.11	ENST00000340934.9	0
chr1	224113655	224114714	1060	*	intersect_per_group_3610	1.05072	2.89976	7.07858	2.58236	Promoter (<=1kb)	1	224114087	224162047	47961	1	ENSG00000143756.11	ENST00000366862.9	0
chr1	224182945	224184223	1279	*	intersect_per_group_3611	1.41189	2.79965	9.11033	2.79805	Promoter (<=1kb)	1	224183171	224193441	10271	1	ENSG00000143753.12	ENST00000323699.8	0
chr1	224356715	224357825	1111	*	intersect_per_group_3614	1.25274	5.26932	13.9394	3.40658	Promoter (<=1kb)	1	224356850	224379452	22603	1	ENSG00000143771.11	ENST00000465271.5	0
chr1	224433248	224435474	2227	*	intersect_per_group_3615	1.24032	2.13702	6.41121	2.39893	Promoter (<=1kb)	1	224434660	224588616	153957	1	ENSG00000143786.7	ENST00000471578.5	0
chr1	225426610	225429039	2430	*	intersect_per_group_3631	1.15255	2.89843	7.66648	2.65133	Promoter (<=1kb)	1	225401502	225428035	26534	2	ENSG00000143815.14	ENST00000272163.8	0
chr1	225652072	225654068	1997	*	intersect_per_group_3637	1.37755	3.3615	10.3324	2.97213	Promoter (<=1kb)	1	225486835	225653142	166308	2	ENSG00000154380.17	ENST00000366844.7	0
chr1	225923867	225924690	824	*	intersect_per_group_3648	1.50683	6.17461	19.3892	3.7847	Promoter (<=1kb)	1	225919877	225924110	4234	2	ENSG00000143811.17	ENST00000612651.4	0
chr1	225999128	225999810	683	*	intersect_per_group_3649	1.07037	7.21681	16.255	3.67083	Promoter (<=1kb)	1	225982702	225999331	16630	2	ENSG00000143751.9	ENST00000272091.7	0
chr1	226061639	226064936	3298	*	intersect_per_group_3650	1.27876	3.47373	9.8546	2.93813	Promoter (<=1kb)	1	226061851	226071523	9673	1	ENSG00000163041.9	ENST00000366816.5	0
chr1	226082913	226084150	1238	*	intersect_per_group_3651	1.51344	3.23441	11.0888	3.02885	Promoter (<=1kb)	1	226083639	226089496	5858	1	ENSG00000225518.2	ENST00000602806.1	0
chr1	226186198	226187163	966	*	intersect_per_group_3655	1.31558	2.35275	7.34509	2.54817	Promoter (<=1kb)	1	226144679	226186730	42052	2	ENSG00000182827.8	ENST00000366812.5	0
chr1	226308392	226309758	1367	*	intersect_per_group_3658	1.09435	2.66034	6.81545	2.52052	Promoter (<=1kb)	1	226231149	226309172	78024	2	ENSG00000183814.15	ENST00000460719.5	0
chr1	226407467	226408773	1307	*	intersect_per_group_3660	1.01797	3.33765	7.78403	2.71388	Promoter (<=1kb)	1	226360691	226408073	47383	2	ENSG00000143799.12	ENST00000366794.9	0
chr1	226870183	226871196	1014	*	intersect_per_group_3672	1.1411	2.69438	7.14791	2.56588	Promoter (<=1kb)	1	226870184	226881970	11787	1	ENSG00000143801.16	ENST00000524196.5	0
chr1	227317097	227319380	2284	*	intersect_per_group_3676	1.04452	3.0864	7.42895	2.64563	Promoter (<=1kb)	1	226989865	227317182	327318	2	ENSG00000143776.18	ENST00000366767.7	0
chr1	227727957	227728885	929	*	intersect_per_group_3682	1.04629	2.88937	7.03235	2.57552	Promoter (<=1kb)	1	227728539	227734352	5814	1	ENSG00000143740.14	ENST00000480897.5	0
chr1	227734871	227735705	835	*	intersect_per_group_3683	1.09579	3.26449	8.11452	2.7419	Promoter (<=1kb)	1	227731189	227735411	4223	2	ENSG00000081692.12	ENST00000366758.7	0
chr1	227845074	227845201	128	*	intersect_per_group_3687	1.26741	5.63841	14.9805	3.49946	Intron (ENST00000366757.3/ENSG00000185888.5, intron 3 of 4)	1	227815693	227846470	30778	1	ENSG00000185888.5	ENST00000366757.3	29381
chr1	228043601	228043716	116	*	intersect_per_group_3694	-1.36087	8.27332	2.61054	2.68749	Intron (ENST00000284523.1/ENSG00000154342.5, intron 2 of 3)	1	228073909	228076550	2642	2	ENSG00000276255.2	ENST00000623471.1	32834
chr1	228082419	228082873	455	*	intersect_per_group_3697	1.26233	4.56996	12.3614	3.24271	Promoter (<=1kb)	1	228082660	228099211	16552	1	ENSG00000143761.14	ENST00000540651.5	0
chr1	228108953	228110202	1250	*	intersect_per_group_3699	1.24293	3.28095	9.13208	2.8493	Promoter (<=1kb)	1	228106679	228109004	2326	2	ENSG00000162910.18	ENST00000366735.5	0
chr1	228162612	228162918	307	*	intersect_per_group_3703	1.14153	2.07359	5.78078	2.30076	Promoter (1-2kb)	1	228164094	228164848	755	2	ENSG00000203684.5	ENST00000496552.1	1930
chr1	228165169	228166669	1501	*	intersect_per_group_3704	1.32929	6.5998	18.0967	3.73858	Promoter (<=1kb)	1	228165815	228182257	16443	1	ENSG00000181873.12	ENST00000366711.3	0
chr1	228213039	228213750	712	*	intersect_per_group_3706	1.14688	3.11819	8.11908	2.72653	Promoter (<=1kb)	1	228203506	228213660	10155	2	ENSG00000162913.9	ENST00000295012.5	0
chr1	228406351	228407946	1596	*	intersect_per_group_3707	1.35375	3.28716	9.95693	2.93018	Promoter (<=1kb)	1	228393676	228406840	13165	2	ENSG00000154370.14	ENST00000284551.10	0
chr1	228416369	228416772	404	*	intersect_per_group_3708	1.29898	3.75916	10.7102	3.04171	Promoter (<=1kb)	1	228408036	228416646	8611	2	ENSG00000162931.11	ENST00000366698.6	0
chr1	228486412	228487465	1054	*	intersect_per_group_3709	1.18873	2.45847	6.88366	2.50362	Promoter (<=1kb)	1	228487061	228495766	8706	1	ENSG00000168159.10	ENST00000305943.7	0
chr1	228488544	228488572	29	*	intersect_per_group_3710	1.6263	7.12461	24.0824	4.05341	Promoter (<=1kb)	1	228488222	228495766	7545	1	ENSG00000168159.10	ENST00000482739.2	322
chr1	228633045	228633201	157	*	intersect_per_group_3717	1.40151	3.80812	11.702	3.13012	Promoter (<=1kb)	1	228632631	228632749	119	2	ENSG00000199334.1	ENST00000362464.1	-296
chr1	228734901	228735670	770	*	intersect_per_group_3719	1.3417	2.31895	7.41188	2.55223	Promoter (<=1kb)	1	228735077	228746669	11593	1	ENSG00000116574.5	ENST00000366691.3	0
chr1	229271142	229271367	226	*	intersect_per_group_3729	1.70752	2.43886	10.2313	2.87481	Promoter (<=1kb)	1	229271194	229303894	32701	1	ENSG00000168118.11	ENST00000473894.1	0
chr1	229508063	229508687	625	*	intersect_per_group_3732	1.18962	6.82891	16.8571	3.68291	Promoter (<=1kb)	1	229440260	229508341	68082	2	ENSG00000069248.11	ENST00000261396.5	0
chr1	229557829	229559670	1842	*	intersect_per_group_3733	1.00446	2.99308	7.01089	2.58544	Promoter (<=1kb)	1	229516582	229558695	42114	2	ENSG00000135776.4	ENST00000344517.4	0
chr1	229625185	229626791	1607	*	intersect_per_group_3734	1.50696	2.04486	7.65378	2.54827	Promoter (<=1kb)	1	229626234	229660199	33966	1	ENSG00000135763.9	ENST00000258243.6	0
chr1	230426510	230426706	197	*	intersect_per_group_3739	1.54833	4.56035	15.2628	3.44779	Promoter (<=1kb)	1	230426491	230436822	10332	1	ENSG00000282564.1	ENST00000633012.1	19
chr1	230714147	230714243	97	*	intersect_per_group_3742	-1.14003	3.86979	1.20967	1.82364	Promoter (<=1kb)	1	230702523	230714297	11775	2	ENSG00000135744.7	ENST00000366667.4	54
chr1	230868770	230869018	249	*	intersect_per_group_3746	1.5471	3.19399	11.2561	3.04003	Promoter (<=1kb)	1	230843671	230868998	25328	2	ENSG00000119280.16	ENST00000522201.1	0
chr1	231339512	231339635	124	*	intersect_per_group_3755	1.43424	1.34889	5.34764	2.12044	Promoter (<=1kb)	1	231339427	231352764	13338	1	ENSG00000010072.15	ENST00000366644.3	85
chr1	232805757	232805943	187	*	intersect_per_group_3772	1.14443	1.28065	4.04158	1.87228	Promoter (<=1kb)	1	232804892	232808407	3516	1	ENSG00000212916.4	ENST00000418460.2	865
chr1	233327264	233327869	606	*	intersect_per_group_3779	1.38189	1.76258	6.19953	2.31645	Promoter (<=1kb)	1	233327768	233374134	46367	1	ENSG00000143674.10	ENST00000366623.7	0
chr1	235327594	235329656	2063	*	intersect_per_group_3831	1.33063	7.01159	19.1501	3.81566	Promoter (<=1kb)	1	235166895	235328217	161323	2	ENSG00000054267.20	ENST00000264183.7	0
chr1	235866070	235867631	1562	*	intersect_per_group_3835	1.23813	4.86978	12.8464	3.3013	Promoter (<=1kb)	1	235661041	235866920	205880	2	ENSG00000143669.13	ENST00000389793.6	0
chr1	235883704	235883806	103	*	intersect_per_group_3836	-1.21064	9.83103	3.67984	2.95521	Promoter (<=1kb)	1	235791573	235883640	92068	2	ENSG00000143669.13	ENST00000465349.5	-64
chr1	236063368	236065418	2051	*	intersect_per_group_3842	1.08476	2.34427	6.09329	2.38371	Promoter (<=1kb)	1	235975830	236065109	89280	2	ENSG00000116962.14	ENST00000366595.7	0
chr1	236281340	236282605	1266	*	intersect_per_group_3845	1.23128	4.06235	10.8851	3.083	Promoter (<=1kb)	1	236215555	236281985	66431	2	ENSG00000086619.13	ENST00000354619.9	0
chr1	236395187	236395235	49	*	intersect_per_group_3846	1.60284	3.70738	13.2982	3.24835	Promoter (<=1kb)	1	236395416	236484914	89499	1	ENSG00000186197.13	ENST00000359362.5	-181
chr1	236686155	236686955	801	*	intersect_per_group_3851	1.03541	1.00428	3.10815	1.61175	Promoter (<=1kb)	1	236686454	236764620	78167	1	ENSG00000077522.12	ENST00000542672.5	0
chr1	241356793	241357396	604	*	intersect_per_group_3886	1.06934	3.11868	7.64295	2.67374	Promoter (<=1kb)	1	240775515	241356915	581401	2	ENSG00000182901.16	ENST00000366563.5	0
chr1	241582861	241583253	393	*	intersect_per_group_3892	-1.43156	7.67197	2.21496	2.5713	Intron (ENST00000366558.7/ENSG00000117009.11, intron 10 of 14)	1	241568635	241593459	24825	1	ENSG00000117009.11	ENST00000366555.5	14226
chr1	241849231	241849396	166	*	intersect_per_group_3897	1.15981	1.81549	5.29058	2.18683	Promoter (<=1kb)	1	241848983	241858718	9736	1	ENSG00000174371.16	ENST00000493702.5	248
chr1	242523725	242525489	1765	*	intersect_per_group_3902	1.13156	1.50974	4.49871	2.00152	Promoter (<=1kb)	1	242082986	242524518	441533	2	ENSG00000180287.16	ENST00000536534.6	0
chr1	244047568	244050318	2751	*	intersect_per_group_3910	1.28902	3.03337	8.85604	2.79591	Promoter (<=1kb)	1	244048939	244057472	8534	1	ENSG00000179456.10	ENST00000622512.1	0
chr1	244450733	244452427	1695	*	intersect_per_group_3920	1.07216	3.84381	9.18446	2.90961	Promoter (<=1kb)	1	244408494	244452134	43641	2	ENSG00000035687.9	ENST00000366535.3	0
chr1	244461238	244461698	461	*	intersect_per_group_3921	1.28784	2.54715	7.66076	2.60974	Promoter (<=1kb)	1	244461371	244640356	178986	1	ENSG00000179397.17	ENST00000366531.7	0
chr1	244652518	244653846	1329	*	intersect_per_group_3923	1.40477	5.64604	16.5971	3.59951	Promoter (<=1kb)	1	244652935	244709033	56099	1	ENSG00000121644.18	ENST00000302550.15	0
chr1	244834032	244836428	2397	*	intersect_per_group_3924	1.06692	4.78593	11.1212	3.16247	Promoter (<=1kb)	1	244835322	244845057	9736	1	ENSG00000203667.9	ENST00000411948.6	0
chr1	244862866	244865229	2364	*	intersect_per_group_3925	1.18181	2.76306	7.53689	2.62058	Promoter (<=1kb)	1	244851166	244864542	13377	2	ENSG00000153187.17	ENST00000444376.6	0
chr1	244969467	244971668	2202	*	intersect_per_group_3927	1.30831	5.50877	15.119	3.50002	Promoter (<=1kb)	1	244969705	245091789	122085	1	ENSG00000203666.12	ENST00000391837.7	0
chr1	246506704	246507549	846	*	intersect_per_group_3939	1.08561	2.48076	6.38714	2.442	Promoter (<=1kb)	1	245749342	246507257	757916	2	ENSG00000185420.18	ENST00000490107.5	0
chr1	246565963	246567132	1170	*	intersect_per_group_3940	1.0221	5.85528	12.9222	3.37695	Promoter (<=1kb)	1	246540560	246566324	25765	2	ENSG00000162851.7	ENST00000366514.4	0
chr1	246723840	246725026	1187	*	intersect_per_group_3944	1.19753	2.72158	7.53532	2.61552	Promoter (<=1kb)	1	246724047	246768137	44091	1	ENSG00000143653.9	ENST00000366510.3	0
chr1	247114781	247115004	224	*	intersect_per_group_3951	1.03293	1.79738	4.72393	2.09108	Promoter (2-3kb)	1	247110160	247112417	2258	2	ENSG00000221953.5	ENST00000623686.1	-2364
chr1	247331021	247331657	637	*	intersect_per_group_3953	1.34618	2.83825	8.75832	2.76517	Promoter (<=1kb)	1	247297412	247331743	34332	2	ENSG00000162714.12	ENST00000294753.8	86
chr1	247639256	247640127	872	*	intersect_per_group_3960	1.20738	3.20346	8.70652	2.79805	Promoter (<=1kb)	1	247639749	247747062	107314	1	ENSG00000235749.2	ENST00000449298.1	0
chr1	247857047	247858672	1626	*	intersect_per_group_3963	1.00128	1.6908	4.38638	2.01385	Promoter (<=1kb)	1	247857199	247878205	21007	1	ENSG00000162722.8	ENST00000366481.3	0
chr1	248837698	248839399	1702	*	intersect_per_group_3970	1.13489	3.98111	9.93858	2.99274	Promoter (<=1kb)	1	248838210	248847208	8999	1	ENSG00000171161.12	ENST00000510904.5	0
chr1	248858310	248859487	1178	*	intersect_per_group_3971	1.14812	2.62035	7.02359	2.54151	Promoter (<=1kb)	1	248850006	248858713	8708	2	ENSG00000171163.15	ENST00000463519.5	0
chr1	248905861	248906910	1050	*	intersect_per_group_3973	1.20557	2.38065	6.79673	2.48251	Promoter (<=1kb)	1	248906196	248919946	13751	1	ENSG00000185220.11	ENST00000355360.8	0
chr10	624845	624899	55	*	intersect_per_group_3976	1.28042	1.02412	3.91679	1.79513	Intron (ENST00000280886.11/ENSG00000151240.16, intron 1 of 36)	10	628638	631255	2618	1	ENSG00000225140.1	ENST00000451601.1	-3739
chr10	1048916	1049711	796	*	intersect_per_group_3979	1.10436	4.53145	10.8928	3.12302	Promoter (<=1kb)	10	1049538	1132297	82760	1	ENSG00000047056.14	ENST00000358220.5	0
chr10	1056657	1056813	157	*	intersect_per_group_3980	1.81665	1.35549	7.29747	2.41318	Promoter (<=1kb)	10	1056858	1132170	75313	1	ENSG00000047056.14	ENST00000263150.8	-45
chr10	3068577	3068731	155	*	intersect_per_group_3985	1.80001	1.69085	8.37015	2.59228	Promoter (<=1kb)	10	3068627	3136793	68167	1	ENSG00000067057.16	ENST00000381075.6	0
chr10	3172326	3173244	919	*	intersect_per_group_3987	1.3203	3.01562	9.02773	2.81181	Promoter (<=1kb)	10	3137730	3172807	35078	2	ENSG00000107959.15	ENST00000224949.8	0
chr10	3785190	3786167	978	*	intersect_per_group_3991	1.29575	1.98827	6.33632	2.36801	Promoter (<=1kb)	10	3775996	3785275	9280	2	ENSG00000067082.14	ENST00000497571.5	0
chr10	4826116	4826679	564	*	intersect_per_group_4010	1.33882	2.42655	7.66729	2.5962	Promoter (<=1kb)	10	4826177	4848062	21886	1	ENSG00000165568.17	ENST00000474119.5	0
chr10	5412234	5413235	1002	*	intersect_per_group_4018	1.07042	2.60442	6.56947	2.48206	Promoter (<=1kb)	10	5412551	5458463	45913	1	ENSG00000173848.18	ENST00000355029.8	0
chr10	5446467	5446700	234	*	intersect_per_group_4020	1.14397	4.18093	10.4493	3.05573	Promoter (<=1kb)	10	5446609	5452897	6289	1	ENSG00000173848.18	ENST00000486354.1	0
chr10	5812455	5814364	1910	*	intersect_per_group_4026	1.23545	3.70906	10.0877	2.98156	Promoter (<=1kb)	10	5765223	5813549	48327	2	ENSG00000057608.16	ENST00000380191.8	0
chr10	5888798	5890800	2003	*	intersect_per_group_4028	1.2438	2.93912	8.32871	2.72986	Promoter (<=1kb)	10	5890203	5937594	47392	1	ENSG00000134452.19	ENST00000397269.7	0
chr10	5977370	5977774	405	*	intersect_per_group_4030	2.0287	1.74788	10.2124	2.80325	Promoter (<=1kb)	10	5943639	5977611	33973	2	ENSG00000134470.20	ENST00000620345.4	0
chr10	6088586	6089423	838	*	intersect_per_group_4031	1.07942	2.53353	6.46699	2.4595	Promoter (<=1kb)	10	6088987	6116880	27894	1	ENSG00000134453.15	ENST00000379888.8	0
chr10	6144594	6145090	497	*	intersect_per_group_4033	1.46011	2.72919	9.26014	2.80625	Promoter (<=1kb)	10	6144934	6235532	90599	1	ENSG00000170525.18	ENST00000379789.8	0
chr10	6163400	6164093	694	*	intersect_per_group_4035	1.22973	2.69638	7.66887	2.62822	Intron (ENST00000379789.8/ENSG00000170525.18, intron 1 of 14)	10	6152207	6152262	56	2	ENSG00000283634.1	ENST00000636544.1	-11138
chr10	6579519	6581106	1588	*	intersect_per_group_4042	1.04522	2.87606	6.99895	2.56986	Promoter (<=1kb)	10	6427143	6580301	153159	2	ENSG00000065675.14	ENST00000263125.9	0
chr10	7787601	7788794	1194	*	intersect_per_group_4052	1.04624	2.82788	6.90513	2.5525	Promoter (<=1kb)	10	7750962	7787981	37020	2	ENSG00000151657.11	ENST00000379562.8	0
chr10	7818163	7818905	743	*	intersect_per_group_4054	1.06796	1.82134	4.91485	2.127	Promoter (<=1kb)	10	7818504	8016627	198124	1	ENSG00000165632.7	ENST00000344293.5	0
chr10	11035260	11035414	155	*	intersect_per_group_4076	1.17374	1.24564	4.06607	1.87021	Intron (ENST00000637215.1/ENSG00000048740.18, intron 2 of 14)	10	11030334	11030868	535	2	ENSG00000229206.3	ENST00000428853.3	-4392
chr10	11611117	11612157	1041	*	intersect_per_group_4081	1.08959	1.9149	5.20329	2.18875	Promoter (<=1kb)	10	11453946	11611754	157809	2	ENSG00000148429.14	ENST00000609104.5	0
chr10	11742421	11742643	223	*	intersect_per_group_4085	1.12468	3.23355	8.2314	2.75114	Promoter (<=1kb)	10	11742446	11755581	13136	1	ENSG00000134463.14	ENST00000420401.5	0
chr10	11823079	11824108	1030	*	intersect_per_group_4088	1.3868	2.89679	9.19004	2.81628	Promoter (<=1kb)	10	11823339	11866776	43438	1	ENSG00000148426.12	ENST00000474155.1	0
chr10	12042310	12043589	1280	*	intersect_per_group_4092	1.07707	5.04341	11.75	3.23216	Promoter (<=1kb)	10	11920022	12042834	122813	2	ENSG00000151461.19	ENST00000357604.9	0
chr10	12349224	12349628	405	*	intersect_per_group_4100	1.6784	3.73089	14.1423	3.31275	Promoter (<=1kb)	10	12349482	12835545	486064	1	ENSG00000183049.12	ENST00000619168.4	0
chr10	12350674	12350712	39	*	intersect_per_group_4101	1.28525	4.28878	11.8901	3.18419	Promoter (<=1kb)	10	12349733	12826143	476411	1	ENSG00000183049.12	ENST00000378845.5	941
chr10	13099033	13101063	2031	*	intersect_per_group_4116	1.16366	3.46552	9.00386	2.85493	Promoter (<=1kb)	10	13099449	13136923	37475	1	ENSG00000123240.16	ENST00000263036.9	0
chr10	13299412	13300356	945	*	intersect_per_group_4118	1.00105	5.41897	11.8473	3.26801	Promoter (<=1kb)	10	13277796	13299763	21968	2	ENSG00000107537.13	ENST00000396913.6	0
chr10	13301982	13302771	790	*	intersect_per_group_4119	1.17042	5.50449	13.6402	3.40222	Promoter (<=1kb)	10	13277843	13302412	24570	2	ENSG00000107537.13	ENST00000396920.7	0
chr10	13529309	13529634	326	*	intersect_per_group_4123	1.34683	2.1227	6.94265	2.46798	Promoter (<=1kb)	10	13496788	13528974	32187	2	ENSG00000165626.16	ENST00000466271.1	-335
chr10	13777055	13777247	193	*	intersect_per_group_4129	1.21807	1.49612	4.80684	2.05363	Intron (ENST00000357447.6/ENSG00000151474.20, intron 6 of 24)	10	13729383	13756200	26818	1	ENSG00000234091.1	ENST00000449462.1	47672
chr10	14185929	14186054	126	*	intersect_per_group_4140	1.36512	1.44857	5.30749	2.13028	Intron (ENST00000357447.6/ENSG00000151474.20, intron 2 of 24)	10	14074284	14087605	13322	1	ENSG00000235410.1	ENST00000451617.1	111645
chr10	14877807	14879558	1752	*	intersect_per_group_4150	1.28477	4.91416	13.4095	3.34509	Promoter (<=1kb)	10	14878820	14904315	25496	1	ENSG00000152455.15	ENST00000378331.5	0
chr10	14959095	14960294	1200	*	intersect_per_group_4152	1.24653	8.03477	20.4368	3.92939	Promoter (<=1kb)	10	14959439	14972851	13413	1	ENSG00000197889.9	ENST00000407572.5	0
chr10	15088207	15089125	919	*	intersect_per_group_4157	1.25432	4.33047	11.7161	3.17365	Promoter (<=1kb)	10	15077523	15088776	11254	2	ENSG00000176244.6	ENST00000356189.5	0
chr10	15096846	15097778	933	*	intersect_per_group_4158	1.26336	8.20799	21.1041	3.96865	Promoter (<=1kb)	10	15097180	15104251	7072	1	ENSG00000152464.14	ENST00000378203.5	0
chr10	15167882	15169101	1220	*	intersect_per_group_4160	1.47333	2.74374	9.39498	2.82158	Promoter (<=1kb)	10	15107866	15168693	60828	2	ENSG00000152465.17	ENST00000378165.8	0
chr10	15369693	15370579	887	*	intersect_per_group_4164	1.15379	2.09635	5.88931	2.31986	Promoter (<=1kb)	10	15211643	15371059	159417	2	ENSG00000148468.16	ENST00000378116.8	480
chr10	17227190	17231079	3890	*	intersect_per_group_4191	1.00236	4.89732	10.814	3.1466	Promoter (<=1kb)	10	17228259	17229950	1692	1	ENSG00000026025.14	ENST00000478317.5	0
chr10	17650767	17650807	41	*	intersect_per_group_4198	1.74384	4.80291	18.4354	3.65754	Intron (ENST00000377524.7/ENSG00000136738.14, intron 1 of 13)	10	17644208	17700221	56014	1	ENSG00000136738.14	ENST00000377500.1	6559
chr10	17984025	17984285	261	*	intersect_per_group_4204	-1.17241	6.86069	2.48764	2.50441	Intron (ENST00000377369.6/ENSG00000148482.11, intron 6 of 12)	10	18003104	18007270	4167	2	ENSG00000226083.5	ENST00000445287.1	22985
chr10	18658689	18660159	1471	*	intersect_per_group_4213	1.09581	4.31236	10.3542	3.05889	Promoter (<=1kb)	10	18659405	18681639	22235	1	ENSG00000165997.4	ENST00000377275.3	0
chr10	19815389	19817920	2532	*	intersect_per_group_4222	1.02233	3.36752	7.87128	2.7267	Promoter (<=1kb)	10	19816239	20280357	464119	1	ENSG00000120594.16	ENST00000377242.7	0
chr10	21495585	21497577	1993	*	intersect_per_group_4249	1.32937	4.72538	13.3875	3.33005	Promoter (<=1kb)	10	21492658	21497262	4605	2	ENSG00000204682.5	ENST00000377113.5	0
chr10	21525453	21527987	2535	*	intersect_per_group_4252	1.27384	3.99713	11.0833	3.09427	Promoter (<=1kb)	10	21513478	21525682	12205	2	ENSG00000180592.16	ENST00000449193.6	0
chr10	21533405	21535499	2095	*	intersect_per_group_4253	1.75929	4.61137	17.9963	3.62103	Promoter (<=1kb)	10	21534165	21557182	23018	1	ENSG00000078403.16	ENST00000377100.7	0
chr10	22002783	22004028	1246	*	intersect_per_group_4259	1.03212	4.16613	9.56487	2.97554	Promoter (<=1kb)	10	21756537	22003725	247189	2	ENSG00000136770.10	ENST00000376980.7	0
chr10	22320897	22322331	1435	*	intersect_per_group_4266	1.80019	2.17313	10.051	2.83026	Promoter (<=1kb)	10	22321211	22331484	10274	1	ENSG00000168283.13	ENST00000376663.7	0
chr10	22340282	22341472	1191	*	intersect_per_group_4268	1.19533	3.85304	10.1133	2.99696	Promoter (<=1kb)	10	22340377	22340615	239	2	ENSG00000272366.1	ENST00000607385.1	0
chr10	22435020	22435020	1	*	intersect_per_group_4271	-2.24879	262.94	54.5332	7.31955	Intron (ENST00000487973.1/ENSG00000077327.15, intron 2 of 3)	10	22391805	22454224	62420	1	ENSG00000077327.15	ENST00000487973.1	43215
chr10	22714011	22714383	373	*	intersect_per_group_4278	1.28829	2.84299	8.38604	2.72564	Promoter (<=1kb)	10	22537015	22714108	177094	2	ENSG00000150867.13	ENST00000545335.5	0
chr10	23095123	23096472	1350	*	intersect_per_group_4283	1.69704	2.83865	11.4462	3.02546	Promoter (<=1kb)	10	23095506	23122013	26508	1	ENSG00000148450.12	ENST00000376510.7	0
chr10	23344288	23344767	480	*	intersect_per_group_4288	1.52441	2.37713	8.71491	2.71062	Promoter (<=1kb)	10	23203375	23344694	141320	2	ENSG00000179133.12	ENST00000376501.6	0
chr10	23438631	23439467	837	*	intersect_per_group_4290	1.21572	2.34906	6.77843	2.47606	Promoter (<=1kb)	10	23439458	23442390	2933	1	ENSG00000165312.6	ENST00000376495.4	0
chr10	24360481	24360669	189	*	intersect_per_group_4298	1.08655	2.18184	5.75713	2.3131	Intron (ENST00000376462.5/ENSG00000120549.17, intron 3 of 18)	10	24275685	24275781	97	1	ENSG00000207930.1	ENST00000385195.1	84796
chr10	24721614	24725217	3604	*	intersect_per_group_4310	1.34859	3.52487	10.5232	3.00433	Promoter (<=1kb)	10	24583609	24723668	140060	2	ENSG00000107863.17	ENST00000396432.6	0
chr10	26697153	26698336	1184	*	intersect_per_group_4341	1.11606	2.06407	5.64149	2.27881	Promoter (<=1kb)	10	26697659	26746798	49140	1	ENSG00000148459.15	ENST00000376215.9	0
chr10	26857466	26857587	122	*	intersect_per_group_4343	1.51404	1.33764	5.6765	2.17219	Intron (ENST00000376170.8/ENSG00000136754.16, intron 1 of 9)	10	26748570	26860863	112294	2	ENSG00000136754.16	ENST00000376140.3	3276
chr10	26859857	26861315	1459	*	intersect_per_group_4344	1.25178	6.47166	16.7926	3.65903	Promoter (<=1kb)	10	26746593	26860892	114300	2	ENSG00000136754.16	ENST00000376170.8	0
chr10	27099586	27100814	1229	*	intersect_per_group_4346	1.05723	4.97996	11.4439	3.2035	Promoter (<=1kb)	10	27004116	27100498	96383	2	ENSG00000107890.16	ENST00000436985.6	0
chr10	27154147	27156179	2033	*	intersect_per_group_4347	1.04089	3.93057	9.14461	2.9141	Promoter (<=1kb)	10	27154824	27186919	32096	1	ENSG00000120539.14	ENST00000375946.8	0
chr10	27742280	27743499	1220	*	intersect_per_group_4351	1.24246	2.68698	7.72347	2.63348	Promoter (<=1kb)	10	27718563	27743545	24983	2	ENSG00000150051.13	ENST00000460919.2	46
chr10	28302316	28303827	1512	*	intersect_per_group_4362	1.51677	5.47545	17.5294	3.64414	Promoter (<=1kb)	10	28303300	28307658	4359	1	ENSG00000282996.1	ENST00000634334.1	0
chr10	28531928	28534193	2266	*	intersect_per_group_4366	1.39541	3.59201	11.0799	3.05935	Promoter (<=1kb)	10	28532493	28623112	90620	1	ENSG00000095787.21	ENST00000375664.8	0
chr10	29734833	29737023	2191	*	intersect_per_group_4398	1.23935	4.32348	11.5683	3.16122	Promoter (<=1kb)	10	29457338	29735804	278467	2	ENSG00000197321.14	ENST00000375400.7	0
chr10	31031277	31032637	1361	*	intersect_per_group_4430	1.52951	4.91412	16.0734	3.52278	Promoter (<=1kb)	10	30844638	31031937	187300	2	ENSG00000183621.15	ENST00000413025.5	0
chr10	31318190	31321075	2886	*	intersect_per_group_4435	1.58674	3.79768	13.4108	3.26367	Promoter (<=1kb)	10	31318495	31529202	210708	1	ENSG00000148516.21	ENST00000488625.6	0
chr10	31602658	31604072	1415	*	intersect_per_group_4436	1.42975	4.60063	14.0881	3.37077	Promoter (<=1kb)	10	31604600	31606218	1619	1	ENSG00000223834.2	ENST00000420945.1	-528
chr10	31927379	31929890	2512	*	intersect_per_group_4443	1.29077	3.43542	9.85168	2.93424	Promoter (<=1kb)	10	31805404	31928876	123473	2	ENSG00000165322.17	ENST00000375245.8	0
chr10	32055593	32056859	1267	*	intersect_per_group_4447	1.06636	4.22496	9.94184	3.01496	Promoter (<=1kb)	10	32009010	32056431	47422	2	ENSG00000170759.10	ENST00000302418.4	0
chr10	32345965	32347873	1909	*	intersect_per_group_4453	1.20424	4.93379	12.6724	3.29323	Promoter (<=1kb)	10	32267751	32347218	79468	2	ENSG00000120616.15	ENST00000319778.10	0
chr10	32680966	32681630	665	*	intersect_per_group_4457	-1.26369	11.272	4.11102	3.11961	Intron (ENST00000375025.9/ENSG00000150076.23, intron 3 of 22)	10	32685969	32876553	190585	1	ENSG00000150076.23	ENST00000302316.11	-4339
chr10	33333573	33335757	2185	*	intersect_per_group_4475	1.0308	3.2158	7.61356	2.68138	Promoter (<=1kb)	10	33177492	33334636	157145	2	ENSG00000099250.17	ENST00000374875.5	0
chr10	34814078	34815907	1830	*	intersect_per_group_4497	1.1873	2.18579	6.25488	2.38414	Promoter (<=1kb)	10	34109560	34815325	705766	2	ENSG00000148498.15	ENST00000545260.5	0
chr10	35090127	35091263	1137	*	intersect_per_group_4503	1.23308	3.88308	10.4786	3.03225	Promoter (<=1kb)	10	35008551	35090364	81814	2	ENSG00000108094.14	ENST00000374748.5	0
chr10	35126268	35127901	1634	*	intersect_per_group_4504	1.2008	4.58928	11.8479	3.20454	Promoter (<=1kb)	10	35126791	35212125	85335	1	ENSG00000095794.19	ENST00000474362.5	0
chr10	35335808	35337706	1899	*	intersect_per_group_4509	1.27537	1.67681	5.47952	2.19477	Promoter (<=1kb)	10	35336874	35571924	235051	1	ENSG00000108100.17	ENST00000374704.7	0
chr10	37857140	37858373	1234	*	intersect_per_group_4528	1.1214	6.38413	15.0648	3.55145	Promoter (<=1kb)	10	37802823	37857551	54729	2	ENSG00000198105.12	ENST00000485560.5	0
chr10	37976026	37977087	1062	*	intersect_per_group_4529	1.16307	7.61236	18.2859	3.80211	Promoter (<=1kb)	10	37949572	37976633	27062	2	ENSG00000175395.15	ENST00000302609.7	0
chr10	38009982	38011672	1691	*	intersect_per_group_4530	1.2857	7.15934	18.8925	3.81002	Promoter (<=1kb)	10	38010650	38060063	49414	1	ENSG00000189180.15	ENST00000307441.13	0
chr10	42474881	42476583	1703	*	intersect_per_group_4570	1.13217	6.43652	15.3	3.56904	Promoter (<=1kb)	10	42425363	42475349	49987	2	ENSG00000182632.15	ENST00000638057.1	0
chr10	42637948	42639049	1102	*	intersect_per_group_4572	1.07012	10.7793	23.732	4.19027	Promoter (<=1kb)	10	42581594	42638553	56960	2	ENSG00000196693.14	ENST00000486187.5	0
chr10	42690570	42692377	1808	*	intersect_per_group_4573	1.02269	6.12653	13.479	3.43333	Promoter (<=1kb)	10	42674197	42691723	17527	2	ENSG00000233515.1	ENST00000411439.1	0
chr10	43405930	43410413	4484	*	intersect_per_group_4592	1.20496	5.30297	13.5303	3.38082	Promoter (<=1kb)	10	43385617	43407819	22203	2	ENSG00000169813.16	ENST00000357065.8	0
chr10	43436145	43437563	1419	*	intersect_per_group_4594	1.28072	6.39402	16.9646	3.6644	Promoter (<=1kb)	10	43436841	43481678	44838	1	ENSG00000243660.9	ENST00000315429.10	0
chr10	43648079	43649346	1268	*	intersect_per_group_4599	1.08932	4.82329	11.3905	3.18696	Promoter (<=1kb)	10	43643859	43648856	4998	2	ENSG00000169740.13	ENST00000374433.6	0
chr10	44959081	44959832	752	*	intersect_per_group_4616	1.10467	3.9531	9.65161	2.96391	Promoter (<=1kb)	10	44959407	44994707	35301	1	ENSG00000107551.20	ENST00000489171.5	0
chr10	45726819	45727756	938	*	intersect_per_group_4624	1.07622	1.87193	5.05546	2.15824	Promoter (<=1kb)	10	45727200	45792961	65762	1	ENSG00000172661.17	ENST00000359860.7	0
chr10	46029998	46030931	934	*	intersect_per_group_4629	1.12679	5.25319	12.6552	3.31531	Promoter (<=1kb)	10	46005091	46030714	25624	2	ENSG00000266412.5	ENST00000581486.5	0
chr10	46597513	46598116	604	*	intersect_per_group_4642	1.32986	2.86528	8.71645	2.7636	Promoter (<=1kb)	10	46597918	46612154	14237	1	ENSG00000229227.8	ENST00000437899.5	0
chr10	47383799	47384883	1085	*	intersect_per_group_4651	1.10948	4.84978	11.622	3.20725	Promoter (<=1kb)	10	47365496	47384273	18778	2	ENSG00000265763.3	ENST00000585316.2	0
chr10	48306237	48307362	1126	*	intersect_per_group_4665	1.21119	3.9304	10.4153	3.03084	Promoter (<=1kb)	10	48306639	48439357	132719	1	ENSG00000107643.15	ENST00000395611.7	0
chr10	49538629	49539702	1074	*	intersect_per_group_4679	1.0328	5.77814	12.868	3.3678	Promoter (<=1kb)	10	49455368	49539026	83659	2	ENSG00000225830.11	ENST00000355832.9	0
chr10	50490372	50490478	107	*	intersect_per_group_4692	1.12712	4.39638	10.7869	3.10293	Intron (ENST00000429490.5/ENSG00000198964.13, intron 3 of 9)	10	50472814	50474246	1433	1	ENSG00000225303.2	ENST00000437213.2	17558
chr10	50621947	50625533	3587	*	intersect_per_group_4694	1.16541	4.17584	10.6092	3.06911	Promoter (<=1kb)	10	50305586	50623977	318392	2	ENSG00000198964.13	ENST00000429490.5	0
chr10	58266323	58269912	3590	*	intersect_per_group_4754	1.16256	5.30471	13.1133	3.35177	Promoter (<=1kb)	10	58269058	58289586	20529	1	ENSG00000122873.11	ENST00000333926.5	0
chr10	58384810	58386149	1340	*	intersect_per_group_4757	1.19053	6.41482	15.9234	3.60515	Promoter (<=1kb)	10	58385022	58399221	14200	1	ENSG00000108064.10	ENST00000487519.5	0
chr10	59905523	59907359	1837	*	intersect_per_group_4775	1.03044	4.70079	10.6447	3.11649	Promoter (<=1kb)	10	59788763	59906656	117894	2	ENSG00000108091.10	ENST00000263102.6	0
chr10	60414930	60415141	212	*	intersect_per_group_4782	1.00111	4.07155	9.15088	2.92813	Intron (ENST00000373827.6/ENSG00000151150.21, intron 2 of 43)	10	60026298	60389730	363433	2	ENSG00000151150.21	ENST00000280772.6	-25200
chr10	60469239	60469396	158	*	intersect_per_group_4783	-1.14258	7.15445	2.69354	2.56657	Intron (ENST00000373827.6/ENSG00000151150.21, intron 2 of 43)	10	60026298	60389730	363433	2	ENSG00000151150.21	ENST00000280772.6	-79509
chr10	60942890	60944980	2091	*	intersect_per_group_4793	1.2646	5.17479	13.8356	3.39303	Promoter (<=1kb)	10	60869438	60944247	74810	2	ENSG00000072422.16	ENST00000337910.9	0
chr10	61000801	61001711	911	*	intersect_per_group_4797	1.19916	3.89319	10.235	3.01151	Promoter (<=1kb)	10	60869438	61001440	132003	2	ENSG00000072422.16	ENST00000357917.4	0
chr10	61662627	61663343	717	*	intersect_per_group_4801	1.18587	4.72288	12.0196	3.22824	Promoter (<=1kb)	10	61662961	61766766	103806	1	ENSG00000183346.6	ENST00000330194.2	0
chr10	61899031	61899199	169	*	intersect_per_group_4807	1.05565	2.01236	5.26164	2.21319	Promoter (2-3kb)	10	61901300	62096944	195645	1	ENSG00000150347.14	ENST00000279873.11	-2101
chr10	62095420	62095661	242	*	intersect_per_group_4816	-1.0271	7.44624	3.14452	2.65429	3' UTR	10	62049211	62093064	43854	1	ENSG00000150347.14	ENST00000309334.5	46209
chr10	62373676	62374461	786	*	intersect_per_group_4826	1.09137	2.9095	7.3302	2.6135	Promoter (<=1kb)	10	62374192	62402458	28267	1	ENSG00000138311.15	ENST00000395254.7	0
chr10	63520628	63522467	1840	*	intersect_per_group_4847	1.24506	3.95334	10.7408	3.06127	Promoter (<=1kb)	10	63521363	63625123	103761	1	ENSG00000165476.13	ENST00000373758.4	0
chr10	66838257	66838268	12	*	intersect_per_group_4871	-1.46147	32.4278	11.1384	4.50989	Promoter (<=1kb)	10	66837457	66837704	248	1	ENSG00000277056.1	ENST00000620045.1	800
chr10	67884212	67886233	2022	*	intersect_per_group_4884	1.03847	4.88231	11.0826	3.16711	Promoter (<=1kb)	10	67884669	67918390	33722	1	ENSG00000096717.11	ENST00000212015.10	0
chr10	68074367	68075811	1445	*	intersect_per_group_4885	1.30645	8.689	22.9639	4.07266	Promoter (<=1kb)	10	67921908	68075283	153376	2	ENSG00000148634.15	ENST00000395198.7	0
chr10	68406298	68407613	1316	*	intersect_per_group_4895	1.32438	3.27555	9.70704	2.90522	Promoter (<=1kb)	10	68341107	68406950	65844	2	ENSG00000204130.12	ENST00000466493.5	0
chr10	68720644	68721855	1212	*	intersect_per_group_4903	1.04423	7.80496	17.1582	3.75292	Promoter (<=1kb)	10	68721012	68742408	21397	1	ENSG00000060339.13	ENST00000536391.5	0
chr10	69123324	69125159	1836	*	intersect_per_group_4911	1.21143	4.15426	10.9356	3.09507	Promoter (<=1kb)	10	69123512	69172861	49350	1	ENSG00000122958.14	ENST00000373382.5	0
chr10	69317869	69319785	1917	*	intersect_per_group_4916	1.11648	3.39384	8.52659	2.79913	Promoter (<=1kb)	10	69318844	69401882	83039	1	ENSG00000156515.21	ENST00000359426.6	0
chr10	69408384	69409312	929	*	intersect_per_group_4921	1.03776	2.77326	6.74665	2.52606	Promoter (<=1kb)	10	69403903	69409282	5380	2	ENSG00000075073.14	ENST00000373307.5	0
chr10	70145389	70147285	1897	*	intersect_per_group_4936	1.08262	5.11662	11.9542	3.2533	Promoter (<=1kb)	10	70137981	70146586	8606	2	ENSG00000156521.13	ENST00000287078.6	0
chr10	70170094	70170921	828	*	intersect_per_group_4937	1.25226	8.04891	20.5557	3.93568	Promoter (<=1kb)	10	70147289	70170523	23235	2	ENSG00000079332.14	ENST00000373242.6	0
chr10	70232094	70234043	1950	*	intersect_per_group_4938	1.36958	5.7388	16.4127	3.59404	Promoter (<=1kb)	10	70202830	70233427	30598	2	ENSG00000180817.11	ENST00000373232.7	0
chr10	70887686	70888834	1149	*	intersect_per_group_4958	1.1953	4.06843	10.6063	3.05959	Promoter (<=1kb)	10	70883510	70888784	5275	2	ENSG00000166228.8	ENST00000299299.3	0
chr10	71318954	71319906	953	*	intersect_per_group_4969	1.11412	4.49894	10.9032	3.12119	Promoter (<=1kb)	10	71319258	71363385	44128	1	ENSG00000198246.7	ENST00000373189.5	0
chr10	71782871	71782912	42	*	intersect_per_group_4983	1.44872	4.15046	13.059	3.26375	Intron (ENST00000622827.4/ENSG00000107736.19, intron 39 of 67)	10	71790747	71790800	54	1	ENSG00000274824.1	ENST00000619512.1	-7835
chr10	71964237	71964368	132	*	intersect_per_group_4992	1.07719	5.18245	12.0445	3.26506	Promoter (<=1kb)	10	71964365	72013564	49200	1	ENSG00000122863.5	ENST00000373115.4	0
chr10	72272706	72274702	1997	*	intersect_per_group_5000	1.17452	8.12645	19.6001	3.89368	Promoter (<=1kb)	10	72273920	72276036	2117	1	ENSG00000168209.4	ENST00000307365.3	0
chr10	72354362	72355267	906	*	intersect_per_group_5008	1.0153	8.62049	18.4461	3.86129	Promoter (<=1kb)	10	72332830	72355149	22320	2	ENSG00000148719.14	ENST00000338820.7	0
chr10	72625671	72626535	865	*	intersect_per_group_5010	1.2994	6.71295	17.9836	3.73858	Promoter (<=1kb)	10	72367327	72626191	258865	2	ENSG00000107745.17	ENST00000398761.8	0
chr10	73167666	73168631	966	*	intersect_per_group_5019	1.49816	8.28452	25.2271	4.15022	Promoter (<=1kb)	10	73133656	73168059	34404	2	ENSG00000122882.10	ENST00000372979.8	0
chr10	73413195	73414536	1342	*	intersect_per_group_5025	1.01675	4.88911	10.9158	3.1542	Promoter (<=1kb)	10	73375101	73414067	38967	2	ENSG00000138279.15	ENST00000372921.9	0
chr10	73494931	73496321	1391	*	intersect_per_group_5027	1.10194	5.57608	13.1151	3.37095	Promoter (<=1kb)	10	73436428	73496001	59574	2	ENSG00000107758.15	ENST00000360663.9	0
chr10	73625060	73626275	1216	*	intersect_per_group_5030	1.19585	5.71834	14.3903	3.46654	Promoter (<=1kb)	10	73497538	73625650	128113	2	ENSG00000166348.18	ENST00000339859.8	0
chr10	73772259	73773231	973	*	intersect_per_group_5036	1.12187	3.35436	8.47637	2.78981	Promoter (<=1kb)	10	73772291	73776216	3926	1	ENSG00000196968.10	ENST00000394790.2	0
chr10	73810798	73812008	1211	*	intersect_per_group_5039	1.50451	3.6981	12.3299	3.17217	Promoter (<=1kb)	10	73801911	73811584	9674	2	ENSG00000166507.16	ENST00000309979.10	0
chr10	73874348	73875100	753	*	intersect_per_group_5041	1.37135	2.87887	9.03512	2.79846	Promoter (<=1kb)	10	73812501	73874519	62019	2	ENSG00000148660.20	ENST00000351293.7	0
chr10	73997527	73999754	2228	*	intersect_per_group_5047	1.1881	6.48983	16.0658	3.61798	Promoter (<=1kb)	10	73998114	74118048	119935	1	ENSG00000035403.16	ENST00000624354.3	0
chr10	75111088	75112432	1345	*	intersect_per_group_5058	1.22248	4.935	12.8492	3.30628	Promoter (<=1kb)	10	75111471	75176831	65361	1	ENSG00000156671.12	ENST00000372690.7	0
chr10	75209718	75211406	1689	*	intersect_per_group_5059	1.16089	3.35926	8.74712	2.81828	Promoter (<=1kb)	10	75210154	75230951	20798	1	ENSG00000165637.13	ENST00000298468.9	0
chr10	75234359	75236168	1810	*	intersect_per_group_5060	1.16709	3.39286	8.86451	2.83364	Promoter (<=1kb)	10	75233969	75236011	2043	2	ENSG00000165644.10	ENST00000372538.7	0
chr10	75399400	75400133	734	*	intersect_per_group_5063	1.03946	1.74763	4.64761	2.06957	Promoter (1-2kb)	10	75279726	75401246	121521	2	ENSG00000270087.5	ENST00000418818.6	1113
chr10	76150228	76150717	490	*	intersect_per_group_5075	-1.10673	6.09572	2.29486	2.3772	Intron (ENST00000611255.4/ENSG00000148655.14, intron 5 of 6)	10	76242022	76242301	280	2	ENSG00000265486.2	ENST00000491887.3	91584
chr10	76559331	76559435	105	*	intersect_per_group_5082	-1.01184	4.15834	1.55809	1.94793	Promoter (1-2kb)	10	76558350	76560994	2645	2	ENSG00000269256.1	ENST00000597938.1	1559
chr10	77737844	77737974	131	*	intersect_per_group_5099	1.7124	1.86791	8.39831	2.61662	Promoter (<=1kb)	10	77738246	77739015	770	1	ENSG00000277981.1	ENST00000615610.1	-272
chr10	78973066	78975016	1951	*	intersect_per_group_5112	1.24221	3.44542	9.51612	2.90319	Intron (ENST00000456353.5/ENSG00000224596.7, intron 5 of 9)	10	78943328	78962394	19067	2	ENSG00000224596.7	ENST00000428862.5	-10672
chr10	79072188	79072332	145	*	intersect_per_group_5114	1.75455	1.3197	6.82716	2.34296	Intron (ENST00000334512.9/ENSG00000108175.16, intron 1 of 24)	10	79069035	79316519	247485	1	ENSG00000108175.16	ENST00000334512.9	3153
chr10	79444065	79446738	2674	*	intersect_per_group_5133	1.33571	3.5454	10.4726	3.00162	Promoter (<=1kb)	10	79382325	79445627	63303	2	ENSG00000165424.6	ENST00000372336.3	0
chr10	80453543	80455426	1884	*	intersect_per_group_5146	1.25644	2.31606	6.92224	2.49035	Promoter (<=1kb)	10	80454166	80533123	78958	1	ENSG00000108219.14	ENST00000429989.7	0
chr10	81874041	81875139	1099	*	intersect_per_group_5158	1.13309	1.11537	3.63962	1.75595	Promoter (<=1kb)	10	81875314	82985645	1110332	1	ENSG00000185737.12	ENST00000372141.6	-175
chr10	84139296	84139815	520	*	intersect_per_group_5167	1.06266	5.60945	12.8057	3.35157	Promoter (<=1kb)	10	84139440	84153245	13806	1	ENSG00000165678.20	ENST00000372134.5	0
chr10	86520809	86522631	1823	*	intersect_per_group_5185	1.11877	3.04476	7.78366	2.68127	Promoter (<=1kb)	10	86435256	86521815	86560	2	ENSG00000062650.17	ENST00000298767.9	0
chr10	86710990	86712287	1298	*	intersect_per_group_5188	1.24542	2.65522	7.66606	2.62308	Intron (ENST00000429277.6/ENSG00000122367.19, intron 9 of 13)	10	86718730	86726451	7722	1	ENSG00000122367.19	ENST00000477489.1	-6443
chr10	86755574	86757787	2214	*	intersect_per_group_5189	1.39397	2.88806	9.21783	2.81823	Promoter (<=1kb)	10	86756650	86932838	176189	1	ENSG00000107779.12	ENST00000372037.7	0
chr10	86958985	86959164	180	*	intersect_per_group_5192	1.06017	2.4732	6.24222	2.42162	Promoter (<=1kb)	10	86959375	86963258	3884	1	ENSG00000173267.13	ENST00000483064.1	-211
chr10	86969662	86972246	2585	*	intersect_per_group_5195	1.21607	3.00527	8.30477	2.73444	Promoter (<=1kb)	10	86970741	87010126	39386	1	ENSG00000271880.1	ENST00000433214.2	0
chr10	87093689	87096145	2457	*	intersect_per_group_5196	1.47995	3.13843	10.5437	2.97105	Promoter (<=1kb)	10	87094161	87151634	57474	1	ENSG00000122376.11	ENST00000437629.6	0
chr10	87342171	87343736	1566	*	intersect_per_group_5198	1.04586	3.01153	7.28219	2.61985	Promoter (<=1kb)	10	87203875	87342542	138668	2	ENSG00000223482.7	ENST00000451940.6	0
chr10	87662396	87662712	317	*	intersect_per_group_5202	1.06217	1.79049	4.82672	2.10722	Promoter (1-2kb)	10	87660984	87713310	52327	1	ENSG00000198682.12	ENST00000482258.1	1412
chr10	88582499	88583585	1087	*	intersect_per_group_5209	1.22431	3.49101	9.49293	2.90534	Promoter (<=1kb)	10	88284959	88583213	298255	2	ENSG00000184719.11	ENST00000331772.8	0
chr10	89414052	89415322	1271	*	intersect_per_group_5224	1.02556	3.55439	8.27162	2.78931	Promoter (<=1kb)	10	89213569	89414557	200989	2	ENSG00000107798.17	ENST00000371837.5	0
chr10	91163392	91164618	1227	*	intersect_per_group_5251	1.12633	2.51594	6.67539	2.48431	Promoter (<=1kb)	10	91163012	91284329	121318	1	ENSG00000180628.14	ENST00000614189.4	380
chr10	91220609	91221433	825	*	intersect_per_group_5252	1.14822	3.21061	8.33239	2.75948	Promoter (<=1kb)	10	91220783	91227960	7178	1	ENSG00000180628.14	ENST00000490164.1	0
chr10	91409218	91411135	1918	*	intersect_per_group_5255	1.26359	3.60786	10.0631	2.97002	Promoter (<=1kb)	10	91409280	91460549	51270	1	ENSG00000165338.16	ENST00000631422.1	0
chr10	92848187	92849184	998	*	intersect_per_group_5280	1.18814	1.81595	5.4164	2.2067	Promoter (<=1kb)	10	92848468	93059493	211026	1	ENSG00000138190.16	ENST00000443748.6	0
chr10	93495854	93496939	1086	*	intersect_per_group_5293	1.07446	2.72632	6.84737	2.53278	Promoter (<=1kb)	10	93496632	93529092	32461	1	ENSG00000138180.15	ENST00000371485.7	0
chr10	93497782	93498178	397	*	intersect_per_group_5294	1.04053	1.02511	3.16561	1.63011	Promoter (1-2kb)	10	93496632	93529092	32461	1	ENSG00000138180.15	ENST00000371485.7	1150
chr10	95183312	95184062	751	*	intersect_per_group_5311	1.02487	2.69282	6.51409	2.48632	Promoter (<=1kb)	10	95183653	95184217	565	1	ENSG00000225533.1	ENST00000451083.1	0
chr10	95560449	95561651	1203	*	intersect_per_group_5324	1.14758	2.91601	7.67557	2.65439	Promoter (<=1kb)	10	95311771	95561378	249608	2	ENSG00000095637.21	ENST00000371227.8	0
chr10	95655939	95657084	1146	*	intersect_per_group_5327	1.07495	3.10856	7.65526	2.67399	Promoter (<=1kb)	10	95605929	95656706	50778	2	ENSG00000059573.8	ENST00000371224.6	0
chr10	96043475	96044487	1013	*	intersect_per_group_5332	1.30175	3.18664	9.32122	2.85876	Promoter (<=1kb)	10	96043583	96059588	16006	1	ENSG00000107443.15	ENST00000465148.2	0
chr10	96586364	96587878	1515	*	intersect_per_group_5340	1.23963	1.78587	5.57851	2.22718	Promoter (<=1kb)	10	96518109	96587052	68944	2	ENSG00000077147.14	ENST00000371142.8	0
chr10	96831478	96834021	2544	*	intersect_per_group_5345	1.34567	2.4479	7.76276	2.61007	Promoter (<=1kb)	10	96832260	96964431	132172	1	ENSG00000196233.12	ENST00000540664.5	0
chr10	96864376	96864417	42	*	intersect_per_group_5346	-1.20111	8.17525	2.99069	2.71874	Intron (ENST00000540664.5/ENSG00000196233.12, intron 2 of 8)	10	96832980	96958926	125947	1	ENSG00000196233.12	ENST00000371097.8	31396
chr10	97318811	97319533	723	*	intersect_per_group_5351	1.49727	3.21363	10.8955	3.0098	Promoter (<=1kb)	10	97319267	97321915	2649	1	ENSG00000165879.8	ENST00000371021.4	0
chr10	97333208	97335298	2091	*	intersect_per_group_5352	1.16613	1.71509	5.09292	2.13882	Promoter (<=1kb)	10	97332497	97334709	2213	2	ENSG00000181274.6	ENST00000371019.3	0
chr10	97497814	97499881	2068	*	intersect_per_group_5358	1.61892	3.92418	14.1244	3.32543	Promoter (<=1kb)	10	97458324	97498388	40065	2	ENSG00000155229.20	ENST00000415383.5	0
chr10	97686887	97688134	1248	*	intersect_per_group_5365	1.28427	4.61253	12.6698	3.26921	Promoter (<=1kb)	10	97677424	97687323	9900	2	ENSG00000119986.6	ENST00000370626.3	0
chr10	97714023	97715212	1190	*	intersect_per_group_5368	1.01677	2.08433	5.24078	2.22112	Promoter (<=1kb)	10	97714694	97717479	2786	1	ENSG00000155254.12	ENST00000421644.2	0
chr10	98446203	98446902	700	*	intersect_per_group_5382	1.54206	3.42076	11.8736	3.11223	Promoter (<=1kb)	10	98417015	98446887	29873	2	ENSG00000107521.18	ENST00000467246.5	0
chr10	99232624	99232862	239	*	intersect_per_group_5386	1.15042	1.6037	4.77966	2.06753	Promoter (2-3kb)	10	98459574	99235802	776229	2	ENSG00000172987.12	ENST00000370546.5	2940
chr10	99731721	99733018	1298	*	intersect_per_group_5395	1.03629	5.0129	11.3321	3.19732	Promoter (<=1kb)	10	99711844	99732100	20257	2	ENSG00000014919.12	ENST00000370483.9	0
chr10	99779286	99780430	1145	*	intersect_per_group_5397	1.01393	2.4518	5.97058	2.38161	Promoter (2-3kb)	10	99782732	99852192	69461	1	ENSG00000023839.10	ENST00000370449.8	-2302
chr10	100228779	100229864	1086	*	intersect_per_group_5407	1.15348	2.96678	7.8241	2.67704	Promoter (<=1kb)	10	100188298	100229619	41322	2	ENSG00000213341.10	ENST00000370397.7	0
chr10	100286014	100286942	929	*	intersect_per_group_5409	1.3364	3.60138	10.6195	3.01978	Promoter (<=1kb)	10	100273280	100286378	13099	2	ENSG00000196072.11	ENST00000614731.4	0
chr10	100338684	100338873	190	*	intersect_per_group_5410	1.07694	3.91746	9.37368	2.93462	Intron (ENST00000429420.1/ENSG00000231188.1, intron 2 of 3)	10	100335563	100346390	10828	2	ENSG00000231188.1	ENST00000429420.1	7517
chr10	100745042	100745719	678	*	intersect_per_group_5423	1.40351	4.67144	14.0035	3.36981	Promoter (<=1kb)	10	100745711	100829941	84231	1	ENSG00000075891.21	ENST00000355243.7	0
chr10	100969042	100970435	1394	*	intersect_per_group_5427	1.03579	2.51557	6.20776	2.42268	Promoter (<=1kb)	10	100969518	100980920	11403	1	ENSG00000095539.15	ENST00000519649.5	0
chr10	100997132	101000390	3259	*	intersect_per_group_5429	1.08266	2.57441	6.57038	2.4783	Promoter (<=1kb)	10	100998348	101003694	5347	1	ENSG00000107816.17	ENST00000429732.5	0
chr10	101031005	101033192	2188	*	intersect_per_group_5432	1.06376	3.52416	8.45715	2.80543	Promoter (<=1kb)	10	101031234	101041244	10011	1	ENSG00000107819.13	ENST00000393459.5	0
chr10	101060192	101063390	3199	*	intersect_per_group_5435	1.23237	3.21754	8.9092	2.82036	Promoter (<=1kb)	10	101061841	101065592	3752	1	ENSG00000107821.14	ENST00000370200.5	0
chr10	101066194	101068062	1869	*	intersect_per_group_5436	1.03064	3.19393	7.56793	2.67377	Promoter (<=1kb)	10	101066299	101068131	1833	1	ENSG00000107821.14	ENST00000465807.1	0
chr10	101131157	101131842	686	*	intersect_per_group_5438	1.14003	2.30079	6.27448	2.40262	Promoter (<=1kb)	10	101131304	101137497	6194	1	ENSG00000107807.12	ENST00000467928.2	0
chr10	101693735	101694863	1129	*	intersect_per_group_5450	1.22511	3.26389	8.96784	2.83104	Promoter (<=1kb)	10	101610666	101695259	84594	2	ENSG00000107829.13	ENST00000331272.7	396
chr10	101783012	101783639	628	*	intersect_per_group_5453	1.01005	1.75161	4.5417	2.05195	Promoter (<=1kb)	10	101781325	101783413	2089	2	ENSG00000107833.10	ENST00000370110.5	0
chr10	101816756	101819007	2252	*	intersect_per_group_5455	1.07379	4.51723	10.6135	3.09852	Promoter (<=1kb)	10	101784443	101818418	33976	2	ENSG00000198408.13	ENST00000361464.7	0
chr10	101839696	101841048	1353	*	intersect_per_group_5457	1.16161	1.69941	5.03875	2.12733	Promoter (<=1kb)	10	101825974	101839872	13899	2	ENSG00000120049.18	ENST00000348850.9	0
chr10	101843844	101844210	367	*	intersect_per_group_5458	1.03096	2.54043	6.23445	2.4296	Promoter (<=1kb)	10	101825974	101843920	17947	2	ENSG00000120049.18	ENST00000355657.6	0
chr10	102055522	102056731	1210	*	intersect_per_group_5460	1.16043	6.14765	14.9767	3.53134	Promoter (<=1kb)	10	101845599	102056193	210595	2	ENSG00000120029.12	ENST00000370033.8	0
chr10	102114749	102115274	526	*	intersect_per_group_5464	1.70742	2.96717	11.9559	3.08092	Promoter (<=1kb)	10	102107560	102114946	7387	2	ENSG00000198728.10	ENST00000361198.9	0
chr10	102118797	102122139	3343	*	intersect_per_group_5466	1.10141	3.99678	9.72131	2.97435	Promoter (<=1kb)	10	102107583	102120453	12871	2	ENSG00000198728.10	ENST00000425280.1	0
chr10	102132471	102133999	1529	*	intersect_per_group_5467	1.06601	6.84979	15.4346	3.60196	Promoter (<=1kb)	10	102132994	102150331	17338	1	ENSG00000148840.10	ENST00000413464.6	0
chr10	102393986	102396071	2086	*	intersect_per_group_5474	1.53964	3.7284	12.7465	3.20749	Promoter (<=1kb)	10	102394110	102395958	1849	1	ENSG00000077150.18	ENST00000593908.5	0
chr10	102432009	102433100	1092	*	intersect_per_group_5481	1.14477	4.54761	11.2664	3.15494	Promoter (<=1kb)	10	102423245	102432661	9417	2	ENSG00000107874.10	ENST00000369937.4	0
chr10	102449801	102451989	2189	*	intersect_per_group_5482	1.00806	1.91885	4.8704	2.13574	Promoter (<=1kb)	10	102449837	102451543	1707	2	ENSG00000120055.7	ENST00000625129.1	0
chr10	102628006	102628167	162	*	intersect_per_group_5486	1.2015	1.58699	4.94949	2.09364	Intron (ENST00000369902.7/ENSG00000107882.11, intron 11 of 11)	10	102642792	102644140	1349	2	ENSG00000272933.1	ENST00000607967.1	15973
chr10	102641566	102647128	5563	*	intersect_per_group_5488	1.34752	2.73238	8.49794	2.72578	Promoter (<=1kb)	10	102644496	102658407	13912	1	ENSG00000171206.13	ENST00000302424.11	0
chr10	102713548	102715188	1641	*	intersect_per_group_5490	1.10155	8.0399	18.3983	3.82976	Promoter (<=1kb)	10	102673731	102714407	40677	2	ENSG00000138175.8	ENST00000260746.5	0
chr10	102917023	102918956	1934	*	intersect_per_group_5496	1.10156	4.86021	11.5752	3.20441	Promoter (<=1kb)	10	102918293	103090221	171929	1	ENSG00000148842.17	ENST00000369878.8	0
chr10	102994690	102995106	417	*	intersect_per_group_5497	1.06163	1.21529	3.62395	1.77384	Intron (ENST00000369878.8/ENSG00000148842.17, intron 1 of 7)	10	103027336	103027498	163	1	ENSG00000278498.1	ENST00000616802.1	-32230
chr10	103350424	103351431	1008	*	intersect_per_group_5503	1.17648	2.78951	7.56523	2.62699	Promoter (<=1kb)	10	103302796	103351079	48284	2	ENSG00000156374.14	ENST00000337211.8	0
chr10	103367627	103368964	1338	*	intersect_per_group_5504	1.27802	6.71092	17.6995	3.72303	Promoter (<=1kb)	10	103367967	103389065	21099	1	ENSG00000148835.10	ENST00000369839.3	0
chr10	103605934	103606080	147	*	intersect_per_group_5512	1.03891	2.28584	5.75133	2.32728	Promoter (2-3kb)	10	103608619	103610050	1432	1	ENSG00000273108.1	ENST00000609691.1	-2539
chr10	103917460	103918762	1303	*	intersect_per_group_5526	1.31567	4.59809	12.9347	3.28783	Promoter (<=1kb)	10	103882542	103918205	35664	2	ENSG00000107960.10	ENST00000224950.7	0
chr10	104231685	104232731	1047	*	intersect_per_group_5531	1.01903	4.39834	9.94005	3.03019	Promoter (<=1kb)	10	104129888	104232362	102475	2	ENSG00000197748.12	ENST00000357060.7	0
chr10	104254885	104255868	984	*	intersect_per_group_5532	1.26006	2.22594	6.72631	2.45316	Promoter (<=1kb)	10	104254986	104267365	12380	1	ENSG00000148834.12	ENST00000445155.5	0
chr10	110006069	110008908	2840	*	intersect_per_group_5575	1.1855	4.02552	10.4302	3.04052	Promoter (<=1kb)	10	110007962	110134211	126250	1	ENSG00000148700.14	ENST00000356080.8	0
chr10	110208132	110211547	3416	*	intersect_per_group_5578	1.11811	3.08473	7.86645	2.69501	Promoter (<=1kb)	10	110210231	110286506	76276	1	ENSG00000119950.20	ENST00000361248.8	0
chr10	110225632	110227743	2112	*	intersect_per_group_5580	1.59838	2.41503	9.34083	2.78197	Promoter (<=1kb)	10	110225993	110286506	60514	1	ENSG00000119950.20	ENST00000239007.11	0
chr10	110566766	110568626	1861	*	intersect_per_group_5599	1.08335	3.32429	8.16297	2.75352	Promoter (<=1kb)	10	110567691	110604636	36946	1	ENSG00000108055.9	ENST00000361804.4	0
chr10	110918306	110920963	2658	*	intersect_per_group_5610	1.1422	6.84255	16.3098	3.65262	Promoter (<=1kb)	10	110919547	111013667	94121	1	ENSG00000108061.11	ENST00000369452.8	0
chr10	112949560	112952890	3331	*	intersect_per_group_5622	1.09915	2.05985	5.55505	2.26527	Promoter (<=1kb)	10	112950250	113167678	217429	1	ENSG00000148737.16	ENST00000355995.8	0
chr10	113059153	113059363	211	*	intersect_per_group_5626	-1.07357	2.62987	0.724706	1.42077	Intron (ENST00000355995.8/ENSG00000148737.16, intron 5 of 14)	10	113125536	113146096	20561	1	ENSG00000148737.16	ENST00000349937.7	-66173
chr10	113678928	113680893	1966	*	intersect_per_group_5634	1.19338	4.79588	12.2545	3.25175	Promoter (<=1kb)	10	113679162	113730907	51746	1	ENSG00000165806.19	ENST00000621345.4	0
chr10	114821318	114822198	881	*	intersect_per_group_5655	1.03768	1.87892	4.9102	2.13572	Promoter (<=1kb)	10	114821744	114864717	42974	1	ENSG00000151553.14	ENST00000369248.8	0
chr10	115092496	115094347	1852	*	intersect_per_group_5661	1.17162	1.88007	5.48776	2.22771	Promoter (<=1kb)	10	115093365	115171369	78005	1	ENSG00000107518.16	ENST00000616894.1	0
chr10	116741532	116743541	2010	*	intersect_per_group_5672	1.32114	2.54698	7.86262	2.63338	Promoter (<=1kb)	10	116671192	116742574	71383	2	ENSG00000165868.13	ENST00000369209.7	0
chr10	117004670	117005300	631	*	intersect_per_group_5678	1.02771	3.5922	8.3625	2.80268	Promoter (<=1kb)	10	116881482	117005365	123884	2	ENSG00000187164.18	ENST00000615301.4	65
chr10	117375049	117376573	1525	*	intersect_per_group_5684	1.03358	2.57726	6.32301	2.44629	Promoter (<=1kb)	10	117277274	117375467	98194	2	ENSG00000165650.11	ENST00000334464.6	0
chr10	117542046	117544179	2134	*	intersect_per_group_5688	1.1435	2.03153	5.69714	2.28224	Promoter (<=1kb)	10	117542444	117549546	7103	1	ENSG00000170370.11	ENST00000553456.4	0
chr10	118045953	118047418	1466	*	intersect_per_group_5691	1.2416	2.8141	8.01884	2.68178	Promoter (<=1kb)	10	118004916	118046603	41688	2	ENSG00000107560.10	ENST00000355624.7	0
chr10	118342077	118342619	543	*	intersect_per_group_5692	1.12601	3.52006	8.86526	2.84653	Promoter (<=1kb)	10	118297930	118342320	44391	2	ENSG00000165669.13	ENST00000369183.8	0
chr10	119029142	119029341	200	*	intersect_per_group_5706	1.48196	3.36336	11.188	3.04888	Promoter (<=1kb)	10	119029716	119033732	4017	1	ENSG00000188613.6	ENST00000425699.2	-375
chr10	119079974	119081508	1535	*	intersect_per_group_5707	1.23797	3.24372	9.00954	2.83322	Promoter (<=1kb)	10	119033670	119080804	47135	2	ENSG00000107581.12	ENST00000369144.7	0
chr10	119104104	119104925	822	*	intersect_per_group_5708	1.63182	1.66974	7.27364	2.45199	Promoter (<=1kb)	10	119104104	119129612	25509	1	ENSG00000119979.16	ENST00000487888.5	0
chr10	119206420	119209639	3220	*	intersect_per_group_5712	1.08005	2.22209	5.81186	2.32682	Promoter (<=1kb)	10	119207589	119455619	248031	1	ENSG00000198873.11	ENST00000392870.2	0
chr10	119542079	119543600	1522	*	intersect_per_group_5720	1.37969	1.56699	5.67962	2.20892	Promoter (<=1kb)	10	119499925	119542708	42784	2	ENSG00000148908.14	ENST00000369103.2	0
chr10	119725542	119726318	777	*	intersect_per_group_5726	1.52419	3.35705	11.5319	3.07801	Promoter (<=1kb)	10	119726097	119829278	103182	1	ENSG00000198825.12	ENST00000361976.6	0
chr10	119892121	119893248	1128	*	intersect_per_group_5730	1.19587	2.80961	7.72719	2.6481	Promoter (<=1kb)	10	119892711	119944658	51948	1	ENSG00000107651.12	ENST00000369075.7	0
chr10	121597813	121599018	1206	*	intersect_per_group_5746	1.09591	1.63407	4.63027	2.0469	Promoter (<=1kb)	10	121478334	121598458	120125	2	ENSG00000066468.21	ENST00000613048.4	0
chr10	121927301	121928675	1375	*	intersect_per_group_5748	1.15081	2.77064	7.3723	2.60205	Promoter (<=1kb)	10	121740421	121928063	187643	2	ENSG00000107669.17	ENST00000224652.10	0
chr10	121974479	121975492	1014	*	intersect_per_group_5749	1.12448	2.30297	6.20124	2.3929	Promoter (<=1kb)	10	121957088	121975217	18130	2	ENSG00000107672.14	ENST00000369023.7	0
chr10	122113012	122113383	372	*	intersect_per_group_5751	1.70277	1.14013	5.96667	2.18694	Promoter (<=1kb)	10	122113030	122210569	97540	1	ENSG00000138162.18	ENST00000493951.5	0
chr10	122299006	122299214	209	*	intersect_per_group_5755	1.53158	2.37017	8.74321	2.71297	Exon (ENST00000260723.4/ENSG00000138152.8, exon 9 of 16)	10	122291081	122291690	610	1	ENSG00000138152.8	ENST00000507495.1	7925
chr10	123994559	123996106	1548	*	intersect_per_group_5771	1.09411	2.80606	7.12524	2.57668	Promoter (2-3kb)	10	123991910	123992669	760	1	ENSG00000213438.2	ENST00000394192.2	2649
chr10	124461829	124462264	436	*	intersect_per_group_5778	1.4905	3.51746	11.6935	3.10525	Promoter (<=1kb)	10	124461834	124498514	36681	1	ENSG00000107902.13	ENST00000392757.8	0
chr10	124743709	124743827	119	*	intersect_per_group_5780	1.10818	1.89867	5.24877	2.19337	Promoter (<=1kb)	10	124619292	124744050	124759	2	ENSG00000189319.13	ENST00000337318.7	223
chr10	124744623	124744835	213	*	intersect_per_group_5781	1.22561	2.98034	8.30822	2.73211	Promoter (<=1kb)	10	124667190	124744269	77080	2	ENSG00000189319.13	ENST00000280780.6	-354
chr10	124791249	124792395	1147	*	intersect_per_group_5782	1.0987	2.92016	7.39549	2.62242	Promoter (<=1kb)	10	124757831	124791868	34038	2	ENSG00000203791.14	ENST00000466270.5	0
chr10	124916307	124918329	2023	*	intersect_per_group_5785	1.06496	2.76722	6.88143	2.54209	Promoter (<=1kb)	10	124917143	124942881	25739	1	ENSG00000249456.1	ENST00000508096.1	0
chr10	125160005	125161642	1638	*	intersect_per_group_5789	1.50863	3.30335	11.2447	3.04859	Promoter (<=1kb)	10	124984317	125160513	176197	2	ENSG00000175029.16	ENST00000337195.9	0
chr10	125823047	125823751	705	*	intersect_per_group_5793	1.20888	2.33869	6.71766	2.4668	Promoter (<=1kb)	10	125823546	125836553	13008	1	ENSG00000107949.16	ENST00000278100.10	0
chr10	125895455	125896689	1235	*	intersect_per_group_5794	1.19362	3.78383	9.94185	2.97505	Promoter (<=1kb)	10	125867129	125896436	29308	2	ENSG00000089876.11	ENST00000415732.1	0
chr10	126905857	126906230	374	*	intersect_per_group_5811	1.19718	2.25609	6.46594	2.42251	Promoter (<=1kb)	10	126905456	127451465	546010	1	ENSG00000150760.12	ENST00000623213.1	401
chr10	127740442	127740666	225	*	intersect_per_group_5813	1.02877	1.45697	4.01292	1.90109	3' UTR	10	127737235	127741186	3952	1	ENSG00000186766.7	ENST00000388920.4	3207
chr10	127906753	127906962	210	*	intersect_per_group_5815	1.07719	2.65526	6.71231	2.50685	Promoter (<=1kb)	10	127907061	128085855	178795	1	ENSG00000132334.16	ENST00000254667.7	-99
chr10	128210406	128210578	173	*	intersect_per_group_5825	1.24879	2.03417	6.21046	2.35679	Intron (ENST00000626518.2/ENSG00000280953.2, intron 1 of 3)	10	128181136	128317726	136591	1	ENSG00000280953.2	ENST00000630252.1	29270
chr10	129963227	129964359	1133	*	intersect_per_group_5833	1.13098	1.17218	3.75723	1.79273	Promoter (<=1kb)	10	129835283	129963841	128559	2	ENSG00000108001.13	ENST00000368648.7	0
chr10	130109848	130111815	1968	*	intersect_per_group_5835	1.33568	3.85999	11.2664	3.09815	Promoter (<=1kb)	10	130063900	130110817	46918	2	ENSG00000237489.3	ENST00000637128.1	0
chr10	130136423	130137038	616	*	intersect_per_group_5836	1.10476	1.48459	4.34343	1.96865	Promoter (<=1kb)	10	130136399	130184521	48123	1	ENSG00000108010.11	ENST00000481034.1	24
chr10	131312009	131312860	852	*	intersect_per_group_5842	1.20585	2.38438	6.80687	2.4843	Promoter (<=1kb)	10	131092391	131311721	219331	2	ENSG00000176769.9	ENST00000368642.4	-288
chr10	131899977	131901765	1789	*	intersect_per_group_5845	1.0138	2.52927	6.12638	2.41355	Promoter (<=1kb)	10	131900644	131959834	59191	1	ENSG00000175470.18	ENST00000455566.5	0
chr10	131981029	131981858	830	*	intersect_per_group_5846	1.12212	1.18745	3.76135	1.79676	Promoter (<=1kb)	10	131968228	131981923	13696	2	ENSG00000176171.11	ENST00000540159.3	65
chr10	132320298	132320313	16	*	intersect_per_group_5850	1.11897	21.1878	47.1902	5.13705	Intron (ENST00000368620.2/ENSG00000165752.16, intron 1 of 3)	10	132324037	132331831	7795	2	ENSG00000165752.16	ENST00000368619.3	11518
chr10	132536382	132537839	1458	*	intersect_per_group_5856	1.45171	3.37816	10.9757	3.03156	Promoter (<=1kb)	10	132537820	132783480	245661	1	ENSG00000068383.18	ENST00000368594.7	0
chr10	132539429	132539706	278	*	intersect_per_group_5857	1.29135	1.30463	4.64074	1.99012	Promoter (1-2kb)	10	132538139	132710456	172318	1	ENSG00000068383.18	ENST00000423490.5	1290
chr10	133261364	133261916	553	*	intersect_per_group_5866	1.63668	2.66755	10.4043	2.91378	Promoter (1-2kb)	10	133263003	133263865	863	2	ENSG00000151651.15	ENST00000559018.1	1949
chr10	133307924	133309145	1222	*	intersect_per_group_5867	1.12826	1.99435	5.54548	2.25396	Promoter (<=1kb)	10	133297987	133308860	10874	2	ENSG00000130640.13	ENST00000487796.2	0
chr10	133357224	133357995	772	*	intersect_per_group_5870	1.89962	2.60079	12.435	3.0905	Promoter (<=1kb)	10	133355164	133357995	2832	2	ENSG00000148803.11	ENST00000447176.5	0
chr10	133378450	133378985	536	*	intersect_per_group_5872	1.54029	2.25473	8.46645	2.66916	Promoter (<=1kb)	10	133379234	133391694	12461	1	ENSG00000148832.14	ENST00000278060.9	-249
chr10	133393890	133394620	731	*	intersect_per_group_5873	1.1157	2.07088	5.65462	2.28177	Promoter (<=1kb)	10	133394094	133420464	26371	1	ENSG00000148824.18	ENST00000477902.6	0
chr10	133520232	133520567	336	*	intersect_per_group_5874	1.15351	3.47989	8.96575	2.85256	Promoter (<=1kb)	10	133520406	133539122	18717	1	ENSG00000130649.9	ENST00000463117.6	0
chr11	175552	175982	431	*	intersect_per_group_5879	1.73193	3.17393	12.8646	3.17301	Intron (ENST00000527297.1/ENSG00000255229.1, intron 2 of 2)	11	193080	194573	1494	1	ENSG00000188076.2	ENST00000342878.2	-17098
chr11	374392	374519	128	*	intersect_per_group_5886	1.21863	1.38025	4.53946	1.98545	Promoter (<=1kb)	11	375461	376108	648	1	ENSG00000182272.11	ENST00000524443.1	-942
chr11	393133	394854	1722	*	intersect_per_group_5887	1.29362	1.27433	4.57534	1.97263	Promoter (<=1kb)	11	393449	397655	4207	1	ENSG00000184363.9	ENST00000533249.5	0
chr11	399688	399982	295	*	intersect_per_group_5888	1.37738	1.96388	6.70003	2.41467	Promoter (2-3kb)	11	397630	400260	2631	1	ENSG00000184363.9	ENST00000526971.1	2058
chr11	407108	407248	141	*	intersect_per_group_5889	1.26859	2.84932	8.27404	2.71406	Promoter (<=1kb)	11	405716	407135	1420	2	ENSG00000185187.12	ENST00000526395.5	0
chr11	414832	415200	369	*	intersect_per_group_5891	1.10886	2.40046	6.33396	2.42417	Promoter (<=1kb)	11	405716	414976	9261	2	ENSG00000185187.12	ENST00000431843.6	0
chr11	448125	448464	340	*	intersect_per_group_5892	1.58834	5.22388	17.7153	3.64034	Promoter (<=1kb)	11	448268	487053	38786	1	ENSG00000174915.11	ENST00000532614.5	0
chr11	706839	707491	653	*	intersect_per_group_5896	1.03154	2.24479	5.63304	2.30419	Promoter (<=1kb)	11	686932	706715	19784	2	ENSG00000177030.16	ENST00000525626.5	-124
chr11	723250	723404	155	*	intersect_per_group_5897	1.09115	1.41032	4.13502	1.91558	Promoter (1-2kb)	11	724562	727722	3161	1	ENSG00000177106.14	ENST00000527832.5	-1158
chr11	746707	747479	773	*	intersect_per_group_5899	1.29015	2.2407	6.92527	2.48104	Promoter (<=1kb)	11	747329	765024	17696	1	ENSG00000177156.10	ENST00000319006.7	0
chr11	776730	777977	1248	*	intersect_per_group_5900	1.19937	1.43692	4.59614	2.00595	Promoter (<=1kb)	11	767222	777471	10250	2	ENSG00000177225.16	ENST00000397472.6	0
chr11	795198	798580	3383	*	intersect_per_group_5901	1.19997	2.40618	6.82517	2.48946	Promoter (<=1kb)	11	790475	796263	5789	2	ENSG00000177542.10	ENST00000320230.9	0
chr11	804824	805685	862	*	intersect_per_group_5902	1.63648	1.27538	6.07429	2.22492	Promoter (<=1kb)	11	799180	805103	5924	2	ENSG00000177595.17	ENST00000524486.5	0
chr11	808903	810184	1282	*	intersect_per_group_5903	1.05108	3.60931	8.55088	2.82377	Promoter (<=1kb)	11	799185	809499	10315	2	ENSG00000177595.17	ENST00000534525.5	0
chr11	819361	820442	1082	*	intersect_per_group_5904	1.18147	2.55066	7.05318	2.53653	Promoter (<=1kb)	11	820835	825219	4385	1	ENSG00000177666.16	ENST00000525250.5	-393
chr11	842425	845561	3137	*	intersect_per_group_5907	1.28914	2.79921	8.2846	2.70971	Promoter (<=1kb)	11	837356	842529	5174	2	ENSG00000177700.5	ENST00000534030.1	0
chr11	864706	864873	168	*	intersect_per_group_5909	1.55586	1.24384	5.59708	2.1442	Promoter (1-2kb)	11	863272	867111	3840	1	ENSG00000214063.10	ENST00000494815.1	1434
chr11	910607	911462	856	*	intersect_per_group_5910	1.18287	1.70186	5.13399	2.14337	Promoter (<=1kb)	11	868396	911461	43066	2	ENSG00000177830.17	ENST00000323578.12	0
chr11	1389411	1389600	190	*	intersect_per_group_5914	1.29105	2.75607	8.19131	2.69459	Promoter (<=1kb)	11	1389899	1462685	72787	1	ENSG00000174672.15	ENST00000308219.13	-299
chr11	1440464	1441016	553	*	intersect_per_group_5916	1.36221	1.23434	4.74401	1.99609	Promoter (<=1kb)	11	1440799	1461136	20338	1	ENSG00000174672.15	ENST00000529951.5	0
chr11	1882383	1882589	207	*	intersect_per_group_5925	1.15271	2.54217	6.87536	2.51318	Promoter (1-2kb)	11	1880677	1892267	11591	1	ENSG00000130592.14	ENST00000485341.5	1706
chr11	2161151	2161422	272	*	intersect_per_group_5933	1.10821	2.26386	6.0362	2.36458	Promoter (<=1kb)	11	2132538	2161209	28672	2	ENSG00000129965.13	ENST00000356578.8	0
chr11	2390909	2391015	107	*	intersect_per_group_5935	1.04509	3.47219	8.22835	2.77616	Promoter (<=1kb)	11	2391383	2397396	6014	1	ENSG00000110651.11	ENST00000531840.1	-368
chr11	2420637	2420869	233	*	intersect_per_group_5937	1.16251	2.73558	7.36196	2.59664	Promoter (2-3kb)	11	2404515	2423012	18498	2	ENSG00000070985.13	ENST00000533881.5	2143
chr11	2884360	2884676	317	*	intersect_per_group_5940	1.09627	3.37871	8.36172	2.78036	Promoter (<=1kb)	11	2883675	2884701	1027	2	ENSG00000129757.12	ENST00000471157.2	25
chr11	2892529	2892992	464	*	intersect_per_group_5941	1.17769	0.902566	3.30387	1.63377	Intron (ENST00000625099.3/ENSG00000254827.5, intron 3 of 3)	11	2888095	2889430	1336	2	ENSG00000254827.5	ENST00000526203.1	-3099
chr11	2902209	2902473	265	*	intersect_per_group_5942	1.33266	3.57522	10.5235	3.00887	Promoter (<=1kb)	11	2902283	2925227	22945	1	ENSG00000110628.13	ENST00000449793.6	0
chr11	2929922	2930400	479	*	intersect_per_group_5943	1.2296	1.52145	4.91286	2.07627	Promoter (<=1kb)	11	2928273	2929455	1183	2	ENSG00000181649.5	ENST00000314222.4	-467
chr11	3378573	3379487	915	*	intersect_per_group_5950	1.11558	5.17699	12.3844	3.28994	Promoter (<=1kb)	11	3339261	3379133	39873	2	ENSG00000005801.16	ENST00000528796.5	0
chr11	3421787	3423883	2097	*	intersect_per_group_5952	1.51973	4.14678	13.7578	3.31503	Promoter (<=1kb)	11	3410352	3422496	12145	2	ENSG00000166492.9	ENST00000448322.2	0
chr11	3580846	3581406	561	*	intersect_per_group_5954	1.44258	1.35222	5.39347	2.12857	Promoter (<=1kb)	11	3481520	3581211	99692	2	ENSG00000255367.2	ENST00000527970.1	0
chr11	3840205	3841845	1641	*	intersect_per_group_5958	1.68566	3.64361	13.9379	3.29142	Promoter (<=1kb)	11	3826978	3840983	14006	2	ENSG00000177105.9	ENST00000351018.4	0
chr11	3854763	3856205	1443	*	intersect_per_group_5959	1.12292	4.16454	10.2477	3.0367	Promoter (<=1kb)	11	3855702	4093209	237508	1	ENSG00000167323.10	ENST00000300737.8	0
chr11	3856966	3857070	105	*	intersect_per_group_5960	1.10595	2.77242	7.1198	2.57195	Promoter (<=1kb)	11	3856182	4091798	235617	1	ENSG00000167323.10	ENST00000527651.5	784
chr11	4393234	4393956	723	*	intersect_per_group_5964	1.07093	3.69601	8.86533	2.86407	Promoter (<=1kb)	11	4384902	4393696	8795	2	ENSG00000132109.9	ENST00000254436.7	0
chr11	6234217	6235534	1318	*	intersect_per_group_5982	1.10091	5.62402	13.2079	3.38072	Promoter (<=1kb)	11	6211335	6234616	23282	2	ENSG00000051009.10	ENST00000449352.6	0
chr11	6389741	6390691	951	*	intersect_per_group_5987	1.26005	4.81741	12.933	3.30381	Promoter (<=1kb)	11	6390431	6394995	4565	1	ENSG00000166311.9	ENST00000342245.8	0
chr11	6418525	6419540	1016	*	intersect_per_group_5988	1.37749	2.44254	7.94427	2.63073	Promoter (<=1kb)	11	6395124	6419111	23988	2	ENSG00000166313.18	ENST00000389906.6	0
chr11	6473558	6474391	834	*	intersect_per_group_5990	1.32157	4.26825	12.1674	3.20443	Promoter (<=1kb)	11	6448615	6473984	25370	2	ENSG00000110171.18	ENST00000345851.7	0
chr11	6603385	6604734	1350	*	intersect_per_group_5992	1.04081	2.66606	6.54249	2.48653	Promoter (<=1kb)	11	6595075	6603620	8546	2	ENSG00000132275.10	ENST00000254605.10	0
chr11	7513089	7514529	1441	*	intersect_per_group_6004	1.05113	3.62486	8.58344	2.82866	Promoter (<=1kb)	11	7513298	7565756	52459	1	ENSG00000166387.11	ENST00000526873.5	0
chr11	8018763	8019163	401	*	intersect_per_group_6009	1.18508	2.67207	7.34943	2.58754	Promoter (<=1kb)	11	8019244	8101780	82537	1	ENSG00000166402.8	ENST00000534099.5	-81
chr11	8247257	8247437	181	*	intersect_per_group_6017	1.10882	3.04802	7.73035	2.67563	Intron (ENST00000335790.7/ENSG00000166407.13, intron 1 of 3)	11	8224449	8263388	38940	2	ENSG00000166407.13	ENST00000524379.1	15951
chr11	8682389	8683185	797	*	intersect_per_group_6023	1.29247	6.19298	16.619	3.63297	Promoter (<=1kb)	11	8682411	8689872	7462	1	ENSG00000166441.12	ENST00000314138.10	0
chr11	8870378	8871451	1074	*	intersect_per_group_6029	1.12482	2.24813	6.08332	2.36897	Promoter (<=1kb)	11	8715723	8871079	155357	2	ENSG00000166444.18	ENST00000526057.5	0
chr11	8910829	8912230	1402	*	intersect_per_group_6033	1.33081	4.74348	13.4474	3.33563	Promoter (<=1kb)	11	8693351	8910951	217601	2	ENSG00000166444.18	ENST00000534127.5	0
chr11	8964119	8965225	1107	*	intersect_per_group_6035	1.02882	5.88591	13.0497	3.38789	Promoter (<=1kb)	11	8947294	8964441	17148	2	ENSG00000175348.10	ENST00000309134.9	0
chr11	9384555	9385607	1053	*	intersect_per_group_6042	1.06889	3.37543	8.17885	2.76068	Promoter (<=1kb)	11	9384622	9448126	63505	1	ENSG00000205339.9	ENST00000379719.7	0
chr11	9663968	9665245	1278	*	intersect_per_group_6048	1.06262	3.84997	9.13024	2.90499	Promoter (<=1kb)	11	9664077	9751821	87745	1	ENSG00000133789.14	ENST00000447399.6	0
chr11	10307025	10308468	1444	*	intersect_per_group_6058	1.26409	3.59423	10.0342	2.96611	Promoter (<=1kb)	11	10308313	10410838	102526	1	ENSG00000133805.15	ENST00000527261.5	0
chr11	11841302	11842990	1689	*	intersect_per_group_6083	1.12268	5.49375	13.1403	3.36695	Promoter (<=1kb)	11	11841423	11959323	117901	1	ENSG00000170242.17	ENST00000339865.9	0
chr11	12109898	12111528	1631	*	intersect_per_group_6098	1.05347	2.86864	7.02945	2.57266	Promoter (<=1kb)	11	12110591	12263785	153195	1	ENSG00000133816.13	ENST00000256194.8	0
chr11	12673852	12674921	1070	*	intersect_per_group_6121	1.425	1.94431	6.90591	2.43965	Promoter (<=1kb)	11	12674591	12938034	263444	1	ENSG00000187079.15	ENST00000527636.5	0
chr11	12818698	12818748	51	*	intersect_per_group_6129	1.39498	2.41142	7.97149	2.63028	Intron (ENST00000527636.5/ENSG00000187079.15, intron 3 of 12)	11	12822435	12823667	1233	2	ENSG00000254688.1	ENST00000526953.1	4919
chr11	13098145	13098310	166	*	intersect_per_group_6136	-1.42736	8.01194	2.35074	2.62792	Intron (ENST00000531136.1/ENSG00000255558.1, intron 1 of 1)	11	13054615	13134839	80225	2	ENSG00000255558.1	ENST00000531136.1	36529
chr11	13276741	13278889	2149	*	intersect_per_group_6144	1.10542	3.10984	7.84281	2.69518	Promoter (<=1kb)	11	13277639	13358440	80802	1	ENSG00000133794.17	ENST00000527998.5	0
chr11	13667547	13669651	2105	*	intersect_per_group_6149	1.17207	5.56065	13.7834	3.41576	Promoter (<=1kb)	11	13668670	13732346	63677	1	ENSG00000197601.12	ENST00000354817.7	0
chr11	14301025	14301208	184	*	intersect_per_group_6155	1.37162	1.3062	4.96756	2.04854	Intron (ENST00000537760.5/ENSG00000133818.13, intron 1 of 5)	11	14277964	14295859	17896	2	ENSG00000133818.13	ENST00000414023.6	-5166
chr11	14890778	14892561	1784	*	intersect_per_group_6164	1.05279	5.12553	11.7076	3.2352	Promoter (<=1kb)	11	14877440	14892252	14813	2	ENSG00000186104.10	ENST00000334636.9	0
chr11	15208568	15208604	37	*	intersect_per_group_6171	1.22398	4.88655	12.7504	3.2955	Intron (ENST00000379554.7/ENSG00000188487.11, intron 7 of 12)	11	15188188	15246076	57889	1	ENSG00000188487.11	ENST00000447214.6	20380
chr11	16604636	16608217	3582	*	intersect_per_group_6180	1.11299	4.35495	10.5824	3.08214	Promoter (<=1kb)	11	16318026	16605991	287966	2	ENSG00000110693.16	ENST00000533658.5	0
chr11	17276249	17277676	1428	*	intersect_per_group_6194	1.07358	4.15353	9.84639	2.99999	Promoter (<=1kb)	11	17276731	17282870	6140	1	ENSG00000070081.15	ENST00000525637.1	0
chr11	17389310	17389765	456	*	intersect_per_group_6197	1.47243	4.32406	13.7737	3.32896	Promoter (<=1kb)	11	17385859	17389331	3473	2	ENSG00000187486.5	ENST00000528731.1	0
chr11	17720779	17721233	455	*	intersect_per_group_6200	1.01386	3.52853	8.14452	2.77326	Promoter (1-2kb)	11	17719568	17722131	2564	1	ENSG00000129152.3	ENST00000250003.3	1211
chr11	18012507	18013646	1140	*	intersect_per_group_6207	1.28908	4.24517	11.8177	3.17496	Promoter (<=1kb)	11	17788048	18012898	224851	2	ENSG00000129158.10	ENST00000527494.5	0
chr11	18105638	18106383	746	*	intersect_per_group_6208	1.07361	5.31051	12.2817	3.29221	Promoter (<=1kb)	11	18080292	18106091	25800	2	ENSG00000166788.9	ENST00000524803.5	0
chr11	18698470	18698904	435	*	intersect_per_group_6218	1.09662	4.00616	9.70579	2.97379	Promoter (<=1kb)	11	18698779	18701115	2337	1	ENSG00000151117.8	ENST00000533987.1	0
chr11	19116840	19117878	1039	*	intersect_per_group_6224	1.23242	4.50546	11.9357	3.20485	Promoter (<=1kb)	11	19117099	19149255	32157	1	ENSG00000177054.13	ENST00000532026.5	0
chr11	19557674	19557691	18	*	intersect_per_group_6233	1.34348	3.92921	11.5085	3.12414	Intron (ENST00000360655.8/ENSG00000166833.19, intron 1 of 37)	11	19575310	19575372	63	1	ENSG00000265210.1	ENST00000578325.1	-17619
chr11	19776845	19777968	1124	*	intersect_per_group_6237	1.10479	2.42575	6.36769	2.43208	Promoter (<=1kb)	11	19777802	19880127	102326	1	ENSG00000166833.19	ENST00000534229.1	0
chr11	20387186	20388360	1175	*	intersect_per_group_6249	1.04058	3.72885	8.72752	2.85363	Promoter (<=1kb)	11	20387530	20509253	121724	1	ENSG00000185238.12	ENST00000331079.10	0
chr11	22334013	22334220	208	*	intersect_per_group_6260	1.34193	2.73595	8.47028	2.72315	Intron (ENST00000528009.1/ENSG00000254768.5, intron 1 of 3)	11	22338097	22379503	41407	1	ENSG00000091664.7	ENST00000263160.3	-3877
chr11	24894623	24894631	9	*	intersect_per_group_6278	4.27336	3.12927	78.8514	5.39199	Promoter (2-3kb)	11	24891765	24892521	757	1	ENSG00000187398.11	ENST00000528970.1	2858
chr11	27472549	27472925	377	*	intersect_per_group_6297	1.04782	5.72032	12.8936	3.36555	Promoter (<=1kb)	11	27365961	27472746	106786	2	ENSG00000205213.13	ENST00000379214.8	0
chr11	27499244	27499365	122	*	intersect_per_group_6298	1.18426	2.68703	7.37867	2.59284	Exon (ENST00000278193.6/ENSG00000148943.11, exon 4 of 5)	11	27494898	27506769	11872	2	ENSG00000148943.11	ENST00000524596.1	7404
chr11	27698153	27701900	3748	*	intersect_per_group_6301	1.05177	3.13461	7.57137	2.66744	Promoter (<=1kb)	11	27654893	27699667	44775	2	ENSG00000176697.18	ENST00000395986.6	0
chr11	30322760	30323732	973	*	intersect_per_group_6325	1.21615	4.63763	12.0976	3.22768	Promoter (<=1kb)	11	30323051	30338227	15177	1	ENSG00000152219.4	ENST00000282032.3	0
chr11	30584464	30586747	2284	*	intersect_per_group_6326	1.34375	2.28897	7.34774	2.54061	Promoter (<=1kb)	11	30384493	30586281	201789	2	ENSG00000066382.16	ENST00000448418.6	0
chr11	32090581	32092037	1457	*	intersect_per_group_6334	1.32259	3.91259	11.2871	3.10431	Promoter (<=1kb)	11	32090904	32105755	14852	1	ENSG00000049449.8	ENST00000054950.3	0
chr11	32583576	32584484	909	*	intersect_per_group_6340	1.08311	3.62313	8.79455	2.84977	Promoter (<=1kb)	11	32583798	32596015	12218	1	ENSG00000149100.12	ENST00000531921.5	0
chr11	32892276	32894452	2177	*	intersect_per_group_6344	1.01202	3.0205	7.10827	2.60036	Promoter (<=1kb)	11	32893178	32980266	87089	1	ENSG00000060749.14	ENST00000399302.6	0
chr11	33256629	33258737	2109	*	intersect_per_group_6349	1.7154	4.19976	16.0754	3.47736	Promoter (<=1kb)	11	33256672	33353568	96897	1	ENSG00000110422.11	ENST00000525975.5	0
chr11	33700618	33701287	670	*	intersect_per_group_6355	1.09824	3.04261	7.65494	2.66648	Promoter (<=1kb)	11	33698261	33700801	2541	2	ENSG00000205177.6	ENST00000379011.4	0
chr11	33735970	33737011	1042	*	intersect_per_group_6358	1.0376	4.35371	9.99014	3.03068	Promoter (<=1kb)	11	33708700	33736439	27740	2	ENSG00000085063.14	ENST00000395850.7	0
chr11	33773906	33775006	1101	*	intersect_per_group_6359	1.22148	2.55899	7.29905	2.56779	Promoter (<=1kb)	11	33740939	33774347	33409	2	ENSG00000110429.13	ENST00000526785.5	0
chr11	33869885	33870571	687	*	intersect_per_group_6365	1.0286	2.53933	6.22039	2.42757	Promoter (<=1kb)	11	33864764	33870312	5549	2	ENSG00000135363.11	ENST00000465614.1	0
chr11	34051102	34053593	2492	*	intersect_per_group_6370	1.26075	4.04762	11.0951	3.09953	Promoter (<=1kb)	11	34051683	34101156	49474	1	ENSG00000135387.20	ENST00000341394.8	0
chr11	34302520	34302741	222	*	intersect_per_group_6382	-1.29638	8.72771	2.96059	2.77487	Intron (ENST00000435224.2/ENSG00000166016.5, intron 1 of 16)	11	34335118	34336003	886	2	ENSG00000254708.1	ENST00000531489.1	33262
chr11	34513080	34513090	11	*	intersect_per_group_6390	2.20271	7.89476	39.9466	4.63927	Promoter (<=1kb)	11	34491597	34513765	22169	2	ENSG00000135374.9	ENST00000532417.1	675
chr11	34915724	34917146	1423	*	intersect_per_group_6397	1.27687	4.65008	12.6909	3.27359	Promoter (<=1kb)	11	34915829	34960511	44683	1	ENSG00000110435.11	ENST00000533550.5	0
chr11	35617770	35620468	2699	*	intersect_per_group_6418	1.17677	3.03385	8.11932	2.71734	Promoter (<=1kb)	11	35618419	35620868	2450	1	ENSG00000179431.6	ENST00000317811.5	0
chr11	35662108	35663678	1571	*	intersect_per_group_6420	1.29827	2.72642	8.16451	2.68828	Promoter (<=1kb)	11	35662805	35818007	155203	1	ENSG00000166326.6	ENST00000299413.6	0
chr11	36363468	36363630	163	*	intersect_per_group_6432	1.21526	2.01817	6.00767	2.32565	Promoter (1-2kb)	11	36362108	36403360	41253	1	ENSG00000135362.13	ENST00000526728.5	1360
chr11	36376087	36376787	701	*	intersect_per_group_6433	1.40301	1.76396	6.30938	2.33247	Promoter (<=1kb)	11	36376202	36401266	25065	1	ENSG00000135362.13	ENST00000524380.5	0
chr11	43311504	43312571	1068	*	intersect_per_group_6478	1.00919	5.14611	11.3707	3.21077	Promoter (<=1kb)	11	43311963	43342676	30714	1	ENSG00000166181.12	ENST00000534695.5	0
chr11	43578790	43580470	1681	*	intersect_per_group_6482	1.36243	1.89902	6.45388	2.37196	Promoter (<=1kb)	11	43579195	43584601	5407	1	ENSG00000283217.1	ENST00000637980.1	0
chr11	43680408	43681689	1282	*	intersect_per_group_6484	1.00552	3.67322	8.38228	2.81306	Promoter (<=1kb)	11	43680558	43856610	176053	1	ENSG00000149084.12	ENST00000278353.9	0
chr11	43790355	43790474	120	*	intersect_per_group_6485	1.48056	2.17686	7.86521	2.59001	Intron (ENST00000532864.6/ENSG00000283341.1, intron 5 of 10)	11	43754044	43806461	52418	1	ENSG00000149084.12	ENST00000532178.1	36311
chr11	43933757	43933956	200	*	intersect_per_group_6488	1.66234	1.54786	7.06476	2.40771	Intron (ENST00000526408.1/ENSG00000254409.1, intron 2 of 6)	11	43925342	43943273	17932	1	ENSG00000187479.5	ENST00000339446.3	8415
chr11	43944512	43944666	155	*	intersect_per_group_6490	1.2258	2.7755	7.83037	2.65602	Promoter (1-2kb)	11	43942590	43943883	1294	1	ENSG00000187479.5	ENST00000617612.1	1922
chr11	44095629	44096765	1137	*	intersect_per_group_6494	1.36964	1.58587	5.68206	2.21225	Promoter (<=1kb)	11	44095673	44107859	12187	1	ENSG00000151348.13	ENST00000532479.1	0
chr11	44564676	44565842	1167	*	intersect_per_group_6498	1.49639	6.47492	20.0895	3.83615	Promoter (<=1kb)	11	44565591	44620363	54773	1	ENSG00000085117.11	ENST00000227155.8	0
chr11	44949269	44951227	1959	*	intersect_per_group_6505	1.10204	2.84317	7.24969	2.59608	Promoter (<=1kb)	11	44932348	44950845	18498	2	ENSG00000175274.18	ENST00000395648.7	0
chr11	45146444	45147882	1439	*	intersect_per_group_6508	1.08697	2.24791	5.89948	2.34304	Promoter (<=1kb)	11	45146675	45204777	58103	1	ENSG00000019485.12	ENST00000526442.5	0
chr11	45803929	45805675	1747	*	intersect_per_group_6518	1.39879	3.3844	10.5608	2.99505	Promoter (<=1kb)	11	45804072	45811558	7487	1	ENSG00000181830.8	ENST00000442528.2	0
chr11	45922256	45922556	301	*	intersect_per_group_6526	1.1197	2.54769	6.70922	2.49274	Promoter (<=1kb)	11	45922692	45929096	6405	1	ENSG00000165905.17	ENST00000401752.5	-136
chr11	46119510	46122725	3216	*	intersect_per_group_6529	1.50564	2.44114	8.77115	2.72381	Promoter (<=1kb)	11	45932566	46121178	188613	2	ENSG00000135365.15	ENST00000323180.10	0
chr11	46277593	46279214	1622	*	intersect_per_group_6535	1.00921	2.12975	5.29959	2.23716	Promoter (<=1kb)	11	46277661	46321422	43762	1	ENSG00000157613.10	ENST00000621158.4	0
chr11	46315076	46315283	208	*	intersect_per_group_6538	1.12867	4.41071	10.8309	3.10783	Promoter (<=1kb)	11	46315479	46320299	4821	1	ENSG00000157613.10	ENST00000534616.5	-196
chr11	46389343	46390678	1336	*	intersect_per_group_6542	1.01147	1.39229	3.82276	1.85101	Promoter (2-3kb)	11	46385098	46386608	1511	2	ENSG00000180720.7	ENST00000433765.3	-2735
chr11	46593423	46594358	936	*	intersect_per_group_6548	1.1404	4.5528	11.2407	3.15328	Promoter (<=1kb)	11	46396414	46593948	197535	2	ENSG00000110497.14	ENST00000533727.5	0
chr11	46718332	46718519	188	*	intersect_per_group_6553	1.03481	1.35043	3.81567	1.84119	Promoter (<=1kb)	11	46719180	46739506	20327	1	ENSG00000180210.14	ENST00000311907.9	-661
chr11	46936743	46937134	392	*	intersect_per_group_6556	1.09128	4.94138	11.6589	3.21726	Promoter (<=1kb)	11	46936745	47053002	116258	1	ENSG00000149179.13	ENST00000522712.6	0
chr11	47176681	47177753	1073	*	intersect_per_group_6558	1.02421	3.92224	9.01107	2.90046	Promoter (<=1kb)	11	47164299	47177125	12827	2	ENSG00000149182.14	ENST00000426335.6	0
chr11	47185135	47186940	1806	*	intersect_per_group_6559	1.20668	3.88687	10.2792	3.0149	Promoter (<=1kb)	11	47177525	47186407	8883	2	ENSG00000165912.15	ENST00000298838.10	0
chr11	47213929	47216682	2754	*	intersect_per_group_6561	1.15118	3.72662	9.49756	2.92829	Promoter (<=1kb)	11	47214465	47216873	2409	1	ENSG00000134574.11	ENST00000622878.4	0
chr11	47269043	47271011	1969	*	intersect_per_group_6564	1.10691	3.7005	9.12414	2.88992	Promoter (<=1kb)	11	47269161	47274726	5566	1	ENSG00000110514.19	ENST00000453571.5	0
chr11	47355183	47355693	511	*	intersect_per_group_6566	1.12517	7.8397	18.2817	3.8136	Promoter (2-3kb)	11	47335578	47352702	17125	2	ENSG00000134571.10	ENST00000544791.1	-2481
chr11	47407870	47409504	1635	*	intersect_per_group_6569	1.10065	4.1191	9.97798	3.00873	Promoter (<=1kb)	11	47408584	47412393	3810	1	ENSG00000165915.13	ENST00000531974.5	0
chr11	47552250	47553686	1437	*	intersect_per_group_6572	1.1322	5.99618	14.3351	3.48099	Promoter (<=1kb)	11	47468404	47553117	84714	2	ENSG00000149187.17	ENST00000310513.9	0
chr11	47565458	47565563	106	*	intersect_per_group_6573	1.95694	1.94108	10.4184	2.84393	Promoter (<=1kb)	11	47565458	47572360	6903	1	ENSG00000110536.13	ENST00000534775.1	0
chr11	47641951	47642972	1022	*	intersect_per_group_6575	1.09856	5.93545	13.8517	3.4454	Promoter (<=1kb)	11	47617315	47642452	25138	2	ENSG00000109919.9	ENST00000539759.5	0
chr11	47981346	47981518	173	*	intersect_per_group_6584	1.46704	3.81332	12.3067	3.17951	Promoter (<=1kb)	11	47980727	48123700	142974	1	ENSG00000149177.12	ENST00000527952.1	619
chr11	48104251	48104475	225	*	intersect_per_group_6585	-1.07135	5.51225	2.09902	2.26473	Intron (ENST00000613246.4/ENSG00000149177.12, intron 1 of 24)	11	48096782	48096858	77	1	ENSG00000263693.1	ENST00000577977.1	7469
chr11	48900380	48900649	270	*	intersect_per_group_6588	1.21903	3.33713	9.09642	2.85135	Promoter (1-2kb)	11	48881723	48902181	20459	2	ENSG00000254728.1	ENST00000530465.1	1532
chr11	49561240	49561719	480	*	intersect_per_group_6593	1.09582	1.86099	5.11491	2.16606	Promoter (<=1kb)	11	49560818	49810419	249602	1	ENSG00000205035.8	ENST00000527477.1	422
chr11	49852102	49852283	182	*	intersect_per_group_6595	1.01277	4.93115	10.9677	3.1618	Promoter (1-2kb)	11	49850629	49862528	11900	1	ENSG00000254714.1	ENST00000534129.1	1473
chr11	55872796	55873633	838	*	intersect_per_group_6614	1.05918	3.71621	8.82742	2.86232	Promoter (<=1kb)	11	55867569	55874537	6969	2	ENSG00000254547.1	ENST00000533973.1	904
chr11	57310917	57311822	906	*	intersect_per_group_6622	1.41171	5.89731	17.3504	3.65808	Promoter (<=1kb)	11	57309832	57311469	1638	2	ENSG00000149115.13	ENST00000530920.1	0
chr11	57321683	57325687	4005	*	intersect_per_group_6623	1.03533	3.0286	7.25694	2.61889	Promoter (<=1kb)	11	57299638	57324952	25315	2	ENSG00000149115.13	ENST00000528882.5	0
chr11	57335831	57336178	348	*	intersect_per_group_6624	1.36135	5.33853	15.2853	3.49977	Promoter (<=1kb)	11	57325985	57335877	9893	2	ENSG00000149136.8	ENST00000278412.6	0
chr11	57598145	57598449	305	*	intersect_per_group_6633	1.20919	4.21783	11.064	3.11119	Promoter (<=1kb)	11	57598233	57614790	16558	1	ENSG00000149131.15	ENST00000531797.5	0
chr11	57637485	57638684	1200	*	intersect_per_group_6634	1.2566	2.80944	8.10199	2.69058	Promoter (<=1kb)	11	57638024	57650709	12686	1	ENSG00000254602.1	ENST00000528466.1	0
chr11	57641774	57641796	23	*	intersect_per_group_6636	2.27189	3.03769	18.5002	3.55691	Promoter (<=1kb)	11	57641198	57641286	89	1	ENSG00000208009.1	ENST00000385274.1	576
chr11	57649504	57650330	827	*	intersect_per_group_6638	1.1311	3.10719	7.99582	2.71183	Promoter (<=1kb)	11	57645087	57649904	4818	2	ENSG00000166793.10	ENST00000532314.5	0
chr11	57761331	57762276	946	*	intersect_per_group_6643	1.02613	4.30803	9.81008	3.01061	Promoter (<=1kb)	11	57761797	57819178	57382	1	ENSG00000198561.13	ENST00000358694.10	0
chr11	58061272	58061342	71	*	intersect_per_group_6648	1.73391	1.42593	7.06934	2.39167	Promoter (1-2kb)	11	58044110	58060138	16029	2	ENSG00000255146.1	ENST00000526131.1	-1134
chr11	58577803	58580046	2244	*	intersect_per_group_6652	1.27231	7.02735	18.3899	3.77701	Promoter (<=1kb)	11	58526871	58578166	51296	2	ENSG00000110031.12	ENST00000528954.5	0
chr11	59565497	59566710	1214	*	intersect_per_group_6672	1.20502	3.71496	9.86989	2.96207	Promoter (<=1kb)	11	59561146	59566074	4929	2	ENSG00000255008.2	ENST00000533552.2	0
chr11	59668268	59669886	1619	*	intersect_per_group_6674	1.26543	4.45121	12.1046	3.2138	Promoter (<=1kb)	11	59636716	59668980	32265	2	ENSG00000166889.13	ENST00000300146.9	0
chr11	59754231	59756706	2476	*	intersect_per_group_6676	1.10542	3.22515	8.09087	2.73509	Promoter (<=1kb)	11	59755059	59802706	47648	1	ENSG00000166900.15	ENST00000337979.8	0
chr11	60428519	60428661	143	*	intersect_per_group_6686	-1.57299	8.44771	2.17548	2.658	Promoter (<=1kb)	11	60429589	60447792	18204	1	ENSG00000166930.6	ENST00000300190.6	-928
chr11	60450272	60451972	1701	*	intersect_per_group_6687	1.11336	2.1703	5.8589	2.32614	Intron (ENST00000533885.5/ENSG00000166930.6, intron 4 of 4)	11	60455752	60462396	6645	1	ENSG00000156738.17	ENST00000524807.5	-3780
chr11	60899444	60899485	42	*	intersect_per_group_6695	1.15292	9.64348	22.6672	4.10059	Promoter (<=1kb)	11	60897550	60899215	1666	2	ENSG00000110107.8	ENST00000539960.1	-229
chr11	61160700	61162307	1608	*	intersect_per_group_6704	1.01823	4.04012	9.20845	2.9306	Promoter (<=1kb)	11	61130256	61161617	31362	2	ENSG00000167987.10	ENST00000301765.9	0
chr11	61429347	61430367	1021	*	intersect_per_group_6708	1.08411	4.08403	9.7785	2.98755	Promoter (<=1kb)	11	61402641	61429911	27271	2	ENSG00000149532.15	ENST00000340437.8	0
chr11	61508294	61509135	842	*	intersect_per_group_6711	1.01971	2.27346	5.63699	2.30895	Promoter (<=1kb)	11	61508800	61511018	2219	1	ENSG00000204950.3	ENST00000378075.3	0
chr11	61532259	61532387	129	*	intersect_per_group_6713	1.08599	2.96628	7.41974	2.63064	Promoter (<=1kb)	11	61523900	61533103	9204	2	ENSG00000011347.9	ENST00000540831.1	716
chr11	61680200	61680507	308	*	intersect_per_group_6718	1.43822	3.9622	12.4468	3.20234	Promoter (<=1kb)	11	61680433	61747001	66569	1	ENSG00000134780.9	ENST00000257215.9	0
chr11	61718471	61719130	660	*	intersect_per_group_6721	1.21357	2.72986	7.64992	2.62991	Intron (ENST00000257215.9/ENSG00000134780.9, intron 1 of 19)	11	61746925	61748693	1769	2	ENSG00000124915.10	ENST00000541891.1	29563
chr11	61792067	61793415	1349	*	intersect_per_group_6727	1.10986	4.88238	11.6956	3.21552	Promoter (<=1kb)	11	61792980	61826512	33533	1	ENSG00000134824.13	ENST00000574708.5	0
chr11	61827031	61829121	2091	*	intersect_per_group_6729	1.17212	5.22745	13.0331	3.3406	Promoter (<=1kb)	11	61827392	61848217	20826	1	ENSG00000134824.13	ENST00000518606.5	0
chr11	61966995	61969561	2567	*	intersect_per_group_6735	1.38085	2.64189	8.48425	2.71437	Promoter (<=1kb)	11	61959718	61967631	7914	2	ENSG00000167996.15	ENST00000529191.5	0
chr11	62544127	62547512	3386	*	intersect_per_group_6748	1.16394	4.22794	10.7141	3.08254	Promoter (<=1kb)	11	62433546	62546796	113251	2	ENSG00000124942.13	ENST00000257247.11	0
chr11	62551967	62551996	30	*	intersect_per_group_6749	1.25467	7.49527	19.2708	3.84629	Intron (ENST00000530285.5/ENSG00000124942.13, intron 1 of 4)	11	62533984	62556235	22252	2	ENSG00000124942.13	ENST00000530285.5	4239
chr11	62600811	62602050	1240	*	intersect_per_group_6756	1.08164	2.26066	5.90099	2.34506	Promoter (<=1kb)	11	62593214	62601840	8627	2	ENSG00000149480.6	ENST00000278823.6	0
chr11	62611532	62613313	1782	*	intersect_per_group_6757	1.47665	3.48338	11.4773	3.08412	Promoter (<=1kb)	11	62611722	62614471	2750	1	ENSG00000149489.8	ENST00000525801.1	0
chr11	62621531	62622402	872	*	intersect_per_group_6758	1.00834	3.86903	8.79449	2.87416	Promoter (<=1kb)	11	62615296	62622175	6880	2	ENSG00000149541.9	ENST00000265471.9	0
chr11	62771053	62772141	1089	*	intersect_per_group_6768	1.30516	6.2334	16.8745	3.65007	Promoter (<=1kb)	11	62771303	62787342	16040	1	ENSG00000162227.7	ENST00000294168.7	0
chr11	62786426	62787798	1373	*	intersect_per_group_6769	1.14284	3.7647	9.52121	2.93413	Promoter (<=1kb)	11	62787415	62790167	2753	1	ENSG00000185475.9	ENST00000532586.1	0
chr11	62791619	62792291	673	*	intersect_per_group_6770	1.16061	3.20148	8.3925	2.7649	Promoter (<=1kb)	11	62771629	62791743	20115	2	ENSG00000168569.7	ENST00000527073.1	0
chr11	62831113	62832649	1537	*	intersect_per_group_6772	1.32345	4.35566	12.4032	3.2295	Promoter (<=1kb)	11	62806897	62832041	25145	2	ENSG00000162236.11	ENST00000377897.8	0
chr11	63767379	63769038	1660	*	intersect_per_group_6786	1.15478	2.42496	6.62571	2.46606	Promoter (<=1kb)	11	63759892	63768775	8884	2	ENSG00000188070.9	ENST00000433688.2	0
chr11	63812676	63814212	1537	*	intersect_per_group_6788	1.2553	2.16214	6.54854	2.42098	Promoter (<=1kb)	11	63813388	63827718	14331	1	ENSG00000168005.8	ENST00000294244.8	0
chr11	63916315	63916421	107	*	intersect_per_group_6792	1.53331	1.04481	4.91868	1.9934	Promoter (<=1kb)	11	63911221	63916844	5624	2	ENSG00000167771.5	ENST00000301459.4	423
chr11	64002577	64002947	371	*	intersect_per_group_6797	1.0519	1.22033	3.6033	1.77054	Promoter (1-2kb)	11	64001115	64001767	653	1	ENSG00000167770.11	ENST00000536943.1	1462
chr11	64038914	64039188	275	*	intersect_per_group_6799	1.31297	2.49695	7.68825	2.60706	Promoter (2-3kb)	11	64035970	64103653	67684	1	ENSG00000256824.1	ENST00000537170.1	2944
chr11	64148877	64148949	73	*	intersect_per_group_6802	1.05131	3.71905	8.77983	2.85787	Exon (ENST00000538595.1/ENSG00000133315.10, exon 4 of 4)	11	64009013	64165775	156763	2	ENSG00000133315.10	ENST00000542359.5	16826
chr11	64165853	64166671	819	*	intersect_per_group_6804	1.16698	5.11894	12.7395	3.31168	Promoter (<=1kb)	11	63998558	64166061	167504	2	ENSG00000133315.10	ENST00000255681.6	0
chr11	64184567	64187157	2591	*	intersect_per_group_6806	1.01551	5.46305	12.0658	3.28754	Promoter (<=1kb)	11	64185272	64204543	19272	1	ENSG00000168439.16	ENST00000358794.9	0
chr11	64225607	64226688	1082	*	intersect_per_group_6808	1.36653	2.20398	7.26148	2.51922	Promoter (<=1kb)	11	64223799	64226150	2352	2	ENSG00000149743.13	ENST00000394547.7	0
chr11	64233676	64235152	1477	*	intersect_per_group_6810	1.45361	2.73573	9.23189	2.80401	Promoter (<=1kb)	11	64234538	64238793	4256	1	ENSG00000173511.9	ENST00000309422.6	0
chr11	64240689	64242547	1859	*	intersect_per_group_6811	1.69744	3.91678	14.9463	3.38288	Promoter (<=1kb)	11	64241003	64243669	2667	1	ENSG00000173486.12	ENST00000536642.5	0
chr11	64250595	64252780	2186	*	intersect_per_group_6813	1.16564	1.53024	4.67617	2.03675	Promoter (<=1kb)	11	64251523	64267921	16399	1	ENSG00000149782.11	ENST00000279230.10	0
chr11	64284420	64286209	1790	*	intersect_per_group_6815	1.59969	4.00034	14.155	3.33309	Promoter (<=1kb)	11	64269830	64284639	14810	2	ENSG00000002330.13	ENST00000394532.7	0
chr11	64304306	64306344	2039	*	intersect_per_group_6816	1.18275	4.46261	11.4006	3.15892	Promoter (<=1kb)	11	64305572	64316738	11167	1	ENSG00000173153.13	ENST00000406310.5	0
chr11	64358078	64358792	715	*	intersect_per_group_6821	1.32812	2.12091	6.83583	2.45375	Promoter (<=1kb)	11	64359148	64372215	13068	1	ENSG00000162302.12	ENST00000528057.5	-356
chr11	64723198	64723869	672	*	intersect_per_group_6831	1.26229	2.57833	7.58357	2.6043	Promoter (<=1kb)	11	64606176	64723188	117013	2	ENSG00000110076.18	ENST00000265459.10	-10
chr11	64741598	64741774	177	*	intersect_per_group_6832	1.16785	1.58503	4.80795	2.06918	Promoter (<=1kb)	11	64726911	64740883	13973	2	ENSG00000068831.18	ENST00000464324.5	-715
chr11	64777574	64779337	1764	*	intersect_per_group_6834	1.22895	5.88084	15.1284	3.52414	Promoter (<=1kb)	11	64764606	64778469	13864	2	ENSG00000168066.20	ENST00000377387.5	0
chr11	64810247	64810993	747	*	intersect_per_group_6836	1.02299	6.42622	14.091	3.49296	Promoter (<=1kb)	11	64803510	64810485	6976	2	ENSG00000133895.14	ENST00000377316.6	0
chr11	64844602	64845113	512	*	intersect_per_group_6838	1.52711	1.46461	6.10322	2.25819	Promoter (<=1kb)	11	64823387	64844569	21183	2	ENSG00000171219.8	ENST00000342711.5	-33
chr11	64847157	64847541	385	*	intersect_per_group_6839	1.3802	5.67917	16.3862	3.58889	Promoter (2-3kb)	11	64823387	64844569	21183	2	ENSG00000171219.8	ENST00000342711.5	-2588
chr11	65013576	65014826	1251	*	intersect_per_group_6849	1.46371	6.0268	18.3811	3.7229	Promoter (<=1kb)	11	65014113	65022184	8072	1	ENSG00000213465.7	ENST00000246747.8	0
chr11	65096125	65096927	803	*	intersect_per_group_6853	1.74967	4.19185	16.4592	3.50151	Promoter (<=1kb)	11	65096159	65111860	15702	1	ENSG00000149823.7	ENST00000279281.7	0
chr11	65180848	65182382	1535	*	intersect_per_group_6858	1.36083	2.78378	8.71797	2.75507	Promoter (<=1kb)	11	65181037	65186033	4997	1	ENSG00000014216.15	ENST00000529133.5	0
chr11	65314559	65317581	3023	*	intersect_per_group_6862	1.32446	3.22764	9.58764	2.88901	Promoter (<=1kb)	11	65314818	65322429	7612	1	ENSG00000149798.4	ENST00000279249.2	0
chr11	65354383	65355215	833	*	intersect_per_group_6865	1.21329	3.53737	9.52065	2.91246	Promoter (<=1kb)	11	65354767	65357613	2847	1	ENSG00000173825.6	ENST00000309880.5	0
chr11	65386463	65386661	199	*	intersect_per_group_6869	1.24917	5.2132	13.7691	3.3911	Promoter (<=1kb)	11	65386599	65413525	26927	1	ENSG00000126391.13	ENST00000317568.9	0
chr11	65524696	65525479	784	*	intersect_per_group_6889	1.74687	2.11284	9.44766	2.76134	Promoter (<=1kb)	11	65525077	65538704	13628	1	ENSG00000142186.16	ENST00000270176.9	0
chr11	65556821	65557408	588	*	intersect_per_group_6891	1.09734	2.17258	5.78804	2.31624	Promoter (<=1kb)	11	65539052	65557765	18714	2	ENSG00000168056.15	ENST00000526927.5	357
chr11	65572237	65572495	259	*	intersect_per_group_6894	1.0015	3.85381	8.7177	2.86508	Promoter (<=1kb)	11	65572349	65574198	1850	1	ENSG00000176973.7	ENST00000316409.2	0
chr11	65573980	65577754	3775	*	intersect_per_group_6895	1.08823	2.33465	6.08989	2.38191	Promoter (<=1kb)	11	65576038	65592650	16613	1	ENSG00000173442.12	ENST00000309295.8	0
chr11	65662530	65663932	1403	*	intersect_per_group_6899	1.28309	2.96176	8.64135	2.76586	Promoter (<=1kb)	11	65653596	65663094	9499	2	ENSG00000173039.18	ENST00000406246.7	0
chr11	65695863	65696200	338	*	intersect_per_group_6900	-1.20795	8.86585	3.27078	2.82137	Promoter (<=1kb)	11	65695552	65695837	286	1	ENSG00000239356.3	ENST00000491364.3	311
chr11	65711300	65712755	1456	*	intersect_per_group_6902	1.00271	5.9823	12.9908	3.39047	Promoter (<=1kb)	11	65711996	65719604	7609	1	ENSG00000172977.12	ENST00000377046.7	0
chr11	65719957	65720958	1002	*	intersect_per_group_6903	1.01601	3.78411	8.67499	2.85391	Promoter (<=1kb)	11	65714896	65720483	5588	2	ENSG00000172922.8	ENST00000534482.5	0
chr11	65779911	65780909	999	*	intersect_per_group_6904	1.31346	4.15687	11.8167	3.16781	Promoter (<=1kb)	11	65775893	65780802	4910	2	ENSG00000254470.2	ENST00000532090.2	0
chr11	65872273	65873953	1681	*	intersect_per_group_6908	1.27272	1.83568	5.85149	2.27607	Promoter (<=1kb)	11	65866441	65872811	6371	2	ENSG00000172638.12	ENST00000531972.5	0
chr11	65888043	65889416	1374	*	intersect_per_group_6909	1.21026	2.86791	7.94956	2.68004	Promoter (<=1kb)	11	65883921	65888531	4611	2	ENSG00000172500.12	ENST00000338369.6	0
chr11	65890360	65893667	3308	*	intersect_per_group_6910	1.12864	2.13442	5.85348	2.32018	Promoter (<=1kb)	11	65890112	65891635	1524	1	ENSG00000175602.3	ENST00000312579.3	248
chr11	65898922	65900861	1940	*	intersect_per_group_6911	1.28486	2.49369	7.51266	2.58573	Promoter (<=1kb)	11	65892049	65900419	8371	2	ENSG00000175592.8	ENST00000448083.6	0
chr11	65918501	65920041	1541	*	intersect_per_group_6915	1.32961	2.69675	8.29125	2.69911	Promoter (<=1kb)	11	65919257	65921561	2305	1	ENSG00000175550.7	ENST00000312515.6	0
chr11	66257054	66258667	1614	*	intersect_per_group_6924	1.46408	3.67227	11.8902	3.13442	Promoter (<=1kb)	11	66257294	66261829	4536	1	ENSG00000174996.11	ENST00000531240.5	0
chr11	66278652	66278843	192	*	intersect_per_group_6926	1.50299	1.75787	6.81662	2.40252	Promoter (<=1kb)	11	66269832	66278525	8694	2	ENSG00000245156.1	ENST00000501708.1	-127
chr11	66311736	66313054	1319	*	intersect_per_group_6928	1.05431	4.70995	10.858	3.13487	Promoter (<=1kb)	11	66312853	66319237	6385	1	ENSG00000254458.1	ENST00000534065.1	0
chr11	66347874	66348547	674	*	intersect_per_group_6933	1.07744	4.22984	10.0365	3.02382	Promoter (<=1kb)	11	66347950	66353619	5670	1	ENSG00000255468.6	ENST00000581155.5	0
chr11	66370546	66372374	1829	*	intersect_per_group_6934	1.23426	3.69255	10.0397	2.97565	Promoter (<=1kb)	11	66362521	66372099	9579	2	ENSG00000174669.11	ENST00000311161.11	0
chr11	66408559	66409103	545	*	intersect_per_group_6936	1.30671	5.78303	15.7796	3.55843	Promoter (<=1kb)	11	66409158	66410003	846	1	ENSG00000254510.1	ENST00000527061.1	-55
chr11	66454682	66454802	121	*	intersect_per_group_6940	1.02612	1.52787	4.14812	1.94035	Promoter (<=1kb)	11	66454234	66454581	348	1	ENSG00000254596.1	ENST00000528671.1	448
chr11	66466489	66467435	947	*	intersect_per_group_6941	1.11834	2.50185	6.6024	2.47304	Promoter (<=1kb)	11	66466745	66477328	10584	1	ENSG00000174516.14	ENST00000349459.10	0
chr11	66545481	66546395	915	*	intersect_per_group_6943	1.15545	3.03919	7.99745	2.7045	Promoter (<=1kb)	11	66520637	66546036	25400	2	ENSG00000174165.7	ENST00000534073.5	0
chr11	66744260	66745619	1360	*	intersect_per_group_6951	1.03011	3.24601	7.6711	2.69121	Promoter (<=1kb)	11	66744451	66759084	14634	1	ENSG00000173715.15	ENST00000534325.5	0
chr11	66842808	66843687	880	*	intersect_per_group_6952	1.13831	2.25167	6.15766	2.37981	Promoter (<=1kb)	11	66842835	66846526	3692	1	ENSG00000173653.7	ENST00000533277.5	0
chr11	66855857	66856835	979	*	intersect_per_group_6953	1.52662	2.91854	10.2897	2.92679	Promoter (<=1kb)	11	66856647	66857790	1144	1	ENSG00000173621.8	ENST00000531590.1	0
chr11	66950431	66950645	215	*	intersect_per_group_6955	1.07145	2.10873	5.53314	2.26931	Intron (ENST00000393958.6/ENSG00000173599.13, intron 2 of 21)	11	66952430	66954409	1980	2	ENSG00000173599.13	ENST00000525476.1	3764
chr11	66957719	66959530	1812	*	intersect_per_group_6956	1.12315	3.92427	9.72617	2.96813	Promoter (<=1kb)	11	66848525	66958376	109852	2	ENSG00000173599.13	ENST00000393958.6	0
chr11	67119014	67121251	2238	*	intersect_per_group_6964	1.29589	2.19825	6.85264	2.46609	Promoter (<=1kb)	11	67119269	67257665	138397	1	ENSG00000173120.14	ENST00000398645.6	0
chr11	67288322	67289617	1296	*	intersect_per_group_6969	1.6145	3.15405	11.7199	3.07673	Promoter (<=1kb)	11	67288547	67302481	13935	1	ENSG00000172932.14	ENST00000447274.6	0
chr11	67303170	67303725	556	*	intersect_per_group_6970	1.24514	3.4926	9.64931	2.92048	Promoter (<=1kb)	11	67303448	67312600	9153	1	ENSG00000172830.12	ENST00000308127.8	0
chr11	67353010	67354817	1808	*	intersect_per_group_6972	1.39025	4.15245	12.5059	3.22175	Promoter (<=1kb)	11	67350777	67353579	2803	2	ENSG00000175482.8	ENST00000529704.5	0
chr11	67371619	67372287	669	*	intersect_per_group_6974	1.23488	2.39793	6.99742	2.51037	Promoter (1-2kb)	11	67351572	67373584	22013	2	ENSG00000256514.1	ENST00000543494.1	1297
chr11	67391135	67392306	1172	*	intersect_per_group_6977	1.0206	2.65357	6.41225	2.46804	Promoter (<=1kb)	11	67391705	67396022	4318	1	ENSG00000172613.7	ENST00000543808.5	0
chr11	67401245	67402080	836	*	intersect_per_group_6978	1.74024	2.24978	9.8572	2.81834	Promoter (<=1kb)	11	67398183	67401793	3611	2	ENSG00000172531.14	ENST00000312989.11	0
chr11	67415058	67415268	211	*	intersect_per_group_6979	1.0089	3.13935	7.32992	2.64031	Promoter (<=1kb)	11	67414968	67415486	519	1	ENSG00000172508.10	ENST00000525907.1	90
chr11	67420969	67421653	685	*	intersect_per_group_6980	1.5004	2.58944	9.15528	2.78081	Promoter (<=1kb)	11	67400855	67421181	20327	2	ENSG00000172531.14	ENST00000546202.5	0
chr11	67443091	67443996	906	*	intersect_per_group_6983	1.50559	2.0674	7.7096	2.5579	Promoter (<=1kb)	11	67435510	67443484	7975	2	ENSG00000172725.13	ENST00000616321.4	0
chr11	67468527	67469534	1008	*	intersect_per_group_6985	1.54073	2.96734	10.5426	2.95512	Promoter (<=1kb)	11	67461710	67469234	7525	2	ENSG00000172663.8	ENST00000308022.6	0
chr11	67504602	67506550	1949	*	intersect_per_group_6987	1.29439	3.65113	10.4079	3.00532	Promoter (<=1kb)	11	67491768	67505365	13598	2	ENSG00000110697.12	ENST00000436757.6	0
chr11	67507307	67508847	1541	*	intersect_per_group_6988	1.05466	7.54196	16.7436	3.7162	Promoter (<=1kb)	11	67506497	67508631	2135	2	ENSG00000167797.7	ENST00000301488.7	0
chr11	67583424	67584222	799	*	intersect_per_group_6990	1.50639	6.66848	20.786	3.88042	Promoter (<=1kb)	11	67583595	67586660	3066	1	ENSG00000084207.15	ENST00000398606.7	0
chr11	67628597	67630796	2200	*	intersect_per_group_6994	1.58472	3.18398	11.5498	3.06469	Promoter (<=1kb)	11	67627938	67629930	1993	2	ENSG00000167799.9	ENST00000301490.8	0
chr11	67668182	67668345	164	*	intersect_per_group_6999	1.45213	2.08805	7.4493	2.52824	Promoter (<=1kb)	11	67666157	67667970	1814	2	ENSG00000132746.14	ENST00000528756.5	-212
chr11	67714032	67714131	100	*	intersect_per_group_7000	1.17151	2.74987	7.44651	2.60838	Promoter (1-2kb)	11	67711702	67716005	4304	2	ENSG00000184795.9	ENST00000530315.1	1874
chr11	67804566	67806468	1903	*	intersect_per_group_7003	1.42428	3.93572	12.2465	3.18446	Promoter (<=1kb)	11	67791648	67805322	13675	2	ENSG00000160172.10	ENST00000531806.5	0
chr11	67955619	67955739	121	*	intersect_per_group_7005	1.27527	3.24962	9.28594	2.86151	Promoter (<=1kb)	11	67934563	67955802	21240	2	ENSG00000254610.2	ENST00000527543.2	63
chr11	68030155	68030922	768	*	intersect_per_group_7011	1.01883	10.0299	21.3497	4.0609	Promoter (<=1kb)	11	68030617	68033730	3114	1	ENSG00000110717.11	ENST00000432321.6	0
chr11	68038688	68039161	474	*	intersect_per_group_7012	1.06482	2.22448	5.74532	2.31756	Promoter (<=1kb)	11	68039016	68050895	11880	1	ENSG00000110719.9	ENST00000265686.7	0
chr11	68040010	68040697	688	*	intersect_per_group_7013	1.34671	3.78683	11.1744	3.08417	Promoter (<=1kb)	11	68039115	68043590	4476	1	ENSG00000110719.9	ENST00000533947.1	895
chr11	68121424	68122395	972	*	intersect_per_group_7015	1.4729	3.64361	11.8896	3.13202	Promoter (<=1kb)	11	68053820	68121444	67625	2	ENSG00000110721.11	ENST00000356135.9	0
chr11	68212543	68212812	270	*	intersect_per_group_7016	1.48517	1.88931	7.08861	2.45653	Promoter (<=1kb)	11	68180155	68212754	32600	2	ENSG00000110066.14	ENST00000434573.1	0
chr11	68213789	68214364	576	*	intersect_per_group_7017	1.12693	4.61615	11.2653	3.16039	Promoter (<=1kb)	11	68165715	68213828	48114	2	ENSG00000110066.14	ENST00000405515.5	0
chr11	68459781	68461090	1310	*	intersect_per_group_7024	1.20659	9.13354	22.3874	4.06699	Promoter (<=1kb)	11	68460731	68537669	76939	1	ENSG00000110075.14	ENST00000530427.5	0
chr11	69048657	69049486	830	*	intersect_per_group_7030	1.07859	4.03546	9.6347	2.96995	Promoter (<=1kb)	11	69048897	69088524	39628	1	ENSG00000162341.16	ENST00000294309.7	0
chr11	69293752	69295317	1566	*	intersect_per_group_7038	1.02895	3.61488	8.41686	2.81062	Promoter (<=1kb)	11	69294138	69296885	2748	1	ENSG00000172927.7	ENST00000441339.2	0
chr11	69442886	69444780	1895	*	intersect_per_group_7045	1.12393	2.83669	7.3617	2.60862	Promoter (<=1kb)	11	69438365	69444743	6379	2	ENSG00000255606.1	ENST00000544004.1	0
chr11	69638864	69639580	717	*	intersect_per_group_7048	1.58474	3.33645	12.0073	3.11635	Promoter (1-2kb)	11	69641087	69654474	13388	1	ENSG00000110092.3	ENST00000227507.2	-1507
chr11	69640545	69643414	2870	*	intersect_per_group_7049	1.19906	2.32377	6.63105	2.45349	Promoter (<=1kb)	11	69641087	69654474	13388	1	ENSG00000110092.3	ENST00000227507.2	0
chr11	69818121	69818668	548	*	intersect_per_group_7055	1.1689	1.37803	4.34677	1.9495	Promoter (<=1kb)	11	69810224	69819024	8801	2	ENSG00000186895.2	ENST00000334134.2	356
chr11	70270153	70271513	1361	*	intersect_per_group_7069	1.4211	2.4792	8.31694	2.67764	Promoter (<=1kb)	11	70270700	70384400	113701	1	ENSG00000131626.16	ENST00000253925.11	0
chr11	70397682	70398670	989	*	intersect_per_group_7070	1.09679	3.78902	9.24264	2.90993	Promoter (<=1kb)	11	70398404	70436584	38181	1	ENSG00000085733.15	ENST00000346329.7	0
chr11	71249961	71249961	1	*	intersect_per_group_7080	1.81386	111.795	395.566	7.99254	Promoter (2-3kb)	11	70907635	71252577	344943	2	ENSG00000162105.17	ENST00000608988.5	2616
chr11	71452889	71453545	657	*	intersect_per_group_7085	1.03621	3.5204	8.27056	2.78565	Promoter (<=1kb)	11	71453109	71459056	5948	1	ENSG00000172890.11	ENST00000534634.5	0
chr11	71786423	71788241	1819	*	intersect_per_group_7091	1.56782	3.24419	11.5822	3.07265	Promoter (<=1kb)	11	71787510	71801234	13725	1	ENSG00000158483.15	ENST00000346333.10	0
chr11	71813415	71813959	545	*	intersect_per_group_7093	1.49188	5.08809	16.123	3.53674	Promoter (<=1kb)	11	71794363	71813845	19483	2	ENSG00000248671.7	ENST00000511954.5	0
chr11	72072570	72072694	125	*	intersect_per_group_7097	1.38786	1.80066	6.32905	2.34052	Promoter (<=1kb)	11	72072228	72072302	75	2	ENSG00000263742.1	ENST00000579874.1	-268
chr11	72102840	72103523	684	*	intersect_per_group_7099	1.11815	8.41972	19.4472	3.90048	Promoter (<=1kb)	11	72085895	72103246	17352	2	ENSG00000149357.9	ENST00000545249.5	0
chr11	72223033	72225677	2645	*	intersect_per_group_7105	1.12774	3.43418	8.68938	2.82003	Promoter (<=1kb)	11	72223701	72225051	1351	1	ENSG00000165458.13	ENST00000540973.1	0
chr11	72573316	72573484	169	*	intersect_per_group_7114	1.59232	3.25635	11.8343	3.09514	Promoter (2-3kb)	11	72570660	72573229	2570	1	ENSG00000227467.3	ENST00000450804.3	2656
chr11	72751470	72752974	1505	*	intersect_per_group_7121	1.41233	3.20256	10.1858	2.94377	Promoter (<=1kb)	11	72685075	72752403	67329	2	ENSG00000186635.14	ENST00000393609.7	0
chr11	72812768	72815066	2299	*	intersect_per_group_7125	1.33238	3.84259	11.1945	3.09061	Promoter (<=1kb)	11	72814308	72829635	15328	1	ENSG00000168010.10	ENST00000321297.9	0
chr11	73140722	73142695	1974	*	intersect_per_group_7126	1.30137	3.45483	9.97948	2.94807	Promoter (<=1kb)	11	72836745	73142046	305302	2	ENSG00000137478.14	ENST00000311172.11	0
chr11	73307357	73309758	2402	*	intersect_per_group_7130	1.17124	4.56838	11.5403	3.17861	Promoter (<=1kb)	11	73308289	73369091	60803	1	ENSG00000110237.3	ENST00000263674.3	0
chr11	73597886	73598924	1039	*	intersect_per_group_7133	1.62043	8.46263	28.0945	4.26893	Promoter (<=1kb)	11	73400487	73598189	197703	2	ENSG00000054965.10	ENST00000064778.8	0
chr11	73647513	73647655	143	*	intersect_per_group_7134	1.10255	5.70403	13.3959	3.39916	Promoter (<=1kb)	11	73647549	73662819	15271	1	ENSG00000021300.13	ENST00000227214.10	0
chr11	73652427	73652614	188	*	intersect_per_group_7135	-1.5943	8.72071	2.21932	2.69377	Promoter (<=1kb)	11	73652440	73662812	10373	1	ENSG00000021300.13	ENST00000426191.2	0
chr11	74492928	74494478	1551	*	intersect_per_group_7151	1.16751	4.71388	11.8348	3.21324	Promoter (<=1kb)	11	74493851	74618594	124744	1	ENSG00000077514.8	ENST00000528481.5	0
chr11	74702644	74702668	25	*	intersect_per_group_7154	3.24758	0.610313	14.2942	3.07934	Promoter (1-2kb)	11	74696429	74704635	8207	2	ENSG00000054938.15	ENST00000525413.5	1967
chr11	74988372	74989407	1036	*	intersect_per_group_7157	1.07066	3.65852	8.78476	2.85233	Promoter (<=1kb)	11	74988698	75018893	30196	1	ENSG00000162139.9	ENST00000529024.1	0
chr11	75525691	75526388	698	*	intersect_per_group_7173	1.41876	1.34684	5.27439	2.10789	Promoter (<=1kb)	11	75434640	75525903	91264	2	ENSG00000158555.14	ENST00000336898.7	0
chr11	75562009	75564473	2465	*	intersect_per_group_7177	1.11998	2.49365	6.59322	2.47078	Promoter (<=1kb)	11	75562056	75572783	10728	1	ENSG00000149257.13	ENST00000533603.5	0
chr11	75583097	75583997	901	*	intersect_per_group_7178	1.18259	2.85047	7.73996	2.65426	Promoter (<=1kb)	11	75583196	75594665	11470	1	ENSG00000255326.1	ENST00000527803.1	0
chr11	76380465	76381569	1105	*	intersect_per_group_7188	1.10334	7.72012	17.7353	3.77902	Promoter (<=1kb)	11	76349956	76380942	30987	2	ENSG00000137492.7	ENST00000260045.7	0
chr11	76860481	76861807	1327	*	intersect_per_group_7196	1.16033	3.48446	9.02317	2.85874	Promoter (<=1kb)	11	76860867	77019767	158901	1	ENSG00000078124.11	ENST00000534206.5	0
chr11	77066347	77067520	1174	*	intersect_per_group_7199	1.66134	3.98848	14.7791	3.37626	Promoter (<=1kb)	11	77066932	77123916	56985	1	ENSG00000149260.15	ENST00000531028.1	0
chr11	77473056	77474333	1278	*	intersect_per_group_7207	1.63837	5.11833	18.0473	3.65338	Promoter (<=1kb)	11	77321707	77474062	152356	2	ENSG00000149269.9	ENST00000356341.7	0
chr11	77589327	77590111	785	*	intersect_per_group_7208	1.3921	6.94282	19.8467	3.84747	Promoter (<=1kb)	11	77589391	77610009	20619	1	ENSG00000178301.3	ENST00000528638.1	0
chr11	77819356	77821934	2579	*	intersect_per_group_7213	1.10092	5.78649	13.5564	3.41569	Promoter (<=1kb)	11	77659996	77821017	161022	2	ENSG00000048649.13	ENST00000308488.10	0
chr11	78030299	78030824	526	*	intersect_per_group_7218	-1.27252	7.14113	2.36991	2.52495	Intron (ENST00000533144.1/ENSG00000151364.16, intron 2 of 2)	11	78015715	78023294	7580	2	ENSG00000151364.16	ENST00000353172.5	-7005
chr11	78187727	78190018	2292	*	intersect_per_group_7224	1.09197	4.35094	10.4063	3.06671	Promoter (<=1kb)	11	78188812	78214026	25215	1	ENSG00000118369.12	ENST00000530267.5	0
chr11	78416310	78418417	2108	*	intersect_per_group_7227	1.19057	3.12416	8.41308	2.75886	Promoter (<=1kb)	11	78215297	78417806	202510	2	ENSG00000033327.12	ENST00000361507.4	0
chr11	78574358	78575371	1014	*	intersect_per_group_7229	1.05684	6.34623	14.2828	3.50011	Promoter (<=1kb)	11	78435961	78574864	138904	2	ENSG00000137513.9	ENST00000281038.9	0
chr11	79437289	79441166	3878	*	intersect_per_group_7233	1.23704	2.52357	7.30557	2.56427	Promoter (<=1kb)	11	78652831	79440651	787821	2	ENSG00000149256.15	ENST00000278550.11	0
chr11	80320993	80321010	18	*	intersect_per_group_7238	-1.24257	14.2987	5.46554	3.44389	Downstream (<1kb)	11	80321620	80327911	6292	2	ENSG00000254434.1	ENST00000532605.1	6901
chr11	82533710	82533797	88	*	intersect_per_group_7246	1.21334	2.11779	6.22937	2.37116	Intron (ENST00000532217.1/ENSG00000245832.6, intron 3 of 4)	11	82603743	82643419	39677	2	ENSG00000255246.1	ENST00000527364.1	109622
chr11	82980776	82980996	221	*	intersect_per_group_7253	1.0271	2.71309	6.56702	2.49571	3' UTR	11	82849914	82970584	120671	2	ENSG00000137509.10	ENST00000534396.5	-10192
chr11	83156263	83158604	2342	*	intersect_per_group_7256	1.17307	7.84126	18.9363	3.84687	Promoter (<=1kb)	11	83156988	83187451	30464	1	ENSG00000165494.11	ENST00000298281.8	0
chr11	83816002	83816138	137	*	intersect_per_group_7264	1.00602	1.8079	4.6393	2.07847	Promoter (<=1kb)	11	83814571	83815263	693	2	ENSG00000250257.1	ENST00000513668.1	-739
chr11	85664114	85665233	1120	*	intersect_per_group_7280	1.35613	5.48931	15.6125	3.52993	Promoter (<=1kb)	11	85659708	85665102	5395	2	ENSG00000137504.13	ENST00000490820.2	0
chr11	86068322	86070079	1758	*	intersect_per_group_7287	1.22592	4.59149	12.0788	3.22267	Promoter (<=1kb)	11	85957684	86069059	111376	2	ENSG00000073921.17	ENST00000532317.5	0
chr11	86244285	86245534	1250	*	intersect_per_group_7291	1.01989	4.1573	9.45779	2.96487	Promoter (<=1kb)	11	86244544	86278736	34193	1	ENSG00000074266.18	ENST00000263360.10	0
chr11	86955201	86956527	1327	*	intersect_per_group_7315	1.14946	4.47093	11.1362	3.13809	Promoter (<=1kb)	11	86945679	86955391	9713	2	ENSG00000174804.3	ENST00000531380.1	0
chr11	86979081	86979182	102	*	intersect_per_group_7316	1.16607	2.08017	5.91188	2.32078	Intron (ENST00000499504.7/ENSG00000246523.7, intron 2 of 2)	11	86956091	87000490	44400	1	ENSG00000246523.7	ENST00000531827.1	22990
chr11	88552643	88552660	18	*	intersect_per_group_7332	1.89059	6.34149	26.2214	4.11115	Intron (ENST00000455756.6/ENSG00000168959.14, intron 8 of 8)	11	88511748	88512361	614	1	ENSG00000255082.1	ENST00000531994.1	40895
chr11	93197045	93198472	1428	*	intersect_per_group_7362	1.06059	4.2952	10.0446	3.03032	Promoter (<=1kb)	11	93144171	93197963	53793	2	ENSG00000180773.14	ENST00000326402.8	0
chr11	93842500	93842670	171	*	intersect_per_group_7371	-1.01924	5.51937	2.21651	2.28331	Intron (ENST00000409977.1/ENSG00000214376.5, intron 1 of 3)	11	93818232	93850531	32300	2	ENSG00000214376.5	ENST00000409977.1	7861
chr11	94512481	94512697	217	*	intersect_per_group_7380	1.16942	1.60106	4.85034	2.07919	Promoter (<=1kb)	11	94512432	94532123	19692	1	ENSG00000257057.2	ENST00000542198.2	49
chr11	94543377	94544777	1401	*	intersect_per_group_7381	1.2592	4.43589	12.0115	3.20535	Promoter (<=1kb)	11	94543840	94616564	72725	1	ENSG00000134627.11	ENST00000543336.5	0
chr11	95089564	95090558	995	*	intersect_per_group_7392	1.15857	2.75864	7.39063	2.6028	Promoter (<=1kb)	11	95089810	95132645	42836	1	ENSG00000149218.4	ENST00000278505.4	0
chr11	95788766	95791098	2333	*	intersect_per_group_7402	1.05684	7.00981	15.6634	3.62487	Promoter (<=1kb)	11	95768942	95789791	20850	2	ENSG00000077458.12	ENST00000358780.9	0
chr11	96389230	96390670	1441	*	intersect_per_group_7413	1.29877	6.57579	17.6378	3.71224	Promoter (<=1kb)	11	96383961	96389412	5452	2	ENSG00000149231.11	ENST00000538597.1	0
chr11	102109879	102112561	2683	*	intersect_per_group_7455	1.09777	3.36318	8.33823	2.77625	Promoter (<=1kb)	11	102110461	102230592	120132	1	ENSG00000137693.13	ENST00000526343.5	0
chr11	103395749	103395863	115	*	intersect_per_group_7481	1.50268	1.07688	4.88521	1.99315	Intron (ENST00000375735.6/ENSG00000187240.13, intron 83 of 88)	11	103402013	103402586	574	2	ENSG00000254895.2	ENST00000526563.2	6723
chr11	106021701	106022814	1114	*	intersect_per_group_7512	1.05238	10.78	23.4311	4.17836	Promoter (<=1kb)	11	106007902	106022227	14326	2	ENSG00000170903.10	ENST00000301919.8	0
chr11	107545139	107545433	295	*	intersect_per_group_7528	-1.29249	6.81819	2.19174	2.46073	Intron (ENST00000428149.6/ENSG00000137760.14, intron 7 of 11)	11	107504595	107565518	60924	2	ENSG00000137760.14	ENST00000389568.7	20085
chr11	107665180	107665192	13	*	intersect_per_group_7532	-1.55937	21.7618	6.72303	3.93002	Exon (ENST00000531234.5/ENSG00000110675.12, exon 13 of 13)	11	107653436	107655993	2558	1	ENSG00000110675.12	ENST00000534236.1	11744
chr11	107799241	107799418	178	*	intersect_per_group_7535	1.19214	1.85292	5.5187	2.2283	Intron (ENST00000525815.5/ENSG00000110660.14, intron 7 of 7)	11	107792615	107858561	65947	2	ENSG00000110660.14	ENST00000375682.8	59143
chr11	110092369	110094277	1909	*	intersect_per_group_7560	1.03237	2.44414	6.04458	2.39077	Promoter (<=1kb)	11	110093361	110171841	78481	1	ENSG00000149289.10	ENST00000278590.7	0
chr11	110429653	110431066	1414	*	intersect_per_group_7568	1.05927	2.833	6.98752	2.56322	Promoter (<=1kb)	11	110429883	110464881	34999	1	ENSG00000137714.2	ENST00000260270.2	0
chr11	110710944	110712788	1845	*	intersect_per_group_7569	1.00758	2.19175	5.41714	2.26437	Promoter (<=1kb)	11	110577042	110712728	135687	2	ENSG00000137727.12	ENST00000260283.8	0
chr11	111601859	111604616	2758	*	intersect_per_group_7584	1.15274	3.76312	9.59013	2.94047	Promoter (<=1kb)	11	111602391	111730853	128463	1	ENSG00000170145.4	ENST00000304987.3	0
chr11	111635247	111635402	156	*	intersect_per_group_7585	1.05587	2.28193	5.82304	2.33699	Intron (ENST00000304987.3/ENSG00000170145.4, intron 3 of 14)	11	111602391	111730853	128463	1	ENSG00000170145.4	ENST00000304987.3	32856
chr11	111745559	111745777	219	*	intersect_per_group_7586	1.07415	2.35702	6.06814	2.382	Promoter (2-3kb)	11	111741548	111747994	6447	2	ENSG00000137713.15	ENST00000529672.1	2217
chr11	111926660	111927652	993	*	intersect_per_group_7592	1.32856	5.23935	14.6702	3.45349	Promoter (<=1kb)	11	111927144	111975995	48852	1	ENSG00000150764.13	ENST00000529225.5	0
chr11	112131855	112131920	66	*	intersect_per_group_7601	-1.20459	6.73639	2.35677	2.4716	Intron (ENST00000531744.5/ENSG00000255292.6, intron 3 of 5)	11	112143257	112151073	7817	2	ENSG00000150782.11	ENST00000525547.5	19153
chr11	112470456	112470587	132	*	intersect_per_group_7613	1.01435	4.00657	9.11323	2.91837	Intron (ENST00000528496.1/ENSG00000254968.6, intron 2 of 2)	11	112461468	112461920	453	2	ENSG00000213233.5	ENST00000463396.2	-8536
chr11	113314227	113315196	970	*	intersect_per_group_7624	1.29641	6.49108	17.3993	3.69434	Promoter (<=1kb)	11	113314529	113366392	51864	1	ENSG00000149292.16	ENST00000529221.5	0
chr11	115503209	115505030	1822	*	intersect_per_group_7663	1.29791	3.9851	11.257	3.10786	Promoter (<=1kb)	11	115169236	115504415	335180	2	ENSG00000182985.16	ENST00000452722.7	0
chr11	117097373	117097636	264	*	intersect_per_group_7691	1.0259	1.71757	4.5336	2.0446	Promoter (<=1kb)	11	116845593	117098271	252679	2	ENSG00000160584.15	ENST00000415541.5	635
chr11	117231874	117233173	1300	*	intersect_per_group_7696	1.11533	1.24288	3.85909	1.82822	Promoter (<=1kb)	11	117204337	117232525	28189	2	ENSG00000160613.12	ENST00000320934.7	0
chr11	117327708	117328510	803	*	intersect_per_group_7700	1.46244	4.22257	13.3921	3.29386	Promoter (<=1kb)	11	117327850	117362463	34614	1	ENSG00000110274.14	ENST00000533153.5	0
chr11	117438291	117438437	147	*	intersect_per_group_7701	1.17199	1.31343	4.21266	1.9119	Intron (ENST00000527706.5/ENSG00000177103.13, intron 22 of 30)	11	117411112	117412830	1719	1	ENSG00000110274.14	ENST00000533433.1	27179
chr11	118434416	118436513	2098	*	intersect_per_group_7714	1.27006	3.33524	9.45539	2.88661	Promoter (<=1kb)	11	118436490	118526832	90343	1	ENSG00000118058.20	ENST00000534358.5	0
chr11	118571979	118573000	1022	*	intersect_per_group_7718	1.12783	2.09637	5.7665	2.30201	Promoter (<=1kb)	11	118572390	118600993	28604	1	ENSG00000095139.13	ENST00000392859.7	0
chr11	118607588	118608600	1013	*	intersect_per_group_7719	1.7545	3.83862	15.326	3.40358	Promoter (<=1kb)	11	118607591	118627569	19979	1	ENSG00000019144.17	ENST00000530708.4	0
chr11	118924480	118926353	1874	*	intersect_per_group_7730	1.01621	2.17746	5.42674	2.26366	Promoter (<=1kb)	11	118925164	118958554	33391	1	ENSG00000110375.2	ENST00000534788.1	0
chr11	119106968	119107895	928	*	intersect_per_group_7735	1.25565	1.89378	5.90961	2.29328	Promoter (<=1kb)	11	119107383	119118544	11162	1	ENSG00000172375.12	ENST00000336702.7	0
chr11	119120947	119121826	880	*	intersect_per_group_7736	1.12059	6.73603	15.8209	3.61806	Promoter (<=1kb)	11	119121587	119136044	14458	1	ENSG00000172273.12	ENST00000350777.6	0
chr11	119168720	119169806	1087	*	intersect_per_group_7738	1.21784	4.17782	11.0436	3.10613	Promoter (<=1kb)	11	119168728	119184012	15285	1	ENSG00000160703.15	ENST00000409991.5	0
chr11	119205866	119207138	1273	*	intersect_per_group_7739	1.90084	1.64847	8.8902	2.64831	Promoter (<=1kb)	11	119206276	119308149	101874	1	ENSG00000110395.6	ENST00000264033.5	0
chr11	119729169	119730335	1167	*	intersect_per_group_7755	1.23827	3.26273	9.05643	2.83988	Promoter (<=1kb)	11	119729583	119739623	10041	1	ENSG00000254854.1	ENST00000533253.1	0
chr11	120168975	120169534	560	*	intersect_per_group_7758	1.24407	2.52529	7.35019	2.56991	Promoter (<=1kb)	11	120168977	120170153	1177	1	ENSG00000176984.6	ENST00000530303.5	0
chr11	120335042	120337959	2918	*	intersect_per_group_7762	1.15655	2.39625	6.57102	2.45513	Promoter (<=1kb)	11	120336914	120487060	150147	1	ENSG00000196914.8	ENST00000356641.7	0
chr11	121023752	121024472	721	*	intersect_per_group_7772	1.05609	2.59628	6.47772	2.4691	Promoter (<=1kb)	11	121024072	121087096	63025	1	ENSG00000154114.12	ENST00000529397.5	0
chr11	121292429	121293535	1107	*	intersect_per_group_7776	1.12016	4.1972	10.2972	3.0439	Promoter (<=1kb)	11	121292453	121308694	16242	1	ENSG00000109929.9	ENST00000264027.8	0
chr11	122655354	122657099	1746	*	intersect_per_group_7793	1.24849	3.0288	8.57212	2.76563	Promoter (<=1kb)	11	122655675	122814473	158799	1	ENSG00000154127.9	ENST00000284273.5	0
chr11	123061532	123063478	1947	*	intersect_per_group_7800	1.01015	5.23335	11.5547	3.23175	Promoter (<=1kb)	11	123057489	123061789	4301	2	ENSG00000109971.13	ENST00000532636.5	0
chr11	123653865	123654926	1062	*	intersect_per_group_7807	1.03812	3.15658	7.53573	2.66588	Promoter (<=1kb)	11	123629189	123654604	25416	2	ENSG00000166257.8	ENST00000392770.6	0
chr11	123741267	123741952	686	*	intersect_per_group_7808	1.10524	3.77145	9.26506	2.9104	Promoter (<=1kb)	11	123724177	123741670	17494	2	ENSG00000166261.10	ENST00000336139.8	0
chr11	124673192	124674202	1011	*	intersect_per_group_7816	1.04245	2.46226	6.13131	2.40512	Promoter (<=1kb)	11	124673798	124694661	20864	1	ENSG00000064199.6	ENST00000227135.6	0
chr11	124875754	124876920	1167	*	intersect_per_group_7823	1.21242	4.6443	12.0793	3.22678	Promoter (<=1kb)	11	124876121	124881470	5350	1	ENSG00000154134.14	ENST00000527196.5	0
chr11	125063010	125063325	316	*	intersect_per_group_7825	1.01741	2.85245	6.79844	2.54237	Promoter (<=1kb)	11	125063067	125089237	26171	1	ENSG00000134955.11	ENST00000403796.6	0
chr11	125404820	125405010	191	*	intersect_per_group_7829	1.05771	2.58754	6.46793	2.46669	Intron (ENST00000530517.5/ENSG00000165495.15, intron 6 of 11)	11	125385688	125433389	47702	1	ENSG00000165495.15	ENST00000526955.1	19132
chr11	125569207	125569828	622	*	intersect_per_group_7831	1.28618	2.46219	7.44366	2.5736	Promoter (<=1kb)	11	125569216	125584687	15472	1	ENSG00000149547.14	ENST00000278903.10	0
chr11	125625656	125626614	959	*	intersect_per_group_7833	1.02814	6.80214	14.9116	3.56765	Promoter (<=1kb)	11	125625665	125629437	3773	1	ENSG00000149554.12	ENST00000525396.5	0
chr11	125886293	125888421	2129	*	intersect_per_group_7835	1.12022	3.08189	7.8732	2.69545	Promoter (<=1kb)	11	125887060	125900648	13589	1	ENSG00000198331.10	ENST00000425380.6	0
chr11	126061868	126063612	1745	*	intersect_per_group_7836	1.13509	2.02801	5.65047	2.27478	Promoter (<=1kb)	11	125955796	126063292	107497	2	ENSG00000064309.14	ENST00000392693.7	0
chr11	126211144	126212253	1110	*	intersect_per_group_7839	1.3081	3.69121	10.6161	3.02745	Promoter (<=1kb)	11	126202094	126211692	9599	2	ENSG00000165526.8	ENST00000298317.8	0
chr11	126268619	126269342	724	*	intersect_per_group_7840	1.0695	4.93821	11.4626	3.20169	Promoter (<=1kb)	11	126269055	126276477	7423	1	ENSG00000110074.10	ENST00000533839.5	0
chr11	127002989	127003760	772	*	intersect_per_group_7852	1.26144	2.94279	8.45225	2.74363	Promoter (<=1kb)	11	126549284	127003460	454177	2	ENSG00000149571.11	ENST00000533026.6	0
chr11	128521639	128523012	1374	*	intersect_per_group_7866	1.17438	3.15001	8.36638	2.75664	Promoter (<=1kb)	11	128458761	128522310	63550	2	ENSG00000134954.14	ENST00000535549.5	0
chr11	128890689	128891128	440	*	intersect_per_group_7871	1.00417	1.77883	4.57374	2.06222	Promoter (<=1kb)	11	128891356	128921035	29680	1	ENSG00000120457.11	ENST00000529694.5	-228
chr11	128904925	128906067	1143	*	intersect_per_group_7873	1.06714	5.55305	12.7304	3.34223	Promoter (<=1kb)	11	128899565	128905697	6133	2	ENSG00000174370.9	ENST00000310799.7	0
chr11	129278530	129278791	262	*	intersect_per_group_7875	1.42171	1.37775	5.37004	2.12892	Promoter (<=1kb)	11	129066744	129279324	212581	2	ENSG00000134909.18	ENST00000525234.1	533
chr11	130001726	130003812	2087	*	intersect_per_group_7884	1.01562	4.39217	9.90174	3.02626	Promoter (<=1kb)	11	129899706	130002835	103130	2	ENSG00000170325.14	ENST00000358825.9	0
chr11	130314128	130315180	1053	*	intersect_per_group_7888	1.76949	4.05041	16.2185	3.47696	Promoter (<=1kb)	11	130314993	130403017	88025	1	ENSG00000175773.12	ENST00000602376.5	0
chr11	133951704	133951809	106	*	intersect_per_group_7929	1.06396	1.72999	4.7075	2.07681	Promoter (<=1kb)	11	133944284	133952216	7933	2	ENSG00000080854.14	ENST00000526663.1	407
chr11	133956913	133957398	486	*	intersect_per_group_7930	1.01605	3.49595	8.09252	2.76431	Promoter (<=1kb)	11	133908564	133956985	48422	2	ENSG00000080854.14	ENST00000533871.6	0
chr11	134712339	134712815	477	*	intersect_per_group_7937	1.24293	1.40348	4.68855	2.0165	Promoter (1-2kb)	11	134714542	134715922	1381	1	ENSG00000255344.1	ENST00000529922.1	-1727
chr11	134762084	134762384	301	*	intersect_per_group_7938	1.13186	1.88261	5.31699	2.20157	Exon (ENST00000513405.1/ENSG00000251226.1, exon 2 of 2)	11	134735596	134763810	28215	1	ENSG00000251226.1	ENST00000513405.1	26488
chr12	10009	10282	274	*	intersect_per_group_7939	1.86033	15.8075	60.0263	5.28232	Promoter (2-3kb)	12	12310	13501	1192	1	ENSG00000256263.1	ENST00000535849.1	-2028
chr12	189010	189255	246	*	intersect_per_group_7942	1.06576	3.17841	7.74656	2.69209	Downstream (<1kb)	12	193036	194130	1095	1	ENSG00000255671.1	ENST00000544067.1	-3781
chr12	388732	389864	1133	*	intersect_per_group_7944	1.15371	6.18026	14.975	3.53327	Promoter (<=1kb)	12	280129	389454	109326	2	ENSG00000073614.12	ENST00000399788.6	0
chr12	642544	643755	1212	*	intersect_per_group_7950	1.32634	2.02817	6.59361	2.40895	Promoter (<=1kb)	12	564581	643665	79085	2	ENSG00000171840.11	ENST00000542920.1	0
chr12	751018	755324	4307	*	intersect_per_group_7951	1.12405	5.00837	12.0957	3.25581	Promoter (<=1kb)	12	752593	911300	158708	1	ENSG00000060237.16	ENST00000535572.5	0
chr12	989998	992049	2052	*	intersect_per_group_7954	1.09746	4.05061	9.80719	2.98712	Promoter (<=1kb)	12	912545	990053	77509	2	ENSG00000002016.17	ENST00000430095.6	0
chr12	1216662	1216768	107	*	intersect_per_group_7956	1.39556	2.71257	8.76742	2.75275	Intron (ENST00000543086.7/ENSG00000082805.19, intron 11 of 17)	12	1203966	1263073	59108	1	ENSG00000082805.19	ENST00000544277.1	12696
chr12	2582714	2582850	137	*	intersect_per_group_7989	1.25184	2.56406	7.48764	2.59116	Promoter (<=1kb)	12	2582884	2596206	13323	1	ENSG00000151067.21	ENST00000465278.2	-34
chr12	2794711	2796141	1431	*	intersect_per_group_7995	1.19812	2.79628	7.7102	2.6446	Promoter (<=1kb)	12	2794953	2805423	10471	1	ENSG00000004478.7	ENST00000001008.5	0
chr12	2875725	2877812	2088	*	intersect_per_group_7998	1.2357	3.47537	9.53927	2.9083	Promoter (<=1kb)	12	2877223	2934562	57340	1	ENSG00000078246.16	ENST00000540184.5	0
chr12	2890441	2891730	1290	*	intersect_per_group_8000	1.1912	7.1915	17.7046	3.74933	Promoter (<=1kb)	12	2890887	2939345	48459	1	ENSG00000078246.16	ENST00000544943.5	0
chr12	2958321	2960981	2661	*	intersect_per_group_8002	1.27802	3.31303	9.45934	2.88483	Promoter (<=1kb)	12	2959330	3040665	81336	1	ENSG00000197905.8	ENST00000358409.6	0
chr12	2961873	2961918	46	*	intersect_per_group_8003	1.43493	4.45914	13.7598	3.33763	Promoter (1-2kb)	12	2959944	3020759	60816	1	ENSG00000197905.8	ENST00000443986.2	1929
chr12	3041447	3041794	348	*	intersect_per_group_8005	1.16958	5.01516	12.5308	3.2888	Promoter (<=1kb)	12	3041437	3044950	3514	1	ENSG00000250899.3	ENST00000513358.3	10
chr12	3076735	3077967	1233	*	intersect_per_group_8006	1.44426	3.81059	12.0908	3.162	Promoter (<=1kb)	12	3077355	3286564	209210	1	ENSG00000011105.11	ENST00000537971.5	0
chr12	3872911	3873778	868	*	intersect_per_group_8027	1.2313	8.77328	21.9455	4.03205	Promoter (<=1kb)	12	3791047	3873436	82390	2	ENSG00000111224.13	ENST00000416739.5	0
chr12	4109043	4109413	371	*	intersect_per_group_8030	1.28513	3.71039	10.4794	3.01702	Promoter (<=1kb)	12	4109661	4110215	555	2	ENSG00000242444.3	ENST00000489396.2	802
chr12	4269632	4277083	7452	*	intersect_per_group_8033	1.30797	3.64393	10.4981	3.01275	Promoter (<=1kb)	12	4273772	4305350	31579	1	ENSG00000118971.7	ENST00000261254.7	0
chr12	6335641	6337271	1631	*	intersect_per_group_8081	1.23426	7.09593	18.0466	3.76248	Promoter (1-2kb)	12	6331872	6334244	2373	2	ENSG00000067182.7	ENST00000437813.7	-1397
chr12	6383789	6384581	793	*	intersect_per_group_8085	1.33256	2.69611	8.30864	2.70097	Promoter (<=1kb)	12	6384033	6391563	7531	1	ENSG00000111321.10	ENST00000228918.8	0
chr12	6532278	6536592	4315	*	intersect_per_group_8092	1.17482	5.34796	13.3314	3.37012	Promoter (<=1kb)	12	6533927	6538371	4445	1	ENSG00000111640.14	ENST00000229239.9	0
chr12	6688537	6690126	1590	*	intersect_per_group_8104	1.18365	10.3567	24.7967	4.21542	Promoter (<=1kb)	12	6666477	6689510	23034	2	ENSG00000126746.17	ENST00000319770.7	0
chr12	6752548	6753828	1281	*	intersect_per_group_8106	1.12074	6.25571	14.7781	3.52568	Promoter (<=1kb)	12	6747996	6753555	5560	2	ENSG00000089693.10	ENST00000203630.9	0
chr12	6763695	6768141	4447	*	intersect_per_group_8107	1.06985	5.41456	12.4656	3.31325	Promoter (<=1kb)	12	6748795	6767475	18681	2	ENSG00000089693.10	ENST00000539187.5	0
chr12	6821276	6822352	1077	*	intersect_per_group_8111	1.06645	3.15159	7.69455	2.68326	Promoter (<=1kb)	12	6821545	6827418	5874	1	ENSG00000250510.7	ENST00000311268.7	0
chr12	6827527	6829901	2375	*	intersect_per_group_8113	1.05655	2.18114	5.6166	2.29245	Promoter (<=1kb)	12	6828410	6839851	11442	1	ENSG00000110811.19	ENST00000290510.9	0
chr12	6871505	6874023	2519	*	intersect_per_group_8117	1.22553	4.40525	11.6397	3.17352	Promoter (<=1kb)	12	6873569	6907733	34165	1	ENSG00000010626.14	ENST00000433346.5	0
chr12	6914272	6915627	1356	*	intersect_per_group_8120	1.43327	2.87989	9.47792	2.84376	Promoter (<=1kb)	12	6914327	6923696	9370	1	ENSG00000111674.8	ENST00000541477.5	0
chr12	6961184	6961200	17	*	intersect_per_group_8123	2.10032	4.02197	20.5344	3.73099	Promoter (1-2kb)	12	6959576	6961316	1741	1	ENSG00000111679.16	ENST00000537533.1	1608
chr12	7017885	7019150	1266	*	intersect_per_group_8126	1.26472	7.96128	20.5322	3.93043	Promoter (<=1kb)	12	6976186	7018477	42292	2	ENSG00000111684.10	ENST00000535479.5	0
chr12	7107914	7109363	1450	*	intersect_per_group_8128	1.06904	6.07775	13.8493	3.45464	Promoter (<=1kb)	12	7093707	7109197	15491	2	ENSG00000139178.10	ENST00000545280.5	0
chr12	8180112	8180748	637	*	intersect_per_group_8153	1.25941	4.96591	13.2823	3.33972	Promoter (<=1kb)	12	8180209	8204386	24178	1	ENSG00000226711.6	ENST00000456135.6	0
chr12	8242112	8244172	2061	*	intersect_per_group_8156	1.51276	5.42452	17.3327	3.62978	Promoter (<=1kb)	12	8232512	8242948	10437	2	ENSG00000164845.16	ENST00000338711.9	0
chr12	8390182	8390566	385	*	intersect_per_group_8157	1.2996	3.60405	10.3333	2.99434	Promoter (<=1kb)	12	8356963	8390337	33375	2	ENSG00000226091.7	ENST00000539348.5	0
chr12	8657496	8657775	280	*	intersect_per_group_8164	1.17577	3.16324	8.40531	2.76219	Promoter (<=1kb)	12	8648102	8658578	10477	2	ENSG00000197614.10	ENST00000538694.5	803
chr12	8697033	8698929	1897	*	intersect_per_group_8170	1.37804	5.34938	15.503	3.51427	Promoter (<=1kb)	12	8697177	8750029	52853	1	ENSG00000166532.15	ENST00000541044.5	0
chr12	8913988	8915524	1537	*	intersect_per_group_8173	1.16314	5.55869	13.6878	3.40915	Promoter (<=1kb)	12	8914553	8940404	25852	1	ENSG00000111752.10	ENST00000543824.5	0
chr12	9064259	9065141	883	*	intersect_per_group_8176	1.38649	4.48365	13.3366	3.3089	Promoter (<=1kb)	12	9055586	9065070	9485	2	ENSG00000214851.4	ENST00000538094.1	0
chr12	9365099	9365140	42	*	intersect_per_group_8179	-1.6495	8.44697	2.01122	2.63902	Promoter (2-3kb)	12	9367464	9397617	30154	1	ENSG00000260423.1	ENST00000567749.1	-2324
chr12	9403929	9404838	910	*	intersect_per_group_8180	1.23302	2.71759	7.73854	2.63878	Intron (ENST00000540982.1/ENSG00000256673.1, intron 1 of 3)	12	9398355	9414851	16497	2	ENSG00000256673.1	ENST00000540982.1	10013
chr12	10009818	10010005	188	*	intersect_per_group_8189	1.03642	3.60426	8.44395	2.81231	Promoter (<=1kb)	12	10010627	10018563	7937	1	ENSG00000256660.5	ENST00000544853.5	-622
chr12	10301224	10301658	435	*	intersect_per_group_8195	-1.54844	8.05336	2.09517	2.60271	Promoter (2-3kb)	12	10304446	10329600	25155	1	ENSG00000134539.16	ENST00000381908.7	-2788
chr12	10304117	10304327	211	*	intersect_per_group_8196	-1.0944	7.09973	2.79335	2.57205	Promoter (<=1kb)	12	10304446	10329600	25155	1	ENSG00000134539.16	ENST00000381908.7	-119
chr12	10618307	10618736	430	*	intersect_per_group_8203	1.1936	1.71228	5.20359	2.15637	Downstream (<1kb)	12	10604190	10613623	9434	2	ENSG00000111196.9	ENST00000320756.6	-4684
chr12	11580508	11580654	147	*	intersect_per_group_8214	-1.91718	6.21096	0.909261	2.18907	Intron (ENST00000541162.1/ENSG00000247157.6, intron 2 of 2)	12	11556966	11590369	33404	1	ENSG00000247157.6	ENST00000541162.1	23542
chr12	12791919	12792292	374	*	intersect_per_group_8241	-2.02726	9.14206	1.48805	2.6588	Intron (ENST00000540583.5/ENSG00000178878.12, intron 2 of 3)	12	12785607	12791466	5860	1	ENSG00000178878.12	ENST00000356591.4	6312
chr12	12999266	13001731	2466	*	intersect_per_group_8256	1.095	5.34007	12.5432	3.31348	Promoter (<=1kb)	12	12974864	13000273	25410	2	ENSG00000013583.8	ENST00000014930.8	0
chr12	13100664	13102005	1342	*	intersect_per_group_8259	1.49606	6.48478	20.1125	3.83781	Promoter (1-2kb)	12	13087245	13103642	16398	2	ENSG00000111305.18	ENST00000545401.5	1637
chr12	14845512	14845526	15	*	intersect_per_group_8291	1.30816	12.1108	31.4656	4.51022	Promoter (2-3kb)	12	14825569	14843495	17927	2	ENSG00000111339.10	ENST00000228936.4	-2017
chr12	15911033	15911696	664	*	intersect_per_group_8302	1.25308	5.19541	13.7667	3.38971	Promoter (<=1kb)	12	15911172	16037282	126111	1	ENSG00000023697.12	ENST00000428559.6	0
chr12	16348248	16348497	250	*	intersect_per_group_8303	1.16889	1.07999	3.67662	1.7563	Promoter (<=1kb)	12	16347797	16363814	16018	1	ENSG00000008394.12	ENST00000540126.5	451
chr12	19129049	19131367	2319	*	intersect_per_group_8322	1.03669	1.95322	5.05856	2.17181	Promoter (<=1kb)	12	19129752	19202003	72252	1	ENSG00000052126.14	ENST00000540972.5	0
chr12	19439120	19440772	1653	*	intersect_per_group_8325	1.07611	2.42114	6.21293	2.41062	Promoter (<=1kb)	12	19439674	19522239	82566	1	ENSG00000139154.14	ENST00000398864.7	0
chr12	19529939	19530065	127	*	intersect_per_group_8326	1.48279	1.45569	5.86339	2.22019	Intron (ENST00000512223.6/ENSG00000139154.14, intron 4 of 4)	12	19508904	19509245	342	1	ENSG00000240328.1	ENST00000498395.1	21035
chr12	19946663	19946768	106	*	intersect_per_group_8331	1.01669	3.93465	8.98411	2.89906	Intron (ENST00000535764.1/ENSG00000255910.1, intron 3 of 4)	12	19941521	19943018	1498	1	ENSG00000256849.1	ENST00000414406.2	5142
chr12	19967512	19967708	197	*	intersect_per_group_8332	1.35501	1.99046	6.64957	2.41143	Intron (ENST00000535764.1/ENSG00000255910.1, intron 3 of 4)	12	19941521	19943018	1498	1	ENSG00000256849.1	ENST00000414406.2	25991
chr12	21656987	21658269	1283	*	intersect_per_group_8344	1.2907	5.64827	15.2648	3.5181	Promoter (<=1kb)	12	21635342	21657794	22453	2	ENSG00000111716.12	ENST00000396076.5	0
chr12	22046112	22046994	883	*	intersect_per_group_8348	1.12059	4.2564	10.4293	3.06054	Promoter (<=1kb)	12	22046174	22065663	19490	1	ENSG00000111726.12	ENST00000229329.6	0
chr12	22312368	22312575	208	*	intersect_per_group_8352	-1.28284	6.38333	2.03444	2.38097	Intron (ENST00000396037.8/ENSG00000111728.10, intron 1 of 4)	12	22248826	22334163	85338	2	ENSG00000111728.10	ENST00000541868.1	21588
chr12	23906466	23906609	144	*	intersect_per_group_8364	-1.18194	8.5842	3.22431	2.78749	Intron (ENST00000381381.6/ENSG00000134532.15, intron 1 of 12)	12	23533787	23896027	362241	2	ENSG00000134532.15	ENST00000541536.5	-10439
chr12	24561427	24563377	1951	*	intersect_per_group_8367	1.30723	3.0411	9.00031	2.81162	Promoter (<=1kb)	12	24213256	24562590	349335	2	ENSG00000255864.5	ENST00000540811.5	0
chr12	25249819	25251739	1921	*	intersect_per_group_8374	1.31526	3.99136	11.4209	3.12203	Promoter (<=1kb)	12	25204789	25250931	46143	2	ENSG00000133703.11	ENST00000311936.7	0
chr12	26124460	26126727	2268	*	intersect_per_group_8390	1.38728	3.57257	10.9612	3.04734	Promoter (<=1kb)	12	26120026	26125127	5102	2	ENSG00000123095.5	ENST00000242728.4	0
chr12	26832049	26833855	1807	*	intersect_per_group_8400	1.22624	3.60178	9.7662	2.94186	Promoter (<=1kb)	12	26336515	26833198	496684	2	ENSG00000123104.11	ENST00000381340.7	0
chr12	27434848	27435514	667	*	intersect_per_group_8412	1.07378	2.84597	7.09555	2.57791	Intron (ENST00000500498.2/ENSG00000245311.2, intron 1 of 3)	12	27389789	27446625	56837	2	ENSG00000245311.2	ENST00000500498.2	11111
chr12	27523456	27524803	1348	*	intersect_per_group_8413	1.14276	5.37058	13.0664	3.35311	Promoter (<=1kb)	12	27524142	27658848	134707	1	ENSG00000110841.13	ENST00000545381.5	0
chr12	29149153	29149258	106	*	intersect_per_group_8433	1.47163	4.5434	14.3738	3.38662	Promoter (<=1kb)	12	29149200	29335616	186417	1	ENSG00000064763.10	ENST00000536681.7	0
chr12	29320508	29320582	75	*	intersect_per_group_8434	-1.10047	9.18465	3.74974	2.90057	Promoter (1-2kb)	12	29321904	29340980	19077	1	ENSG00000064763.10	ENST00000551193.1	-1322
chr12	29726098	29726224	127	*	intersect_per_group_8437	-1.26723	6.36661	2.06052	2.38227	Intron (ENST00000256062.9/ENSG00000133687.15, intron 5 of 17)	12	29532568	29783046	250479	2	ENSG00000133687.15	ENST00000553189.5	56822
chr12	30753418	30755517	2100	*	intersect_per_group_8446	1.06917	3.54261	8.53141	2.81496	Promoter (<=1kb)	12	30709552	30753659	44108	2	ENSG00000110888.17	ENST00000537553.5	0
chr12	30794784	30797767	2984	*	intersect_per_group_8447	1.28481	3.28946	9.45123	2.88173	Promoter (<=1kb)	12	30795681	30800008	4328	1	ENSG00000235884.3	ENST00000550292.1	0
chr12	31118553	31118789	237	*	intersect_per_group_8456	1.18983	3.48793	9.23816	2.8803	Promoter (1-2kb)	12	31111659	31117471	5813	2	ENSG00000177359.17	ENST00000391394.3	-1082
chr12	31875278	31875457	180	*	intersect_per_group_8471	1.32924	1.61213	5.5635	2.19781	Downstream (1-2kb)	12	31877079	31887203	10125	2	ENSG00000255760.1	ENST00000535163.1	11746
chr12	32678925	32679985	1061	*	intersect_per_group_8484	1.2328	8.61829	21.6052	4.01004	Promoter (<=1kb)	12	32679200	32745552	66353	1	ENSG00000087470.17	ENST00000452533.6	0
chr12	40104918	40106379	1462	*	intersect_per_group_8560	1.04369	2.23896	5.6771	2.30977	Promoter (<=1kb)	12	39755021	40105859	350839	2	ENSG00000151229.12	ENST00000280871.8	0
chr12	40224417	40225431	1015	*	intersect_per_group_8562	1.20141	4.48669	11.6174	3.17825	Promoter (<=1kb)	12	40225011	40304976	79966	1	ENSG00000188906.14	ENST00000343742.6	0
chr12	42237241	42238942	1702	*	intersect_per_group_8579	1.39215	3.36725	10.4627	2.98458	Promoter (<=1kb)	12	42157104	42238236	81133	2	ENSG00000015153.14	ENST00000327791.8	0
chr12	43836497	43836510	14	*	intersect_per_group_8595	1.47768	8.03065	24.1503	4.09512	Promoter (<=1kb)	12	43836153	44389762	553610	1	ENSG00000139173.9	ENST00000546868.5	344
chr12	44015556	44015757	202	*	intersect_per_group_8596	1.09326	3.62085	8.85886	2.85596	Intron (ENST00000551577.5/ENSG00000139173.9, intron 3 of 6)	12	44008620	44010143	1524	2	ENSG00000258212.1	ENST00000546499.1	-5413
chr12	44589631	44590017	387	*	intersect_per_group_8597	1.28866	1.30433	4.62949	1.98801	Intron (ENST00000395487.6/ENSG00000184613.10, intron 15 of 19)	12	44522777	44532621	9845	2	ENSG00000184613.10	ENST00000550139.1	-57010
chr12	44875116	44877119	2004	*	intersect_per_group_8598	1.09069	3.21064	7.96762	2.72009	Promoter (<=1kb)	12	44508275	44875654	367380	2	ENSG00000184613.10	ENST00000395487.6	0
chr12	45727056	45731447	4392	*	intersect_per_group_8612	1.17877	4.59216	11.6597	3.18998	Promoter (<=1kb)	12	45729665	45908040	178376	1	ENSG00000189079.15	ENST00000334344.10	0
chr12	45989587	45992066	2480	*	intersect_per_group_8613	1.16945	4.18541	10.6633	3.07457	Promoter (<=1kb)	12	45919131	45990565	71435	2	ENSG00000139218.17	ENST00000369367.7	0
chr12	46382904	46384560	1657	*	intersect_per_group_8621	1.19244	4.85752	12.3867	3.26635	Promoter (<=1kb)	12	46383679	46456268	72590	1	ENSG00000257261.5	ENST00000551503.5	0
chr12	47758751	47759427	677	*	intersect_per_group_8652	1.11956	2.83415	7.33088	2.60467	Promoter (<=1kb)	12	47737256	47758774	21519	2	ENSG00000079337.15	ENST00000482843.5	0
chr12	47773251	47774027	777	*	intersect_per_group_8654	1.4603	2.01472	7.29546	2.49955	Promoter (<=1kb)	12	47773215	47780824	7610	1	ENSG00000211584.13	ENST00000551301.1	36
chr12	47817025	47821509	4485	*	intersect_per_group_8657	1.14025	2.51328	6.74395	2.49278	Promoter (<=1kb)	12	47782722	47819785	37064	2	ENSG00000061273.17	ENST00000080059.11	0
chr12	47903838	47905237	1400	*	intersect_per_group_8659	1.06497	2.51204	6.34763	2.44091	Promoter (<=1kb)	12	47841537	47905022	63486	2	ENSG00000111424.10	ENST00000549336.5	0
chr12	48105629	48106539	911	*	intersect_per_group_8662	1.04831	3.56305	8.43689	2.80735	Promoter (<=1kb)	12	48042898	48105834	62937	2	ENSG00000079387.13	ENST00000552189.5	0
chr12	48110902	48110941	40	*	intersect_per_group_8663	-1.68801	14.1093	3.68924	3.30732	Intron (ENST00000550345.5/ENSG00000152556.15, intron 1 of 5)	12	48106388	48131368	24981	1	ENSG00000152556.15	ENST00000548288.5	4514
chr12	48118961	48120119	1159	*	intersect_per_group_8664	1.01973	4.49659	10.1445	3.05668	Promoter (<=1kb)	12	48119226	48146404	27179	1	ENSG00000152556.15	ENST00000359794.9	0
chr12	48350196	48351409	1214	*	intersect_per_group_8670	1.01076	2.7887	6.63412	2.51385	Promoter (<=1kb)	12	48337180	48350771	13592	2	ENSG00000167528.12	ENST00000544117.6	0
chr12	48814712	48815978	1267	*	intersect_per_group_8677	1.65046	3.02112	11.6237	3.057	Promoter (<=1kb)	12	48814893	48828941	14049	1	ENSG00000167535.7	ENST00000548860.5	0
chr12	48817826	48819196	1371	*	intersect_per_group_8678	1.28675	2.44255	7.39904	2.56579	Promoter (<=1kb)	12	48817866	48825720	7855	1	ENSG00000167535.7	ENST00000550064.5	0
chr12	48956483	48957998	1516	*	intersect_per_group_8685	1.2861	6.56948	17.4596	3.70205	Promoter (<=1kb)	12	48935723	48957551	21829	2	ENSG00000134287.9	ENST00000256682.8	0
chr12	48970995	48972033	1039	*	intersect_per_group_8686	1.22929	2.68896	7.6488	2.62501	Promoter (<=1kb)	12	48965340	48971763	6424	2	ENSG00000169884.13	ENST00000301061.8	0
chr12	49018096	49019049	954	*	intersect_per_group_8688	1.05551	6.3532	14.2833	3.50058	Promoter (<=1kb)	12	49002278	49018764	16487	2	ENSG00000181929.11	ENST00000547306.5	0
chr12	49020222	49020665	444	*	intersect_per_group_8689	1.73429	2.43605	10.4323	2.89417	Promoter (1-2kb)	12	49002281	49019197	16917	2	ENSG00000181929.11	ENST00000548065.5	-1025
chr12	49056200	49056425	226	*	intersect_per_group_8691	1.15517	3.21651	8.39064	2.76629	Promoter (<=1kb)	12	49018975	49055324	36350	2	ENSG00000167548.14	ENST00000301067.11	-876
chr12	49060216	49061541	1326	*	intersect_per_group_8692	1.12408	5.34612	12.8322	3.33473	Promoter (<=1kb)	12	49054380	49059774	5395	2	ENSG00000167548.14	ENST00000547610.1	-442
chr12	49215075	49215268	194	*	intersect_per_group_8701	-1.14716	6.2012	2.25143	2.38579	Intron (ENST00000550574.1/ENSG00000167553.14, intron 1 of 2)	12	49208546	49256489	47944	1	ENSG00000167553.14	ENST00000550574.1	6529
chr12	49263932	49266246	2315	*	intersect_per_group_8704	1.21067	3.93179	10.4144	3.03088	Promoter (<=1kb)	12	49264907	49274603	9697	1	ENSG00000167553.14	ENST00000301072.10	0
chr12	49343878	49343922	45	*	intersect_per_group_8710	1.1961	3.75013	9.88346	2.96658	Promoter (2-3kb)	12	49346917	49353684	6768	1	ENSG00000178401.14	ENST00000549441.6	-2995
chr12	49366325	49368284	1960	*	intersect_per_group_8713	1.00643	4.56761	10.185	3.06631	Promoter (<=1kb)	12	49366584	49494771	128188	1	ENSG00000123352.17	ENST00000550997.5	0
chr12	49538388	49540202	1815	*	intersect_per_group_8718	1.08564	2.39355	6.2022	2.40541	Promoter (<=1kb)	12	49539157	49558308	19152	1	ENSG00000135519.6	ENST00000257981.6	0
chr12	49622608	49624457	1850	*	intersect_per_group_8721	1.14325	2.08307	5.80983	2.30639	Promoter (<=1kb)	12	49623414	49632037	8624	1	ENSG00000110844.13	ENST00000551418.5	0
chr12	49705749	49707612	1864	*	intersect_per_group_8723	1.29697	2.50646	7.61583	2.59959	Promoter (<=1kb)	12	49636499	49707414	70916	2	ENSG00000161791.13	ENST00000335154.9	0
chr12	49793500	49793673	174	*	intersect_per_group_8726	1.18529	1.4317	4.5299	1.99306	Intron (ENST00000433948.5/ENSG00000167566.16, intron 2 of 4)	12	49791146	49797002	5857	2	ENSG00000167566.16	ENST00000433948.5	3329
chr12	49827373	49828967	1595	*	intersect_per_group_8727	1.24832	5.74346	15.0201	3.50866	Promoter (<=1kb)	12	49791146	49828425	37280	2	ENSG00000167566.16	ENST00000335999.6	0
chr12	50084935	50086156	1222	*	intersect_per_group_8737	1.34088	5.22789	14.7756	3.45966	Promoter (<=1kb)	12	50084972	50100712	15741	1	ENSG00000066117.14	ENST00000394963.8	0
chr12	50166569	50167844	1276	*	intersect_per_group_8740	1.45805	4.12117	13.0697	3.26235	Promoter (<=1kb)	12	50129306	50167533	38228	2	ENSG00000139624.12	ENST00000422340.6	0
chr12	50504811	50505725	915	*	intersect_per_group_8752	1.12258	2.91142	7.51657	2.63552	Promoter (<=1kb)	12	50504985	50680282	175298	1	ENSG00000066084.12	ENST00000549620.5	0
chr12	50763254	50765596	2343	*	intersect_per_group_8759	1.25262	3.11077	8.7949	2.7976	Promoter (<=1kb)	12	50763710	50814192	50483	1	ENSG00000123268.8	ENST00000552510.5	0
chr12	51025766	51026723	958	*	intersect_per_group_8764	1.43499	6.12646	18.2685	3.72219	Promoter (<=1kb)	12	50979535	51026359	46825	2	ENSG00000110911.14	ENST00000262051.11	0
chr12	51082634	51083915	1282	*	intersect_per_group_8766	1.18458	3.57172	9.3914	2.90334	Promoter (<=1kb)	12	51061205	51083550	22346	2	ENSG00000110925.6	ENST00000228515.5	0
chr12	51217148	51218856	1709	*	intersect_per_group_8769	1.29517	2.52503	7.65064	2.60593	Promoter (<=1kb)	12	51186936	51217693	30758	2	ENSG00000184271.16	ENST00000636728.1	0
chr12	51238626	51239450	825	*	intersect_per_group_8770	1.00271	4.70054	10.4225	3.09787	Promoter (<=1kb)	12	51238724	51243931	5208	1	ENSG00000183283.15	ENST00000449723.7	0
chr12	51391476	51391918	443	*	intersect_per_group_8774	1.43403	3.09114	10.0543	2.92081	Promoter (<=1kb)	12	51391736	51462892	71157	1	ENSG00000050438.16	ENST00000547697.6	0
chr12	51424556	51425334	779	*	intersect_per_group_8775	1.03511	7.45495	16.3265	3.68826	Promoter (<=1kb)	12	51424771	51515763	90993	1	ENSG00000050438.16	ENST00000453097.6	0
chr12	52007052	52007186	135	*	intersect_per_group_8785	2.0943	1.36306	9.09072	2.63851	Promoter (<=1kb)	12	52006940	52015864	8925	1	ENSG00000161835.10	ENST00000293662.8	112
chr12	52032928	52033351	424	*	intersect_per_group_8787	1.20365	8.93506	21.8826	4.0364	Intron (ENST00000548977.5/ENSG00000123358.19, intron 1 of 2)	12	52037177	52055197	18021	1	ENSG00000123358.19	ENST00000546842.5	-3826
chr12	52050786	52051980	1195	*	intersect_per_group_8790	1.11489	6.7125	15.7036	3.60976	Promoter (<=1kb)	12	52051402	52059506	8105	1	ENSG00000123358.19	ENST00000243050.5	0
chr12	52191059	52192659	1601	*	intersect_per_group_8797	1.02306	4.7052	10.5943	3.11266	Promoter (<=1kb)	12	52168996	52192000	23005	2	ENSG00000167767.13	ENST00000313234.9	0
chr12	52206236	52206396	161	*	intersect_per_group_8799	-1.2742	4.20514	1.15208	1.87916	Promoter (2-3kb)	12	52205785	52208402	2618	2	ENSG00000257137.5	ENST00000551332.1	2006
chr12	53078810	53079891	1082	*	intersect_per_group_8827	1.30476	6.89102	18.4942	3.77533	Promoter (<=1kb)	12	53064316	53079420	15105	2	ENSG00000167778.8	ENST00000301463.8	0
chr12	53179947	53181506	1560	*	intersect_per_group_8830	1.3776	4.80968	14.0957	3.3858	Promoter (<=1kb)	12	53157663	53180596	22934	2	ENSG00000139631.18	ENST00000267085.8	0
chr12	53219629	53221794	2166	*	intersect_per_group_8831	1.21204	4.47184	11.6763	3.18175	Promoter (<=1kb)	12	53211331	53220259	8929	2	ENSG00000172819.16	ENST00000338561.9	0
chr12	53222686	53223167	482	*	intersect_per_group_8832	1.034	2.23279	5.61974	2.30049	Promoter (2-3kb)	12	53211393	53220413	9021	2	ENSG00000172819.16	ENST00000543726.1	-2273
chr12	53251245	53252816	1572	*	intersect_per_group_8834	1.12394	3.02065	7.76269	2.67619	Promoter (<=1kb)	12	53251251	53251897	647	1	ENSG00000182544.8	ENST00000546655.1	0
chr12	53321102	53321899	798	*	intersect_per_group_8838	1.23186	8.19762	20.6025	3.94486	Promoter (<=1kb)	12	53307456	53321631	14176	2	ENSG00000094914.12	ENST00000209873.8	0
chr12	53324676	53325421	746	*	intersect_per_group_8839	1.30166	5.95382	16.1421	3.59071	Promoter (<=1kb)	12	53307460	53324758	17299	2	ENSG00000094914.12	ENST00000550286.5	0
chr12	53327526	53327569	44	*	intersect_per_group_8840	3.28401	0	8.74058	2.425	Promoter (2-3kb)	12	53314794	53324864	10071	2	ENSG00000094914.12	ENST00000551724.5	-2662
chr12	53379244	53381108	1865	*	intersect_per_group_8845	1.02702	11.6768	24.833	4.26715	Promoter (<=1kb)	12	53380176	53382577	2402	1	ENSG00000185591.9	ENST00000551969.5	0
chr12	53451614	53453350	1737	*	intersect_per_group_8849	1.08854	6.23197	14.3794	3.49898	Promoter (<=1kb)	12	53452102	53479826	27725	1	ENSG00000197111.15	ENST00000359282.9	0
chr12	53480659	53480861	203	*	intersect_per_group_8851	1.03932	1.794	4.74241	2.09363	Promoter (1-2kb)	12	53481122	53482587	1466	2	ENSG00000139625.12	ENST00000551511.5	1726
chr12	53492489	53493419	931	*	intersect_per_group_8852	1.49281	2.13344	7.81865	2.57919	Promoter (<=1kb)	12	53486985	53493070	6086	2	ENSG00000139625.12	ENST00000547803.1	0
chr12	53499023	53501830	2808	*	intersect_per_group_8853	1.25996	7.76621	19.9941	3.89532	Promoter (<=1kb)	12	53500921	53506431	5511	1	ENSG00000139546.10	ENST00000550147.5	0
chr12	53659007	53659332	326	*	intersect_per_group_8857	-1.1859	8.60597	3.22232	2.78955	Intron (ENST00000550241.1/ENSG00000135390.17, intron 1 of 1)	12	53632726	53669212	36487	2	ENSG00000135390.17	ENST00000550241.1	9880
chr12	53938268	53940874	2607	*	intersect_per_group_8865	1.31861	4.35256	12.3507	3.22521	Promoter (<=1kb)	12	53938765	53946544	7780	1	ENSG00000123364.4	ENST00000243056.4	0
chr12	53984933	53985568	636	*	intersect_per_group_8869	1.25289	3.59776	9.95732	2.95931	Promoter (<=1kb)	12	53985065	53985977	913	1	ENSG00000180818.4	ENST00000515593.1	0
chr12	53994961	53996499	1539	*	intersect_per_group_8871	1.09532	3.3546	8.30407	2.77175	Promoter (<=1kb)	12	53995509	54003298	7790	1	ENSG00000180806.4	ENST00000508190.1	0
chr12	54016515	54020328	3814	*	intersect_per_group_8876	1.31363	5.25503	14.5479	3.44645	Promoter (<=1kb)	12	54016931	54055327	38397	1	ENSG00000198353.7	ENST00000303406.4	0
chr12	54125709	54127294	1586	*	intersect_per_group_8878	1.14057	3.00557	7.83101	2.68219	Promoter (<=1kb)	12	54085132	54125830	40699	2	ENSG00000250432.5	ENST00000513381.5	0
chr12	54188587	54189369	783	*	intersect_per_group_8879	1.28321	5.986	16.0026	3.58427	Promoter (<=1kb)	12	54121277	54188983	67707	2	ENSG00000123415.15	ENST00000635234.1	0
chr12	54262629	54262640	12	*	intersect_per_group_8886	-1.42993	13.9385	4.54443	3.35635	Promoter (<=1kb)	12	54262615	54279063	16449	1	ENSG00000257596.1	ENST00000547177.1	14
chr12	54358368	54359955	1588	*	intersect_per_group_8890	1.05674	5.2289	11.9575	3.26201	Intron (ENST00000550474.5/ENSG00000258137.5, intron 1 of 3)	12	54362445	54364474	2030	2	ENSG00000139572.3	ENST00000267015.3	4519
chr12	54419070	54419798	729	*	intersect_per_group_8895	1.38135	3.79785	11.499	3.11244	Promoter (<=1kb)	12	54395261	54419460	24200	2	ENSG00000161638.10	ENST00000293379.8	0
chr12	55716002	55717052	1051	*	intersect_per_group_8912	1.05167	3.41279	8.1474	2.76131	Promoter (<=1kb)	12	55697759	55716043	18285	2	ENSG00000135424.15	ENST00000556273.5	0
chr12	55727477	55730269	2793	*	intersect_per_group_8914	1.19181	3.47502	9.22271	2.87752	Promoter (<=1kb)	12	55725443	55728650	3208	2	ENSG00000135404.11	ENST00000420846.7	0
chr12	55829436	55831080	1645	*	intersect_per_group_8919	1.04567	4.77711	10.9258	3.14592	Promoter (<=1kb)	12	55820960	55829636	8677	2	ENSG00000135392.15	ENST00000317269.7	0
chr12	55926380	55928319	1940	*	intersect_per_group_8921	1.28429	4.18027	11.6172	3.1536	Promoter (<=1kb)	12	55927319	55937443	10125	1	ENSG00000065357.19	ENST00000546878.5	0
chr12	55966441	55967309	869	*	intersect_per_group_8924	1.2438	2.69186	7.74313	2.63633	Promoter (<=1kb)	12	55966769	55972784	6016	1	ENSG00000123374.10	ENST00000266970.8	0
chr12	56007437	56008184	748	*	intersect_per_group_8927	1.23008	2.68954	7.65493	2.62579	Promoter (<=1kb)	12	56007659	56038435	30777	1	ENSG00000123411.14	ENST00000262032.9	0
chr12	56041203	56042335	1133	*	intersect_per_group_8928	1.17832	7.28088	17.7407	3.75604	Promoter (<=1kb)	12	56041853	56044675	2823	1	ENSG00000197728.9	ENST00000356464.9	0
chr12	56078856	56080314	1459	*	intersect_per_group_8932	1.05382	4.88123	11.2096	3.17718	Promoter (<=1kb)	12	56079857	56085139	5283	1	ENSG00000065361.14	ENST00000549282.5	0
chr12	56151871	56152614	744	*	intersect_per_group_8938	1.03838	5.10668	11.5427	3.22105	Promoter (<=1kb)	12	56152256	56157982	5727	1	ENSG00000196465.10	ENST00000553066.5	0
chr12	56188906	56188975	70	*	intersect_per_group_8940	1.13258	4.43153	10.9087	3.11605	Promoter (<=1kb)	12	56181748	56189391	7644	2	ENSG00000139613.11	ENST00000550859.5	416
chr12	56220895	56222650	1756	*	intersect_per_group_8943	1.12895	4.3964	10.8019	3.1042	Promoter (<=1kb)	12	56222015	56226416	4402	1	ENSG00000139579.12	ENST00000447747.5	0
chr12	56257326	56258683	1358	*	intersect_per_group_8946	1.16026	2.29207	6.35771	2.41275	Promoter (<=1kb)	12	56237807	56258391	20585	2	ENSG00000139645.9	ENST00000267116.7	0
chr12	56299747	56300886	1140	*	intersect_per_group_8950	1.51619	6.89486	21.5821	3.92965	Promoter (<=1kb)	12	56271699	56300318	28620	2	ENSG00000062485.18	ENST00000549143.5	0
chr12	56634149	56637249	3101	*	intersect_per_group_8962	1.01336	4.26373	9.62537	2.98997	Promoter (<=1kb)	12	56595596	56636366	40771	2	ENSG00000076108.11	ENST00000379441.7	0
chr12	57005906	57006451	546	*	intersect_per_group_8971	1.90938	1.28946	7.60032	2.4449	Promoter (<=1kb)	12	56998834	57006446	7613	2	ENSG00000166860.2	ENST00000300101.2	0
chr12	57078402	57079222	821	*	intersect_per_group_8972	1.01188	9.32579	19.8224	3.96108	Promoter (<=1kb)	12	57055643	57078763	23121	2	ENSG00000166881.9	ENST00000379391.7	0
chr12	57086229	57090459	4231	*	intersect_per_group_8973	1.42025	5.06563	15.2335	3.47892	Promoter (<=1kb)	12	57070674	57088063	17390	2	ENSG00000166881.9	ENST00000553654.1	0
chr12	57110334	57112569	2236	*	intersect_per_group_8975	1.19654	3.59241	9.52532	2.91817	Promoter (<=1kb)	12	57095408	57111433	16026	2	ENSG00000166888.10	ENST00000300134.7	0
chr12	57127367	57130084	2718	*	intersect_per_group_8976	1.42122	3.65674	11.4713	3.09829	Promoter (<=1kb)	12	57128493	57150059	21567	1	ENSG00000123384.13	ENST00000553277.5	0
chr12	57219633	57219787	155	*	intersect_per_group_8979	1.07173	1.94578	5.19191	2.19183	Promoter (<=1kb)	12	57219869	57225419	5551	1	ENSG00000182379.9	ENST00000555154.1	-82
chr12	57456110	57456208	99	*	intersect_per_group_8985	1.6698	0.829676	4.8215	1.93568	Promoter (<=1kb)	12	57455972	57456638	667	1	ENSG00000139269.2	ENST00000553033.1	138
chr12	57459056	57462915	3860	*	intersect_per_group_8986	1.0879	5.2457	12.2762	3.28702	Promoter (<=1kb)	12	57460135	57466387	6253	1	ENSG00000111087.9	ENST00000532291.5	0
chr12	57522086	57523818	1733	*	intersect_per_group_8989	1.09573	2.81049	7.14381	2.57946	Promoter (<=1kb)	12	57522744	57530148	7405	1	ENSG00000166987.14	ENST00000355673.7	0
chr12	57604605	57605245	641	*	intersect_per_group_8993	1.34204	0.739873	3.41076	1.62073	Promoter (<=1kb)	12	57604622	57609800	5179	1	ENSG00000178498.15	ENST00000548804.5	0
chr12	57611398	57611936	539	*	intersect_per_group_8994	1.44452	2.92574	9.68476	2.86893	Promoter (<=1kb)	12	57611435	57617243	5809	1	ENSG00000240771.6	ENST00000286494.8	0
chr12	57632133	57633764	1632	*	intersect_per_group_8995	1.11874	2.87888	7.42329	2.62084	Promoter (<=1kb)	12	57623410	57633151	9742	2	ENSG00000135454.13	ENST00000553142.5	0
chr12	57725858	57726796	939	*	intersect_per_group_8997	1.19191	4.60582	11.8068	3.20262	Promoter (<=1kb)	12	57726271	57728356	2086	1	ENSG00000255737.2	ENST00000542466.2	0
chr12	57751781	57752900	1120	*	intersect_per_group_9000	1.10481	6.69058	15.5401	3.59877	Promoter (<=1kb)	12	57747727	57752447	4721	2	ENSG00000135446.16	ENST00000312990.10	0
chr12	57754442	57754976	535	*	intersect_per_group_9001	1.02539	2.99157	7.12489	2.5989	Promoter (<=1kb)	12	57755098	57760407	5310	1	ENSG00000139266.5	ENST00000266643.5	-122
chr12	57755916	57756182	267	*	intersect_per_group_9002	1.09685	2.51377	6.5155	2.46327	Promoter (<=1kb)	12	57751215	57756013	4799	2	ENSG00000135446.16	ENST00000552862.1	0
chr12	57844742	57847536	2795	*	intersect_per_group_9008	1.38563	3.57005	10.9409	3.04535	Promoter (<=1kb)	12	57819927	57846739	26813	2	ENSG00000175215.10	ENST00000398073.6	0
chr12	57893986	57894065	80	*	intersect_per_group_9011	1.21288	2.68162	7.53398	2.61065	Promoter (<=1kb)	12	57886361	57893952	7592	2	ENSG00000245651.2	ENST00000548955.1	-34
chr12	57896678	57897088	411	*	intersect_per_group_9012	1.67408	2.49539	10.1543	2.8728	Promoter (<=1kb)	12	57869835	57896482	26648	2	ENSG00000245651.2	ENST00000499481.2	-196
chr12	59595718	59597083	1366	*	intersect_per_group_9024	1.07383	4.92475	11.4717	3.20135	Promoter (<=1kb)	12	59596067	59780213	184147	1	ENSG00000118596.11	ENST00000552432.5	0
chr12	62259445	62261087	1643	*	intersect_per_group_9033	1.23775	5.34156	13.9553	3.41257	Promoter (<=1kb)	12	62260338	62416389	156052	1	ENSG00000135655.14	ENST00000353364.7	0
chr12	62466129	62467155	1027	*	intersect_per_group_9035	1.01493	4.39189	9.89592	3.02572	Promoter (<=1kb)	12	62466817	62600479	133663	1	ENSG00000061987.14	ENST00000393630.7	0
chr12	62602284	62604106	1823	*	intersect_per_group_9036	1.02337	5.05032	11.2982	3.1976	Promoter (<=1kb)	12	62603686	62603769	84	1	ENSG00000199179.3	ENST00000362309.3	0
chr12	63667909	63668930	1022	*	intersect_per_group_9051	1.12576	2.88012	7.46705	2.62611	Promoter (<=1kb)	12	63558913	63668577	109665	2	ENSG00000177990.11	ENST00000324472.8	0
chr12	63779547	63780516	970	*	intersect_per_group_9052	1.39661	7.22232	20.648	3.90064	Promoter (<=1kb)	12	63779803	63809520	29718	1	ENSG00000118600.11	ENST00000261234.10	0
chr12	64221602	64222614	1013	*	intersect_per_group_9059	1.05387	7.17711	15.9765	3.65269	Promoter (<=1kb)	12	64186316	64222265	35950	2	ENSG00000174206.12	ENST00000311915.12	0
chr12	64404027	64405301	1275	*	intersect_per_group_9060	1.07308	5.51234	12.7015	3.33727	Promoter (<=1kb)	12	64404350	64451127	46778	1	ENSG00000184575.11	ENST00000332707.9	0
chr12	64610779	64611882	1104	*	intersect_per_group_9065	1.05133	2.63179	6.52668	2.48007	Promoter (<=1kb)	12	64610522	64611650	1129	1	ENSG00000153179.12	ENST00000540088.1	257
chr12	64633970	64634071	102	*	intersect_per_group_9066	-1.22967	7.06042	2.43709	2.52325	Intron (ENST00000637125.1/ENSG00000153179.12, intron 2 of 5)	12	64628344	64629976	1633	1	ENSG00000225195.2	ENST00000444853.2	5626
chr12	64758873	64759882	1010	*	intersect_per_group_9067	1.29143	2.66621	7.97379	2.65993	Promoter (<=1kb)	12	64713449	64759447	45999	2	ENSG00000135677.10	ENST00000258145.7	0
chr12	65278417	65279669	1253	*	intersect_per_group_9074	1.11253	2.8686	7.36484	2.61276	Promoter (<=1kb)	12	65278643	65466906	188264	1	ENSG00000174099.10	ENST00000355192.7	0
chr12	65510694	65510867	174	*	intersect_per_group_9079	-1.42936	4.60963	1.08284	1.94345	Intron (ENST00000537250.5/ENSG00000250748.6, intron 2 of 3)	12	65523263	65538699	15437	2	ENSG00000250748.6	ENST00000538294.1	27832
chr12	66066060	66066857	798	*	intersect_per_group_9100	-1.3894	4.05559	0.929845	1.80435	Promoter (<=1kb)	12	66066221	66066338	118	1	ENSG00000251857.1	ENST00000516048.1	0
chr12	66302106	66303202	1097	*	intersect_per_group_9106	1.15808	4.5779	11.4477	3.17197	Promoter (<=1kb)	12	66302545	66347645	45101	1	ENSG00000127311.9	ENST00000247815.8	0
chr12	67068339	67069196	858	*	intersect_per_group_9109	1.74874	2.66642	11.3215	2.99891	Promoter (<=1kb)	12	66891876	67069162	177287	2	ENSG00000256248.1	ENST00000535721.1	0
chr12	67648006	67650319	2314	*	intersect_per_group_9114	1.23323	2.2011	6.52552	2.42312	Promoter (<=1kb)	12	67648338	67657596	9259	1	ENSG00000127334.10	ENST00000543747.1	0
chr12	68331935	68332785	851	*	intersect_per_group_9121	1.19718	6.49379	16.1826	3.62506	Promoter (<=1kb)	12	68294568	68332286	37719	2	ENSG00000111554.14	ENST00000540418.5	0
chr12	69248994	69249148	155	*	intersect_per_group_9132	1.61941	1.08321	5.40064	2.08472	Promoter (2-3kb)	12	69251175	69258189	7015	1	ENSG00000111605.16	ENST00000547486.1	-2027
chr12	69585278	69586063	786	*	intersect_per_group_9138	1.17478	3.29526	8.69695	2.80655	Promoter (<=1kb)	12	69585334	69601570	16237	1	ENSG00000166226.12	ENST00000299300.10	0
chr12	69738386	69739723	1338	*	intersect_per_group_9140	1.0548	2.87644	7.05305	2.57646	Promoter (<=1kb)	12	69738681	69817377	78697	1	ENSG00000127328.21	ENST00000247833.11	0
chr12	69822006	69822131	126	*	intersect_per_group_9141	-1.20395	6.34246	2.18725	2.39639	3' UTR	12	69825304	69958723	133420	1	ENSG00000166268.10	ENST00000552032.6	-3173
chr12	70242811	70243946	1136	*	intersect_per_group_9144	1.44952	3.29104	10.7196	3.00096	Promoter (<=1kb)	12	70242994	70338505	95512	1	ENSG00000111596.11	ENST00000552231.5	0
chr12	71754540	71755581	1042	*	intersect_per_group_9158	1.30298	2.75047	8.25381	2.70091	Promoter (<=1kb)	12	71754874	71800285	45412	1	ENSG00000080371.5	ENST00000261263.4	0
chr12	75390760	75391485	726	*	intersect_per_group_9172	1.41845	3.83095	11.913	3.14926	Promoter (<=1kb)	12	75391070	75432688	41619	1	ENSG00000180481.10	ENST00000550916.5	0
chr12	75725030	75725205	176	*	intersect_per_group_9176	1.02768	2.97297	7.09987	2.59369	Intron (ENST00000552856.1/ENSG00000258077.2, intron 2 of 4)	12	75694010	75698816	4807	2	ENSG00000258088.1	ENST00000548702.1	-26214
chr12	76083501	76085514	2014	*	intersect_per_group_9182	1.35011	4.33852	12.6095	3.24398	Promoter (<=1kb)	12	76036587	76085033	48447	2	ENSG00000187109.13	ENST00000618691.4	0
chr12	76558916	76560271	1356	*	intersect_per_group_9189	1.07707	4.28454	10.1491	3.03858	Promoter (<=1kb)	12	76351797	76559535	207739	2	ENSG00000091039.16	ENST00000393249.6	0
chr12	76763727	76764927	1201	*	intersect_per_group_9190	1.24009	5.22742	13.71	3.38801	Promoter (<=1kb)	12	76764103	76827016	62914	1	ENSG00000186908.14	ENST00000546778.5	0
chr12	77065165	77066333	1169	*	intersect_per_group_9192	1.25855	4.69585	12.6276	3.27228	Promoter (<=1kb)	12	77021247	77065580	44334	2	ENSG00000165891.15	ENST00000322886.11	0
chr12	77324940	77325296	357	*	intersect_per_group_9195	1.1889	1.66315	5.07141	2.12674	Promoter (<=1kb)	12	77324641	78007031	682391	1	ENSG00000067798.14	ENST00000550042.2	299
chr12	79689604	79691637	2034	*	intersect_per_group_9207	1.10413	2.49693	6.51734	2.4613	Promoter (<=1kb)	12	79584874	79691097	106224	2	ENSG00000177425.10	ENST00000328827.8	0
chr12	79934200	79935871	1672	*	intersect_per_group_9210	1.1703	4.11934	10.5215	3.05665	Promoter (<=1kb)	12	79773563	79935455	161893	2	ENSG00000058272.16	ENST00000261207.9	0
chr12	80277867	80277901	35	*	intersect_per_group_9214	-1.57056	6.59804	1.55809	2.34428	Intron (ENST00000547103.5/ENSG00000165899.10, intron 23 of 57)	12	80336512	80379079	42568	1	ENSG00000165899.10	ENST00000298820.7	-58611
chr12	81520510	81520678	169	*	intersect_per_group_9221	1.25631	1.41197	4.76181	2.031	Intron (ENST00000333447.11/ENSG00000139220.16, intron 1 of 28)	12	81424849	81512384	87536	2	ENSG00000139220.16	ENST00000548453.5	-8126
chr12	81758322	81759050	729	*	intersect_per_group_9223	1.45695	2.00213	7.24164	2.49105	Promoter (<=1kb)	12	81258267	81758693	500427	2	ENSG00000139220.16	ENST00000550584.6	0
chr12	82685840	82687816	1977	*	intersect_per_group_9228	1.2143	2.98235	8.24015	2.72492	Promoter (<=1kb)	12	82686880	82986573	299694	1	ENSG00000179104.8	ENST00000551915.5	0
chr12	89524633	89526276	1644	*	intersect_per_group_9253	1.20267	3.07186	8.37198	2.74887	Promoter (<=1kb)	12	89419718	89525615	105898	2	ENSG00000139323.13	ENST00000393179.8	0
chr12	89707102	89710225	3124	*	intersect_per_group_9255	1.3404	2.28037	7.3066	2.53443	Promoter (<=1kb)	12	89588072	89708831	120760	2	ENSG00000070961.15	ENST00000428670.7	0
chr12	92927756	92930177	2422	*	intersect_per_group_9270	1.35718	2.36021	7.60833	2.58118	Promoter (<=1kb)	12	92770637	92929331	158695	2	ENSG00000102189.16	ENST00000322349.12	0
chr12	93377578	93379369	1792	*	intersect_per_group_9273	1.26702	2.62827	7.73193	2.62763	Promoter (<=1kb)	12	93377883	93408146	30264	1	ENSG00000173598.13	ENST00000337179.9	0
chr12	93441678	93442648	971	*	intersect_per_group_9274	1.19175	3.67133	9.67074	2.93942	Promoter (<=1kb)	12	93405690	93442262	36573	2	ENSG00000177889.9	ENST00000318066.6	0
chr12	94459343	94460627	1285	*	intersect_per_group_9288	1.0471	3.36363	8.01687	2.74206	Promoter (<=1kb)	12	94307696	94459952	152257	2	ENSG00000173588.14	ENST00000397809.9	0
chr12	95942372	95943728	1357	*	intersect_per_group_9306	1.27763	2.86674	8.37452	2.72697	Promoter (<=1kb)	12	95943293	95968716	25424	1	ENSG00000139344.7	ENST00000266736.6	0
chr12	96194476	96196129	1654	*	intersect_per_group_9310	1.09646	1.16435	3.62802	1.76392	Promoter (<=1kb)	12	96194545	96267830	73286	1	ENSG00000111145.7	ENST00000552142.5	0
chr12	96427096	96427793	698	*	intersect_per_group_9313	1.02962	2.47226	6.0886	2.40066	Promoter (<=1kb)	12	96427200	96427486	287	2	ENSG00000252827.1	ENST00000517018.1	0
chr12	100266589	100268031	1443	*	intersect_per_group_9337	1.22061	4.56115	11.96	3.2111	Promoter (<=1kb)	12	100267140	100337404	70265	1	ENSG00000136021.18	ENST00000549687.5	0
chr12	102061602	102062374	773	*	intersect_per_group_9350	1.06495	3.16658	7.71692	2.68745	Promoter (<=1kb)	12	102012927	102061974	49048	2	ENSG00000120860.10	ENST00000538761.5	0
chr12	103495183	103495335	153	*	intersect_per_group_9359	1.69188	1.35603	6.61179	2.31728	Promoter (<=1kb)	12	103349123	103495925	146803	2	ENSG00000179088.14	ENST00000550497.5	590
chr12	103929410	103930977	1568	*	intersect_per_group_9366	1.00111	5.80917	12.6289	3.35319	Promoter (<=1kb)	12	103930107	103932929	2823	1	ENSG00000166598.13	ENST00000549334.5	0
chr12	104063646	104064758	1113	*	intersect_per_group_9369	1.05131	2.86129	7.00221	2.56846	Promoter (<=1kb)	12	104064457	104106524	42068	1	ENSG00000111727.11	ENST00000229330.8	0
chr12	104137336	104137500	165	*	intersect_per_group_9371	1.25227	4.06118	11.0565	3.09742	Promoter (<=1kb)	12	104119355	104138017	18663	2	ENSG00000120837.7	ENST00000551727.5	517
chr12	104138427	104138645	219	*	intersect_per_group_9372	1.21988	2.76617	7.77242	2.6483	Promoter (<=1kb)	12	104117077	104138289	21213	2	ENSG00000120837.7	ENST00000240055.7	-138
chr12	105107343	105108213	871	*	intersect_per_group_9390	1.16366	4.6147	11.5783	3.18531	Promoter (<=1kb)	12	105107714	105147905	40192	1	ENSG00000136051.13	ENST00000311317.8	0
chr12	105330296	105330599	304	*	intersect_per_group_9394	1.62306	4.94022	17.2975	3.59918	Promoter (<=1kb)	12	105330636	105371517	40882	1	ENSG00000235162.8	ENST00000612117.4	-37
chr12	106137813	106140175	2363	*	intersect_per_group_9407	1.1137	2.31217	6.16755	2.38953	Promoter (<=1kb)	12	106063340	106140033	76694	2	ENSG00000074590.13	ENST00000261402.6	0
chr12	106248503	106248667	165	*	intersect_per_group_9409	1.24424	2.9866	8.44401	2.74745	Promoter (<=1kb)	12	106237877	106247988	10112	2	ENSG00000136026.13	ENST00000378026.4	-515
chr12	106581621	106581730	110	*	intersect_per_group_9413	1.06915	4.45015	10.4355	3.07772	Promoter (1-2kb)	12	106582907	106762802	179896	1	ENSG00000111783.12	ENST00000392842.5	-1177
chr12	106954365	106957067	2703	*	intersect_per_group_9416	1.30983	2.69797	8.16773	2.68546	Promoter (<=1kb)	12	106955719	106974036	18318	1	ENSG00000151135.9	ENST00000548125.5	0
chr12	106986674	106987439	766	*	intersect_per_group_9417	1.00145	3.00634	7.02076	2.58822	Promoter (<=1kb)	12	106977291	106987149	9859	2	ENSG00000120832.9	ENST00000392830.6	0
chr12	108514931	108515689	759	*	intersect_per_group_9435	1.07381	3.12583	7.6848	2.67927	Promoter (<=1kb)	12	108515185	108521210	6026	1	ENSG00000198855.6	ENST00000552695.5	0
chr12	108729989	108732544	2556	*	intersect_per_group_9440	1.01392	3.10563	7.29088	2.63186	Promoter (<=1kb)	12	108645109	108731596	86488	2	ENSG00000110880.10	ENST00000261401.7	0
chr12	109097176	109098658	1483	*	intersect_per_group_9450	1.4935	3.38896	11.3581	3.06583	Promoter (<=1kb)	12	109097574	109110992	13419	1	ENSG00000076248.10	ENST00000242576.6	0
chr12	109154642	109155204	563	*	intersect_per_group_9451	1.01147	2.21558	5.48248	2.2777	Promoter (<=1kb)	12	109154682	109172311	17630	1	ENSG00000076555.15	ENST00000544726.2	0
chr12	109715705	109715790	86	*	intersect_per_group_9456	1.48242	1.13989	4.97922	2.02132	Promoter (<=1kb)	12	109714735	109722825	8091	1	ENSG00000139438.5	ENST00000543653.1	970
chr12	109833154	109833180	27	*	intersect_per_group_9459	2.10649	7.77129	36.7728	4.54053	Promoter (<=1kb)	12	109833348	109833436	89	1	ENSG00000263510.1	ENST00000583208.1	-168
chr12	109879955	109880609	655	*	intersect_per_group_9461	1.02889	1.19407	3.47688	1.73789	Promoter (<=1kb)	12	109850943	109880488	29546	2	ENSG00000139433.9	ENST00000318348.8	0
chr12	109995740	109996422	683	*	intersect_per_group_9463	1.10401	1.96505	5.3734	2.22318	Promoter (<=1kb)	12	109929792	109996224	66433	2	ENSG00000139436.20	ENST00000355312.7	0
chr12	110124271	110124805	535	*	intersect_per_group_9470	1.20823	2.39072	6.83442	2.48866	Promoter (<=1kb)	12	110124335	110169182	44848	1	ENSG00000122970.15	ENST00000361948.8	0
chr12	110280429	110282355	1927	*	intersect_per_group_9472	1.17302	1.62327	4.91506	2.09395	Promoter (<=1kb)	12	110280756	110296712	15957	1	ENSG00000174437.16	ENST00000552636.1	0
chr12	110546272	110546413	142	*	intersect_per_group_9479	-1.10881	5.79706	2.15163	2.31451	Promoter (<=1kb)	12	110536769	110546769	10001	2	ENSG00000196850.5	ENST00000548721.1	356
chr12	110582698	110583668	971	*	intersect_per_group_9480	1.17957	2.52755	6.9902	2.52579	Promoter (<=1kb)	12	110533245	110583320	50076	2	ENSG00000196850.5	ENST00000354300.4	0
chr12	110742325	110743377	1053	*	intersect_per_group_9482	1.14196	4.77354	11.7411	3.21059	Promoter (<=1kb)	12	110719680	110742898	23219	2	ENSG00000186298.11	ENST00000335007.9	0
chr12	110906210	110906414	205	*	intersect_per_group_9488	1.25653	3.41142	9.53975	2.90219	Intron (ENST00000545036.5/ENSG00000173093.12, intron 10 of 10)	12	110913133	110914290	1158	2	ENSG00000111245.14	ENST00000549029.1	7876
chr12	111314018	111314224	207	*	intersect_per_group_9496	1.35747	2.26808	7.37397	2.54127	Intron (ENST00000261726.10/ENSG00000111249.13, intron 16 of 21)	12	111304142	111304209	68	1	ENSG00000273700.1	ENST00000617342.1	9876
chr12	111404873	111406503	1631	*	intersect_per_group_9500	1.26339	2.35657	7.05777	2.51278	Promoter (<=1kb)	12	111405948	111451623	45676	1	ENSG00000111252.10	ENST00000341259.6	0
chr12	111425669	111425676	8	*	intersect_per_group_9503	1.87586	11.4434	44.6695	4.86079	Intron (ENST00000341259.6/ENSG00000111252.10, intron 2 of 7)	12	111418340	111444848	26509	1	ENSG00000111252.10	ENST00000550925.2	7329
chr12	111841723	111842928	1206	*	intersect_per_group_9510	1.10903	2.93835	7.49503	2.63615	Promoter (<=1kb)	12	111841978	111902238	60261	1	ENSG00000089022.13	ENST00000550735.6	0
chr12	112012630	112014443	1814	*	intersect_per_group_9513	1.33611	3.84088	11.2217	3.09277	Promoter (<=1kb)	12	112013316	112023451	10136	1	ENSG00000089248.6	ENST00000261735.3	0
chr12	112381917	112382720	804	*	intersect_per_group_9517	1.30148	2.00712	6.41198	2.38116	Promoter (<=1kb)	12	112160188	112382092	221905	2	ENSG00000173064.11	ENST00000550722.5	0
chr12	112418620	112419723	1104	*	intersect_per_group_9520	1.43316	3.86724	12.1434	3.17078	Promoter (<=1kb)	12	112406866	112418838	11973	2	ENSG00000089009.15	ENST00000551291.6	0
chr12	112842330	112842397	68	*	intersect_per_group_9524	1.00025	4.49269	9.98731	3.04264	Intron (ENST00000549736.5/ENSG00000089169.14, intron 6 of 6)	12	112850791	112869918	19128	1	ENSG00000089169.14	ENST00000547222.1	-8394
chr12	113161639	113161828	190	*	intersect_per_group_9531	1.16359	2.38533	6.58364	2.45536	Promoter (<=1kb)	12	113158575	113161490	2916	2	ENSG00000123064.12	ENST00000549271.1	-149
chr12	113184525	113185754	1230	*	intersect_per_group_9532	1.158	3.95931	10.0666	3.00233	Promoter (<=1kb)	12	113157174	113185479	28306	2	ENSG00000123064.12	ENST00000306014.9	0
chr12	113358268	113359547	1280	*	intersect_per_group_9537	1.26255	3.68942	10.2508	2.9946	Promoter (<=1kb)	12	113321196	113359493	38298	2	ENSG00000089060.11	ENST00000549372.1	0
chr12	113683767	113683776	10	*	intersect_per_group_9543	1.61955	13.9734	45.0099	4.93034	Intron (ENST00000550905.5/ENSG00000249550.6, intron 3 of 3)	12	113737448	113767209	29762	2	ENSG00000249550.6	ENST00000551982.1	83433
chr12	114759881	114760039	159	*	intersect_per_group_9553	1.08305	1.21289	3.68801	1.78679	Intron (ENST00000551875.1/ENSG00000257817.1, intron 4 of 4)	12	114768674	114771851	3178	1	ENSG00000257517.1	ENST00000547876.1	-8635
chr12	116276348	116277969	1622	*	intersect_per_group_9583	1.24789	1.50376	4.94627	2.07896	Promoter (<=1kb)	12	115953872	116277338	323467	2	ENSG00000123066.7	ENST00000281928.7	0
chr12	116533134	116534525	1392	*	intersect_per_group_9592	1.51838	3.7239	12.5325	3.19033	Promoter (<=1kb)	12	116533422	116535521	2100	1	ENSG00000196668.3	ENST00000480237.1	0
chr12	116737603	116738551	949	*	intersect_per_group_9595	1.04743	7.71483	17.0122	3.74023	Promoter (<=1kb)	12	116710185	116738061	27877	2	ENSG00000111412.5	ENST00000261318.4	0
chr12	116910716	116911213	498	*	intersect_per_group_9601	1.00515	4.04789	9.1319	2.92408	Promoter (<=1kb)	12	116910956	117028636	117681	1	ENSG00000174989.12	ENST00000309909.9	0
chr12	118103250	118104525	1276	*	intersect_per_group_9628	1.18171	2.40142	6.71597	2.47475	Promoter (<=1kb)	12	118063593	118103948	40356	2	ENSG00000176834.13	ENST00000359236.9	0
chr12	118372126	118373524	1399	*	intersect_per_group_9632	1.07294	3.3906	8.2366	2.76842	Promoter (<=1kb)	12	118149801	118372945	223145	2	ENSG00000135090.13	ENST00000392533.7	0
chr12	120229820	120231952	2133	*	intersect_per_group_9652	1.00163	3.97962	8.97052	2.90209	Promoter (2-3kb)	12	120210448	120226844	16397	2	ENSG00000089159.16	ENST00000536957.5	-2976
chr12	120686158	120688018	1861	*	intersect_per_group_9675	1.07981	4.46886	10.5599	3.0899	Promoter (<=1kb)	12	120686869	120701864	14996	1	ENSG00000110917.7	ENST00000228506.7	0
chr12	120710115	120711227	1113	*	intersect_per_group_9676	1.26778	1.74304	5.60498	2.22466	Promoter (<=1kb)	12	120710435	120723640	13206	1	ENSG00000175970.9	ENST00000344651.4	0
chr12	120904317	120904663	347	*	intersect_per_group_9680	1.01964	3.85656	8.84628	2.87802	Promoter (<=1kb)	12	120762510	120904371	141862	2	ENSG00000157837.15	ENST00000353487.6	0
chr12	121209793	121211003	1211	*	intersect_per_group_9690	1.12451	3.77858	9.41862	2.92573	Promoter (<=1kb)	12	121209857	121234106	24250	1	ENSG00000135124.14	ENST00000337233.8	0
chr12	121399621	121401024	1404	*	intersect_per_group_9695	1.13753	5.84609	14.0617	3.45337	Promoter (<=1kb)	12	121345999	121399896	53898	2	ENSG00000089053.12	ENST00000536837.1	0
chr12	121467101	121468110	1010	*	intersect_per_group_9696	1.4702	1.08276	4.77052	1.9733	Promoter (2-3kb)	12	121444015	121470553	26539	2	ENSG00000089094.17	ENST00000538243.1	2443
chr12	121577166	121577342	177	*	intersect_per_group_9702	1.13385	2.63795	6.98323	2.53868	Promoter (2-3kb)	12	121509572	121579644	70073	2	ENSG00000089094.17	ENST00000446152.6	2302
chr12	121580060	121580518	459	*	intersect_per_group_9703	1.91535	3.99515	17.8419	3.57514	Promoter (<=1kb)	12	121429097	121580459	151363	2	ENSG00000089094.17	ENST00000377069.8	0
chr12	121625846	121627499	1654	*	intersect_per_group_9705	1.2681	3.27561	9.29759	2.86525	Promoter (<=1kb)	12	121626550	121642677	16128	1	ENSG00000276045.2	ENST00000617316.1	0
chr12	121669645	121669806	162	*	intersect_per_group_9706	1.35024	1.75553	6.02533	2.28996	Promoter (<=1kb)	12	121648742	121669654	20913	2	ENSG00000139714.12	ENST00000355329.7	0
chr12	121790074	121790199	126	*	intersect_per_group_9718	1.27857	2.70415	7.9862	2.66566	Intron (ENST00000267205.6/ENSG00000139725.7, intron 2 of 4)	12	121779418	121793360	13943	2	ENSG00000139725.7	ENST00000537265.5	3161
chr12	121791609	121794869	3261	*	intersect_per_group_9719	1.03566	2.56547	6.30938	2.44292	Promoter (<=1kb)	12	121777754	121794262	16509	2	ENSG00000139725.7	ENST00000267205.6	0
chr12	121799279	121801493	2215	*	intersect_per_group_9721	1.4465	3.33	10.8012	3.01178	Promoter (<=1kb)	12	121779608	121800677	21070	2	ENSG00000139725.7	ENST00000546227.5	0
chr12	121802486	121807136	4651	*	intersect_per_group_9722	1.26818	2.5321	7.50732	2.58969	Promoter (<=1kb)	12	121804180	121830239	26060	1	ENSG00000139718.10	ENST00000604567.5	0
chr12	121839354	121840196	843	*	intersect_per_group_9724	1.15558	3.66524	9.39296	2.91248	3' UTR	12	121856259	121857059	801	1	ENSG00000256811.1	ENST00000543848.1	-16063
chr12	122203424	122203651	228	*	intersect_per_group_9730	1.39336	2.82652	9.0519	2.79477	Promoter (<=1kb)	12	122203543	122207537	3995	1	ENSG00000176383.8	ENST00000324189.4	0
chr12	122225460	122226494	1035	*	intersect_per_group_9731	1.07254	5.94064	13.5971	3.42879	Promoter (<=1kb)	12	122207662	122226052	18391	2	ENSG00000184047.15	ENST00000353548.10	0
chr12	122421492	122423646	2155	*	intersect_per_group_9735	1.13973	2.21568	6.0854	2.36472	Promoter (<=1kb)	12	122271432	122422588	151157	2	ENSG00000130779.19	ENST00000361654.8	0
chr12	122835919	122836580	662	*	intersect_per_group_9745	1.11151	1.83451	5.12457	2.16335	Promoter (<=1kb)	12	122835481	122857384	21904	1	ENSG00000130787.13	ENST00000452196.6	438
chr12	122958276	122958396	121	*	intersect_per_group_9751	-1.34317	10.0614	3.35988	2.94685	Promoter (1-2kb)	12	122931326	122959787	28462	2	ENSG00000150967.17	ENST00000426173.6	1391
chr12	122980414	122981118	705	*	intersect_per_group_9753	1.08805	1.9252	5.21859	2.19279	Promoter (<=1kb)	12	122980495	122982909	2415	1	ENSG00000182196.13	ENST00000454885.6	0
chr12	123270589	123270782	194	*	intersect_per_group_9760	1.07509	2.14986	5.6363	2.29074	Promoter (<=1kb)	12	123261003	123271141	10139	2	ENSG00000111328.6	ENST00000535979.5	359
chr12	123363634	123366089	2456	*	intersect_per_group_9762	1.18343	4.24194	10.9053	3.09991	Promoter (<=1kb)	12	123289109	123364843	75735	2	ENSG00000139697.12	ENST00000267176.8	0
chr12	123436207	123436775	569	*	intersect_per_group_9764	1.13139	4.01496	9.98626	3.00011	Promoter (<=1kb)	12	123410683	123436717	26035	2	ENSG00000150977.10	ENST00000280571.9	0
chr12	123458206	123458854	649	*	intersect_per_group_9765	1.01022	4.92783	10.94	3.15929	Promoter (<=1kb)	12	123458127	123464899	6773	1	ENSG00000184209.14	ENST00000529201.1	79
chr12	123533161	123534654	1494	*	intersect_per_group_9766	1.05499	1.69046	4.59	2.04971	Promoter (<=1kb)	12	123470054	123533718	63665	2	ENSG00000188026.12	ENST00000376874.8	0
chr12	123971524	123973988	2465	*	intersect_per_group_9772	1.54702	1.77986	7.1231	2.44665	Promoter (<=1kb)	12	123935622	123972824	37203	2	ENSG00000119242.8	ENST00000238156.7	0
chr12	124396906	124397065	160	*	intersect_per_group_9780	1.12751	1.81403	5.14815	2.16385	Intron (ENST00000405201.5/ENSG00000196498.13, intron 16 of 46)	12	124372460	124388824	16365	2	ENSG00000196498.13	ENST00000448614.1	-8082
chr12	124543148	124543311	164	*	intersect_per_group_9789	1.22275	1.87193	5.70281	2.25923	Promoter (<=1kb)	12	124542503	124542873	371	1	ENSG00000280354.1	ENST00000624885.1	645
chr12	124564794	124565156	363	*	intersect_per_group_9790	1.36731	1.4664	5.36306	2.14232	Promoter (2-3kb)	12	124346593	124567464	220872	2	ENSG00000196498.13	ENST00000458234.5	2308
chr12	124566385	124568325	1941	*	intersect_per_group_9791	1.55152	3.99923	13.6541	3.2967	Promoter (<=1kb)	12	124346593	124567464	220872	2	ENSG00000196498.13	ENST00000458234.5	0
chr12	124863034	124864064	1031	*	intersect_per_group_9804	1.14667	2.04546	5.74272	2.29104	Promoter (<=1kb)	12	124776856	124863917	87062	2	ENSG00000073060.15	ENST00000339570.9	0
chr12	124988730	124989097	368	*	intersect_per_group_9814	1.41257	2.79664	9.10705	2.7974	Promoter (<=1kb)	12	124946825	124989121	42297	2	ENSG00000150990.7	ENST00000308736.6	24
chr12	125064819	125066007	1189	*	intersect_per_group_9816	1.22817	3.04346	8.47257	2.7566	Promoter (<=1kb)	12	125065379	125143320	77942	1	ENSG00000081760.16	ENST00000316519.10	0
chr12	125983235	125984438	1204	*	intersect_per_group_9825	1.32422	7.03543	19.1205	3.81537	Promoter (<=1kb)	12	125958688	125983374	24687	2	ENSG00000249267.6	ENST00000545784.5	0
chr12	129215718	129215803	86	*	intersect_per_group_9857	1.32491	2.12233	6.82195	2.45211	Intron (ENST00000422113.6/ENSG00000151952.15, intron 4 of 8)	12	129208601	129212662	4062	1	ENSG00000256699.1	ENST00000542578.1	7117
chr12	130716226	130716602	377	*	intersect_per_group_9868	1.41695	1.63074	6.02462	2.27133	Promoter (<=1kb)	12	130628316	130716281	87966	2	ENSG00000256725.1	ENST00000544034.1	0
chr12	130870699	130872463	1765	*	intersect_per_group_9872	1.01026	1.91589	4.87341	2.13575	Promoter (<=1kb)	12	130871879	130877678	5800	1	ENSG00000132341.11	ENST00000543796.5	0
chr12	131895600	131896778	1179	*	intersect_per_group_9891	1.20045	3.66512	9.72101	2.94356	Promoter (<=1kb)	12	131896500	131898239	1740	1	ENSG00000279283.1	ENST00000624048.1	0
chr12	131928242	131929101	860	*	intersect_per_group_9893	1.56133	2.2446	8.57564	2.68035	Promoter (<=1kb)	12	131929200	131943859	14660	1	ENSG00000177192.13	ENST00000443358.6	-99
chr12	131949639	131950789	1151	*	intersect_per_group_9895	1.11962	1.98036	5.47603	2.24129	Promoter (<=1kb)	12	131949920	132080466	130547	1	ENSG00000183495.13	ENST00000389561.6	0
chr12	132083921	132085038	1118	*	intersect_per_group_9897	1.06583	2.41978	6.15889	2.40309	Promoter (<=1kb)	12	132084283	132123580	39298	1	ENSG00000185684.12	ENST00000446190.5	0
chr12	132144491	132144517	27	*	intersect_per_group_9899	1.27856	5.23894	14.1355	3.41781	Promoter (<=1kb)	12	132144448	132152441	7994	1	ENSG00000184967.6	ENST00000330579.5	43
chr12	132189579	132190278	700	*	intersect_per_group_9902	1.22055	3.34856	9.13372	2.85622	Promoter (<=1kb)	12	132190213	132190997	785	1	ENSG00000256312.1	ENST00000535242.1	0
chr12	132224916	132225116	201	*	intersect_per_group_9904	1.00207	1.8441	4.69637	2.09432	Intron (ENST00000411988.6/ENSG00000182870.12, intron 3 of 7)	12	132201137	132206159	5023	2	ENSG00000182870.12	ENST00000538356.1	-18757
chr12	132239985	132241954	1970	*	intersect_per_group_9905	1.60958	4.48796	15.7472	3.47477	Exon (ENST00000411988.6/ENSG00000182870.12, exon 3 of 8)	12	132196509	132257742	61234	2	ENSG00000182870.12	ENST00000411988.6	15788
chr12	132243171	132243478	308	*	intersect_per_group_9906	1.61338	4.73714	16.5538	3.5417	Intron (ENST00000411988.6/ENSG00000182870.12, intron 2 of 7)	12	132196509	132257742	61234	2	ENSG00000182870.12	ENST00000411988.6	14264
chr12	132284746	132284974	229	*	intersect_per_group_9908	1.37144	2.72727	8.64351	2.74101	Promoter (1-2kb)	12	132283164	132286471	3308	2	ENSG00000182870.12	ENST00000540493.1	1497
chr12	132285780	132287180	1401	*	intersect_per_group_9909	1.19022	1.90707	5.63357	2.25409	Promoter (<=1kb)	12	132283164	132286471	3308	2	ENSG00000182870.12	ENST00000540493.1	0
chr12	132686822	132687571	750	*	intersect_per_group_9915	1.25036	4.14842	11.2482	3.12073	Promoter (<=1kb)	12	132623762	132687359	63598	2	ENSG00000177084.16	ENST00000320574.9	0
chr12	132760558	132762551	1994	*	intersect_per_group_9917	1.1164	1.56002	4.55024	2.01975	Promoter (<=1kb)	12	132725503	132761888	36386	2	ENSG00000176915.14	ENST00000357997.9	0
chr12	133037091	133038154	1064	*	intersect_per_group_9922	1.13373	4.4639	10.9892	3.12541	Promoter (<=1kb)	12	133037292	133063298	26007	1	ENSG00000198040.10	ENST00000392319.6	0
chr12	133129681	133130848	1168	*	intersect_per_group_9924	1.08933	5.0486	11.8699	3.24173	Promoter (<=1kb)	12	133106817	133130473	23657	2	ENSG00000214029.4	ENST00000537226.2	0
chr13	19633236	19634568	1333	*	intersect_per_group_9940	1.2896	3.01187	8.80739	2.78861	Promoter (<=1kb)	13	19633681	19673459	39779	1	ENSG00000196199.13	ENST00000361479.9	0
chr13	19862501	19865007	2507	*	intersect_per_group_9944	1.36337	3.21881	9.85437	2.91391	Promoter (<=1kb)	13	19823482	19863612	40131	2	ENSG00000132950.18	ENST00000535942.5	0
chr13	19957464	19960474	3011	*	intersect_per_group_9946	1.55188	3.30174	11.6127	3.08018	Promoter (<=1kb)	13	19958670	20091829	133160	1	ENSG00000121741.16	ENST00000610343.4	0
chr13	20525476	20526134	659	*	intersect_per_group_9952	1.27549	2.20949	6.76959	2.45669	Promoter (<=1kb)	13	20403667	20525857	122191	2	ENSG00000165475.13	ENST00000298248.11	0
chr13	20566379	20567599	1221	*	intersect_per_group_9953	1.18818	4.3905	11.2831	3.14352	Promoter (<=1kb)	13	20567069	20691362	124294	1	ENSG00000032742.17	ENST00000351808.9	0
chr13	20703175	20703510	336	*	intersect_per_group_9954	1.02385	1.35122	3.78084	1.83432	Promoter (<=1kb)	13	20703343	20723098	19756	1	ENSG00000172458.4	ENST00000304920.3	0
chr13	20712855	20712965	111	*	intersect_per_group_9956	1.73192	1.15807	6.16846	2.22134	Promoter (<=1kb)	13	20712431	20714146	1716	1	ENSG00000279135.1	ENST00000625156.1	424
chr13	20902351	20903229	879	*	intersect_per_group_9958	1.08539	1.14845	3.55892	1.74575	Promoter (<=1kb)	13	20777329	20902810	125482	2	ENSG00000132953.16	ENST00000255305.10	0
chr13	21061314	21061895	582	*	intersect_per_group_9960	1.28024	3.61895	10.2185	2.98527	Promoter (<=1kb)	13	20973032	21061547	88516	2	ENSG00000150457.8	ENST00000382592.4	0
chr13	21458868	21459313	446	*	intersect_per_group_9966	1.03371	2.25393	5.66173	2.30971	Promoter (<=1kb)	13	21376487	21459248	82762	2	ENSG00000180776.15	ENST00000320220.13	0
chr13	22915398	22915795	398	*	intersect_per_group_9973	1.11316	2.74324	7.09732	2.56567	Promoter (<=1kb)	13	22915651	22916523	873	1	ENSG00000234685.1	ENST00000417358.1	0
chr13	23374962	23375729	768	*	intersect_per_group_9975	1.44603	1.77865	6.57062	2.37146	Promoter (<=1kb)	13	23328826	23375543	46718	2	ENSG00000151835.14	ENST00000402364.1	0
chr13	23578826	23580085	1260	*	intersect_per_group_9980	1.07429	2.10897	5.54653	2.27135	Promoter (<=1kb)	13	23579359	23594411	15053	1	ENSG00000127863.15	ENST00000464735.1	0
chr13	23888568	23889936	1369	*	intersect_per_group_9982	1.18728	2.79631	7.64506	2.63707	Promoter (<=1kb)	13	23730189	23889419	159231	2	ENSG00000027001.9	ENST00000382172.3	0
chr13	24511388	24513054	1667	*	intersect_per_group_9987	1.07395	2.72529	6.84243	2.53203	Promoter (<=1kb)	13	24420926	24512810	91885	2	ENSG00000102699.5	ENST00000381989.3	0
chr13	25287021	25287591	571	*	intersect_per_group_9997	1.05737	3.43202	8.22363	2.77143	Promoter (<=1kb)	13	25246201	25288009	41809	2	ENSG00000139505.11	ENST00000381801.5	418
chr13	25468509	25469296	788	*	intersect_per_group_9999	1.2843	1.58252	5.29008	2.14936	Promoter (<=1kb)	13	25468977	25534225	65249	1	ENSG00000132932.16	ENST00000381648.7	0
chr13	26253795	26255194	1400	*	intersect_per_group_10005	1.37887	2.94356	9.25581	2.82775	Promoter (<=1kb)	13	26254104	26405238	151135	1	ENSG00000132964.11	ENST00000536792.5	0
chr13	26557183	26558333	1151	*	intersect_per_group_10006	1.00268	2.10946	5.23049	2.22342	Promoter (<=1kb)	13	26557703	26688943	131241	1	ENSG00000132970.12	ENST00000361042.8	0
chr13	27171974	27172532	559	*	intersect_per_group_10015	1.29158	4.60122	12.7115	3.27148	Promoter (<=1kb)	13	27172259	27182998	10740	1	ENSG00000230641.1	ENST00000452222.1	0
chr13	27449971	27451258	1288	*	intersect_per_group_10022	1.07799	3.86145	9.26298	2.91881	Promoter (<=1kb)	13	27435643	27450564	14922	2	ENSG00000122033.14	ENST00000381116.5	0
chr13	27619954	27622294	2341	*	intersect_per_group_10023	1.31132	2.32571	7.25338	2.53345	Promoter (<=1kb)	13	27545911	27620404	74494	2	ENSG00000139517.7	ENST00000316334.4	0
chr13	27919890	27920566	677	*	intersect_per_group_10027	1.12113	1.98561	5.49422	2.24486	Promoter (<=1kb)	13	27920020	27926231	6212	1	ENSG00000139515.5	ENST00000381033.4	0
chr13	27953735	27953984	250	*	intersect_per_group_10028	1.39274	3.77894	11.5484	3.11498	Promoter (<=1kb)	13	27953526	27955370	1845	1	ENSG00000260704.1	ENST00000567234.1	209
chr13	28137770	28139813	2044	*	intersect_per_group_10032	1.62117	3.36529	12.4287	3.15332	Promoter (<=1kb)	13	28138506	28272313	133808	1	ENSG00000152520.13	ENST00000503791.5	0
chr13	29594564	29596252	1689	*	intersect_per_group_10044	1.26825	1.68952	5.47819	2.19656	Promoter (<=1kb)	13	29509410	29595688	86279	2	ENSG00000139514.12	ENST00000380752.9	0
chr13	29848978	29850979	2002	*	intersect_per_group_10046	1.19742	3.85309	10.1295	2.99843	Promoter (<=1kb)	13	29764371	29850684	86314	2	ENSG00000122042.9	ENST00000380680.4	0
chr13	29885051	29885139	89	*	intersect_per_group_10048	-1.37034	4.03907	0.949117	1.80492	Intron (ENST00000453470.2/ENSG00000224329.2, intron 1 of 1)	13	29872613	29888405	15793	2	ENSG00000224329.2	ENST00000453470.2	3266
chr13	30306551	30307817	1267	*	intersect_per_group_10058	1.12059	4.60967	11.1974	3.15438	Promoter (<=1kb)	13	30202630	30307484	104855	2	ENSG00000102781.13	ENST00000380615.7	0
chr13	30421269	30422567	1299	*	intersect_per_group_10061	1.19592	1.85927	5.5503	2.23413	Promoter (<=1kb)	13	30419519	30422237	2719	2	ENSG00000225039.1	ENST00000420694.1	0
chr13	31199829	31200933	1105	*	intersect_per_group_10084	1.03042	1.28358	3.6645	1.79661	Promoter (<=1kb)	13	31199936	31332276	132341	1	ENSG00000187676.7	ENST00000343307.4	0
chr13	33817982	33818649	668	*	intersect_per_group_10100	1.06608	4.57857	10.6801	3.10925	Promoter (<=1kb)	13	33818049	33837496	19448	1	ENSG00000133119.12	ENST00000380071.7	0
chr13	34349501	34349608	108	*	intersect_per_group_10103	-1.43024	5.71692	1.49245	2.2031	Promoter (1-2kb)	13	34348043	34614170	266128	1	ENSG00000271850.1	ENST00000605909.1	1458
chr13	35855639	35855903	265	*	intersect_per_group_10108	1.15171	1.6877	4.97144	2.11422	Promoter (<=1kb)	13	35768652	35855861	87210	2	ENSG00000133083.14	ENST00000615680.4	0
chr13	36345383	36347045	1663	*	intersect_per_group_10112	1.14968	2.89396	7.63933	2.64769	Promoter (<=1kb)	13	36346431	36369601	23171	1	ENSG00000120664.10	ENST00000488319.5	0
chr13	36919327	36919652	326	*	intersect_per_group_10114	1.11304	1.22974	3.82294	1.81817	Promoter (<=1kb)	13	36844831	36920238	75408	2	ENSG00000120693.13	ENST00000350148.9	586
chr13	39602449	39603824	1376	*	intersect_per_group_10127	1.04963	2.89753	7.06787	2.5808	Promoter (<=1kb)	13	39342892	39603171	260280	2	ENSG00000183722.7	ENST00000379589.3	0
chr13	40664254	40664561	308	*	intersect_per_group_10134	1.25618	3.77726	10.4111	3.01688	Promoter (2-3kb)	13	40555667	40666597	110931	2	ENSG00000150907.7	ENST00000379561.5	2036
chr13	40665555	40666924	1370	*	intersect_per_group_10135	1.11814	1.523	4.4766	1.99993	Promoter (<=1kb)	13	40555667	40666597	110931	2	ENSG00000150907.7	ENST00000379561.5	0
chr13	41059789	41062307	2519	*	intersect_per_group_10141	1.20251	4.69728	12.1117	3.23335	Promoter (<=1kb)	13	41061274	41084006	22733	1	ENSG00000120688.8	ENST00000379487.4	0
chr13	41216265	41216398	134	*	intersect_per_group_10144	-1.0966	6.75277	2.62533	2.50819	3' UTR	13	41216975	41226569	9595	2	ENSG00000120662.15	ENST00000473492.1	10171
chr13	41457289	41457524	236	*	intersect_per_group_10149	1.38148	2.51587	8.16008	2.66402	Promoter (<=1kb)	13	41457559	41470882	13324	1	ENSG00000102760.12	ENST00000379359.3	-35
chr13	41565290	41565637	348	*	intersect_per_group_10152	-1.10741	6.79467	2.6177	2.51253	Promoter (2-3kb)	13	41568286	41568395	110	2	ENSG00000102763.16	ENST00000583027.1	2758
chr13	41960511	41961491	981	*	intersect_per_group_10154	1.23899	2.17012	6.48252	2.41314	Promoter (<=1kb)	13	41566837	41961084	394248	2	ENSG00000102763.16	ENST00000379310.7	0
chr13	42040050	42041864	1815	*	intersect_per_group_10155	1.0797	1.50099	4.28609	1.96108	Promoter (<=1kb)	13	42040036	42229755	189720	1	ENSG00000102780.16	ENST00000379274.6	14
chr13	42047832	42049268	1437	*	intersect_per_group_10156	1.07433	1.55645	4.38321	1.98908	Promoter (<=1kb)	13	42048753	42229750	180998	1	ENSG00000102780.16	ENST00000337343.8	0
chr13	43785798	43787412	1615	*	intersect_per_group_10166	1.28506	2.09491	6.54205	2.41101	Promoter (<=1kb)	13	43213518	43786908	573391	2	ENSG00000120658.13	ENST00000261488.10	0
chr13	43879201	43879573	373	*	intersect_per_group_10168	1.08498	3.71802	9.00852	2.88035	Promoter (<=1kb)	13	43879284	43893931	14648	1	ENSG00000179630.10	ENST00000441843.5	0
chr13	44575974	44578330	2357	*	intersect_per_group_10176	1.53016	2.3699	8.73286	2.7118	Promoter (<=1kb)	13	44432143	44576565	144423	2	ENSG00000102804.14	ENST00000501704.3	0
chr13	45340474	45341877	1404	*	intersect_per_group_10191	1.49496	5.12565	16.2655	3.54789	Promoter (<=1kb)	13	45333471	45341284	7814	2	ENSG00000133112.16	ENST00000616577.4	0
chr13	45417776	45419119	1344	*	intersect_per_group_10193	1.08517	3.00193	7.4906	2.64299	Promoter (<=1kb)	13	45393316	45418380	25065	2	ENSG00000174032.16	ENST00000519676.5	0
chr13	45781702	45781974	273	*	intersect_per_group_10196	-1.19687	4.20098	1.26878	1.90106	3' UTR	13	45732082	45732356	275	2	ENSG00000274357.1	ENST00000618452.1	-49346
chr13	48303164	48304305	1142	*	intersect_per_group_10216	1.30416	3.22187	9.42544	2.87256	Promoter (<=1kb)	13	48303751	48360737	56987	1	ENSG00000139687.13	ENST00000525036.1	0
chr13	48532272	48533364	1093	*	intersect_per_group_10217	1.64216	4.55002	16.3235	3.51561	Promoter (<=1kb)	13	48488959	48533233	44275	2	ENSG00000136161.12	ENST00000344532.7	0
chr13	48975647	48977415	1769	*	intersect_per_group_10222	1.19811	4.24655	11.0376	3.11138	Promoter (<=1kb)	13	48975912	49209779	233868	1	ENSG00000102531.16	ENST00000492622.6	0
chr13	49584945	49586036	1092	*	intersect_per_group_10230	1.33394	2.03426	6.64907	2.41729	Promoter (<=1kb)	13	49531946	49585583	53638	2	ENSG00000136144.11	ENST00000378302.6	0
chr13	49690843	49691951	1109	*	intersect_per_group_10233	1.03086	2.62004	6.3966	2.46161	Promoter (<=1kb)	13	49660723	49691438	30716	2	ENSG00000123179.13	ENST00000473576.6	0
chr13	49791452	49793395	1944	*	intersect_per_group_10234	1.11023	3.72387	9.19787	2.89934	Promoter (<=1kb)	13	49699307	49792921	93615	2	ENSG00000102753.9	ENST00000261667.7	0
chr13	49935418	49936759	1342	*	intersect_per_group_10238	1.21816	4.19591	11.0883	3.11138	Promoter (<=1kb)	13	49912706	49936340	23635	2	ENSG00000123178.14	ENST00000361840.7	0
chr13	49996198	49997770	1573	*	intersect_per_group_10239	1.2317	3.04135	8.49085	2.75832	Promoter (<=1kb)	13	49996503	50012740	16238	1	ENSG00000204977.9	ENST00000378183.8	0
chr13	50123770	50126350	2581	*	intersect_per_group_10241	1.58452	2.92886	10.783	2.97378	Promoter (<=1kb)	13	49982552	50125541	142990	2	ENSG00000231607.9	ENST00000621282.4	0
chr13	50909484	50910609	1126	*	intersect_per_group_10249	1.03145	2.80392	6.77549	2.53349	Promoter (<=1kb)	13	50909678	50956765	47088	1	ENSG00000136104.19	ENST00000336617.7	0
chr13	51451421	51454204	2784	*	intersect_per_group_10252	1.40701	2.72292	8.8727	2.76507	Promoter (<=1kb)	13	51361565	51453207	91643	2	ENSG00000102786.14	ENST00000398119.6	0
chr13	51845212	51845476	265	*	intersect_per_group_10258	1.04351	2.00221	5.18827	2.20014	Promoter (<=1kb)	13	51813347	51845175	31829	2	ENSG00000281106.2	ENST00000627246.2	-37
chr13	52011962	52012506	545	*	intersect_per_group_10259	1.16755	5.48213	13.5608	3.39526	Promoter (<=1kb)	13	51944192	52012125	67934	2	ENSG00000123191.14	ENST00000635406.1	0
chr13	52449829	52450864	1036	*	intersect_per_group_10264	1.00183	2.38628	5.78114	2.34588	Promoter (<=1kb)	13	52412602	52450244	37643	2	ENSG00000136100.12	ENST00000611132.4	0
chr13	52845589	52846424	836	*	intersect_per_group_10269	1.16003	2.71031	7.29114	2.58514	Promoter (<=1kb)	13	52844459	52845693	1235	2	ENSG00000136099.13	ENST00000613548.1	0
chr13	60396018	60398006	1989	*	intersect_per_group_10282	1.03245	3.85427	8.92939	2.88593	Promoter (<=1kb)	13	60396457	60573878	177422	1	ENSG00000083544.13	ENST00000196169.7	0
chr13	73754952	73755132	181	*	intersect_per_group_10321	1.06996	1.85171	4.98681	2.14381	Intron (ENST00000377669.6/ENSG00000118922.17, intron 5 of 6)	13	73800074	73802203	2130	1	ENSG00000280348.1	ENST00000624026.1	-44942
chr13	75480793	75481067	275	*	intersect_per_group_10330	1.27828	2.1726	6.69514	2.44198	Promoter (1-2kb)	13	75284665	75482114	197450	2	ENSG00000136111.12	ENST00000377625.6	1047
chr13	75481936	75482750	815	*	intersect_per_group_10331	1.25688	3.83629	10.5577	3.03509	Promoter (<=1kb)	13	75284665	75482114	197450	2	ENSG00000136111.12	ENST00000377625.6	0
chr13	75635317	75637287	1971	*	intersect_per_group_10335	1.03217	2.11115	5.36262	2.24394	Promoter (<=1kb)	13	75635810	75804335	168526	1	ENSG00000136153.19	ENST00000533305.5	0
chr13	76991908	76992626	719	*	intersect_per_group_10345	1.13957	3.57073	9.07001	2.87192	Promoter (<=1kb)	13	76992044	77002477	10434	1	ENSG00000102805.14	ENST00000636780.1	0
chr13	77326075	77327483	1409	*	intersect_per_group_10347	1.40666	3.14997	10.0025	2.92149	Promoter (<=1kb)	13	77044655	77326679	282025	2	ENSG00000005810.17	ENST00000544440.6	0
chr13	77328981	77330129	1149	*	intersect_per_group_10348	1.05003	2.78268	6.83232	2.53792	Promoter (1-2kb)	13	77296603	77327050	30448	2	ENSG00000005810.17	ENST00000491491.1	-1931
chr13	79391551	79391681	131	*	intersect_per_group_10356	1.18521	1.4918	4.66628	2.02823	Promoter (1-2kb)	13	79389534	79389631	98	2	ENSG00000252496.1	ENST00000516687.1	-1920
chr13	80340361	80343228	2868	*	intersect_per_group_10365	1.1976	1.6163	5.00068	2.10718	Promoter (<=1kb)	13	80335976	80340951	4976	2	ENSG00000136158.11	ENST00000377104.3	0
chr13	87810511	87810692	182	*	intersect_per_group_10386	1.09995	2.24183	5.94879	2.34917	Promoter (<=1kb)	13	87807634	87811232	3599	2	ENSG00000272046.1	ENST00000606221.1	540
chr13	91347144	91349365	2222	*	intersect_per_group_10394	1.11545	1.73142	4.91798	2.1126	Promoter (<=1kb)	13	91347820	91352402	4583	1	ENSG00000215417.11	ENST00000582141.5	0
chr13	91398305	91398628	324	*	intersect_per_group_10395	1.05986	3.14777	7.64699	2.67748	Promoter (<=1kb)	13	91398607	92867237	1468631	1	ENSG00000179399.14	ENST00000377067.8	0
chr13	93226545	93228706	2162	*	intersect_per_group_10400	1.12437	3.04898	7.82704	2.68661	Promoter (<=1kb)	13	93226842	94407401	1180560	1	ENSG00000183098.10	ENST00000377047.8	0
chr13	93269971	93270072	102	*	intersect_per_group_10401	1.05765	3.13007	7.59689	2.66982	Intron (ENST00000377047.8/ENSG00000183098.10, intron 1 of 8)	13	93226612	93227317	706	2	ENSG00000278177.1	ENST00000610286.1	-42654
chr13	94310398	94310648	251	*	intersect_per_group_10410	1.08159	3.75247	9.05799	2.88854	Intron (ENST00000377047.8/ENSG00000183098.10, intron 6 of 8)	13	94286348	94403217	116870	1	ENSG00000183098.10	ENST00000617456.1	24050
chr13	95643592	95645079	1488	*	intersect_per_group_10424	1.04059	2.64925	6.50676	2.47975	Promoter (<=1kb)	13	95578202	95644690	66489	2	ENSG00000134874.17	ENST00000361396.6	0
chr13	95676044	95677885	1842	*	intersect_per_group_10425	1.00194	3.33198	7.67565	2.70129	Promoter (<=1kb)	13	95677139	95794989	117851	1	ENSG00000102580.14	ENST00000602402.5	0
chr13	96967342	96967648	307	*	intersect_per_group_10428	1.04815	3.2933	7.87803	2.71933	Intron (ENST00000606237.1/ENSG00000243300.2, intron 1 of 2)	13	96941429	96984172	42744	2	ENSG00000243300.2	ENST00000606237.1	16524
chr13	97975653	97977350	1698	*	intersect_per_group_10440	1.24279	2.82931	8.06227	2.68836	Promoter (<=1kb)	13	97976465	97989109	12645	1	ENSG00000065150.18	ENST00000480641.1	0
chr13	98576281	98576656	376	*	intersect_per_group_10444	2.00363	1.43218	8.75326	2.60709	Promoter (<=1kb)	13	98505028	98576204	71177	2	ENSG00000102572.14	ENST00000481288.1	-77
chr13	99498354	99498867	514	*	intersect_per_group_10451	1.44131	3.16557	10.3123	2.95214	Promoter (<=1kb)	13	99498524	99501315	2792	1	ENSG00000280710.2	ENST00000627052.2	0
chr13	99606108	99606985	878	*	intersect_per_group_10453	1.11559	1.83038	5.13299	2.16404	Promoter (<=1kb)	13	99606669	99897134	290466	1	ENSG00000125246.15	ENST00000376355.7	0
chr13	102596061	102597727	1667	*	intersect_per_group_10473	1.03406	3.34147	7.89035	2.72594	Promoter (<=1kb)	13	102597003	102678461	81459	1	ENSG00000134900.11	ENST00000376065.8	0
chr13	108215513	108215985	473	*	intersect_per_group_10500	1.31844	3.97986	11.4196	3.12097	Promoter (<=1kb)	13	108207439	108215534	8096	2	ENSG00000174405.13	ENST00000442234.5	0
chr13	110561166	110562240	1075	*	intersect_per_group_10531	1.06545	1.37538	3.97124	1.87708	Promoter (<=1kb)	13	110523066	110561733	38668	2	ENSG00000139832.4	ENST00000267328.4	0
chr13	110705730	110706504	775	*	intersect_per_group_10533	1.63724	4.18854	15.14	3.41472	Promoter (<=1kb)	13	110641417	110706157	64741	2	ENSG00000134905.16	ENST00000257347.8	0
chr13	110712201	110716018	3818	*	intersect_per_group_10534	1.22905	5.03688	13.1512	3.33543	Promoter (<=1kb)	13	110643956	110713603	69648	2	ENSG00000134905.16	ENST00000535398.5	0
chr13	110914092	110915926	1835	*	intersect_per_group_10537	1.47659	3.36036	11.1345	3.04394	Promoter (<=1kb)	13	110878540	110915069	36530	2	ENSG00000088448.14	ENST00000267339.6	0
chr13	111153191	111154119	929	*	intersect_per_group_10544	1.01417	2.94258	6.96301	2.57357	Promoter (<=1kb)	13	111153647	111217800	64154	1	ENSG00000102606.17	ENST00000491775.5	0
chr13	112587379	112588625	1247	*	intersect_per_group_10554	1.13555	3.28107	8.40563	2.7747	Promoter (<=1kb)	13	112485005	112588167	103163	2	ENSG00000126216.13	ENST00000261965.7	0
chr13	112606238	112606637	400	*	intersect_per_group_10555	1.03069	6.29562	13.905	3.47253	Promoter (<=1kb)	13	112602828	112606417	3590	2	ENSG00000277159.1	ENST00000613809.1	0
chr13	113033929	113034003	75	*	intersect_per_group_10566	1.0008	3.35371	7.71222	2.70774	Exon (ENST00000486806.1/ENSG00000126217.20, exon 2 of 2)	13	113040348	113047341	6994	1	ENSG00000126217.20	ENST00000480321.1	-6345
chr13	113208451	113210309	1859	*	intersect_per_group_10572	1.83132	6.30479	24.9949	4.05744	Promoter (<=1kb)	13	113177539	113208715	31177	2	ENSG00000126226.21	ENST00000622406.4	0
chr13	113490031	113492208	2178	*	intersect_per_group_10578	1.68071	3.85873	14.5764	3.35298	Promoter (<=1kb)	13	113455819	113490691	34873	2	ENSG00000150401.14	ENST00000332592.7	0
chr13	113725005	113725262	258	*	intersect_per_group_10581	1.20363	4.17934	10.929	3.09663	Promoter (1-2kb)	13	113726486	113735236	8751	1	ENSG00000185974.6	ENST00000545304.1	-1224
chr13	114234775	114235477	703	*	intersect_per_group_10594	1.53996	6.26882	20.1368	3.8281	Promoter (<=1kb)	13	114234887	114272675	37789	1	ENSG00000130177.14	ENST00000360383.7	0
chr13	114280953	114282617	1665	*	intersect_per_group_10595	1.43707	5.90284	17.6909	3.67772	Promoter (<=1kb)	13	114281584	114305817	24234	1	ENSG00000169062.14	ENST00000375299.7	0
chr14	20412534	20414209	1676	*	intersect_per_group_10613	1.11761	4.45414	10.8348	3.11178	Promoter (<=1kb)	14	20365667	20413421	47755	2	ENSG00000129566.12	ENST00000262715.9	0
chr14	21068398	21072395	3998	*	intersect_per_group_10637	1.13213	4.54683	11.1577	3.14604	Promoter (<=1kb)	14	21017221	21070872	53652	2	ENSG00000165795.22	ENST00000403829.7	0
chr14	21090514	21090685	172	*	intersect_per_group_10639	1.35593	2.25741	7.33774	2.53545	Promoter (2-3kb)	14	21087753	21089414	1662	1	ENSG00000165801.9	ENST00000557498.1	2761
chr14	21383330	21384503	1174	*	intersect_per_group_10645	1.00297	4.41269	9.84771	3.02329	Promoter (<=1kb)	14	21351472	21384266	32795	2	ENSG00000092201.9	ENST00000216297.6	0
chr14	21476481	21477412	932	*	intersect_per_group_10648	1.28785	7.31628	19.3054	3.83904	Promoter (<=1kb)	14	21476597	21488850	12254	1	ENSG00000092203.13	ENST00000416256.5	0
chr14	21526086	21526696	611	*	intersect_per_group_10650	1.39157	2.38682	7.8858	2.61737	Promoter (<=1kb)	14	21521537	21526500	4964	2	ENSG00000165821.11	ENST00000611430.4	0
chr14	22550089	22550197	109	*	intersect_per_group_10658	1.03873	1.87396	4.90431	2.13394	Promoter (2-3kb)	14	22547506	22552154	4649	1	ENSG00000277734.6	ENST00000611116.1	2583
chr14	22710235	22710282	48	*	intersect_per_group_10666	1.01285	3.55153	8.18451	2.77989	Intron (ENST00000554857.5/ENSG00000258458.5, intron 2 of 2)	14	22702143	22703065	923	1	ENSG00000235213.1	ENST00000414424.1	8092
chr14	22871345	22872849	1505	*	intersect_per_group_10674	1.14638	4.3843	10.9186	3.11294	Promoter (<=1kb)	14	22871613	22881580	9968	1	ENSG00000197324.8	ENST00000359591.8	0
chr14	22900167	22900476	310	*	intersect_per_group_10676	1.2287	3.08823	8.58101	2.77286	Promoter (1-2kb)	14	22901672	22902241	570	2	ENSG00000100461.17	ENST00000557245.1	1765
chr14	22956619	22957387	769	*	intersect_per_group_10679	1.23908	4.65772	12.355	3.24889	Promoter (<=1kb)	14	22946228	22957094	10867	2	ENSG00000092036.17	ENST00000490506.5	0
chr14	22979369	22983428	4060	*	intersect_per_group_10681	1.07822	2.39434	6.16691	2.40071	Promoter (<=1kb)	14	22971174	22982642	11469	2	ENSG00000129474.15	ENST00000262713.6	0
chr14	23006628	23007368	741	*	intersect_per_group_10682	1.05242	7.33209	16.2808	3.6788	Promoter (<=1kb)	14	22999121	23007123	8003	2	ENSG00000100802.14	ENST00000556896.1	0
chr14	23056254	23057180	927	*	intersect_per_group_10686	1.08648	3.03284	7.56393	2.65498	Promoter (<=1kb)	14	23047062	23057538	10477	2	ENSG00000139880.19	ENST00000397359.7	358
chr14	23070997	23071913	917	*	intersect_per_group_10690	1.00238	2.45652	5.92446	2.37587	Promoter (<=1kb)	14	23058564	23071565	13002	2	ENSG00000100813.14	ENST00000557515.5	0
chr14	23300501	23302828	2328	*	intersect_per_group_10696	1.29137	3.41165	9.79796	2.92691	Promoter (<=1kb)	14	23296035	23301583	5549	2	ENSG00000235194.8	ENST00000558058.5	0
chr14	23306599	23307310	712	*	intersect_per_group_10697	1.1522	5.65999	13.802	3.42371	Promoter (<=1kb)	14	23306762	23311759	4998	1	ENSG00000129473.9	ENST00000250405.9	0
chr14	23352645	23353128	484	*	intersect_per_group_10699	1.46948	3.18341	10.5848	2.97894	Promoter (<=1kb)	14	23346306	23352741	6436	2	ENSG00000092096.15	ENST00000354772.8	0
chr14	23550849	23552052	1204	*	intersect_per_group_10702	1.51769	1.77972	6.95921	2.42478	Promoter (<=1kb)	14	23520855	23551649	30795	2	ENSG00000136367.13	ENST00000419474.4	0
chr14	23555518	23556872	1355	*	intersect_per_group_10703	1.29229	3.64135	10.3675	3.00079	Promoter (<=1kb)	14	23534242	23556192	21951	2	ENSG00000136367.13	ENST00000412565.2	0
chr14	23988728	23988818	91	*	intersect_per_group_10719	1.08106	4.76909	11.205	3.16785	Promoter (<=1kb)	14	23988818	24006408	17591	1	ENSG00000187630.15	ENST00000397071.5	0
chr14	24081136	24081303	168	*	intersect_per_group_10723	1.37653	2.61163	8.37732	2.69921	Promoter (<=1kb)	14	24081008	24081928	921	2	ENSG00000129535.12	ENST00000396995.1	625
chr14	24093783	24095708	1926	*	intersect_per_group_10725	1.26035	3.56348	9.93202	2.95378	Promoter (<=1kb)	14	24094053	24104125	10073	1	ENSG00000100889.11	ENST00000559250.5	0
chr14	24135765	24137007	1243	*	intersect_per_group_10728	1.63281	2.59283	10.1419	2.88115	Promoter (<=1kb)	14	24136158	24138967	2810	1	ENSG00000092010.14	ENST00000206451.10	0
chr14	24146305	24147858	1554	*	intersect_per_group_10730	1.3885	7.30559	20.7446	3.9093	Promoter (<=1kb)	14	24146683	24147867	1185	1	ENSG00000092098.16	ENST00000560875.1	0
chr14	24195178	24196055	878	*	intersect_per_group_10733	1.20307	2.05669	6.03738	2.33544	Promoter (<=1kb)	14	24189143	24195687	6545	2	ENSG00000100926.14	ENST00000261789.8	0
chr14	24270962	24271687	726	*	intersect_per_group_10739	1.13627	4.71039	11.5522	3.19082	Promoter (<=1kb)	14	24265538	24271599	6062	2	ENSG00000100949.14	ENST00000399409.7	0
chr14	24328119	24328182	64	*	intersect_per_group_10741	1.14039	5.63921	13.6355	3.41107	Promoter (1-2kb)	14	24325824	24329468	3645	2	ENSG00000129467.13	ENST00000556932.1	1286
chr14	24365755	24368444	2690	*	intersect_per_group_10742	1.16352	3.65259	9.42199	2.91405	Promoter (<=1kb)	14	24366911	24379604	12694	1	ENSG00000100968.13	ENST00000413692.6	0
chr14	24398884	24399617	734	*	intersect_per_group_10744	1.1306	1.82687	5.18942	2.17253	Promoter (<=1kb)	14	24398786	24419288	20503	1	ENSG00000205978.5	ENST00000382554.3	98
chr14	24429471	24430960	1490	*	intersect_per_group_10745	1.3368	3.2886	9.83258	2.9185	Promoter (<=1kb)	14	24429935	24437617	7683	1	ENSG00000100441.9	ENST00000556842.5	0
chr14	26596879	26598947	2069	*	intersect_per_group_10766	1.18374	3.32961	8.83534	2.82425	Promoter (<=1kb)	14	26443093	26597519	154427	2	ENSG00000139910.19	ENST00000483536.6	0
chr14	27427742	27428224	483	*	intersect_per_group_10772	1.06444	1.33616	3.88574	1.85238	Intron (ENST00000553392.5/ENSG00000258932.5, intron 2 of 5)	14	27258717	27259166	450	2	ENSG00000258932.5	ENST00000556395.1	-168576
chr14	28742438	28742588	151	*	intersect_per_group_10780	1.1747	1.57188	4.80591	2.06657	Intron (ENST00000551395.5/ENSG00000257126.5, intron 2 of 3)	14	28760330	28765747	5418	1	ENSG00000176165.10	ENST00000636604.1	-17742
chr14	31025205	31027371	2167	*	intersect_per_group_10798	1.47913	4.69982	14.8899	3.43228	Promoter (<=1kb)	14	31025466	31096450	70985	1	ENSG00000100478.14	ENST00000542754.6	0
chr14	32075916	32079262	3347	*	intersect_per_group_10810	1.21089	3.12626	8.55146	2.77376	Promoter (<=1kb)	14	32076114	32090780	14667	1	ENSG00000100852.12	ENST00000555814.1	0
chr14	32576100	32576237	138	*	intersect_per_group_10818	1.15095	2.32435	6.38208	2.42041	Intron (ENST00000280979.8/ENSG00000151320.10, intron 4 of 13)	14	32616967	32773791	156825	1	ENSG00000151320.10	ENST00000555207.5	-40730
chr14	32933880	32934702	823	*	intersect_per_group_10821	1.17911	2.20279	6.2523	2.38613	Promoter (<=1kb)	14	32934933	33801103	866171	1	ENSG00000151322.18	ENST00000551634.5	-231
chr14	32939578	32940314	737	*	intersect_per_group_10822	1.4059	3.4114	10.6895	3.00907	Promoter (<=1kb)	14	32939317	33801109	861793	1	ENSG00000151322.18	ENST00000357798.9	261
chr14	34539205	34539965	761	*	intersect_per_group_10837	1.24367	2.84898	8.11437	2.69637	Promoter (<=1kb)	14	34515929	34539710	23782	2	ENSG00000129518.8	ENST00000250454.7	0
chr14	34629414	34630282	869	*	intersect_per_group_10840	1.45638	2.8262	9.49981	2.84057	Promoter (<=1kb)	14	34561094	34630109	69016	2	ENSG00000129515.18	ENST00000396526.7	0
chr14	34873254	34875558	2305	*	intersect_per_group_10845	1.31064	2.81294	8.45807	2.73021	Promoter (<=1kb)	14	34752732	34874932	122201	2	ENSG00000198604.10	ENST00000382422.6	0
chr14	35045854	35047013	1160	*	intersect_per_group_10847	1.09922	5.04351	11.9475	3.24725	Promoter (<=1kb)	14	35046378	35081387	35010	1	ENSG00000151327.12	ENST00000382406.7	0
chr14	35365271	35365565	295	*	intersect_per_group_10851	1.00171	1.70528	4.41698	2.02188	Promoter (1-2kb)	14	35362232	35363628	1397	2	ENSG00000258860.1	ENST00000555024.1	-1643
chr14	35403428	35405495	2068	*	intersect_per_group_10853	1.14771	2.90541	7.6529	2.65057	Promoter (<=1kb)	14	35401511	35404746	3236	2	ENSG00000100906.10	ENST00000216797.9	0
chr14	35825684	35827066	1383	*	intersect_per_group_10858	1.05487	4.85447	11.1628	3.17131	Promoter (<=1kb)	14	35826318	35871963	45646	1	ENSG00000100916.13	ENST00000216807.11	0
chr14	36519915	36520433	519	*	intersect_per_group_10866	1.01934	2.66868	6.4364	2.47315	Promoter (<=1kb)	14	36516392	36520228	3837	2	ENSG00000136352.17	ENST00000354822.6	0
chr14	36661714	36662808	1095	*	intersect_per_group_10869	1.04051	2.09748	5.37137	2.24319	Promoter (<=1kb)	14	36661865	36679715	17851	1	ENSG00000198807.12	ENST00000361487.6	0
chr14	38144080	38144082	3	*	intersect_per_group_10876	1.63557	35.9082	113.677	6.24399	Intron (ENST00000554687.1/ENSG00000259048.1, intron 2 of 4)	14	38190983	38202923	11941	1	ENSG00000258649.1	ENST00000555655.1	-46901
chr14	39431470	39433401	1932	*	intersect_per_group_10886	1.21247	4.52031	11.7924	3.19477	Promoter (<=1kb)	14	39397669	39432500	34832	2	ENSG00000165355.7	ENST00000298097.7	0
chr14	44384218	44384227	10	*	intersect_per_group_10911	1.37158	7.07257	19.8881	3.85602	Promoter (<=1kb)	14	43995781	44384545	388765	2	ENSG00000258969.1	ENST00000553827.1	318
chr14	44896850	44898131	1282	*	intersect_per_group_10919	1.48554	8.05906	24.3674	4.10545	Promoter (<=1kb)	14	44897295	44907257	9963	1	ENSG00000179476.7	ENST00000325192.7	0
chr14	45083757	45084802	1046	*	intersect_per_group_10922	1.05633	5.82149	13.1862	3.39284	Promoter (<=1kb)	14	45084099	45115601	31503	1	ENSG00000185246.17	ENST00000355765.10	0
chr14	45202359	45202499	141	*	intersect_per_group_10924	1.00335	2.13332	5.28121	2.23489	Downstream (<1kb)	14	45204380	45206274	1895	2	ENSG00000129534.13	ENST00000496413.1	3775
chr14	47227312	47227336	25	*	intersect_per_group_10951	1.23417	4.0153	10.7983	3.07155	Intron (ENST00000426342.5/ENSG00000139915.18, intron 1 of 15)	14	47200575	47201104	530	2	ENSG00000244053.1	ENST00000488281.1	-26208
chr14	47626379	47627115	737	*	intersect_per_group_10955	1.10076	6.30317	14.663	3.52144	Promoter (<=1kb)	14	46870938	47626525	755588	2	ENSG00000139915.18	ENST00000557238.5	0
chr14	47674069	47676643	2575	*	intersect_per_group_10956	1.16885	2.16065	6.10616	2.35992	Promoter (<=1kb)	14	46840092	47674954	834863	2	ENSG00000139915.18	ENST00000399232.6	0
chr14	49620024	49622325	2302	*	intersect_per_group_10977	1.12571	6.54619	15.4664	3.58572	Promoter (<=1kb)	14	49618519	49620685	2167	2	ENSG00000165502.6	ENST00000298289.6	0
chr14	49632669	49635758	3090	*	intersect_per_group_10978	1.33392	5.20309	14.6372	3.44892	Promoter (<=1kb)	14	49625174	49635230	10057	2	ENSG00000165506.14	ENST00000298292.12	0
chr14	49892234	49893941	1708	*	intersect_per_group_10987	1.21361	5.99272	15.2173	3.53668	Promoter (<=1kb)	14	49893092	49897054	3963	1	ENSG00000165527.6	ENST00000298316.6	0
chr14	50003116	50003466	351	*	intersect_per_group_10993	1.18605	3.91312	10.1788	3.00826	Exon (ENST00000529902.2/ENSG00000214900.9, exon 1 of 5)	14	49991555	50006519	14965	2	ENSG00000214900.9	ENST00000529902.2	3053
chr14	50230980	50232409	1430	*	intersect_per_group_10998	1.23823	7.14231	18.2084	3.77351	Promoter (<=1kb)	14	50117120	50231558	114439	2	ENSG00000100485.11	ENST00000216373.9	0
chr14	50310820	50313054	2235	*	intersect_per_group_10999	1.11598	6.57906	15.4271	3.58533	Promoter (<=1kb)	14	50237563	50312168	74606	2	ENSG00000087299.11	ENST00000261699.8	0
chr14	50396171	50397369	1199	*	intersect_per_group_11001	1.26117	4.06751	11.1463	3.10549	Promoter (<=1kb)	14	50396158	50396881	724	2	ENSG00000100490.9	ENST00000530553.1	0
chr14	50531623	50533170	1548	*	intersect_per_group_11004	1.07234	4.80606	11.2092	3.17115	Promoter (<=1kb)	14	50418525	50532609	114085	2	ENSG00000012983.11	ENST00000013125.8	0
chr14	51094761	51096208	1448	*	intersect_per_group_11019	1.19805	7.91377	19.4508	3.876	Promoter (<=1kb)	14	50975262	51096061	120800	2	ENSG00000100505.13	ENST00000298355.7	0
chr14	51399012	51399282	271	*	intersect_per_group_11026	1.36417	2.12279	7.03896	2.48049	Promoter (1-2kb)	14	51392128	51397135	5008	2	ENSG00000258808.1	ENST00000556762.1	-1877
chr14	51846768	51846808	41	*	intersect_per_group_11042	1.62978	3.87955	14.1006	3.32049	Promoter (<=1kb)	14	51847126	51979342	132217	1	ENSG00000186469.8	ENST00000553560.5	-318
chr14	52694766	52696086	1321	*	intersect_per_group_11052	1.17426	3.09441	8.24013	2.7371	Promoter (<=1kb)	14	52639916	52695705	55790	2	ENSG00000197930.12	ENST00000395686.7	0
chr14	52706759	52707590	832	*	intersect_per_group_11053	1.30625	11.4642	29.8236	4.43589	Promoter (<=1kb)	14	52707172	52728587	21416	1	ENSG00000100519.11	ENST00000445930.6	0
chr14	52729703	52730916	1214	*	intersect_per_group_11054	1.1923	6.75792	16.7281	3.67164	Promoter (<=1kb)	14	52730180	52774941	44762	1	ENSG00000198252.11	ENST00000442123.6	0
chr14	53217185	53218209	1025	*	intersect_per_group_11066	1.10476	9.25571	21.0563	4.014	Promoter (<=1kb)	14	53217712	53687258	469547	1	ENSG00000237356.5	ENST00000456100.5	0
chr14	53296003	53296076	74	*	intersect_per_group_11067	-2.28378	5.48797	0.332364	1.96723	Intron (ENST00000454942.5/ENSG00000237356.5, intron 2 of 3)	14	53369381	53526242	156862	1	ENSG00000237356.5	ENST00000425648.1	-73305
chr14	53953187	53957330	4144	*	intersect_per_group_11088	1.07655	3.97004	9.48173	2.9497	Promoter (<=1kb)	14	53949736	53956811	7076	2	ENSG00000125378.15	ENST00000245451.8	0
chr14	54396534	54398483	1950	*	intersect_per_group_11102	1.12349	4.89839	11.8511	3.22878	Promoter (<=1kb)	14	54396849	54417951	21103	1	ENSG00000100526.19	ENST00000555837.5	0
chr14	54440674	54441609	936	*	intersect_per_group_11103	1.0004	7.2553	15.5152	3.63055	Promoter (<=1kb)	14	54423560	54441431	17872	2	ENSG00000100528.11	ENST00000216416.8	0
chr14	54487969	54489360	1392	*	intersect_per_group_11105	1.19176	5.8219	14.5833	3.48576	Promoter (<=1kb)	14	54474484	54489025	14542	2	ENSG00000197045.12	ENST00000554908.5	0
chr14	54509297	54510500	1204	*	intersect_per_group_11106	1.35585	9.00219	24.6004	4.15391	Promoter (<=1kb)	14	54509812	54538281	28470	1	ENSG00000100532.11	ENST00000554791.5	0
chr14	54564153	54570369	6217	*	intersect_per_group_11107	1.22625	2.85427	8.01736	2.68612	Promoter (<=1kb)	14	54567097	54789127	222031	1	ENSG00000020577.13	ENST00000554335.5	0
chr14	55051326	55052426	1101	*	intersect_per_group_11118	1.18104	5.91353	14.6758	3.49757	Promoter (<=1kb)	14	55051631	55070192	18562	1	ENSG00000168175.14	ENST00000395468.8	0
chr14	55127685	55127791	107	*	intersect_per_group_11122	-2.00191	16.193	3.29258	3.4253	Promoter (1-2kb)	14	55129044	55145403	16360	1	ENSG00000131981.15	ENST00000254301.13	-1253
chr14	55411475	55412306	832	*	intersect_per_group_11127	1.66255	4.56645	16.6221	3.53534	Promoter (<=1kb)	14	55366392	55411858	45467	2	ENSG00000126775.8	ENST00000247178.5	0
chr14	57390073	57391672	1600	*	intersect_per_group_11163	1.29666	4.50751	12.5297	3.25075	Promoter (<=1kb)	14	57390544	57410330	19787	1	ENSG00000139977.13	ENST00000555166.5	0
chr14	57725794	57726167	374	*	intersect_per_group_11166	1.09531	2.15164	5.73377	2.3053	Intron (ENST00000556826.5/ENSG00000151812.14, intron 1 of 7)	14	57594045	57799507	205463	2	ENSG00000151812.14	ENST00000557430.1	73340
chr14	57930318	57930714	397	*	intersect_per_group_11168	1.11067	2.83927	7.29074	2.60051	Intron (ENST00000556568.1/ENSG00000151812.14, intron 1 of 1)	14	57976751	57982063	5313	2	ENSG00000151812.14	ENST00000554648.1	51349
chr14	57940908	57940966	59	*	intersect_per_group_11169	1.04701	4.67536	10.7267	3.12119	Intron (ENST00000556568.1/ENSG00000151812.14, intron 1 of 1)	14	57976751	57982063	5313	2	ENSG00000151812.14	ENST00000554648.1	41097
chr14	58151623	58152644	1022	*	intersect_per_group_11174	1.32009	3.89763	11.2285	3.09813	Promoter (<=1kb)	14	58000761	58152213	151453	2	ENSG00000139971.15	ENST00000267485.7	0
chr14	60151708	60151939	232	*	intersect_per_group_11213	1.60213	1.85803	7.67672	2.52791	Promoter (1-2kb)	14	60144806	60153174	8369	2	ENSG00000100612.13	ENST00000557751.5	1235
chr14	60247654	60250269	2616	*	intersect_per_group_11217	1.14055	5.92599	14.2694	3.47219	Promoter (<=1kb)	14	60249268	60299087	49820	1	ENSG00000100614.17	ENST00000395076.8	0
chr14	60484632	60486196	1565	*	intersect_per_group_11221	1.09015	4.82357	11.3982	3.18759	Promoter (<=1kb)	14	60435956	60486096	50141	2	ENSG00000179008.8	ENST00000321731.7	0
chr14	60532798	60532806	9	*	intersect_per_group_11224	-1.01973	34.2061	16.364	4.71617	Intron (ENST00000557618.1/ENSG00000258670.1, intron 1 of 1)	14	60544400	60544654	255	1	ENSG00000258764.1	ENST00000557593.1	-11594
chr14	60721256	60724682	3427	*	intersect_per_group_11230	1.15722	4.14595	10.4769	3.05509	Promoter (<=1kb)	14	60709528	60724134	14607	2	ENSG00000100625.8	ENST00000216513.4	0
chr14	61388849	61389375	527	*	intersect_per_group_11245	-1.36836	8.60068	2.71864	2.73545	Promoter (1-2kb)	14	61390694	61457557	66864	1	ENSG00000027075.13	ENST00000557585.5	-1319
chr14	61694904	61697039	2136	*	intersect_per_group_11260	1.14289	7.59137	17.9717	3.78467	Promoter (<=1kb)	14	61695513	61721824	26312	1	ENSG00000100644.16	ENST00000557446.5	0
chr14	61838889	61838994	106	*	intersect_per_group_11265	1.0723	3.23115	7.89717	2.71461	Intron (ENST00000554138.1/ENSG00000139973.16, intron 1 of 1)	14	61831861	61832369	509	2	ENSG00000258956.2	ENST00000554239.2	-6520
chr14	61925099	61925118	20	*	intersect_per_group_11266	1.55491	8.15962	25.9123	4.17281	Intron (ENST00000554138.1/ENSG00000139973.16, intron 1 of 1)	14	61864880	61970313	105434	1	ENSG00000139973.16	ENST00000554436.1	60219
chr14	64503032	64505844	2813	*	intersect_per_group_11301	1.33048	7.21343	19.6557	3.85145	Promoter (<=1kb)	14	64449106	64505213	56108	2	ENSG00000089775.11	ENST00000555220.5	0
chr14	65102241	65103681	1441	*	intersect_per_group_11330	1.19891	7.95421	19.5559	3.88314	Promoter (<=1kb)	14	65006174	65102387	96214	2	ENSG00000125952.18	ENST00000341653.6	0
chr14	65222551	65222682	132	*	intersect_per_group_11333	1.62865	3.63021	13.3177	3.24397	Promoter (<=1kb)	14	65212893	65222347	9455	2	ENSG00000255002.1	ENST00000531609.1	-204
chr14	66507216	66509671	2456	*	intersect_per_group_11349	1.32552	7.8806	21.2569	3.96058	Promoter (<=1kb)	14	66507407	67181798	674392	1	ENSG00000171723.15	ENST00000315266.9	0
chr14	67251791	67251948	158	*	intersect_per_group_11359	-1.24607	11.6926	4.35116	3.17343	Intron (ENST00000261681.8/ENSG00000072415.8, intron 1 of 14)	14	67241627	67279286	37660	1	ENSG00000072415.8	ENST00000557237.1	10164
chr14	67411780	67412201	422	*	intersect_per_group_11362	1.17249	2.31591	6.47409	2.43162	Promoter (<=1kb)	14	67386983	67412200	25218	2	ENSG00000100558.8	ENST00000216446.8	0
chr14	67514247	67515725	1479	*	intersect_per_group_11366	1.48478	2.41904	8.56903	2.69912	Promoter (<=1kb)	14	67447084	67515485	68402	2	ENSG00000198133.8	ENST00000555638.5	0
chr14	67674077	67675449	1373	*	intersect_per_group_11375	1.02986	5.63254	12.5425	3.3345	Promoter (<=1kb)	14	67647075	67674831	27757	2	ENSG00000100568.10	ENST00000554659.5	0
chr14	68476089	68476216	128	*	intersect_per_group_11396	1.19418	2.67755	7.4148	2.59602	Intron (ENST00000479335.5/ENSG00000182185.18, intron 11 of 11)	14	68472033	68478101	6069	1	ENSG00000182185.18	ENST00000555782.1	4056
chr14	68788553	68796395	7843	*	intersect_per_group_11413	1.07701	5.47242	12.6546	3.33106	Promoter (<=1kb)	14	68787660	68791243	3584	2	ENSG00000185650.9	ENST00000555997.1	0
chr14	68939957	68940456	500	*	intersect_per_group_11420	-1.07597	10.782	4.58883	3.1186	Intron (ENST00000193403.10/ENSG00000072110.13, intron 1 of 20)	14	68936602	68936864	263	1	ENSG00000258531.2	ENST00000553684.2	3355
chr14	68977380	68980449	3070	*	intersect_per_group_11424	1.48604	6.97839	21.3491	3.92255	Promoter (<=1kb)	14	68874143	68979440	105298	2	ENSG00000072110.13	ENST00000193403.10	0
chr14	69151358	69153845	2488	*	intersect_per_group_11431	1.62467	6.18111	21.1445	3.87409	Promoter (<=1kb)	14	69050881	69153126	102246	2	ENSG00000139990.17	ENST00000341516.9	0
chr14	69611036	69613097	2062	*	intersect_per_group_11444	1.03853	3.56531	8.37776	2.80148	Promoter (<=1kb)	14	69611596	69715142	103547	1	ENSG00000100647.7	ENST00000342745.4	0
chr14	70821682	70822841	1160	*	intersect_per_group_11471	1.48499	3.61117	11.9074	3.13081	Promoter (<=1kb)	14	70822004	70823984	1981	1	ENSG00000275630.1	ENST00000622856.1	0
chr14	70907060	70909939	2880	*	intersect_per_group_11474	1.05781	3.74473	8.87747	2.87009	Promoter (<=1kb)	14	70907405	71012838	105434	1	ENSG00000100731.15	ENST00000554879.5	0
chr14	71319659	71322370	2712	*	intersect_per_group_11486	1.32317	5.80458	16.0261	3.57475	Promoter (<=1kb)	14	71320449	71529370	208922	1	ENSG00000197555.9	ENST00000553453.5	0
chr14	71932528	71932653	126	*	intersect_per_group_11493	1.24058	2.12417	6.38221	2.39319	Promoter (<=1kb)	14	71932617	72562467	629851	1	ENSG00000182732.16	ENST00000555571.5	0
chr14	72666783	72666839	57	*	intersect_per_group_11498	1.16303	7.41861	17.8515	3.76925	Intron (ENST00000556509.5/ENSG00000205683.11, intron 8 of 10)	14	72671311	72675771	4461	2	ENSG00000205683.11	ENST00000556997.5	8932
chr14	73026414	73027611	1198	*	intersect_per_group_11506	1.03326	7.0111	15.3959	3.60922	Promoter (<=1kb)	14	72969451	73027106	57656	2	ENSG00000165861.13	ENST00000553891.5	0
chr14	73136420	73137270	851	*	intersect_per_group_11508	1.00166	5.90211	12.8201	3.3731	Promoter (<=1kb)	14	73136435	73170912	34478	1	ENSG00000080815.18	ENST00000556864.5	0
chr14	73490657	73491883	1227	*	intersect_per_group_11514	1.16241	6.73775	16.3195	3.64716	Promoter (<=1kb)	14	73490964	73493392	2429	1	ENSG00000170468.7	ENST00000304061.7	0
chr14	73886336	73887427	1092	*	intersect_per_group_11536	1.06888	10.6941	23.5319	4.17896	Promoter (<=1kb)	14	73886617	73931597	44981	1	ENSG00000119725.17	ENST00000540593.5	0
chr14	73949628	73951080	1453	*	intersect_per_group_11537	1.06812	14.4471	31.3879	4.58	Promoter (<=1kb)	14	73949926	73963108	13183	1	ENSG00000119723.16	ENST00000394026.8	0
chr14	74018321	74019919	1599	*	intersect_per_group_11538	1.14346	6.29367	15.1125	3.54882	Promoter (<=1kb)	14	74019353	74048074	28722	1	ENSG00000119636.15	ENST00000464394.5	0
chr14	74492137	74494319	2183	*	intersect_per_group_11545	1.25796	4.16749	11.3584	3.13142	Promoter (<=1kb)	14	74476192	74493307	17116	2	ENSG00000119655.9	ENST00000434013.6	0
chr14	74612073	74612563	491	*	intersect_per_group_11549	1.04655	1.60552	4.38193	1.99774	Promoter (<=1kb)	14	74498170	74612331	114162	2	ENSG00000119681.11	ENST00000261978.8	0
chr14	74955426	74955587	162	*	intersect_per_group_11561	1.5049	4.10697	13.4938	3.29284	Promoter (<=1kb)	14	74941858	74955577	13720	2	ENSG00000119630.13	ENST00000238607.10	0
chr14	75050861	75051757	897	*	intersect_per_group_11564	1.32998	4.66978	13.2538	3.3164	Promoter (<=1kb)	14	75013764	75051532	37769	2	ENSG00000119684.15	ENST00000355774.6	0
chr14	75293810	75296231	2422	*	intersect_per_group_11574	1.08195	4.23379	10.0794	3.02797	Promoter (<=1kb)	14	75294404	75296140	1737	1	ENSG00000259687.1	ENST00000561000.1	0
chr14	75427091	75427994	904	*	intersect_per_group_11578	1.54257	3.67288	12.6127	3.19263	Promoter (<=1kb)	14	75427716	75469798	42083	1	ENSG00000140044.12	ENST00000419727.6	0
chr14	75981637	75982543	907	*	intersect_per_group_11591	1.52495	3.14044	10.9152	3.00501	Promoter (<=1kb)	14	75980576	75982836	2261	2	ENSG00000119699.7	ENST00000555193.1	293
chr14	76151639	76152519	881	*	intersect_per_group_11595	1.08743	3.75412	9.1023	2.89301	Promoter (<=1kb)	14	76151916	76202007	50092	1	ENSG00000089916.17	ENST00000554375.5	0
chr14	77026632	77029250	2619	*	intersect_per_group_11616	1.04347	4.13454	9.5832	2.97432	Promoter (<=1kb)	14	77024543	77028699	4157	2	ENSG00000119669.4	ENST00000238647.4	0
chr14	77068116	77068659	544	*	intersect_per_group_11620	1.04808	2.70954	6.67049	2.50843	Exon (ENST00000500215.3/ENSG00000246548.3, exon 4 of 4)	14	77074542	77076142	1601	2	ENSG00000258819.1	ENST00000556781.1	7483
chr14	77097148	77098615	1468	*	intersect_per_group_11623	1.09026	5.30117	12.416	3.30138	Promoter (<=1kb)	14	77098097	77117287	19191	1	ENSG00000198894.7	ENST00000361786.6	0
chr14	77320093	77322053	1961	*	intersect_per_group_11633	1.49296	7.14131	21.9149	3.95681	Promoter (<=1kb)	14	77274956	77320884	45929	2	ENSG00000009830.11	ENST00000261534.8	0
chr14	77849819	77849924	106	*	intersect_per_group_11644	-1.23017	12.6373	4.81315	3.28173	Intron (ENST00000238561.9/ENSG00000063761.15, intron 3 of 10)	14	77821030	77821142	113	2	ENSG00000199440.1	ENST00000362570.1	-28677
chr14	79018939	79018945	7	*	intersect_per_group_11660	-1.10153	25.4023	11.304	4.2745	Intron (ENST00000634499.1/ENSG00000021645.18, intron 14 of 19)	14	79072132	79074762	2631	2	ENSG00000258829.1	ENST00000553348.1	55817
chr14	81324021	81324222	202	*	intersect_per_group_11682	1.13818	3.97918	9.95936	2.99445	Promoter (<=1kb)	14	81278476	81323683	45208	2	ENSG00000140022.9	ENST00000556280.1	-338
chr14	86935200	86935501	302	*	intersect_per_group_11718	-1.40415	6.11843	1.68963	2.29397	Promoter (1-2kb)	14	86936640	86989125	52486	1	ENSG00000259061.1	ENST00000554181.1	-1139
chr14	89137656	89137783	128	*	intersect_per_group_11745	-1.17351	6.0179	2.11133	2.34045	Intron (ENST00000557572.1/ENSG00000053254.15, intron 1 of 2)	14	89156743	89157574	832	1	ENSG00000277801.1	ENST00000612252.1	-18960
chr14	89415977	89416820	844	*	intersect_per_group_11746	1.7611	2.37831	10.451	2.89038	Promoter (<=1kb)	14	89161385	89417112	255728	2	ENSG00000053254.15	ENST00000557258.5	292
chr14	89417656	89418244	589	*	intersect_per_group_11747	1.19163	3.17414	8.53417	2.77698	Promoter (<=1kb)	14	89417354	89419793	2440	1	ENSG00000258920.1	ENST00000555562.1	302
chr14	90301759	90301788	30	*	intersect_per_group_11759	1.62245	2.54297	9.90869	2.85316	Promoter (1-2kb)	14	90290575	90302837	12263	2	ENSG00000119720.17	ENST00000554464.1	1049
chr14	90396636	90399813	3178	*	intersect_per_group_11762	1.03158	3.11684	7.41591	2.64763	Promoter (<=1kb)	14	90396983	90408261	11279	1	ENSG00000198668.10	ENST00000356978.8	0
chr14	90758494	90758641	148	*	intersect_per_group_11770	1.04894	4.33737	10.0431	3.0339	Intron (ENST00000328459.10/ENSG00000165914.14, intron 3 of 19)	14	90766531	90766989	459	1	ENSG00000213315.5	ENST00000472287.1	-7890
chr14	91509871	91511042	1172	*	intersect_per_group_11778	1.13686	4.29557	10.6451	3.08242	Promoter (<=1kb)	14	91457611	91510144	52534	2	ENSG00000100796.17	ENST00000554684.5	0
chr14	92105913	92107041	1129	*	intersect_per_group_11781	1.37753	4.37941	12.977	3.27474	Promoter (<=1kb)	14	92038652	92106610	67959	2	ENSG00000066427.21	ENST00000558190.5	0
chr14	92714661	92714802	142	*	intersect_per_group_11791	1.11201	1.75476	4.95432	2.12252	Promoter (1-2kb)	14	92706353	92712834	6482	2	ENSG00000100600.14	ENST00000557725.5	-1827
chr14	92793935	92794547	613	*	intersect_per_group_11794	1.19707	3.63095	9.61755	2.9306	Promoter (<=1kb)	14	92794231	92839963	45733	1	ENSG00000066455.12	ENST00000163416.6	0
chr14	94769995	94770188	194	*	intersect_per_group_11798	1.54218	1.43285	6.0853	2.25068	Promoter (<=1kb)	14	94768216	94770230	2015	2	ENSG00000133937.4	ENST00000238558.4	42
chr14	95319388	95319727	340	*	intersect_per_group_11802	1.06585	1.58503	4.41151	1.99938	Promoter (<=1kb)	14	95221733	95319878	98146	2	ENSG00000165959.11	ENST00000553733.1	151
chr14	96039021	96040015	995	*	intersect_per_group_11810	1.26886	1.47778	4.97074	2.0787	Promoter (<=1kb)	14	96039324	96093889	54566	1	ENSG00000227051.6	ENST00000555004.2	0
chr14	96362205	96363896	1692	*	intersect_per_group_11812	1.31782	1.7865	5.94643	2.28287	Promoter (<=1kb)	14	96279202	96363870	84669	2	ENSG00000066739.11	ENST00000359933.5	0
chr14	96391551	96392125	575	*	intersect_per_group_11813	1.12629	2.44836	6.52766	2.45628	Promoter (<=1kb)	14	96392111	96489427	97317	1	ENSG00000140057.8	ENST00000267584.8	0
chr14	96501838	96503261	1424	*	intersect_per_group_11814	1.34174	3.64841	10.7817	3.03827	Promoter (<=1kb)	14	96502373	96567111	64739	1	ENSG00000090060.17	ENST00000216277.12	0
chr14	99270382	99271021	640	*	intersect_per_group_11829	1.27152	1.59356	5.26126	2.14646	Promoter (<=1kb)	14	99169287	99271228	101942	2	ENSG00000127152.17	ENST00000357195.7	207
chr14	99480885	99481612	728	*	intersect_per_group_11832	1.22713	7.63737	19.2202	3.85088	Promoter (<=1kb)	14	99481169	99502376	21208	1	ENSG00000090061.17	ENST00000557165.5	0
chr14	99602958	99602992	35	*	intersect_per_group_11836	1.91135	2.02073	10.3628	2.84635	Promoter (1-2kb)	14	99500180	99604026	103847	2	ENSG00000205476.8	ENST00000380243.8	1034
chr14	99604390	99605759	1370	*	intersect_per_group_11837	1.59448	4.11673	14.4517	3.36236	Promoter (<=1kb)	14	99604556	99625740	21185	1	ENSG00000247970.2	ENST00000502101.2	0
chr14	99682940	99684535	1596	*	intersect_per_group_11840	1.25545	2.249	6.7567	2.46018	Promoter (<=1kb)	14	99684304	99713437	29134	1	ENSG00000036530.8	ENST00000554611.5	0
chr14	99971424	99971639	216	*	intersect_per_group_11842	1.16251	5.71277	14.0263	3.44222	Promoter (<=1kb)	14	99971449	100144236	172788	1	ENSG00000196405.12	ENST00000402714.6	0
chr14	99972442	99972529	88	*	intersect_per_group_11843	1.12837	4.19189	10.3501	3.04806	Promoter (<=1kb)	14	99971449	100144236	172788	1	ENSG00000196405.12	ENST00000402714.6	993
chr14	100213908	100214799	892	*	intersect_per_group_11846	1.31683	2.23109	7.04922	2.49574	Intron (ENST00000554537.1/ENSG00000258982.1, intron 1 of 1)	14	100238298	100239346	1049	1	ENSG00000100811.11	ENST00000554371.1	-23499
chr14	100240368	100240644	277	*	intersect_per_group_11848	1.37747	2.87447	9.06631	2.80124	Promoter (<=1kb)	14	100239759	100278142	38384	1	ENSG00000100811.11	ENST00000554804.1	609
chr14	100285019	100285906	888	*	intersect_per_group_11850	1.67336	1.66405	7.49716	2.48042	Intron (ENST00000553954.1/ENSG00000259052.1, intron 1 of 1)	14	100291117	100291950	834	1	ENSG00000258504.2	ENST00000555428.1	-5211
chr14	100304912	100306673	1762	*	intersect_per_group_11851	1.09785	1.686	4.74897	2.07638	Promoter (<=1kb)	14	100291111	100306533	15423	2	ENSG00000197119.12	ENST00000359232.7	0
chr14	100586499	100586992	494	*	intersect_per_group_11855	1.1712	2.08937	5.95724	2.32864	Promoter (<=1kb)	14	100539299	100587413	48115	2	ENSG00000183092.16	ENST00000554140.1	421
chr14	101760615	101761542	928	*	intersect_per_group_11865	1.31853	2.31306	7.26315	2.53309	Promoter (<=1kb)	14	101761798	101927989	166192	1	ENSG00000078304.19	ENST00000422945.6	-256
chr14	102086429	102087925	1497	*	intersect_per_group_11872	1.37091	1.93464	6.58997	2.3957	Promoter (<=1kb)	14	102080738	102087191	6454	2	ENSG00000080824.18	ENST00000216281.12	0
chr14	102138948	102140234	1287	*	intersect_per_group_11873	1.09338	3.82572	9.29679	2.91863	Promoter (<=1kb)	14	102081049	102139686	58638	2	ENSG00000080824.18	ENST00000334701.11	0
chr14	102362854	102363520	667	*	intersect_per_group_11879	1.13246	2.55939	6.80331	2.50623	Promoter (<=1kb)	14	102341102	102362916	21815	2	ENSG00000100865.14	ENST00000559514.5	0
chr14	102590691	102594797	4107	*	intersect_per_group_11886	1.30911	1.94049	6.28622	2.35427	Promoter (<=1kb)	14	102592661	102730576	137916	1	ENSG00000089902.9	ENST00000262241.6	0
chr14	103058082	103058216	135	*	intersect_per_group_11888	1.59983	1.81515	7.53295	2.50438	Promoter (<=1kb)	14	102932379	103057462	125084	2	ENSG00000198752.10	ENST00000361246.6	-620
chr14	103333350	103335079	1730	*	intersect_per_group_11898	1.13076	2.36275	6.36354	2.42308	Promoter (<=1kb)	14	103333544	103335844	2301	1	ENSG00000100664.10	ENST00000560877.5	0
chr14	103520713	103521742	1030	*	intersect_per_group_11904	1.64782	2.66567	10.4867	2.92147	Promoter (<=1kb)	14	103519668	103521322	1655	2	ENSG00000166165.12	ENST00000554989.1	0
chr14	103528884	103529529	646	*	intersect_per_group_11905	1.21771	1.22064	4.16473	1.88467	Promoter (<=1kb)	14	103529184	103537073	7890	1	ENSG00000166166.12	ENST00000389749.8	0
chr14	103562118	103563348	1231	*	intersect_per_group_11908	1.06875	1.87735	5.0356	2.1559	Promoter (<=1kb)	14	103556544	103562814	6271	2	ENSG00000166170.9	ENST00000299204.4	0
chr14	103625142	103625299	158	*	intersect_per_group_11909	1.45933	1.906	6.99092	2.44585	Intron (ENST00000557172.5/ENSG00000126214.21, intron 1 of 2)	14	103629177	103714249	85073	1	ENSG00000126214.21	ENST00000348520.10	-3878
chr14	103628331	103629997	1667	*	intersect_per_group_11910	1.20724	1.66666	5.15718	2.14141	Promoter (<=1kb)	14	103629177	103714249	85073	1	ENSG00000126214.21	ENST00000348520.10	0
chr14	103921332	103921684	353	*	intersect_per_group_11913	1.02833	3.85341	8.89933	2.88291	Promoter (<=1kb)	14	103912288	103921557	9270	2	ENSG00000156411.9	ENST00000286953.7	0
chr14	104138201	104138452	252	*	intersect_per_group_11918	1.32967	4.3351	12.4095	3.2284	Promoter (<=1kb)	14	104138723	104179790	41068	1	ENSG00000066735.14	ENST00000423312.6	-271
chr14	104677320	104678437	1118	*	intersect_per_group_11922	1.01751	1.97388	5.02039	2.16901	Promoter (<=1kb)	14	104677694	104677749	56	2	ENSG00000265291.1	ENST00000582316.1	0
chr14	104815501	104816338	838	*	intersect_per_group_11928	1.28419	2.99194	8.72216	2.77759	Promoter (<=1kb)	14	104815449	104815753	305	2	ENSG00000279140.1	ENST00000625139.1	0
chr14	104933254	104933412	159	*	intersect_per_group_11931	1.8632	2.87922	13.1131	3.16931	Promoter (1-2kb)	14	104932160	104933235	1076	1	ENSG00000166428.12	ENST00000553861.1	1094
chr14	104970284	104970853	570	*	intersect_per_group_11933	1.34068	4.36921	12.5986	3.24548	Promoter (<=1kb)	14	104937244	104970481	33238	2	ENSG00000185567.6	ENST00000555122.1	0
chr14	104972435	104973948	1514	*	intersect_per_group_11934	1.0228	4.65501	10.4902	3.09973	Promoter (1-2kb)	14	104937244	104970481	33238	2	ENSG00000185567.6	ENST00000555122.1	-1954
chr14	104977288	104977300	13	*	intersect_per_group_11935	2.12032	3.09308	16.7963	3.45216	Promoter (1-2kb)	14	104937317	104978357	41041	2	ENSG00000185567.6	ENST00000333244.5	1057
chr14	105092556	105094062	1507	*	intersect_per_group_11943	1.41616	1.41427	5.44307	2.14687	Promoter (<=1kb)	14	105093609	105095699	2091	1	ENSG00000257556.1	ENST00000548104.1	0
chr14	105300949	105301468	520	*	intersect_per_group_11945	1.27694	4.36694	12.0054	3.19947	Promoter (<=1kb)	14	105209496	105300992	91497	2	ENSG00000185024.16	ENST00000619151.4	0
chr14	105398337	105398691	355	*	intersect_per_group_11946	1.41766	2.59111	8.59372	2.72081	Promoter (<=1kb)	14	105398579	105450106	51528	1	ENSG00000226174.6	ENST00000548638.5	0
chr14	105473881	105474553	673	*	intersect_per_group_11947	1.35762	3.34347	10.1307	2.95179	Promoter (<=1kb)	14	105474150	105480170	6021	1	ENSG00000182809.10	ENST00000329146.8	0
chr14	105489563	105491733	2171	*	intersect_per_group_11950	1.1963	3.80282	10.0058	2.98264	Promoter (<=1kb)	14	105489855	105499575	9721	1	ENSG00000185347.17	ENST00000329886.11	0
chr14	105528276	105528484	209	*	intersect_per_group_11951	1.36907	3.15952	9.74416	2.8976	Promoter (<=1kb)	14	105528624	105530202	1579	1	ENSG00000184986.10	ENST00000431372.1	-140
chr15	20680652	20680845	194	*	intersect_per_group_11963	1.24201	2.51	7.30215	2.5622	Intron (ENST00000554452.5/ENSG00000258590.5, intron 2 of 7)	15	20657638	20688408	30771	2	ENSG00000258590.5	ENST00000554452.5	7563
chr15	21513348	21515395	2048	*	intersect_per_group_11967	1.01031	1.39717	3.82874	1.85318	Promoter (<=1kb)	15	21513959	21514040	82	1	ENSG00000277841.1	ENST00000615634.1	0
chr15	22223254	22223535	282	*	intersect_per_group_11968	1.47406	4.40482	14.0147	3.35188	Promoter (1-2kb)	15	22225278	22225329	52	2	ENSG00000221641.1	ENST00000408714.1	1794
chr15	22837733	22839036	1304	*	intersect_per_group_11974	1.19375	5.81544	14.59	3.48578	Promoter (<=1kb)	15	22838641	22868384	29744	1	ENSG00000140157.14	ENST00000398014.6	0
chr15	22979141	22979330	190	*	intersect_per_group_11976	1.08159	3.21464	7.9197	2.71527	Promoter (1-2kb)	15	22867052	22980335	113284	2	ENSG00000273749.4	ENST00000617928.4	1005
chr15	25437910	25439744	1835	*	intersect_per_group_11990	1.22877	3.48819	9.51881	2.90756	Promoter (<=1kb)	15	25333728	25438925	105198	2	ENSG00000114062.18	ENST00000638011.1	0
chr15	26866612	26867025	414	*	intersect_per_group_12008	1.14706	5.08172	12.4687	3.28913	Promoter (<=1kb)	15	26866911	26948752	81842	1	ENSG00000186297.11	ENST00000355395.9	0
chr15	33310007	33310022	16	*	intersect_per_group_12027	1.62801	6.32758	21.6485	3.90574	Promoter (<=1kb)	15	33303657	33310246	6590	2	ENSG00000259446.5	ENST00000561458.5	224
chr15	33581016	33581138	123	*	intersect_per_group_12029	1.17699	1.89479	5.54524	2.23879	Intron (ENST00000634891.1/ENSG00000198838.13, intron 13 of 103)	15	33628508	33629921	1414	1	ENSG00000198838.13	ENST00000636753.1	-47370
chr15	34154948	34155067	120	*	intersect_per_group_12037	1.00561	6.00237	13.0593	3.39655	Promoter (<=1kb)	15	34148543	34154831	6289	2	ENSG00000134152.10	ENST00000558473.5	-117
chr15	34337493	34338310	818	*	intersect_per_group_12040	1.56636	4.23798	14.5126	3.37508	Promoter (<=1kb)	15	34233259	34337752	104494	2	ENSG00000140199.11	ENST00000354181.7	0
chr15	34366085	34367998	1914	*	intersect_per_group_12042	1.36083	3.42029	10.3528	2.97939	Promoter (<=1kb)	15	34358618	34367278	8661	2	ENSG00000176454.13	ENST00000314891.10	0
chr15	34582649	34584399	1751	*	intersect_per_group_12045	1.25695	2.3996	7.12472	2.52661	Promoter (<=1kb)	15	34525654	34582860	57207	2	ENSG00000215252.11	ENST00000484716.5	0
chr15	37098617	37098979	363	*	intersect_per_group_12062	1.42932	1.11166	4.68713	1.96325	Promoter (<=1kb)	15	37036391	37098531	62141	2	ENSG00000134138.19	ENST00000561163.5	-86
chr15	38251295	38254699	3405	*	intersect_per_group_12071	1.15742	3.41382	8.8454	2.83382	Promoter (<=1kb)	15	38252326	38357249	104924	1	ENSG00000166068.12	ENST00000299084.8	0
chr15	39242462	39242535	74	*	intersect_per_group_12086	-1.4515	6.57473	1.76962	2.37077	Intron (ENST00000561058.5/ENSG00000259345.5, intron 1 of 5)	15	39250684	39254845	4162	1	ENSG00000175746.6	ENST00000625107.1	-8149
chr15	39363570	39363625	56	*	intersect_per_group_12089	-1.11332	7.37906	2.87304	2.61496	Intron (ENST00000560484.1/ENSG00000259345.5, intron 1 of 3)	15	39300418	39310782	10365	2	ENSG00000259447.1	ENST00000558245.1	-52788
chr15	39686026	39686151	126	*	intersect_per_group_12094	-1.02789	4.04071	1.47211	1.90935	Intron (ENST00000350221.3/ENSG00000150667.6, intron 10 of 11)	15	39739665	39747447	7783	2	ENSG00000150667.6	ENST00000559692.1	61296
chr15	39933491	39934938	1448	*	intersect_per_group_12098	1.30172	4.51823	12.6037	3.25715	Promoter (<=1kb)	15	39934146	39975429	41284	1	ENSG00000128829.11	ENST00000559624.5	0
chr15	40038711	40039733	1023	*	intersect_per_group_12099	1.26326	4.56109	12.3487	3.24106	Promoter (<=1kb)	15	40035739	40039188	3450	2	ENSG00000140319.10	ENST00000267884.10	0
chr15	40092574	40092677	104	*	intersect_per_group_12101	-1.19326	8.23951	3.04056	2.73119	Intron (ENST00000354670.8/ENSG00000104081.13, intron 4 of 4)	15	40088832	40089386	555	1	ENSG00000259409.1	ENST00000559022.1	3742
chr15	40307507	40308025	519	*	intersect_per_group_12115	1.19959	4.86343	12.4667	3.27278	Promoter (<=1kb)	15	40287907	40307922	20016	2	ENSG00000137841.11	ENST00000260402.7	0
chr15	40694513	40695896	1384	*	intersect_per_group_12134	1.07112	4.27341	10.0798	3.0315	Promoter (<=1kb)	15	40694774	40718886	24113	1	ENSG00000051180.16	ENST00000527860.5	0
chr15	40806887	40808029	1143	*	intersect_per_group_12137	1.0842	5.53207	12.8493	3.34918	Promoter (<=1kb)	15	40765155	40807477	42323	2	ENSG00000104129.9	ENST00000220496.8	0
chr15	40952651	40953729	1079	*	intersect_per_group_12147	1.27921	5.21125	14.0751	3.41186	Promoter (<=1kb)	15	40952962	40955822	2861	1	ENSG00000128965.11	ENST00000444189.6	0
chr15	41115346	41116901	1556	*	intersect_per_group_12149	1.10397	5.38954	12.734	3.33081	Promoter (<=1kb)	15	40978880	41116354	137475	2	ENSG00000128908.15	ENST00000361937.7	0
chr15	41416408	41417743	1336	*	intersect_per_group_12155	1.125	3.40018	8.59684	2.80705	Promoter (<=1kb)	15	41417104	41483563	66460	1	ENSG00000137815.14	ENST00000389629.8	0
chr15	41492753	41493772	1020	*	intersect_per_group_12157	1.07447	4.03361	9.6005	2.96662	Promoter (<=1kb)	15	41493393	41502488	9096	1	ENSG00000137825.10	ENST00000425927.5	0
chr15	41557543	41558736	1194	*	intersect_per_group_12159	1.00962	3.36883	7.79614	2.71863	Promoter (<=1kb)	15	41557675	41578805	21131	1	ENSG00000092445.11	ENST00000559066.5	0
chr15	41620645	41622320	1676	*	intersect_per_group_12162	1.10404	3.34195	8.33329	2.77349	Promoter (<=1kb)	15	41621224	41696583	75360	1	ENSG00000174197.16	ENST00000568630.1	0
chr15	41827566	41828440	875	*	intersect_per_group_12166	1.03523	1.77399	4.68513	2.08051	Promoter (<=1kb)	15	41828095	41848155	20061	1	ENSG00000168970.22	ENST00000490848.5	0
chr15	42575096	42576118	1023	*	intersect_per_group_12180	1.31307	7.12359	19.1847	3.82315	Promoter (<=1kb)	15	42575659	42673114	97456	1	ENSG00000159433.11	ENST00000564158.5	0
chr15	42920210	42921326	1117	*	intersect_per_group_12184	1.11428	4.8548	11.6748	3.21176	Promoter (<=1kb)	15	42738734	42920479	181746	2	ENSG00000128881.16	ENST00000267890.10	0
chr15	43133152	43133885	734	*	intersect_per_group_12187	1.07749	1.88174	5.08152	2.16402	Promoter (<=1kb)	15	43133162	43146521	13360	1	ENSG00000137842.6	ENST00000565291.5	0
chr15	43185092	43185788	697	*	intersect_per_group_12188	1.47406	3.32867	11.0252	3.03156	Promoter (<=1kb)	15	43185118	43193306	8189	1	ENSG00000166946.13	ENST00000564630.5	0
chr15	43370661	43371690	1030	*	intersect_per_group_12193	1.22512	3.48744	9.49052	2.90477	Promoter (<=1kb)	15	43371073	43377903	6831	1	ENSG00000137822.12	ENST00000563517.5	0
chr15	43510051	43510989	939	*	intersect_per_group_12197	1.09037	5.54686	12.9402	3.35664	Promoter (<=1kb)	15	43407209	43510614	103406	2	ENSG00000067369.13	ENST00000263801.7	0
chr15	44193828	44195695	1868	*	intersect_per_group_12206	1.44946	4.73784	14.6704	3.42009	Promoter (<=1kb)	15	43870764	44195231	324468	2	ENSG00000171877.20	ENST00000417257.5	0
chr15	44287817	44289341	1525	*	intersect_per_group_12208	1.08531	3.23001	7.97538	2.72306	Promoter (<=1kb)	15	44288729	44337881	49153	1	ENSG00000166734.18	ENST00000559222.5	0
chr15	44426663	44428000	1338	*	intersect_per_group_12209	1.08768	11.0073	24.5193	4.22984	Promoter (<=1kb)	15	44427234	44529038	101805	1	ENSG00000137770.13	ENST00000260327.8	0
chr15	44536170	44537941	1772	*	intersect_per_group_12210	1.4595	4.32127	13.6342	3.31872	Promoter (<=1kb)	15	44537057	44562803	25747	1	ENSG00000104131.12	ENST00000261868.9	0
chr15	45022846	45023990	1145	*	intersect_per_group_12212	1.03825	2.45163	6.08872	2.39785	Promoter (<=1kb)	15	45023104	45077185	54082	1	ENSG00000140263.13	ENST00000267814.13	0
chr15	45166582	45167639	1058	*	intersect_per_group_12215	1.22804	2.38938	6.93955	2.50194	Promoter (<=1kb)	15	45152664	45167526	14863	2	ENSG00000259539.1	ENST00000558039.1	0
chr15	45586705	45588001	1297	*	intersect_per_group_12224	1.07252	3.77149	9.03492	2.88815	Promoter (<=1kb)	15	45587123	45609711	22589	1	ENSG00000104164.10	ENST00000220531.7	0
chr15	48177687	48178487	801	*	intersect_per_group_12236	1.51178	3.10216	10.6978	2.98185	Promoter (<=1kb)	15	48141797	48178353	36557	2	ENSG00000104177.17	ENST00000267836.10	0
chr15	48330704	48332112	1409	*	intersect_per_group_12239	1.09852	4.67797	11.1585	3.15676	Promoter (<=1kb)	15	48331011	48341495	10485	1	ENSG00000128951.13	ENST00000559935.5	0
chr15	50764913	50765934	1022	*	intersect_per_group_12260	1.33001	5.01281	14.1164	3.40117	Promoter (<=1kb)	15	50702266	50765808	63543	2	ENSG00000138600.9	ENST00000261854.9	0
chr15	51621981	51623830	1850	*	intersect_per_group_12268	1.25415	4.51575	12.1565	3.22283	Promoter (<=1kb)	15	51447711	51622833	175123	2	ENSG00000104093.13	ENST00000251076.9	0
chr15	52179126	52179928	803	*	intersect_per_group_12279	1.04234	3.06506	7.37227	2.63661	Promoter (<=1kb)	15	52120939	52179887	58949	2	ENSG00000069966.18	ENST00000396335.8	0
chr15	52528130	52529190	1061	*	intersect_per_group_12282	1.08672	2.19454	5.7849	2.31896	Promoter (<=1kb)	15	52307283	52529050	221768	2	ENSG00000197535.14	ENST00000399231.7	0
chr15	52678281	52680070	1790	*	intersect_per_group_12286	1.03737	2.58227	6.35258	2.45086	Promoter (<=1kb)	15	52581321	52678623	97303	2	ENSG00000047346.12	ENST00000261844.11	0
chr15	55992921	55994344	1424	*	intersect_per_group_12303	1.18333	4.87043	12.3318	3.2632	Promoter (<=1kb)	15	55826922	55993746	166825	2	ENSG00000069869.15	ENST00000435532.7	0
chr15	56815401	56815560	160	*	intersect_per_group_12315	-1.0271	12.6847	5.715	3.35047	Intron (ENST00000559000.5/ENSG00000137871.19, intron 5 of 23)	15	56795382	56795522	141	1	ENSG00000279683.1	ENST00000625170.1	20019
chr15	56886826	56888095	1270	*	intersect_per_group_12318	1.07521	5.32052	12.3175	3.29558	Promoter (<=1kb)	15	56887107	56888219	1113	1	ENSG00000276524.1	ENST00000621974.1	0
chr15	57323786	57324859	1074	*	intersect_per_group_12321	1.45894	4.4185	13.8958	3.34442	Promoter (1-2kb)	15	57325472	57326447	976	2	ENSG00000260870.1	ENST00000567319.1	1588
chr15	57591659	57592475	817	*	intersect_per_group_12333	1.18923	2.2837	6.48788	2.42916	Promoter (<=1kb)	15	57591908	57714745	122838	1	ENSG00000137878.16	ENST00000380569.6	0
chr15	58748614	58750288	1675	*	intersect_per_group_12351	1.49117	7.63025	23.2612	4.03964	Promoter (<=1kb)	15	58588807	58749978	161172	2	ENSG00000137845.14	ENST00000260408.7	0
chr15	58770563	58772150	1588	*	intersect_per_group_12352	1.0878	7.56086	17.196	3.74184	Promoter (<=1kb)	15	58771192	58857552	86361	1	ENSG00000128923.10	ENST00000316848.9	0
chr15	59657051	59657673	623	*	intersect_per_group_12370	1.48781	8.94631	26.8957	4.24192	Promoter (<=1kb)	15	59638062	59657538	19477	2	ENSG00000140307.10	ENST00000396060.6	0
chr15	59688528	59689937	1410	*	intersect_per_group_12371	1.0653	6.00488	13.6584	3.43718	Promoter (<=1kb)	15	59659146	59689534	30389	2	ENSG00000140299.11	ENST00000267859.7	0
chr15	60349508	60349584	77	*	intersect_per_group_12389	-1.77066	7.00838	1.34705	2.37232	Promoter (1-2kb)	15	60349075	60351553	2479	2	ENSG00000182718.16	ENST00000559647.1	1969
chr15	60396199	60398745	2547	*	intersect_per_group_12395	1.36699	5.76622	16.4523	3.59804	Promoter (<=1kb)	15	60347134	60397986	50853	2	ENSG00000182718.16	ENST00000396024.7	0
chr15	60402075	60402813	739	*	intersect_per_group_12396	-1.07206	8.43797	3.48908	2.79982	Promoter (<=1kb)	15	60364429	60402883	38455	2	ENSG00000182718.16	ENST00000557904.5	70
chr15	60591482	60593257	1776	*	intersect_per_group_12401	1.11498	2.46449	6.50383	2.45527	Promoter (<=1kb)	15	60497285	60592541	95257	2	ENSG00000069667.15	ENST00000449337.6	0
chr15	61226627	61229706	3080	*	intersect_per_group_12408	1.0208	3.50169	8.1341	2.76933	Promoter (<=1kb)	15	60488284	61229319	741036	2	ENSG00000069667.15	ENST00000335670.10	0
chr15	63048045	63049603	1559	*	intersect_per_group_12443	1.03012	6.91224	15.1584	3.5892	Promoter (<=1kb)	15	63048366	63070632	22267	1	ENSG00000140416.19	ENST00000334895.9	0
chr15	63121706	63122765	1060	*	intersect_per_group_12447	1.53557	5.11757	16.7351	3.57608	Promoter (<=1kb)	15	63121800	63142061	20262	1	ENSG00000103642.11	ENST00000261893.8	0
chr15	63276772	63278054	1283	*	intersect_per_group_12453	1.09885	4.30911	10.3713	3.06008	Promoter (<=1kb)	15	63277554	63309126	31573	1	ENSG00000138613.13	ENST00000261879.9	0
chr15	63501316	63505926	4611	*	intersect_per_group_12461	1.19036	3.8681	10.1095	2.99798	Promoter (<=1kb)	15	63504511	63594640	90130	1	ENSG00000140455.16	ENST00000540797.5	0
chr15	63833176	63834526	1351	*	intersect_per_group_12464	1.11228	3.50645	8.74233	2.83277	Promoter (<=1kb)	15	63608618	63833888	225271	2	ENSG00000103657.13	ENST00000443617.6	0
chr15	64010851	64010974	124	*	intersect_per_group_12469	-1.13563	12.223	5.01825	3.26613	Intron (ENST00000261891.7/ENSG00000035664.11, intron 1 of 10)	15	63939293	64030020	90728	2	ENSG00000035664.11	ENST00000559897.1	19046
chr15	64046072	64046823	752	*	intersect_per_group_12471	1.26554	2.25399	6.82314	2.46951	Promoter (<=1kb)	15	63907923	64046322	138400	2	ENSG00000035664.11	ENST00000457488.5	0
chr15	64095608	64096760	1153	*	intersect_per_group_12473	1.08771	3.72741	9.04749	2.88508	Promoter (<=1kb)	15	64095991	64144231	48241	1	ENSG00000028528.14	ENST00000380285.7	0
chr15	64151445	64151753	309	*	intersect_per_group_12474	1.0916	6.18442	14.3107	3.49154	Promoter (<=1kb)	15	64151715	64157481	5767	1	ENSG00000157734.13	ENST00000557789.5	0
chr15	64162205	64163581	1377	*	intersect_per_group_12476	1.27344	6.90916	18.1193	3.75641	Promoter (<=1kb)	15	64155812	64163205	7394	2	ENSG00000166794.4	ENST00000300026.3	0
chr15	64355372	64356654	1283	*	intersect_per_group_12479	1.01173	9.34158	19.8519	3.96317	Promoter (<=1kb)	15	64165517	64356259	190743	2	ENSG00000169118.17	ENST00000303052.12	0
chr15	64667970	64668008	39	*	intersect_per_group_12487	-1.55415	7.69075	1.95946	2.54228	Intron (ENST00000326648.4/ENSG00000180357.9, intron 2 of 8)	15	64671263	64671369	107	1	ENSG00000207162.1	ENST00000384433.1	-3255
chr15	64702794	64703565	772	*	intersect_per_group_12488	1.22975	6.74052	17.1536	3.69455	Promoter (<=1kb)	15	64687573	64703281	15709	2	ENSG00000180304.14	ENST00000326005.10	0
chr15	64841157	64843419	2263	*	intersect_per_group_12494	1.02654	4.04026	9.26766	2.93621	Promoter (<=1kb)	15	64841883	64868000	26118	1	ENSG00000241839.9	ENST00000616065.4	0
chr15	64911497	64911806	310	*	intersect_per_group_12498	1.23225	5.92154	15.261	3.53496	Promoter (<=1kb)	15	64911902	64931967	20066	1	ENSG00000166839.16	ENST00000496480.5	-96
chr15	64989173	64990528	1356	*	intersect_per_group_12500	1.23654	4.41193	11.7523	3.18303	Promoter (<=1kb)	15	64963021	64989936	26916	2	ENSG00000090487.10	ENST00000204566.6	0
chr15	65184520	65185968	1449	*	intersect_per_group_12507	1.4579	8.75221	25.79	4.19149	Promoter (<=1kb)	15	65148219	65185342	37124	2	ENSG00000166855.9	ENST00000300107.7	0
chr15	65286108	65287273	1166	*	intersect_per_group_12509	1.18737	4.23187	10.9149	3.09986	Promoter (<=1kb)	15	65258094	65286872	28779	2	ENSG00000138617.14	ENST00000261888.10	0
chr15	65377273	65377350	78	*	intersect_per_group_12513	1.05029	3.56664	8.45726	2.80982	Promoter (<=1kb)	15	65327127	65378040	50914	2	ENSG00000174498.13	ENST00000327987.8	690
chr15	65787500	65787578	79	*	intersect_per_group_12521	1.07278	2.62624	6.62772	2.49236	Intron (ENST00000569304.1/ENSG00000103769.9, intron 2 of 2)	15	65659123	65792124	133002	2	ENSG00000174485.15	ENST00000443035.7	4546
chr15	66386449	66387848	1400	*	intersect_per_group_12530	1.27868	5.46042	14.6741	3.46823	Promoter (<=1kb)	15	66336981	66386724	49744	2	ENSG00000075131.9	ENST00000562124.5	0
chr15	66700831	66703039	2209	*	intersect_per_group_12537	1.55052	7.03328	22.5314	3.98024	Promoter (<=1kb)	15	66702228	66782848	80621	1	ENSG00000137834.14	ENST00000288840.9	0
chr15	66956445	66956538	94	*	intersect_per_group_12554	1.01984	4.24524	9.63574	2.98923	Promoter (<=1kb)	15	66931537	66956518	24982	2	ENSG00000259289.2	ENST00000558436.2	0
chr15	67041438	67042631	1194	*	intersect_per_group_12557	1.21119	3.13373	8.57075	2.77658	Intron (ENST00000558071.2/ENSG00000259347.6, intron 1 of 4)	15	66984108	67059253	75146	2	ENSG00000259347.6	ENST00000558071.2	16622
chr15	67834093	67834249	157	*	intersect_per_group_12577	1.1968	3.1479	8.50829	2.77148	Promoter (1-2kb)	15	67833082	67873866	40785	1	ENSG00000259410.5	ENST00000560577.1	1011
chr15	68053811	68055096	1286	*	intersect_per_group_12582	1.41372	4.88344	14.6749	3.43017	Promoter (<=1kb)	15	68054179	68193846	139668	1	ENSG00000033800.13	ENST00000249636.10	0
chr15	68229023	68230249	1227	*	intersect_per_group_12584	1.05669	4.78018	11.0236	3.15411	Promoter (<=1kb)	15	68206992	68229743	22752	2	ENSG00000128973.12	ENST00000249806.10	0
chr15	68277147	68278832	1686	*	intersect_per_group_12587	1.17106	8.11534	19.5257	3.88952	Promoter (<=1kb)	15	68277803	68295865	18063	1	ENSG00000169018.5	ENST00000306917.4	0
chr15	68817159	68821991	4833	*	intersect_per_group_12600	1.28452	3.6179	10.2493	2.98797	Promoter (<=1kb)	15	68778535	68820895	42361	2	ENSG00000140350.15	ENST00000465139.6	0
chr15	69160146	69161449	1304	*	intersect_per_group_12608	1.05631	5.37025	12.2476	3.29409	Promoter (<=1kb)	15	69160584	69197458	36875	1	ENSG00000138604.9	ENST00000559798.2	0
chr15	70095025	70102366	7342	*	intersect_per_group_12632	1.01479	3.94952	9.00108	2.90213	Promoter (<=1kb)	15	70047790	70098176	50387	2	ENSG00000140332.15	ENST00000558939.5	0
chr15	70853058	70854869	1812	*	intersect_per_group_12660	1.004	2.97125	6.96457	2.57723	Promoter (<=1kb)	15	70853239	71053657	200419	1	ENSG00000137821.11	ENST00000544974.6	0
chr15	71049726	71049752	27	*	intersect_per_group_12664	1.52853	7.08725	22.331	3.97353	Promoter (<=1kb)	15	71048777	71050075	1299	1	ENSG00000137821.11	ENST00000561131.2	949
chr15	72116769	72118667	1899	*	intersect_per_group_12682	1.18844	6.11285	15.2106	3.54371	Promoter (<=1kb)	15	71822289	72118081	295793	2	ENSG00000066933.15	ENST00000356056.9	0
chr15	72230085	72232548	2464	*	intersect_per_group_12687	1.12622	4.79404	11.6476	3.2049	Promoter (<=1kb)	15	72199029	72231386	32358	2	ENSG00000067225.17	ENST00000319622.10	0
chr15	72473548	72475613	2066	*	intersect_per_group_12692	1.29254	4.22677	11.8034	3.17234	Promoter (<=1kb)	15	72474326	72602985	128660	1	ENSG00000166233.13	ENST00000379887.8	0
chr15	73051398	73053576	2179	*	intersect_per_group_12697	1.22993	2.34141	6.83747	2.4827	Promoter (<=1kb)	15	73051710	73305205	253496	1	ENSG00000067141.16	ENST00000339362.9	0
chr15	73685142	73685433	292	*	intersect_per_group_12705	1.43574	2.84861	9.41129	2.83389	Promoter (<=1kb)	15	73685006	73702849	17844	1	ENSG00000103855.17	ENST00000561260.5	136
chr15	73926133	73928388	2256	*	intersect_per_group_12710	1.08799	2.72435	6.91717	2.54121	Promoter (<=1kb)	15	73926458	73952137	25680	1	ENSG00000129038.15	ENST00000261921.7	0
chr15	73994403	73995124	722	*	intersect_per_group_12717	1.44245	3.38239	10.9106	3.02617	Promoter (<=1kb)	15	73983237	73994622	11386	2	ENSG00000067221.13	ENST00000561656.5	0
chr15	74373363	74374532	1170	*	intersect_per_group_12730	1.27827	3.04503	8.81111	2.79245	Promoter (<=1kb)	15	74374678	74375511	834	1	ENSG00000274937.1	ENST00000611178.1	-146
chr15	74614536	74616108	1573	*	intersect_per_group_12740	1.4172	2.99886	9.67962	2.87563	Promoter (<=1kb)	15	74614829	74620207	5379	1	ENSG00000179335.18	ENST00000562389.5	0
chr15	74725956	74726444	489	*	intersect_per_group_12742	1.53956	3.48283	12.0318	3.13049	Promoter (<=1kb)	15	74719542	74725610	6069	2	ENSG00000140465.13	ENST00000379727.7	-346
chr15	74782371	74783514	1144	*	intersect_per_group_12744	1.19043	1.27222	4.18569	1.89877	Promoter (<=1kb)	15	74782504	74799051	16548	1	ENSG00000103653.16	ENST00000563894.1	0
chr15	74842707	74843652	946	*	intersect_per_group_12747	1.39055	2.79717	8.95538	2.78163	Promoter (<=1kb)	15	74836116	74843197	7082	2	ENSG00000140474.12	ENST00000440863.6	0
chr15	74872896	74874042	1147	*	intersect_per_group_12748	1.13599	6.0271	14.4434	3.48996	Promoter (<=1kb)	15	74843730	74873365	29636	2	ENSG00000140497.16	ENST00000268099.13	0
chr15	74937331	74938342	1012	*	intersect_per_group_12751	1.26691	4.12766	11.3395	3.12657	Promoter (<=1kb)	15	74919791	74938168	18378	2	ENSG00000178741.11	ENST00000322347.10	0
chr15	75029525	75029857	333	*	intersect_per_group_12756	1.01098	2.05946	5.16567	2.20557	Promoter (1-2kb)	15	75028249	75049538	21290	1	ENSG00000138621.11	ENST00000567336.1	1276
chr15	75213598	75213865	268	*	intersect_per_group_12762	1.02512	2.17135	5.45412	2.26686	Promoter (1-2kb)	15	75211301	75212167	867	2	ENSG00000261779.1	ENST00000563568.1	-1431
chr15	75367853	75368845	993	*	intersect_per_group_12769	1.17184	7.52961	18.2171	3.79424	Promoter (<=1kb)	15	75355792	75368592	12801	2	ENSG00000140400.15	ENST00000569482.5	0
chr15	75450374	75456312	5939	*	intersect_per_group_12770	1.48021	7.91587	23.8743	4.07853	Promoter (<=1kb)	15	75369379	75451704	82326	2	ENSG00000169375.15	ENST00000394947.7	0
chr15	75638245	75638716	472	*	intersect_per_group_12774	1.00038	3.198	7.3982	2.65492	Promoter (1-2kb)	15	75639760	75640976	1217	1	ENSG00000275454.1	ENST00000621523.1	-1044
chr15	75738244	75738909	666	*	intersect_per_group_12785	1.18545	3.66774	9.61605	2.93393	Promoter (<=1kb)	15	75727670	75738623	10954	2	ENSG00000246877.1	ENST00000501931.1	0
chr15	75842252	75844465	2214	*	intersect_per_group_12788	1.17197	3.52022	9.1849	2.87825	Promoter (<=1kb)	15	75843285	75901078	57794	1	ENSG00000140367.11	ENST00000267938.8	0
chr15	76905036	76905675	640	*	intersect_per_group_12799	1.05337	3.16452	7.64296	2.67892	Promoter (<=1kb)	15	76347904	76905335	557432	2	ENSG00000140386.12	ENST00000563290.5	0
chr15	76930972	76932356	1385	*	intersect_per_group_12800	1.11173	4.80166	11.5376	3.19687	Promoter (<=1kb)	15	76931619	76954392	22774	1	ENSG00000117906.13	ENST00000394885.7	0
chr15	77098196	77098317	122	*	intersect_per_group_12804	1.00467	2.5281	6.07908	2.40697	Downstream (2-3kb)	15	77046332	77083984	37653	2	ENSG00000140391.14	ENST00000558745.5	-14212
chr15	77632991	77634477	1487	*	intersect_per_group_12812	1.14315	3.13058	8.12293	2.7283	Promoter (<=1kb)	15	77614944	77634353	19410	2	ENSG00000169783.12	ENST00000557798.1	0
chr15	77701467	77701573	107	*	intersect_per_group_12814	1.07221	1.62322	4.51574	2.02484	Intron (ENST00000561686.5/ENSG00000169783.12, intron 2 of 3)	15	77615722	77696495	80774	2	ENSG00000169783.12	ENST00000559893.5	-4972
chr15	78540006	78541273	1268	*	intersect_per_group_12837	1.0723	2.83845	7.0714	2.57408	Promoter (<=1kb)	15	78540405	78549037	8633	1	ENSG00000041357.15	ENST00000560217.5	0
chr15	78872577	78874603	2027	*	intersect_per_group_12847	1.02132	4.7686	10.709	3.12743	Promoter (<=1kb)	15	78872776	78897733	24958	1	ENSG00000185787.14	ENST00000426013.6	0
chr15	79040099	79040175	77	*	intersect_per_group_12853	1.35154	0.960219	4.00216	1.79958	Intron (ENST00000558480.6/ENSG00000058335.15, intron 5 of 26)	15	78978380	79064663	86284	2	ENSG00000058335.15	ENST00000560334.5	24488
chr15	79310614	79311673	1060	*	intersect_per_group_12857	1.05624	5.52084	12.5601	3.32776	Promoter (<=1kb)	15	79311062	79322847	11786	1	ENSG00000166557.12	ENST00000299705.9	0
chr15	79744713	79744804	92	*	intersect_per_group_12863	1.01337	2.27137	5.60367	2.30379	Promoter (1-2kb)	15	79743311	79743468	158	1	ENSG00000260674.2	ENST00000561747.2	1402
[truncated: 4,416 more rows]
