# Supplementary material for: R-loop proximity proteomics identifies a role of DDX41 in transcription-associated genomic instability
Source: Nat Commun. 2021 Dec 16;12:7314. doi: 10.1038/s41467-021-27530-y (PMC8677849; doi:10.1038/s41467-021-27530-y)
Supplement: Supplementary file 6 — Supplementary Data 4 [file 41467_2021_27530_MOESM6_ESM.xlsx]

## Sheet: RNA-seq
gene_id	gene_name	chr	start	end	strand	mean of normalized counts for all samples	log2 fold change (MLE): group siDDX41 vs siCtrl	BH adjusted p-values
ENSG00000133083.14	DCLK1	chr13	35768652	36131306	-	842.782	2.06618	0
ENSG00000169851.15	PCDH7	chr4	30720415	31146805	+	1500.98	1.80104	0
ENSG00000198431.15	TXNRD1	chr12	104215779	104350305	+	11208.9	1.59452	0
ENSG00000118523.5	CTGF	chr6	131948176	131951373	-	24404.8	1.40866	0
ENSG00000142871.16	CYR61	chr1	85580761	85583962	+	15752	1.37237	0
ENSG00000274331.1	RP11-403A3.1	chr13	109984858	109986565	-	1.34143	3.90042	0.165588
ENSG00000150938.9	CRIM1	chr2	36355926	36551135	+	8630.87	1.29484	0
ENSG00000144583.4	MARCH4	chr2	216257865	216372027	-	936.985	1.93745	8.43786e-302
ENSG00000020577.13	SAMD4A	chr14	54567097	54793315	+	3534.78	1.0582	3.48506e-300
ENSG00000164674.15	SYTL3	chr6	158650014	158764876	+	948.734	1.92467	2.9177e-262
ENSG00000267280.5	TBX2-AS1	chr17	61393456	61411555	-	1.0331	3.51412	0.0169325
ENSG00000258891.1	RP5-1021I20.5	chr14	73896164	73938114	-	1.03089	3.51403	0.0249231
ENSG00000223273.1	RN7SKP172	chr12	76315751	76316048	+	1.00683	3.49179	0.0145796
ENSG00000070669.16	ASNS	chr7	97852118	97872542	-	4441.1	1.15376	2.9177e-262
ENSG00000118971.7	CCND2	chr12	4273772	4305350	+	9147.05	0.957983	2.41044e-236
ENSG00000131378.13	RFTN1	chr3	16313574	16514026	-	884.171	1.51648	4.00695e-230
ENSG00000116701.14	NCF2	chr1	183555563	183590876	-	1126	1.48766	4.16929e-219
ENSG00000272940.1	CTA-384D8.33	chr22	50597152	50597599	+	0.92209	3.35998	0.264286
ENSG00000215268.3	LA16c-60G3.8	chr22	15562017	15564276	-	0.919477	3.35202	0.0245672
ENSG00000214944.9	ARHGEF28	chr5	73626158	73941993	+	1273.42	1.48534	4.62151e-214
ENSG00000243370.3	RN7SL775P	chr17	17178414	17178749	+	0.912975	3.34579	0.023166
ENSG00000118680.12	MYL12B	chr18	3261909	3278284	+	25803.8	0.860169	1.17839e-206
ENSG00000250863.1	RP11-663P9.1	chr4	43980006	43981620	-	0.906251	3.33977	0.02531
ENSG00000273059.1	XXyac-YX155B6.7	chr1	148011799	148012228	+	0.89314	3.32347	0.0536821
ENSG00000273451.1	RP4-569M23.4	chr20	47348137	47349142	-	1.42562	3.30632	0.0128306
ENSG00000249159.6	RP11-480D4.2	chr5	8387638	8457564	-	1.41851	3.3009	0.0149671
ENSG00000244301.5	AOX3P	chr2	200678233	200738781	+	1.40416	3.29061	0.0299916
ENSG00000039600.10	SOX30	chr5	157625679	157671480	-	1.33121	3.19594	0.0263286
ENSG00000139287.12	TPH2	chr12	71938846	72186618	+	1.32938	3.19145	0.0182268
ENSG00000238033.1	AC002480.2	chr7	22649960	22665533	-	0.819199	3.18438	0.051056
ENSG00000198363.16	ASPH	chr8	61500556	61714640	-	7569.76	1.3506	1.57111e-197
ENSG00000254387.1	MYL12AP1	chr8	93849561	93850075	+	1.99572	3.17949	0.0153939
ENSG00000253141.1	CTB-164N12.1	chr5	173463500	173484584	+	1.30697	3.17909	0.0237373
ENSG00000168615.11	ADAM9	chr8	38996869	39105144	+	12022	0.887067	6.82408e-197
ENSG00000087086.14	FTL	chr19	48965301	48966878	+	56836.6	1.0551	7.68651e-196
ENSG00000227177.1	AIMP1P2	chr1	172885947	172886258	-	0.804568	3.16797	0.0529298
ENSG00000259182.5	RP11-424I19.2	chr15	101168530	101170821	+	0.780431	3.13628	0.0873411
ENSG00000198142.4	SOWAHC	chr2	109614334	109618990	+	2493.39	1.18267	6.34886e-187
ENSG00000090376.9	IRAK3	chr12	66188879	66254622	+	1.92168	3.10858	0.0205298
ENSG00000248132.2	CTD-2037L6.2	chr5	58108082	58122341	-	1.24881	3.09232	0.0546003
ENSG00000124467.18	PSG8	chr19	42752686	42855691	-	1.87846	3.09015	0.0159104
ENSG00000067798.14	NAV3	chr12	77324641	78213008	+	1233.88	1.82145	2.0215e-186
ENSG00000116285.12	ERRFI1	chr1	8004404	8026308	-	3140.16	0.97353	4.20114e-186
ENSG00000151012.13	SLC7A11	chr4	138164097	138242349	-	2656.24	1.35081	5.9514e-179
ENSG00000258717.1	RP11-566J3.2	chr14	100675930	100679884	-	1.21129	3.05815	0.0299884
ENSG00000281881.1	SPRY4-IT1	chr5	142317620	142318322	-	1.2115	3.05673	0.033502
ENSG00000272017.1	RP1-199J3.7	chr6	99568097	99569096	+	1.83313	3.02812	0.0166227
ENSG00000256747.1	RP11-860B13.1	chr12	27779821	27781067	-	1.82384	3.02657	0.0256194
ENSG00000134352.19	IL6ST	chr5	55935095	55994993	-	8176.03	0.862843	7.72102e-174
ENSG00000172927.7	MYEOV	chr11	69294138	69367726	+	4018.06	0.781385	3.47685e-172
ENSG00000118976.5	OTUD4P1	chr12	3839459	3842525	+	0.722329	3.00061	0.102798
ENSG00000258172.1	RP11-1105G2.4	chr12	94272150	94277195	-	0.723628	2.99932	0.0691936
ENSG00000139508.14	SLC46A3	chr13	28700064	28718970	-	394.714	2.05986	2.34565e-170
ENSG00000259616.2	RP11-507B12.2	chr15	61298791	61635449	-	0.71792	2.99425	0.0913431
ENSG00000049656.13	CLPTM1L	chr5	1317744	1345099	-	6201.96	1.08205	1.11997e-168
ENSG00000259419.2	HNRNPCP3	chr15	79236332	79237206	+	0.71682	2.99186	0.079476
ENSG00000267742.1	FAM60CP	chr18	60016778	60017441	-	0.715499	2.99039	0.0844781
ENSG00000224334.1	AP000357.4	chr22	24686923	24688087	+	0.715002	2.98958	0.0798322
ENSG00000135605.12	TEC	chr4	48135783	48269864	-	0.711914	2.98609	0.0918937
ENSG00000132465.10	JCHAIN	chr4	70655541	70681817	-	0.7061	2.97824	0.125845
ENSG00000176753.5	C15orf56	chr15	40250664	40252969	-	0.704893	2.97633	0.0868149
ENSG00000261083.1	RP11-93I21.3	chr4	124499942	124558434	-	0.70238	2.97406	0.0823782
ENSG00000279312.1	RP3-331H24.7	chr6	71373253	71375387	-	0.700974	2.97206	0.0875691
ENSG00000177675.8	CD163L1	chr12	7346685	7479897	-	401.737	2.09555	1.04851e-162
ENSG00000275371.1	RP11-455F5.6	chr16	30110895	30111955	+	0.685356	2.94811	0.121742
ENSG00000164344.15	KLKB1	chr4	186208979	186258471	+	1.7277	2.9321	0.0234396
ENSG00000204837.3	RP11-204M4.2	chr9	39817530	39818923	-	1.71641	2.92783	0.0261653
ENSG00000228218.1	ATF4P3	chr17	76225751	76226806	-	1.11944	2.92581	0.0398604
ENSG00000167772.11	ANGPTL4	chr19	8363289	8374373	+	1.11611	2.92518	0.0399662
ENSG00000187510.7	PLEKHG7	chr12	92721505	92772455	+	2.49353	2.91746	0.0114174
ENSG00000268894.6	PLCE1-AS1	chr10	94279277	94287478	-	1.10229	2.91251	0.063019
ENSG00000156194.17	PPEF2	chr4	75859864	75902571	-	1.09844	2.90998	0.0598515
ENSG00000108448.20	TRIM16L	chr17	18697998	18736118	+	1565.73	1.38152	3.33619e-162
ENSG00000110848.8	CD69	chr12	9752486	9760901	-	2.44487	2.87076	0.01466
ENSG00000231210.2	LINC01510	chr7	116570960	116614820	-	1.6135	2.82968	0.0324822
ENSG00000250994.1	AC005355.1	chr5	134436711	134492519	+	1.61463	2.8281	0.0302035
ENSG00000122642.10	FKBP9	chr7	32957404	33006931	+	5415.51	0.750185	1.76627e-158
ENSG00000197467.13	COL13A1	chr10	69801931	69964275	+	827.571	1.57127	2.6073e-157
ENSG00000273319.1	RP11-138A9.2	chr7	130936464	130939661	+	0.628554	2.79058	0.130725
ENSG00000226181.1	RP1-92C8.3	chr6	117451130	117453525	-	0.622136	2.78252	0.159868
ENSG00000221491.2	SNORA2C	chr12	48654382	48654518	-	0.619928	2.77909	0.153839
ENSG00000258179.1	RP11-248E9.7	chr12	87820654	87820918	-	1.01717	2.7753	0.0912752
ENSG00000107554.16	DNMBP	chr10	99875577	100009919	-	2311.79	0.953068	5.67167e-157
ENSG00000279476.1	RP11-391L3.3	chr16	81517824	81520617	+	0.616733	2.77275	0.128773
ENSG00000187185.4	CTD-2600O9.1	chr16	57798186	57816946	+	0.615519	2.77259	0.162297
ENSG00000206785.1	SNORA15	chr7	65760052	65760186	+	0.616237	2.77202	0.128923
ENSG00000279205.1	RP11-632P5.1	chr2	176822030	176823653	+	0.61461	2.77138	0.172262
ENSG00000187984.12	ANKRD19P	chr9	92809388	92888693	+	0.615022	2.77072	0.129289
ENSG00000234406.1	AC004129.7	chr7	25185623	25188724	+	1.0128	2.76788	0.0733608
ENSG00000149948.13	HMGA2	chr12	65824131	65966295	+	3135.53	1.44979	1.33629e-153
ENSG00000250050.1	MTND4P9	chr4	25718082	25719745	-	0.610728	2.76413	0.157547
ENSG00000226921.6	LINC00454	chr13	113878489	113883651	-	1.00482	2.76337	0.0628125
ENSG00000248969.1	CTD-2113L7.1	chr5	35678484	35827018	-	0.609017	2.7615	0.112357
ENSG00000227075.1	AP000472.3	chr21	21933315	21975681	-	0.608214	2.76104	0.165227
ENSG00000258591.2	RP11-545M17.3	chr14	39108342	39108707	+	0.607305	2.75959	0.158806
ENSG00000272822.1	RP11-302B13.5	chr12	48903503	48957365	-	0.607199	2.75899	0.138041
ENSG00000234452.5	SLC16A12-AS1	chr10	89456064	89468140	+	0.606702	2.75827	0.132086
ENSG00000236671.7	PRKG1-AS1	chr10	52230742	52314128	-	0.606397	2.7581	0.165887
ENSG00000196083.9	IL1RAP	chr3	190514051	190659750	+	1195	1.17731	1.39458e-151
ENSG00000184313.19	MROH7	chr1	54641754	54710266	+	0.600888	2.74974
ENSG00000229972.7	IQCF3	chr3	51817604	51830856	+	0.986225	2.74729	0.0826168
ENSG00000173442.12	EHBP1L1	chr11	65576038	65592650	+	4620.53	0.738193	3.35828e-151
ENSG00000254288.1	RP11-6I2.3	chr8	74052340	74099853	+	0.596898	2.73575
ENSG00000254552.1	XIRP2-AS1	chr2	167123904	167140955	-	1.53422	2.73338	0.0427217
ENSG00000153214.9	TMEM87B	chr2	112055223	112119318	+	1778.26	1.17979	3.41295e-151
ENSG00000168497.4	SDPR	chr2	191834302	191847255	-	988.786	1.23717	1.3851e-147
ENSG00000184106.8	TREML3P	chr6	41208713	41217947	-	2.22511	2.72072	0.0173638
ENSG00000227895.5	ISX-AS1	chr22	34997719	35002862	-	1.51174	2.71717	0.0538521
ENSG00000177369.8	FLJ40194	chr17	49248239	49258662	+	0.581962	2.71638
ENSG00000259469.1	RP11-227D13.4	chr15	48729080	48729844	-	2.20983	2.71566	0.0197416
ENSG00000123500.9	COL10A1	chr6	116118923	116158747	-	2.18897	2.7069	0.0222468
ENSG00000181019.12	NQO1	chr16	69706996	69726951	-	5207.8	0.828915	1.49991e-147
ENSG00000147475.14	ERLIN2	chr8	37736599	37759101	+	2909.98	0.833068	2.36736e-146
ENSG00000106105.13	GARS	chr7	30594681	30634033	+	11805.4	0.760697	6.87251e-146
ENSG00000023445.13	BIRC3	chr11	102317450	102339403	+	498.214	1.77273	1.6259e-144
ENSG00000164744.12	SUN3	chr7	47987148	48029119	-	2332.7	0.96382	1.34678e-141
ENSG00000116717.11	GADD45A	chr1	67685061	67688338	+	1270.78	1.14689	3.97819e-141
ENSG00000262097.1	CTD-2135D7.5	chr16	14009280	14016016	-	2.10949	2.63767	0.0286431
ENSG00000165805.9	C12orf50	chr12	87980035	88034037	-	2.08293	2.62675	0.028775
ENSG00000111057.10	KRT18	chr12	52948871	52952901	+	15516.8	0.987223	4.47986e-141
ENSG00000119919.10	NKX2-3	chr10	99532933	99536524	+	0.933874	2.62451	0.129188
ENSG00000234513.1	AC073072.7	chr7	22773646	22773993	-	0.931559	2.6191	0.101513
ENSG00000220494.4	YAP1P1	chr6	147406889	147408281	+	1.42765	2.61611	0.0732266
ENSG00000277273.4	CDK7	GL339449.2	17975	60595	+	1.42845	2.61444	0.0559374
ENSG00000145103.12	ILDR1	chr3	121987323	122022204	-	1.42128	2.61158	0.057552
ENSG00000267193.5	RP11-116O18.3	chr18	45669367	45747215	-	1.42046	2.6098	0.0576959
ENSG00000279427.1	RP11-132F7.2	chr16	52436772	52437474	-	0.915564	2.60498	0.104151
ENSG00000108556.7	CHRNE	chr17	4897774	4903074	-	0.915152	2.60393	0.0897589
ENSG00000151694.12	ADAM17	chr2	9488486	9555792	-	3072.55	0.759478	2.85615e-140
ENSG00000227192.1	RP1-45I4.3	chr6	143039425	143042324	-	0.910445	2.5994	0.125857
ENSG00000230345.1	RP13-455A7.1	chr22	47860671	47862062	+	0.912328	2.59905	0.10054
ENSG00000175018.12	TEX36	chr10	125576522	125683144	-	0.909211	2.59628	0.100612
ENSG00000135702.14	CHST5	chr16	75528535	75535247	-	1.39216	2.59458	0.0742029
ENSG00000276542.1	RP11-115D19.2	chr4	89748283	89749154	+	1.3935	2.5922	0.0805078
ENSG00000256306.1	RP11-4N23.1	chr12	13526854	13547582	+	0.899224	2.58782	0.141654
ENSG00000243103.3	RN7SL452P	chr14	50637691	50637981	-	2.74826	2.58678	0.0101767
ENSG00000183239.5	RP5-1120P11.4	chr6	44089242	44089696	-	0.89592	2.58526	0.0965508
ENSG00000247877.6	CTD-2001C12.1	chr5	100449754	100535262	-	2.72788	2.58301	0.0105216
ENSG00000170166.5	HOXD4	chr2	176151222	176153226	+	0.890741	2.57893	0.116337
ENSG00000116783.14	TNNI3K	chr1	74235401	74544428	+	2.02997	2.55968	0.037648
ENSG00000196950.13	SLC39A10	chr2	195575977	195737702	+	4205.67	0.890984	5.0707e-139
ENSG00000267390.1	RP11-635N19.1	chr18	63367328	63381629	+	1.99896	2.55136	0.0330399
ENSG00000112414.14	ADGRG6	chr6	142301854	142446266	+	916.567	1.15537	5.95794e-139
ENSG00000111186.12	WNT5B	chr12	1529891	1647243	+	552.189	1.5701	2.7126e-138
ENSG00000197977.3	ELOVL2	chr6	10980759	11044314	-	0.521964	2.52583
ENSG00000245384.1	AC004053.1	chr4	104490965	104697592	+	0.521659	2.52533
ENSG00000254362.1	RP11-14I17.3	chr8	26440491	26442595	+	0.521659	2.52533
ENSG00000214081.8	CYP4F30P	chr2	130680050	130685863	+	0.521056	2.52411
ENSG00000255916.1	RP13-895J2.7	chr12	132329850	132331575	+	0.519757	2.52176
ENSG00000256075.1	RP11-81H14.3	chr12	68473741	68474902	+	0.519757	2.52176
ENSG00000242352.2	FAM91A3P	chr1	143766540	143769083	+	0.518848	2.52006
ENSG00000102387.15	TAF7L	chrX	101268253	101293057	-	0.515348	2.51404
ENSG00000188175.9	HEPACAM2	chr7	93188586	93226524	-	0.514744	2.51082
ENSG00000271227.1	RP1-152L7.8	chr6	52688661	52688998	+	0.514744	2.51082
ENSG00000254939.1	CTD-2342I9.1	chr11	98565074	98566827	-	0.513942	2.51
ENSG00000259010.1	RP11-973N13.2	chr14	64600243	64601644	-	0.513339	2.50838
ENSG00000074416.13	MGLL	chr3	127689062	127823250	-	1005.11	1.14466	1.27332e-131
ENSG00000278500.1	AC009336.19	chr2	176151085	176173097	+	0.507936	2.49926
ENSG00000235127.1	AC068286.1	chr2	14886647	14907664	-	0.507219	2.49907
ENSG00000204952.2	FBXO47	chr17	38936432	38967402	-	0.50783	2.49878
ENSG00000260389.1	WBP11P1	chr18	32511663	32514634	+	0.506615	2.49703
ENSG00000240877.3	RN7SL521P	chr7	149125690	149125986	-	0.506225	2.49681
ENSG00000221340.1	RNU6ATAC18P	chr1	12569972	12570072	-	0.506531	2.4968
ENSG00000233875.1	RP11-61L14.6	chr1	154579065	154579663	-	0.506531	2.4968
ENSG00000278963.1	RP11-294J22.7	chr17	50722074	50724224	+	0.506531	2.4968
ENSG00000177994.15	C2orf73	chr2	54330034	54383742	+	0.505316	2.49509
ENSG00000135069.13	PSAT1	chr9	78297143	78330093	+	1907.49	1.10824	4.64061e-130
ENSG00000273000.5	KB-1572G7.2	chr22	23652860	23717347	-	0.502427	2.48879
ENSG00000282712.1	DEAF1	KI270832.1	176113	206708	-	1.31972	2.48857	0.0859725
ENSG00000151388.10	ADAMTS12	chr5	33523535	33892192	-	6328.11	0.849748	7.67701e-130
ENSG00000109684.14	CLNK	chr4	10486395	10684865	-	0.500716	2.4869
ENSG00000235834.1	RP1-60N8.1	chrX	17528435	17587160	+	0.50061	2.48532
ENSG00000218016.2	ZNF192P2	chr6	28188050	28189432	+	0.499807	2.4853
ENSG00000259091.1	LINC00517	chr14	37896060	37902372	-	0.500113	2.48526
ENSG00000206914.1	Y_RNA	chr12	122768099	122768200	+	1.31302	2.48156	0.0768909
ENSG00000077327.15	SPAG6	chr10	22345445	22454224	+	0.494298	2.47351
ENSG00000270074.1	RP11-351I21.11	chr8	12412827	12414373	+	0.494298	2.47351
ENSG00000282079.1	TAS2R64P	KI270904.1	278435	279357	-	0.494298	2.47351
ENSG00000277087.1	RP5-1116H23.6	chr20	5045761	5046276	-	0.494107	2.47224
ENSG00000248555.6	LINC01339	chr5	90158339	90290071	-	0.49339	2.46942
ENSG00000226864.2	ATE1-AS1	chr10	121928312	121951965	+	1.29107	2.46818	0.0832111
ENSG00000132837.14	DMGDH	chr5	78997606	79236038	-	1.88246	2.46174	0.0460476
ENSG00000145287.10	PLAC8	chr4	83090048	83137075	-	502.119	1.55169	1.01423e-128
ENSG00000214288.4	HMGB3P13	chr3	134437605	134438211	+	0.48639	2.45433
ENSG00000225498.1	AC002064.5	chr7	90312496	90322592	+	0.48639	2.45433
ENSG00000185650.9	ZFP36L1	chr14	68787660	68796253	-	7927.81	0.581762	8.25283e-127
ENSG00000224460.1	RP11-439L18.2	chr6	142946047	142956698	-	1.88595	2.44554	0.0556818
ENSG00000136628.17	EPRS	chr1	219968601	220046658	-	9694.32	0.669162	4.12399e-126
ENSG00000255967.1	RP11-438L7.3	chr12	8634367	8637608	+	0.824239	2.4302	0.176413
ENSG00000254604.1	AP000487.6	chr11	70282367	70363368	-	0.826388	2.42914	0.169698
ENSG00000225808.1	DNAJC19P5	chr2	177229191	177229506	-	0.820773	2.42497	0.170766
ENSG00000187783.11	TMEM72	chr10	44911200	44937002	+	0.822285	2.42247	0.15235
ENSG00000203783.4	PRR9	chr1	153217584	153219317	+	0.818459	2.42089	0.152989
ENSG00000178690.2	DYNAP	chr18	54587757	54599493	+	0.819226	2.42076	0.138159
ENSG00000223023.1	Y_RNA	chr18	23024596	23024703	+	0.820077	2.41993	0.147334
ENSG00000123240.16	OPTN	chr10	13099449	13138308	+	2751.33	0.828577	5.52398e-125
ENSG00000177752.14	YIPF7	chr4	44622065	44678556	-	0.813221	2.41463	0.154486
ENSG00000242094.1	FOXP1-IT1	chr3	71570255	71574457	-	0.814071	2.41228	0.135143
ENSG00000221520.1	MIR1285-1	chr7	92204015	92204098	-	0.816344	2.41227	0.134976
ENSG00000227544.8	AC018647.3	chr7	35715034	35734887	+	0.81053	2.40626	0.136374
ENSG00000261574.1	RP1-168P16.2	chr16	89392375	89412564	-	0.806447	2.40616	0.136758
ENSG00000244052.1	RPL5P24	chr8	102923371	102924255	-	0.805233	2.4053	0.141731
ENSG00000239801.1	DENND6A-AS1	chr3	57628810	57654918	+	0.809124	2.40475	0.136757
ENSG00000180318.3	ALX1	chr12	85280107	85301784	+	0.805446	2.40309	0.157086
ENSG00000250950.1	RP11-33B1.3	chr4	119456350	119457277	+	0.804219	2.3992	0.157819
ENSG00000177992.9	SPATA31E1	chr9	87882826	87888899	+	0.804631	2.3991	0.187114
ENSG00000235899.1	LINC01564	chr6	53628380	53631394	+	0.802557	2.39906	0.15802
ENSG00000263531.1	RP13-753N3.1	chr17	30863921	30864940	-	0.798475	2.39811	0.15857
ENSG00000273763.1	RP11-420C9.1	chr2	65203571	65203813	-	0.796607	2.39434	0.188927
ENSG00000273682.1	RP11-427P5.3	chr3	46918807	46918935	-	0.797346	2.39236	0.189081
ENSG00000124557.12	BTN1A1	chr6	26501221	26510422	+	0.796204	2.3891	0.160192
ENSG00000256723.1	RP11-167N4.4	chr11	73994972	73996151	-	0.787407	2.38257	0.181928
ENSG00000136235.15	GPNMB	chr7	23235967	23275108	+	1645.79	0.96044	1.46672e-123
ENSG00000227260.1	AC116035.1	chr3	30524745	30527185	+	1.80855	2.37865	0.0563344
ENSG00000086730.16	LAT2	chr7	74199652	74229834	+	925.611	1.11956	4.30348e-122
ENSG00000166342.18	NETO1	chr18	72742314	72868146	-	1372.52	0.957114	1.51657e-121
ENSG00000269139.2	CTD-3193O13.8	chr19	7926001	7926810	+	1.80496	2.37435	0.0601898
ENSG00000232618.1	RP11-439L18.1	chr6	142950211	142956646	+	2.40596	2.37294	0.0291573
ENSG00000164294.13	GPX8	chr5	55160118	55167071	+	4132.03	0.70054	6.05469e-121
ENSG00000153347.9	FAM81B	chr5	95391344	95450454	+	0.785186	2.37166	0.206245
ENSG00000230020.1	NHS-AS1	chrX	17552349	17557387	-	1.80682	2.37146	0.0547081
ENSG00000262967.1	RP11-294J22.6	chr17	50693448	50695449	+	0.77864	2.37074	0.195404
ENSG00000267062.1	CTD-2659N19.10	chr19	12796823	12801849	+	0.779137	2.36846	0.232237
ENSG00000229145.1	ACTBP1	chrX	46288016	46289128	-	1.19293	2.33374	0.117268
ENSG00000231369.1	RP1-40G4P.1	chr22	26886909	26887548	-	2.9125	2.32093	0.0146184
ENSG00000262681.2	RP11-311F12.1	chr17	19719059	19722428	+	1.17966	2.32061	0.142981
ENSG00000112851.14	ERBIN	chr5	65926475	66082549	+	10272.3	0.702489	8.19538e-119
ENSG00000206043.6	C18orf63	chr18	74315813	74359187	+	2.92514	2.31661	0.0129758
ENSG00000113845.9	TIMMDC1	chr3	119498532	119525090	+	2088.16	0.83594	2.90302e-118
ENSG00000158731.2	OR10J6P	chr1	159598298	159599227	+	2.90891	2.30978	0.015365
ENSG00000179046.8	TRIML2	chr4	188091273	188109603	-	545.682	1.47608	6.95004e-118
ENSG00000003436.14	TFPI	chr2	187464230	187565760	-	2059.55	1.12613	2.69065e-117
ENSG00000138356.13	AOX1	chr2	200585868	200677064	+	2144.38	1.29584	1.59185e-116
ENSG00000093010.12	COMT	chr22	19941607	19969975	+	2124.65	1.18121	2.0024e-116
ENSG00000237418.1	AC069257.6	chr3	196298061	196298215	-	1.71731	2.2753	0.0756983
ENSG00000166986.13	MARS	chr12	57475445	57517569	+	7856.11	0.67276	2.18284e-114
ENSG00000137845.14	ADAM10	chr15	58588807	58749978	-	8312.65	0.589723	4.6572e-114
ENSG00000230667.5	SETSIP	chr1	92074533	92075441	-	1.69953	2.26466	0.0828723
ENSG00000164236.11	ANKRD33B	chr5	10564330	10657816	+	1268.63	1.03543	5.2941e-114
ENSG00000116044.15	NFE2L2	chr2	177227595	177392697	-	2884.63	0.653678	1.93677e-113
ENSG00000111305.18	GSG1	chr12	13083560	13103683	-	332.325	2.4482	2.10022e-112
ENSG00000182667.14	NTM	chr11	131370478	132336822	+	3523.52	0.626665	1.03862e-111
ENSG00000241612.1	RP13-585F24.1	chr4	19813749	19814231	+	2.2352	2.22903	0.044721
ENSG00000107679.14	PLEKHA1	chr10	122374696	122442602	+	1041.13	1.09046	1.29056e-111
ENSG00000260038.1	RP11-407G23.4	chr16	57247350	57248492	+	2.21216	2.21908	0.0379684
ENSG00000253606.2	AFG3L2P1	chr8	43270198	43271960	-	0.420579	2.21343
ENSG00000140105.17	WARS	chr14	100333788	100376805	-	2424.22	0.710213	1.80702e-110
ENSG00000197632.8	SERPINB2	chr18	63871692	63903890	+	0.726135	2.21056	0.219491
ENSG00000275454.1	CTD-2026K11.4	chr15	75639760	75640976	+	2.19272	2.21029	0.0459761
ENSG00000227888.4	FAM66A	chr8	12362019	12388296	+	0.41967	2.20824
ENSG00000283409.1	MIR3662	chr6	134979338	134979432	-	0.417767	2.20642
ENSG00000164362.18	TERT	chr5	1253147	1295069	-	1.12156	2.20631	0.17681
ENSG00000252652.1	Y_RNA	chr11	43331261	43331356	+	0.721808	2.20587	0.24427
ENSG00000232134.1	RPS15AP12	chr1	220143964	220144351	-	0.418264	2.205
ENSG00000267686.1	RP11-795H16.3	chr18	60125033	60161195	+	0.418264	2.205
ENSG00000139193.3	CD27	chr12	6444867	6451718	+	0.718784	2.20412	0.237916
ENSG00000274364.1	RP3-324O17.7	chr20	31535263	31535626	+	0.718643	2.20292	0.222094
ENSG00000244332.1	RP11-119K6.6	chr10	94577439	94611238	+	0.719906	2.20267	0.23803
ENSG00000269984.1	RP11-362K14.5	chr3	169777192	169780334	-	0.7185	2.20107	0.246029
ENSG00000268050.2	RP11-247A12.8	chr9	129175807	129177575	+	0.719799	2.20099	0.222346
ENSG00000249908.2	BRD9P2	chr5	767382	768930	-	0.718997	2.19998	0.216236
ENSG00000203972.9	GLYATL3	chr6	49499958	49527047	+	0.414267	2.19824
ENSG00000253154.1	CTA-392E5.1	chr8	85839705	85951083	+	0.414267	2.19824
ENSG00000273415.1	RP11-702B10.2	chr11	128180427	128183554	+	1.11555	2.19801	0.152703
ENSG00000238741.1	SCARNA7	chr3	160514907	160515236	-	1.11459	2.19758	0.143355
ENSG00000272203.1	AC004775.5	chr5	132817248	132818000	-	0.713084	2.19558	0.247954
ENSG00000260576.1	EIF5A2P1	chr15	72041194	72041653	-	1.10607	2.19424	0.197075
ENSG00000170006.11	TMEM154	chr4	152618632	152680165	-	285.78	1.80736	3.67754e-110
ENSG00000247810.6	RP11-103J17.1	chr4	37078577	37125424	+	0.413359	2.19404
ENSG00000259571.1	BLID	chr11	122115354	122116215	-	0.714397	2.19366	0.218156
ENSG00000264853.1	RP11-16C1.2	chr17	75370947	75373736	-	0.711423	2.19314	0.218671
ENSG00000228857.2	AC104653.1	chr2	113831049	113843356	-	1.11483	2.19254	0.165235
ENSG00000231414.1	AC016700.6	chr2	70253855	70254010	-	0.71161	2.19213	0.248697
ENSG00000225877.1	AC004603.4	chr19	42821863	42826878	+	0.412755	2.19196
ENSG00000230448.5	LINC00276	chr2	13710531	14400963	-	0.712412	2.19181	0.218807
ENSG00000270137.1	CTC-137K3.1	chr8	132826179	132826903	+	1.10272	2.18991	0.161982
ENSG00000236942.1	RP11-6B6.3	chr1	205625483	205626153	+	0.411456	2.18963
ENSG00000248898.1	CTD-2288O8.1	chr5	52675193	52788026	-	1.1023	2.18956	0.154863
ENSG00000226985.5	LINC01203	chrX	13335241	13373634	+	0.411953	2.18943
ENSG00000251771.2	U6	KI270853.1	1535159	1535262	-	0.411953	2.18943
ENSG00000256007.1	ARAP1-AS1	chr11	72685075	72693808	+	0.411953	2.18943
ENSG00000265939.1	UBE2CP2	chr18	22900486	22900995	-	0.411953	2.18943
ENSG00000117335.19	CD46	chr1	207752057	207795513	+	5767.88	0.692659	1.00999e-109
ENSG00000225111.1	AC083900.1	chr2	207868582	207869915	-	0.410547	2.18752
ENSG00000236549.1	AC079807.3	chr2	47883455	47883909	+	0.410547	2.18752
ENSG00000183921.7	SDR42E2	chr16	22165583	22191754	+	0.706021	2.18633	0.227166
ENSG00000270048.1	RP11-214K3.22	chr12	123962555	123962817	-	1.10032	2.18612	0.146135
ENSG00000232368.1	FTLP2	chrX	30630298	30630825	+	1.10001	2.18479	0.15584
ENSG00000226755.2	VPS25P1	chr1	117549415	117549922	+	0.704309	2.18462	0.251694
ENSG00000259396.1	RP11-16O9.2	chr15	41343080	41344225	+	0.70492	2.18427	0.221513
ENSG00000279430.1	RP11-190A12.9	chr1	159910094	159910554	-	0.707482	2.18427	0.221108
ENSG00000130528.11	HRC	chr19	49151198	49155424	-	0.70945	2.18421	0.203051
ENSG00000232387.2	SKA2P1	chr9	122761844	122762233	+	0.703706	2.1831	0.203862
ENSG00000251059.5	RP11-100N20.1	chr4	81164940	81193395	+	0.704153	2.1831	0.203815
ENSG00000204915.3	RP6-99M1.1	chrX	45730752	45731688	+	0.706268	2.1831	0.203625
ENSG00000253163.1	RP11-443C10.1	chr5	179377531	179378761	-	0.706268	2.1831	0.203625
ENSG00000238231.2	RP11-460I13.6	chr1	27990158	27990524	-	0.704012	2.18307	0.221865
ENSG00000259838.1	TCEB1P2	chr15	41557027	41557435	+	0.705995	2.18307	0.221603
ENSG00000259293.1	LIPC-AS1	chr15	58434890	58498735	-	0.70478	2.18195	0.228231
ENSG00000273338.1	RP11-386I14.4	chr1	78004346	78004554	-	1.09649	2.1817	0.183119
ENSG00000215512.9	AP005901.1	chr18	15307663	15330282	-	0.704862	2.18129	0.222094
ENSG00000231588.1	RP11-50E11.2	chr10	50629532	50631075	-	1.09252	2.18025	0.151645
ENSG00000237721.1	AF064858.11	chr21	39006648	39011329	-	0.407047	2.18016
ENSG00000161992.5	PRR35	chr16	560422	565528	+	1.63359	2.17981	0.0905357
ENSG00000099715.14	PCDH11Y	chrY	5000226	5742224	+	0.407353	2.17976
ENSG00000271964.1	RP11-415F23.2	chr3	16314439	16314987	+	1.09213	2.17967	0.16175
ENSG00000230778.1	ANKRD63	chr15	40281444	40282586	-	0.406551	2.17888
ENSG00000262112.1	RP11-670E13.5	chr17	56888880	56891841	+	0.406749	2.17811
ENSG00000254599.1	RP11-115E19.1	chr11	98676391	98683735	+	0.406444	2.17733
ENSG00000226971.1	AF196972.4	chrX	48446893	48448879	-	0.405642	2.17644
ENSG00000242753.1	RP11-716O23.2	chr6	11487226	11515710	+	0.405642	2.17644
ENSG00000215771.2	LRRC37A14P	chr22	41189727	41190188	-	0.405947	2.17626
ENSG00000232260.2	BTF3L4P1	chr21	17518526	17518993	-	0.405947	2.17626
ENSG00000265355.1	MIR3136	chr3	69048958	69049035	-	0.703138	2.17611	0.229688
ENSG00000213857.3	RP11-12M9.4	chr22	41074180	41075239	-	0.405535	2.17551
ENSG00000224626.1	AC106053.1	chr2	18784807	18787752	+	0.405535	2.17551
ENSG00000252608.1	RNU6-1191P	chr16	81106533	81106639	-	0.405535	2.17551
ENSG00000253943.1	KRT18P37	chr8	41511240	41512521	+	0.405535	2.17551
ENSG00000240135.1	PSMD12P	chr3	72876737	72878102	-	0.40523	2.17549
ENSG00000240739.1	RP11-69M1.1	chr12	7994770	7995084	-	1.09287	2.17447	0.213982
ENSG00000141748.12	ARL5C	chr17	39156894	39167484	-	0.701733	2.17439	0.223961
ENSG00000261691.1	LA16c-366D1.3	chr16	547185	553847	-	0.701733	2.17439	0.223961
ENSG00000264083.1	RP11-227G15.9	chr17	32430967	32432841	+	0.698881	2.17438	0.224377
ENSG00000260361.1	CTD-2313J17.5	chr15	92779757	92781492	-	0.404733	2.17432
ENSG00000215097.3	DUSP8P3	chr10	46774421	46776180	-	0.702123	2.17363	0.254092
ENSG00000235601.1	BARX1-AS1	chr9	93955597	93959140	+	0.696436	2.17316	0.224934
ENSG00000211772.10	TRBC2	chr7	142670777	142802748	+	0.404236	2.17315
ENSG00000204021.3	LIPK	chr10	88724544	88752786	+	1.60938	2.17253	0.093774
ENSG00000252768.1	RNU6-856P	chr3	52551846	52551943	-	0.69836	2.17143	0.255158
ENSG00000157119.11	KLHL40	chr3	42685519	42692544	+	0.402831	2.1693
ENSG00000260602.2	HMGN2P40	chr15	68254549	68254939	+	0.402831	2.1693
ENSG00000251164.1	HULC	chr6	8652137	8653846	+	0.402334	2.16737
ENSG00000254867.1	RP11-1167A19.6	chr11	65983679	65984331	-	0.402334	2.16737
ENSG00000275859.1	MIR6720	chr6	1390314	1390411	-	0.692795	2.16726	0.25698
ENSG00000271167.1	LINC01109	chr8	76404058	76407138	+	0.693951	2.16681	0.226543
ENSG00000249713.1	CTD-2236F14.1	chr5	76606608	76608970	-	0.691389	2.16679	0.226916
ENSG00000214784.4	AC010468.1	chr5	111192226	111193042	-	0.692141	2.16634	0.233367
ENSG00000283200.1	MIR1206	chr8	128008898	128008956	+	0.693348	2.16512	0.233421
ENSG00000240298.3	RPL36AP40	chr11	25588475	25588795	-	0.689984	2.16491	0.227459
ENSG00000223528.7	RP11-223P11.3	chr10	126988095	127026507	-	0.401042	2.16439
ENSG00000266554.1	LINC01443	chr18	14946267	14973770	+	0.401042	2.16439
ENSG00000277297.1	ATP5A1P10	chr9	66721158	66722760	+	0.401042	2.16439
ENSG00000267741.1	UBE2L4	chr19	9774497	9774960	+	0.692497	2.16429	0.301311
ENSG00000178193.5	RP4-682C21.5	chr1	75710003	75724011	-	0.400438	2.16321
ENSG00000249210.1	GAPDHP38	chr19	46558641	46559642	+	0.400438	2.16321
ENSG00000252050.1	SNORA31	chrX	38308112	38308241	-	0.400438	2.16321
ENSG00000165188.13	RNF183	chr9	113297093	113303376	-	0.400133	2.16318
ENSG00000236683.3	HMGA1P1	chrX	26748029	26749090	+	1.60769	2.16235	0.103412
ENSG00000145002.12	FAM86B2	chr8	12425614	12436343	-	1.61213	2.16132	0.0951559
ENSG00000128322.6	IGLL1	chr22	23573125	23580308	-	0.398727	2.16111
ENSG00000279891.1	FLJ42393	chr3	188178543	188180812	+	0.398727	2.16111
ENSG00000099769.5	IGFALS	chr16	1790413	1794971	-	0.399529	2.16107
ENSG00000227154.3	MKRNP2	chr6	35443044	35449866	+	0.399529	2.16107
ENSG00000280070.1	RP11-907D1.3	chr14	96992864	96996601	+	0.399224	2.16104
ENSG00000223442.1	TH2LCRR	chr5	132630589	132664272	-	1.07644	2.15984	0.189164
ENSG00000254106.1	AC011366.3	chr5	109883182	109884751	+	0.397818	2.15772
ENSG00000277052.1	MIR6763	chr12	132581997	132582061	+	0.397818	2.15772
ENSG00000213856.3	VDAC1P2	chrX	49632500	49633349	-	0.686458	2.15675	0.236192
ENSG00000267723.1	CTD-2189E23.1	chr19	14254189	14293205	-	0.397322	2.15654
ENSG00000134109.10	EDEM1	chr3	5187646	5219957	+	3959.01	0.729528	1.30507e-109
ENSG00000259471.1	LINC01169	chr15	66582190	66685794	+	0.396825	2.15343
ENSG00000197550.3	RP11-460N11.2	chr9	64817870	64836341	+	2.12856	2.14907	0.0521032
ENSG00000280543.1	ASAP1-IT2	chr8	130082738	130084768	-	1.57968	2.14865	0.11738
ENSG00000221639.1	SNORA3	chr4	73263960	73264084	+	0.393218	2.14646
ENSG00000237440.8	ZNF737	chr19	20535825	20565809	-	0.393218	2.14646
ENSG00000241045.1	RPL7P43	chr12	76721534	76722286	+	0.393218	2.14646
ENSG00000224609.6	HSD52	chr1	59131936	59208121	-	0.394127	2.14639
ENSG00000200394.1	SNORA38B	chr17	67740669	67740799	+	2.13414	2.1462	0.0637459
ENSG00000255220.1	DDX18P5	chr11	130295641	130296946	+	0.392721	2.14527
ENSG00000228872.2	AC096664.2	chr2	63717122	63717899	+	0.393524	2.1439
ENSG00000262402.1	RP11-667K14.8	chr17	2127430	2127904	-	0.392309	2.14168
ENSG00000223086.1	RNA5SP155	chr4	10115756	10115884	-	0.391316	2.13909
ENSG00000223923.1	AC010136.2	chr2	217978707	217992615	+	0.391316	2.13909
ENSG00000244405.7	ETV5	chr3	186046308	186110318	-	2049.66	0.835093	1.71009e-109
ENSG00000209702.1	SNORD41	chr19	12706449	12706518	-	0.387212	2.1276
ENSG00000164283.12	ESM1	chr5	54977864	55022671	-	266.885	2.43357	8.16872e-109
ENSG00000214773.1	RP11-717D12.1	chr3	47601715	47604677	-	0.386304	2.12519
ENSG00000255299.5	RP11-655C2.3	chr11	58497888	58505758	-	0.386304	2.12519
ENSG00000262609.1	BTF3P14	chr17	6322413	6323228	-	0.386304	2.12519
ENSG00000279807.1	CTC-510F12.3	chr19	11208195	11208702	+	0.386304	2.12519
ENSG00000260765.2	CES1P2	chr16	55728115	55750111	+	2.61937	2.12114	0.0397075
ENSG00000173334.3	TRIB1	chr8	125430321	125438405	+	776.882	1.09532	1.40199e-107
ENSG00000054983.16	GALC	chr14	87837820	87993665	-	2124.66	0.795329	2.54768e-107
ENSG00000162909.17	CAPN2	chr1	223701593	223776018	+	12281.5	0.619935	8.69718e-106
ENSG00000163513.17	TGFBR2	chr3	30606502	30694142	+	6126.56	0.601588	1.61251e-105
ENSG00000127920.5	GNG11	chr7	93921699	93928610	+	1227.84	0.929092	1.90983e-104
ENSG00000107957.16	SH3PXD2A	chr10	103594027	103855543	-	2169.03	1.00756	4.52906e-104
ENSG00000226747.6	AC007966.1	chr2	185719874	185740479	-	3.58005	2.09319	0.0116201
ENSG00000173846.12	PLK3	chr1	44800225	44805990	+	733.477	1.10137	2.51162e-103
ENSG00000138756.17	BMP2K	chr4	78776342	78916372	+	1422.01	0.891074	3.88362e-103
ENSG00000108861.8	DUSP3	chr17	43766121	43778988	-	3567.91	0.684591	5.59362e-103
ENSG00000235989.3	MORC2-AS1	chr22	30922308	30932449	+	2.04714	2.0769	0.0815854
ENSG00000257181.1	RP11-611O2.5	chr12	68841288	68843237	-	1.5381	2.07197	0.128801
ENSG00000240729.1	CTD-2301A4.3	chr5	177264766	177265241	+	1.5318	2.07155	0.137057
ENSG00000108518.7	PFN1	chr17	4945652	4949061	-	14082.1	0.698972	1.83527e-102
ENSG00000196139.13	AKR1C3	chr10	5035354	5107686	+	525.74	1.65301	1.05042e-101
ENSG00000139641.12	ESYT1	chr12	56118250	56144671	+	11352.7	0.567693	2.24033e-101
ENSG00000143322.19	ABL2	chr1	179099327	179229684	-	4297.37	0.977091	2.56412e-101
ENSG00000278206.1	RP1-20N2.8	chr6	143484979	143507327	+	2.5395	2.05873	0.0355063
ENSG00000279771.1	AP000997.3	chr11	115659168	115661417	+	1.5099	2.05571	0.126322
ENSG00000130427.2	EPO	chr7	100720800	100723700	+	2.01182	2.0551	0.061285
ENSG00000228314.1	CYP4F29P	chr21	13843133	13848364	-	1.5127	2.05489	0.131141
ENSG00000225857.5	RP11-46A10.2	chr1	180906651	180909166	+	1.49905	2.05241	0.124994
ENSG00000151748.14	SAV1	chr14	50632058	50668331	-	2874.73	0.900448	4.88395e-101
ENSG00000259712.1	CTD-2184D3.5	chr15	52056675	52100523	-	3.01244	2.05002	0.0217634
ENSG00000110422.11	HIPK3	chr11	33256672	33357023	+	3652.76	0.716833	4.22562e-100
ENSG00000184361.12	SPATA32	chr17	45254393	45262112	-	1.50707	2.04667	0.127848
ENSG00000269916.1	RP11-193M21.1	chr12	85263544	85264457	+	1.02616	2.04234	0.210264
ENSG00000132824.13	SERINC3	chr20	44496221	44522109	-	3705.3	0.674983	6.39243e-100
ENSG00000275850.1	RP11-543P15.3	chr12	3171657	3174056	+	1.48209	2.03808	0.142373
ENSG00000261147.1	RP11-697E2.6	chr15	90249556	90272208	+	1.01849	2.03508	0.206758
ENSG00000275132.1	RN7SL663P	chr19	38200234	38200532	+	1.01896	2.03497	0.212469
ENSG00000279137.1	RP11-205K6.3	chr9	126518840	126520773	+	1.01847	2.03363	0.222094
ENSG00000259434.1	RP11-720L8.1	chr15	37365027	37490808	-	1.01698	2.03359	0.212863
ENSG00000213412.3	HNRNPA1P33	chr10	46415853	46416413	+	1.02119	2.03328	0.195386
ENSG00000207168.1	SNORA15	chr7	56060470	56060602	+	1.48273	2.02995	0.171447
ENSG00000280036.1	RP11-540O11.8	chr15	41016990	41018843	-	1.01395	2.02771	0.208733
ENSG00000268530.5	CTC-273B12.5	chr19	48465593	48469693	-	1.01699	2.02759	0.1924
ENSG00000157193.15	LRP8	chr1	53242364	53328070	-	1436.88	0.870135	6.41281e-100
ENSG00000145247.11	OCIAD2	chr4	48885019	48906937	-	3612.86	0.716357	2.03652e-99
ENSG00000270987.1	RP3-467N11.2	chr6	100889603	100890338	+	1.00791	2.02196	0.210581
ENSG00000230606.10	AC159540.1	chr2	97416165	97433527	-	1.00625	2.02023	0.199277
ENSG00000231799.2	RP13-93L13.2	chr9	89449558	89450754	+	1.00326	2.02013	0.205835
ENSG00000188850.9	RP11-159F24.2	chr5	43336164	43348716	+	1.00532	2.01965	0.211286
ENSG00000137473.17	TTC29	chr4	146706638	146945882	-	1.00074	2.01509	0.200638
ENSG00000269867.1	CTD-2583A14.8	chr19	57867038	57868172	-	0.996946	2.01477	0.196533
ENSG00000262001.1	DLGAP1-AS2	chr18	3603000	3608336	+	701.185	1.30249	3.81723e-99
ENSG00000108588.13	CCDC47	chr17	63745250	63776351	-	5254.04	0.662045	4.22063e-99
ENSG00000256615.1	RP11-59N23.3	chr12	21662313	21760032	+	0.995774	2.00905	0.202295
ENSG00000245651.2	RP11-620J15.2	chr12	57869835	57896482	-	0.990041	2.00814	0.229822
ENSG00000197889.9	MEIG1	chr10	14959439	14988050	+	2.97094	2.00766	0.0337845
ENSG00000223784.1	RP11-554I8.2	chr10	6737382	6739026	+	329.235	1.56913	5.18735e-99
ENSG00000131203.12	IDO1	chr8	39902275	39928444	+	0.991366	2.00288	0.23726
ENSG00000182752.9	PAPPA	chr9	116153804	116402322	+	381.845	1.47508	1.14987e-98
ENSG00000138166.5	DUSP5	chr10	110497838	110511544	+	597.568	1.16413	1.56852e-98
ENSG00000237708.1	RP11-445O16.2	chrX	57068914	57069685	-	0.980004	1.99508	0.237504
ENSG00000131016.16	AKAP12	chr6	151239999	151358557	+	7182.67	0.806788	5.55762e-98
ENSG00000164463.12	CREBRF	chr5	173056352	173139284	+	647.584	1.21087	1.41764e-97
ENSG00000222112.1	RN7SKP16	chr1	33336566	33336864	-	1.91888	1.97447	0.108524
ENSG00000124532.14	MRS2	chr6	24402908	24426194	+	997.449	0.921209	4.77443e-97
ENSG00000218357.3	LL22NC03-75H12.2	chr22	47461299	47487111	-	1.9313	1.97072	0.0861316
ENSG00000172765.16	TMCC1	chr3	129647792	129893576	-	1579.17	0.881416	6.65329e-96
ENSG00000267426.5	RP11-552F3.12	chr17	75898645	75930129	-	1.91615	1.96828	0.0880319
ENSG00000225616.2	RP4-604A21.1	chr1	28982278	28982608	-	1.90759	1.96234	0.0923169
ENSG00000258616.5	RP11-369C8.1	chr14	45706250	45715952	-	1.93288	1.961	0.0975073
ENSG00000279700.1	RP13-554M15.2	chr12	132565071	132566425	+	1.9022	1.95421	0.0963102
ENSG00000163347.5	CLDN1	chr3	190305701	190322475	-	495.113	1.44034	9.91927e-96
ENSG00000161103.11	AC008132.13	chr22	18846811	18861049	+	0.620728	1.94948	0.375187
ENSG00000101608.12	MYL12A	chr18	3247481	3256236	+	8965.76	0.580754	4.45036e-95
ENSG00000163914.4	RHO	chr3	129528640	129535169	+	0.621183	1.94352	0.336227
ENSG00000268636.1	CTB-33G10.11	chr19	49625994	49626439	-	0.61814	1.94316	0.344476
ENSG00000230845.1	GSTA10P	chr6	52873014	52879940	-	0.614943	1.94123	0.33794
ENSG00000258991.1	DUX4L19	chrY	11332329	11333595	+	0.616926	1.9412	0.337589
ENSG00000257062.6	RP11-125O5.2	chr12	21047179	21176895	+	0.616298	1.94089	0.31241
ENSG00000100889.11	PCK2	chr14	24094053	24110598	+	1474.69	0.949049	1.35721e-94
ENSG00000263563.5	UBBP4	chr17	22202995	22205154	+	1597.82	0.895367	1.37066e-94
ENSG00000188856.6	RPSAP47	chr8	80558870	80559757	+	1.41258	1.9341	0.160409
ENSG00000226421.1	SLC25A5P5	chr7	32471513	32472409	+	1.416	1.93202	0.159478
ENSG00000243014.1	PTMAP8	chr3	117026698	117027039	+	0.609434	1.93171	0.341597
ENSG00000132207.17	SLX1A	chr16	30193887	30197561	+	0.610293	1.93131	0.316188
ENSG00000213309.3	RPL9P18	chr6	63615827	63616361	-	0.611829	1.9313	0.315929
ENSG00000276691.1	RP5-1057I20.5	chr12	47788426	47788971	+	0.611829	1.9313	0.315929
ENSG00000212536.1	RNA5SP474	chr20	5098387	5098476	-	1.41886	1.93121	0.160729
ENSG00000258300.2	NUTF2P2	chr14	35819837	35820220	+	0.613466	1.93001	0.315979
ENSG00000207200.1	RNU6-45P	chr11	63970470	63970576	+	1.40627	1.92999	0.157633
ENSG00000224216.1	RP13-228J13.1	chrX	155334858	155351957	-	0.61297	1.92924	0.316253
ENSG00000263707.1	RP11-597M12.1	chr17	12990149	12990610	-	1.40988	1.9274	0.160485
ENSG00000219433.2	BTBD10P2	chr6	149794763	149795746	+	1.40771	1.92549	0.178958
ENSG00000126458.3	RRAS	chr19	49635292	49640201	-	1528.81	1.11121	4.19136e-94
ENSG00000185022.11	MAFF	chr22	38200767	38216511	+	522.6	1.17592	3.51798e-93
ENSG00000203734.11	ECT2L	chr6	138795926	138904070	+	0.604032	1.92261	0.319434
ENSG00000223811.1	RP11-437J19.1	chr6	113357003	113367944	-	0.604032	1.92261	0.319434
ENSG00000272922.1	RP11-329B9.5	chr3	184742818	184743284	+	0.605518	1.92183	0.319413
ENSG00000222629.1	RNU2-42P	chr10	125890566	125890678	-	0.606096	1.92183	0.319331
ENSG00000196517.11	SLC6A9	chr1	43991500	44031467	-	676.288	1.06329	6.04702e-93
ENSG00000254204.1	RP11-400K9.3	chr8	53515170	53515905	+	1.39207	1.92135	0.180246
ENSG00000276727.1	RP11-123K3.9	chr12	57229498	57230198	-	0.603428	1.92131	0.3457
ENSG00000222255.1	RNU6-101P	chr12	101765406	101765509	-	0.603569	1.9212	0.319788
ENSG00000248479.1	RP11-807H7.2	chr4	65702202	65705553	+	0.605684	1.9212	0.319481
ENSG00000277075.2	HIST1H2AE	chr6	26216975	26217483	+	1.40698	1.92119	0.169699
ENSG00000257178.4	MIR10A	chr17	48579630	48582259	-	0.602214	1.91987	0.353959
ENSG00000234292.3	RP11-213H15.1	chr5	91280097	91281142	-	0.604776	1.91987	0.353467
ENSG00000279167.1	bP-2168N6.3	chr21	8701461	8701562	+	0.60227	1.91977	0.34637
ENSG00000132970.12	WASF3	chr13	26557703	26688948	+	759.637	0.972967	9.46322e-93
ENSG00000259113.1	RP11-406H23.2	chr14	50448807	50456742	+	0.604691	1.91965	0.319996
ENSG00000270127.2	RP11-526I2.5	chr15	100547765	100550153	-	2.34264	1.91945	0.062321
ENSG00000267504.1	RP11-845C23.2	chr18	58371566	58372666	+	3.7431	1.91936	0.0157242
ENSG00000212643.2	ZRSR1	chr5	112891422	112893094	+	0.603782	1.91824	0.320426
ENSG00000118492.16	ADGB	chr6	146598965	146815462	+	0.60298	1.91734	0.35457
ENSG00000207383.1	Y_RNA	chr2	112579484	112579584	-	0.602401	1.91734	0.354673
ENSG00000237301.1	RP4-680D5.2	chr1	15586136	15603626	-	0.600865	1.91734
ENSG00000158748.3	HTR6	chr1	19665287	19679562	+	0.605558	1.91729	0.353959
ENSG00000274549.1	RP11-676B18.2	chr13	37139176	37139585	-	0.602555	1.91243	0.355922
ENSG00000256588.1	RP11-613F22.8	chr11	18507608	18508820	-	0.598795	1.91103
ENSG00000279481.1	RP11-181K12.1	chr4	145830456	145832980	-	0.597258	1.91102
ENSG00000266959.1	AC005786.3	chr19	3568120	3568273	-	0.596315	1.91091
ENSG00000271815.1	CTD-2235C13.3	chr5	75363760	75364242	+	0.597389	1.90951
ENSG00000244053.1	RPL13AP2	chr14	47200575	47201104	-	0.595852	1.9095
ENSG00000229459.1	AC023669.1	chr7	46261064	46294469	+	0.601043	1.90943	0.349512
ENSG00000273989.1	RP11-425D17.2	chr12	28236227	28236828	+	0.59877	1.90942
ENSG00000279098.1	RP11-15B17.4	chr4	99942081	99942522	-	0.600546	1.90939
ENSG00000147488.11	ST18	chr8	52110839	52460959	-	0.597694	1.90938
ENSG00000207327.1	RNU6-883P	chr10	73529051	73529157	-	0.597694	1.90938
ENSG00000232801.1	SDCBPP3	chrX	40890647	40891537	-	0.595711	1.90937
ENSG00000272440.1	RP11-379F4.6	chr3	158695367	158695581	+	0.595711	1.90937
ENSG00000244716.3	RP11-20O24.4	chr1	108992282	108992836	+	0.597801	1.90934
ENSG00000225140.1	RP11-809C18.3	chr10	628638	631255	+	0.596265	1.90933
ENSG00000261916.1	RP11-235E17.4	chr17	3601761	3602272	-	0.596265	1.90933
ENSG00000226499.1	RP5-882O7.1	chr1	44843921	44844082	-	0.595356	1.90872
ENSG00000259483.1	RP11-930O11.2	chr14	56303490	56310761	-	0.600049	1.90774
ENSG00000280116.1	AC231657.1	chrX	49155242	49157351	-	0.597059	1.90685
ENSG00000263050.1	RP11-667K14.3	chr17	2043475	2044968	-	0.596395	1.90669
ENSG00000105810.9	CDK6	chr7	92604921	92836594	-	11782.8	0.820439	7.09296e-92
ENSG00000250600.1	ROPN1L-AS1	chr5	10441290	10441792	-	0.596065	1.90512
ENSG00000187498.14	COL4A1	chr13	110148963	110307149	-	14104	0.660251	7.16022e-92
ENSG00000101605.12	MYOM1	chr18	3066807	3220108	-	174.748	2.27906	9.48543e-92
ENSG00000207185.1	RNU6-1157P	chr11	118593988	118594093	+	0.591252	1.90054
ENSG00000204913.5	LRRC3C	chr17	39941474	39944747	+	0.594235	1.89987
ENSG00000238283.3	TBC1D3P1	chr17	60008437	60017498	-	0.591962	1.89984
ENSG00000227606.2	AC005392.13	chr19	43153279	43160862	+	0.589847	1.89982
ENSG00000234397.3	RP11-415K20.1	chr1	22322840	22323331	-	0.592292	1.89971
ENSG00000188580.13	NKAIN2	chr6	123804141	124825657	+	3.22155	1.89558	0.0242545
ENSG00000198771.10	RCSD1	chr1	167630093	167706249	+	2.30263	1.89539	0.0631754
ENSG00000186204.14	CYP4F12	chr19	15672757	15697174	+	2.29427	1.89498	0.0779298
ENSG00000174130.12	TLR6	chr4	38823715	38856817	-	1082.15	0.94211	1.22245e-89
ENSG00000105281.12	SLC1A5	chr19	46774883	46788594	-	6105.17	0.667206	1.97713e-89
ENSG00000107593.16	PKD2L1	chr10	100288154	100330486	-	0.584338	1.88783
ENSG00000255819.7	KLRC4-KLRK1	chr12	10372353	10410146	-	0.584643	1.88448
ENSG00000266401.1	RP11-874J12.4	chr18	3653410	3656282	+	304.226	1.70531	4.12977e-89
ENSG00000112419.14	PHACTR2	chr6	143536845	143831185	+	1617.23	0.721443	1.12919e-88
ENSG00000267346.1	EIF5AP3	chr19	45128569	45129030	+	1.83876	1.87769	0.12789
ENSG00000189045.13	ANKDD1B	chr5	75611459	75671846	+	1.81768	1.87067	0.127661
ENSG00000004848.7	ARX	chrX	25003694	25016420	-	0.579041	1.86979
ENSG00000077044.10	DGKD	chr2	233354507	233472104	+	2953.67	0.659011	1.98357e-88
ENSG00000111371.15	SLC38A1	chr12	46183063	46270017	-	1935.98	0.705589	2.30617e-88
ENSG00000235109.7	ZSCAN31	chr6	28324693	28356271	-	2174.65	0.683327	3.0841e-88
ENSG00000221963.5	APOL6	chr22	35648395	35668409	+	657.981	1.09537	4.99763e-88
ENSG00000067082.14	KLF6	chr10	3775996	3785281	-	2568.45	0.642335	1.30293e-87
ENSG00000147164.11	SNX12	chrX	71056332	71073426	-	2272.26	0.678317	2.19444e-87
ENSG00000257307.1	RP11-317N8.4	chr14	35881001	35881709	+	0.920213	1.84506	0.29622
ENSG00000134871.17	COL4A2	chr13	110305812	110513027	+	23904.5	0.543756	1.06752e-86
ENSG00000251172.1	RP11-529P9.1	chr3	97481177	97481506	-	0.916949	1.84309	0.27391
ENSG00000199476.1	Y_RNA	chr3	48288587	48288694	+	0.915272	1.84239	0.266093
ENSG00000258859.1	RP11-594C13.1	chr14	87353070	87573022	-	0.92051	1.84158	0.27395
ENSG00000230109.1	RP11-275N1.1	chr10	21340233	21372950	-	3.12716	1.83854	0.0305886
ENSG00000280003.1	RP11-330H6.6	chr3	52217016	52219012	-	0.919092	1.83847	0.297959
ENSG00000251441.2	RTEL1P1	chr4	112356135	112359819	+	2.23899	1.83818	0.0844086
ENSG00000253503.5	RP11-653B10.1	chr8	82514568	82677153	-	0.913943	1.83737	0.298795
ENSG00000231434.1	RP11-144L1.8	chr1	158523672	158525838	+	0.911266	1.83647	0.299349
ENSG00000162039.14	MEIOB	chr16	1833983	1884294	-	0.913383	1.83633	0.281986
ENSG00000228283.3	KATNBL1P6	chr6	146802359	146803824	-	0.906803	1.83571	0.293331
ENSG00000255867.1	DENND5B-AS1	chr12	31589923	31615666	+	0.915478	1.83545	0.331718
ENSG00000274010.1	RP5-935K16.2	chr2	127840606	127841763	-	0.909232	1.83518	0.276652
ENSG00000233154.5	RP4-655J12.4	chr1	116423724	116478842	-	0.906256	1.83498	0.310186
ENSG00000266190.1	RP11-218F4.2	chr17	28021668	28022265	-	0.324901	1.83376
ENSG00000196141.13	SPATS2L	chr2	200305881	200482263	+	4961.37	0.502625	4.18701e-86
ENSG00000059145.18	UNKL	chr16	1363205	1414751	-	1056.03	1.01632	6.78273e-86
ENSG00000278737.1	RP11-325L12.7	chr15	65083042	65083663	-	0.906616	1.83186	0.292622
ENSG00000253506.2	NACA2	chr17	61590426	61591202	-	0.902152	1.82964	0.284735
ENSG00000175841.8	FAM172BP	chr3	101521891	101522979	+	0.908523	1.82964	0.284154
ENSG00000200354.1	SNORA71D	chr20	38433865	38433998	-	0.906812	1.82822	0.308483
ENSG00000253336.1	RP11-468O2.1	chr8	123288355	123290503	+	0.904829	1.82822	0.308695
ENSG00000231665.1	OGFOD1P1	chr13	49210422	49212294	-	0.904311	1.82722	0.294215
ENSG00000147647.12	DPYS	chr8	104330324	104467053	-	0.903955	1.82664	0.312849
ENSG00000220130.1	RP1-72A23.3	chr6	89001548	89001814	+	0.901185	1.82607	0.309755
ENSG00000162949.16	CAPN13	chr2	30722771	30820542	-	2.21749	1.82491	0.0947838
ENSG00000214433.4	GOLGA2P8	chr15	90291962	90295683	+	0.89895	1.8237	0.314333
ENSG00000275927.1	RP11-567P19.1	chr16	17445825	17446380	-	2.22131	1.82303	0.0971799
ENSG00000277196.4	AC007325.2	KI270734.1	138082	161852	-	0.899751	1.82283	0.297449
ENSG00000084774.13	CAD	chr2	27217390	27243943	+	4912.56	0.530195	1.712e-85
ENSG00000163563.7	MNDA	chr1	158831317	158849506	+	0.900428	1.82239	0.2869
ENSG00000232748.3	RP11-196G11.6	chr16	31056460	31062803	+	0.900463	1.82159	0.304262
ENSG00000072274.12	TFRC	chr3	196027183	196082189	-	16377.7	0.565673	1.75842e-85
ENSG00000206824.1	Y_RNA	chr17	50386145	50386246	-	0.895131	1.82139	0.287532
ENSG00000249363.1	CTB-78O21.1	chr5	145728360	145729349	-	0.897915	1.82053	0.287523
ENSG00000271218.1	RP3-523E19.2	chr6	53918974	53920788	-	1.32887	1.82002	0.250673
ENSG00000197054.11	ZNF763	chr19	11965037	11980381	+	0.896956	1.81867	0.297192
ENSG00000236206.1	RP11-306I1.2	chr1	165598463	165623331	+	0.894389	1.81471	0.283734
ENSG00000275638.1	RP11-16E23.5	chr15	65655620	65656085	-	0.889554	1.81468	0.284154
ENSG00000258284.1	POLR2KP1	chr12	49594091	49594258	+	0.892983	1.81284	0.290142
ENSG00000223617.1	LINC00370	chr13	109281973	109287733	+	0.893802	1.81245	0.340708
ENSG00000198975.2	MIRLET7A2	chr11	122146522	122146593	-	0.891035	1.8113	0.307869
ENSG00000254138.1	RP11-152K4.2	chr5	31093977	31267610	-	1.33271	1.80989	0.215491
ENSG00000248599.1	FLJ42969	chr8	101052054	101076251	+	2.18736	1.80958	0.0876115
ENSG00000247130.2	RP11-366H4.3	chr4	188140822	188143379	-	1.32786	1.8095	0.227838
ENSG00000267379.1	CTC-548K16.5	chr19	14402717	14408723	-	0.89038	1.80944	0.330387
ENSG00000198483.12	ANKRD35	chr1	145866560	145885866	-	1.3234	1.80875	0.201819
ENSG00000243620.1	RP11-649A16.1	chr3	146909685	147370656	-	0.31859	1.8077
ENSG00000269737.2	RP11-345P4.6	chr1	1671990	1674397	+	0.31859	1.8077
ENSG00000273656.4	RP11-124L9.2	GL339449.2	538259	631980	-	0.31859	1.8077
ENSG00000163491.16	NEK10	chr3	27110085	27369460	-	407.46	1.36366	2.64515e-85
ENSG00000257711.1	RP11-482D24.2	chr12	106680758	106684700	-	0.883665	1.80664	0.292599
ENSG00000206625.1	RNU6-1	chr15	67839939	67840045	-	0.884467	1.80632	0.301743
ENSG00000171408.13	PDE7B	chr6	135851696	136195574	+	0.317681	1.80476
ENSG00000223987.1	RP11-445P17.5	chr10	5304431	5304865	-	0.317681	1.80476
ENSG00000230090.5	AC108025.2	chr2	5618327	5691118	-	0.317681	1.80476
ENSG00000240435.2	RPS12P27	chr16	68209442	68209778	+	0.317681	1.80476
ENSG00000147394.18	ZNF185	chrX	152914442	152973480	+	3698.78	0.549734	6.93785e-85
ENSG00000236461.1	RP11-523L1.2	chr9	115119539	115138409	-	0.317184	1.80315
ENSG00000276458.4	LENG8	GL949746.1	355231	368530	+	0.317184	1.80315
ENSG00000229227.8	RP11-38L15.2	chr10	46597918	46612154	+	1.3168	1.80227	0.218033
ENSG00000166073.9	GPR176	chr15	39799032	39920892	-	1544.06	0.778129	1.76186e-84
ENSG00000078401.6	EDN1	chr6	12290363	12297194	+	716.979	0.996047	1.96337e-84
ENSG00000222009.8	BTBD19	chr1	44808482	44815585	+	1070.73	1.15728	2.68399e-84
ENSG00000150457.8	LATS2	chr13	20973032	21061547	-	1582.37	0.721559	1.18476e-83
ENSG00000255487.1	RP11-513D5.5	chr8	38275888	38276680	+	2.63058	1.79514	0.0551891
ENSG00000204529.4	GUCY2EP	chr11	76694041	76719801	-	1.30629	1.79396	0.21559
ENSG00000230787.1	PSAT1P3	chr1	79054945	79056055	-	1.30725	1.79361	0.199788
ENSG00000260997.1	RP4-647J21.1	chr7	44958999	44960909	-	1.31226	1.79233	0.26108
ENSG00000236360.2	RP11-334A14.2	chr1	52993201	52993702	-	1.30263	1.79018	0.226517
ENSG00000274816.1	MIR6772	chr16	57772289	57772352	-	1.29928	1.78842	0.222291
ENSG00000188660.3	LINC00319	chr21	43446601	43453893	+	0.312278	1.78761
ENSG00000234578.1	RP4-784A16.1	chr1	53267935	53268601	+	0.312278	1.78761
ENSG00000235076.2	GAPDHP52	chr13	21358373	21359314	+	0.312278	1.78761
ENSG00000237166.1	AC007163.3	chr2	200712305	200735177	-	0.312278	1.78761
ENSG00000272774.1	RP11-433A10.3	chr3	72178279	72178810	+	0.312278	1.78761
ENSG00000279841.1	RP11-274A11.4	chr16	81630193	81632038	+	0.312278	1.78761
ENSG00000257950.3	P2RX5-TAX1BP3	chr17	3663063	3696194	-	2.6117	1.78648	0.0549017
ENSG00000206538.8	VGLL3	chr3	86876388	86991119	-	1670.89	0.904998	4.2439e-83
ENSG00000226859.1	RP11-48F14.2	chr3	186476727	186478370	+	1.28881	1.7864	0.226501
ENSG00000146839.18	ZAN	chr7	100733626	100797797	+	0.311675	1.78479
ENSG00000180043.11	FAM71E2	chr19	55354908	55363260	-	0.311675	1.78479
ENSG00000183305.13	MAGEA2B	chrX	152714586	152718607	+	0.311675	1.78479
ENSG00000224569.3	RP11-341G5.2	chr4	13977166	13978028	+	0.311675	1.78479
ENSG00000258580.1	RP11-320M16.2	chr14	32373337	32417974	-	0.311675	1.78479
ENSG00000180139.11	ACTA2-AS1	chr10	88932390	88940820	+	4.33821	1.78282	0.0123647
ENSG00000185689.15	C6orf201	chr6	4079209	4130951	+	1.2927	1.78259	0.234148
ENSG00000130402.11	ACTN4	chr19	38647649	38731583	+	0.31137	1.78245
ENSG00000224077.1	AP000936.4	chr11	117098987	117108170	+	0.31137	1.78245
ENSG00000236069.1	RP5-1011O1.3	chr1	192529579	192538102	+	0.31137	1.78245
ENSG00000196566.2	RP11-57C13.3	chr10	87610163	87660003	-	1.29535	1.78219	0.207013
ENSG00000205879.4	FAM90A2P	chr8	12172202	12178575	-	0.310461	1.78165
ENSG00000248694.1	RP11-18D7.2	chr4	182772565	182773931	-	0.310461	1.78165
ENSG00000255850.1	TMEM5-AS1	chr12	63808845	63822156	-	0.310461	1.78165
ENSG00000264958.2	ALOX12P1	chr17	30529688	30542416	+	0.310461	1.78165
ENSG00000266215.1	MIR3167	chr11	126988458	126988542	-	0.310461	1.78165
ENSG00000273214.1	RP5-1039K5.18	chr22	38043230	38043920	+	0.310461	1.78165
ENSG00000125977.6	EIF2S2	chr20	34088298	34112332	-	3259.32	0.608803	6.51993e-83
ENSG00000229243.1	AC098973.1	chr3	27830888	27834136	-	0.310873	1.78095
ENSG00000248492.1	ZFAT-AS1	chr8	134598071	134600689	+	0.310873	1.78095
ENSG00000256211.1	RP11-1018J11.1	chr12	16989126	16989936	+	0.310873	1.78095
ENSG00000273523.1	RP11-248G5.9	chr13	52128891	52132723	+	0.310873	1.78095
ENSG00000274066.1	MIR6514	chr11	62792702	62792771	-	0.310873	1.78095
ENSG00000181722.16	ZBTB20	chr3	114314501	115147271	-	340.304	1.79957	7.95784e-83
ENSG00000275367.1	RP11-266K4.14	chr12	8217758	8221115	+	2.58515	1.7797	0.06798
ENSG00000134571.10	MYBPC3	chr11	47331397	47352702	-	1.29376	1.77886	0.217049
ENSG00000233602.1	ERI3-IT1	chr1	44243408	44244273	-	1.72975	1.77837	0.164265
ENSG00000182814.7	FUNDC2P2	chr2	84290683	84292202	+	0.309467	1.77837
ENSG00000227034.1	RP11-234N17.1	chr1	99008218	99008474	+	0.309467	1.77837
ENSG00000230547.1	HMGB1P11	chr1	171270954	171271590	-	0.309467	1.77837
ENSG00000266101.1	RP5-906A24.2	chr17	39173290	39177503	+	0.309467	1.77837
ENSG00000179363.6	TMEM31	chrX	103710909	103714028	+	0.309964	1.77822
ENSG00000183733.6	FIGLA	chr2	70777310	70790643	-	0.309964	1.77822
ENSG00000198868.3	MTND4LP30	chr5	134928030	134928326	-	0.309964	1.77822
ENSG00000213026.4	CFL1P4	chr1	241993185	241993682	+	0.309964	1.77822
ENSG00000224789.1	AC012363.4	chr2	120174885	120216544	-	0.309964	1.77822
ENSG00000236636.2	RP11-211A18.1	chr1	227264776	227265207	-	0.309964	1.77822
ENSG00000250332.1	CTD-2272G21.2	chr5	23303565	23305143	-	0.309964	1.77822
ENSG00000267694.1	RP11-691H4.4	chr18	13461020	13470823	-	0.309964	1.77822
ENSG00000275939.1	uc_338	chr5	131440031	131440196	-	0.309964	1.77822
ENSG00000223284.1	RNU6-195P	chr19	40708055	40708163	-	1.28486	1.77705	0.244126
ENSG00000203886.4	CYP17A1-AS1	chr10	102832721	102834516	+	4.32631	1.77602	0.0178466
ENSG00000283413.1	CTB-76P12.1	chr5	159484130	159511687	-	1.28965	1.77528	0.223165
ENSG00000258011.2	HMGA1P3	chr12	110429959	110430282	-	1.28855	1.77521	0.211893
ENSG00000257613.1	LINC01481	chr12	70219132	70221862	-	1.28839	1.77493	0.22628
ENSG00000197930.12	ERO1A	chr14	52639916	52695900	-	6517.21	0.601174	2.13359e-82
ENSG00000185127.6	C6orf120	chr6	169702190	169704856	+	1507.25	0.807938	2.16606e-82
ENSG00000255847.5	RP11-167N4.2	chr11	73963657	73970287	-	3.0075	1.77178	0.0468547
ENSG00000175820.3	CCDC168	chr13	102729369	102759070	-	1.29077	1.7706	0.236177
ENSG00000271725.1	RP11-761I4.4	chr15	81303215	81309391	-	1.28013	1.76923	0.276642
ENSG00000140859.15	KIFC3	chr16	57758217	57863053	-	1693.65	0.941524	2.27184e-82
ENSG00000237220.1	AC104777.3	chr2	150566134	150568080	+	0.305967	1.76786
ENSG00000249020.1	SNORA58	chr3	131479097	131479233	-	0.305967	1.76786
ENSG00000281202.2	LINC01097	chr4	13526319	13534335	-	1.71849	1.76515	0.149305
ENSG00000134398.13	ERN2	chr16	23690309	23713500	-	0.305058	1.76423
ENSG00000207563.1	MIR23B	chr9	95085208	95085304	+	0.305058	1.76423
ENSG00000256717.1	AP000797.3	chr11	115659658	115843146	+	0.305058	1.76423
ENSG00000187715.13	KBTBD12	chr3	127915232	127987671	+	0.305364	1.76388
ENSG00000197416.4	FABP12	chr8	81524981	81531378	-	0.305364	1.76388
ENSG00000202177.1	Y_RNA	chr3	101955077	101955185	+	0.305364	1.76388
ENSG00000229155.1	RP11-528A4.2	chr3	193842560	193844024	-	0.305364	1.76388
ENSG00000232662.2	LDHBP1	chr13	113276616	113277734	+	0.305364	1.76388
ENSG00000236540.7	AC006547.13	chr22	20058030	20070569	-	0.305364	1.76388
ENSG00000239470.3	RP11-16F15.2	chr11	9660438	9660920	+	0.305364	1.76388
ENSG00000270225.1	MTCO2P22	chr5	100052859	100053539	-	0.305364	1.76388
ENSG00000276825.2	DRD4	KI270832.1	167166	170577	+	0.305364	1.76388
ENSG00000230733.2	AC092171.4	chr7	5475804	5479811	+	1.28826	1.76345	0.246933
ENSG00000233405.1	LINC01046	chr13	21234568	21235204	+	0.304562	1.76257
ENSG00000235062.4	BCRP5	chr22	20697962	20698934	-	0.304562	1.76257
ENSG00000236889.1	RP11-38J22.1	chr1	206175060	206177246	-	0.304562	1.76257
ENSG00000257754.1	RP11-650K20.2	chr12	103819610	103822085	+	0.304562	1.76257
ENSG00000233459.1	AC125238.2	chr2	203634577	203636016	-	0.30415	1.76121
ENSG00000241868.3	RN7SL434P	chr3	196397508	196397778	-	0.30415	1.76121
ENSG00000254208.1	RP11-219B4.3	chr8	85177522	85178150	-	0.30415	1.76121
ENSG00000258555.6	SPECC1L-ADORA2A	chr22	24270898	24442356	+	0.30415	1.76121
ENSG00000054219.10	LY75	chr2	159803355	159904749	-	0.304455	1.76112
ENSG00000182613.1	OR2V2	chr5	181154943	181155890	+	0.304455	1.76112
ENSG00000183148.6	ANKRD20A2	chr9	40223285	40266392	+	0.304455	1.76112
ENSG00000199347.1	RNU5E-1	chr1	11908152	11908271	+	0.304455	1.76112
ENSG00000219329.1	RP11-397G5.2	chr6	110923566	110924107	+	0.304455	1.76112
ENSG00000229521.2	MYCBP2-AS2	chr13	77080511	77081190	-	0.304455	1.76112
ENSG00000230941.1	AC002386.1	chr7	109322320	109326315	-	0.304455	1.76112
ENSG00000244086.1	RPS20P35	chr17	38855314	38855670	+	0.304455	1.76112
ENSG00000252339.1	RNU6-1061P	chr16	71563430	71563528	-	0.304455	1.76112
ENSG00000207274.1	SNORA70	chr2	214846947	214847081	+	0.303653	1.75961
ENSG00000215186.6	GOLGA6B	chr15	72654738	72666394	+	0.303653	1.75961
ENSG00000222266.1	RNU6-757P	chr5	134715483	134715582	+	0.303653	1.75961
ENSG00000255301.1	RP11-624G17.3	chr11	57476493	57477534	-	0.303653	1.75961
ENSG00000258620.1	RP11-362L22.1	chr14	100406599	100407613	+	0.303653	1.75961
ENSG00000259267.2	RP11-432J9.6	chr10	70939053	70955641	+	0.303653	1.75961
ENSG00000279527.1	RP11-83B20.2	chr12	124529722	124530228	-	0.303653	1.75961
ENSG00000257043.1	RP11-137N23.1	chr11	18665050	18665548	+	0.303958	1.75961
ENSG00000270813.2	NANOGNBP3	chrX	101337725	101338289	-	0.303958	1.75961
ENSG00000264384.2	RN7SL431P	chr1	154166245	154166549	-	1.7134	1.75879	0.151792
ENSG00000256125.1	RP5-944M2.4	chr12	126458462	126458792	-	0.303241	1.75797
ENSG00000162728.4	KCNJ9	chr1	160081570	160090563	+	0.303156	1.75788
ENSG00000162877.12	PM20D1	chr1	205828022	205850132	-	0.303156	1.75788
ENSG00000188710.2	QRFP	chr9	130892702	130896812	-	0.303156	1.75788
ENSG00000212190.1	RNU6-298P	chr17	30861843	30861938	+	0.303156	1.75788
ENSG00000243986.2	ENO1P3	chr3	124862094	124863317	-	0.303156	1.75788
ENSG00000258080.1	ARHGAP42P4	chr14	19688261	19691194	+	0.303156	1.75788
ENSG00000265559.2	RN7SL652P	chr11	47557534	47557833	-	0.303156	1.75788
ENSG00000233010.1	RPEP4	chr22	29608900	29609501	+	0.302744	1.75651
ENSG00000236226.1	RP11-645N11.3	chr7	103030104	103031354	+	0.302744	1.75651
ENSG00000260619.1	RP11-775C24.3	chr15	80990804	80993258	-	0.302744	1.75651
ENSG00000262265.1	RP5-867C24.4	chr17	47161075	47162064	-	0.302744	1.75651
ENSG00000275924.1	MIR6807	chr19	58550285	58550376	+	0.302744	1.75651
ENSG00000150681.9	RGS18	chr1	192158457	192185815	+	0.302247	1.75485
ENSG00000207248.1	RNU6-1005P	chr16	21642054	21642160	+	0.302247	1.75485
ENSG00000237748.1	UQCRBP1	chrX	56737242	56737577	-	0.302247	1.75485
ENSG00000254943.1	RP11-664I21.6	chr11	124891304	124892126	+	0.302247	1.75485
ENSG00000264164.1	RP11-640N20.6	chr17	32083179	32097065	+	0.302247	1.75485
ENSG00000266924.1	RP11-154H12.2	chr18	79787121	79791432	+	0.302247	1.75485
ENSG00000258823.1	CTD-2555K7.3	chr14	22723476	22726572	-	0.30175	1.75251
ENSG00000279609.1	RP11-235C23.6	chr9	105656369	105657989	+	0.30175	1.75251
ENSG00000271746.1	RP1-202O8.3	chr1	6393555	6394391	+	1.71195	1.75107	0.163942
ENSG00000275636.1	RP11-521C20.5	chr15	40078892	40079347	+	2.13179	1.75106	0.116049
ENSG00000227060.6	LINC00629	chrX	134549973	134559923	+	1.6919	1.74959	0.15421
ENSG00000258404.1	RP11-1029J19.5	chr14	101634454	101731108	-	1.71393	1.74856	0.169645
ENSG00000146376.10	ARHGAP18	chr6	129576132	129710225	-	655.68	1.10865	4.79317e-82
ENSG00000188107.14	EYS	chr6	63719980	65707225	-	1.6863	1.74631	0.162742
ENSG00000147262.3	GPR119	chrX	130384440	130385447	-	0.299053	1.74372
ENSG00000174776.10	WDR49	chr3	167478684	167653983	-	0.299053	1.74372
ENSG00000224403.1	DPPA2P3	chr3	193993331	193993985	-	0.299053	1.74372
ENSG00000233416.1	AC012065.5	chr2	20606280	20606654	-	0.299053	1.74372
ENSG00000241679.2	RP11-80H8.4	chr3	143123362	143131893	+	0.299053	1.74372
ENSG00000249310.2	APOBEC3B-AS1	chr22	38991559	38998209	-	0.299053	1.74372
ENSG00000251621.1	AC009487.5	chr2	161424015	161428774	+	0.299053	1.74372
ENSG00000253539.1	RP11-402L5.1	chr8	99796615	99799187	-	0.299053	1.74372
ENSG00000134020.7	PEBP4	chr8	22713251	23000000	-	1.68016	1.74269	0.165548
ENSG00000200345.2	RNU6-485P	chr12	7118785	7118891	+	0.298144	1.7423
ENSG00000206168.1	Z69890.1	chr16	231134	231472	+	0.298144	1.7423
ENSG00000228986.1	RP13-228J13.8	chrX	155292169	155293432	+	0.298144	1.7423
ENSG00000229971.1	RP5-1119A7.10	chr22	36552165	36552700	+	0.298144	1.7423
ENSG00000254328.1	CTC-308K20.4	chr5	172986680	172987198	+	0.298144	1.7423
ENSG00000258016.1	HIGD1AP1	chr12	53142053	53142327	+	0.298144	1.7423
ENSG00000261143.1	ADAMTS7P3	chr15	77976042	77993057	+	0.298144	1.7423
ENSG00000268112.1	CTD-3149D2.4	chr19	17727840	17734513	-	0.298144	1.7423
ENSG00000169903.6	TM4SF4	chr3	149473974	149503281	+	0.298449	1.74083
ENSG00000207380.1	Y_RNA	chr20	5964538	5964650	+	0.298449	1.74083
ENSG00000230427.1	RP11-313A24.1	chr1	95061596	95067545	+	0.298449	1.74083
ENSG00000238193.1	RP11-555H23.1	chrX	5305714	5307128	-	0.298449	1.74083
ENSG00000242083.2	RPL7AP31	chr4	56356135	56356932	+	0.298449	1.74083
ENSG00000166959.7	MS4A8	chr11	60699574	60715811	+	0.297647	1.74076
ENSG00000178982.9	EIF3K	chr19	38619082	38636955	+	0.297647	1.74076
ENSG00000223787.2	RP4-593M8.1	chr1	92580476	92580821	-	0.297647	1.74076
ENSG00000252587.1	RNA5SP422	chr16	35754923	35755033	+	0.297647	1.74076
ENSG00000275519.1	MIR6804	chr19	55230885	55230952	-	0.297647	1.74076
ENSG00000278914.1	KB-1517D11.3	chr8	98391401	98391514	-	0.297647	1.74076
ENSG00000279221.1	RP11-543H23.1	chr18	69659837	69663413	+	0.297647	1.74076
ENSG00000143375.14	CGN	chr1	151510510	151538692	+	967.457	0.869583	1.16883e-81
ENSG00000170175.10	CHRNB1	chr17	7445061	7457707	+	850.949	1.0038	1.28941e-81
ENSG00000153923.10	CLCA3P	chr1	86634273	86655376	+	1.68304	1.73827	0.164597
ENSG00000201586.1	RNU6-593P	chr11	17115652	17115763	-	0.296738	1.73796
ENSG00000248466.1	RP11-640B6.1	chr4	36065060	36065726	-	0.296738	1.73796
ENSG00000249085.1	CTD-2631K10.1	chr5	72794405	72816565	-	0.296738	1.73796
ENSG00000261752.1	AGGF1P8	chr16	35258630	35259629	+	0.296738	1.73796
ENSG00000201643.1	SNORA14A	chr7	75943782	75943916	+	0.297235	1.73759
ENSG00000227726.1	AP001271.3	chr11	70477277	70477592	-	0.297235	1.73759
ENSG00000251211.1	RP11-889L3.4	chr5	178165702	178166562	+	0.297235	1.73759
ENSG00000197585.9	AC107218.3	chr2	214250040	214684246	-	0.296241	1.73421
ENSG00000234213.1	FHP1	chr13	42255873	42256575	+	0.296241	1.73421
ENSG00000260469.2	C15orf59-AS1	chr15	73752317	73770613	+	0.296241	1.73421
ENSG00000280436.1	bP-2171C21.2	chr21	9053122	9059060	+	0.296241	1.73421
ENSG00000196159.11	FAT4	chr4	125316399	125492932	+	769.876	1.22331	1.94244e-81
ENSG00000257534.1	RP11-834C11.10	chr12	54162065	54164452	-	2.94464	1.72335	0.0679822
ENSG00000001626.14	CFTR	chr7	117465784	117715971	+	0.292138	1.71983
ENSG00000157330.9	C1orf158	chr1	12746215	12763699	+	0.292138	1.71983
ENSG00000207980.1	MIR23A	chr19	13836587	13836659	-	0.292138	1.71983
ENSG00000210181.1	RNU6ATAC4P	chr3	36968191	36968316	-	0.292138	1.71983
ENSG00000224382.1	LINC00703	chr10	4384246	4410612	+	0.292138	1.71983
ENSG00000228847.1	ATP5G2P4	chrX	42098754	42099173	-	0.292138	1.71983
ENSG00000266931.1	RP11-1252D15.1	chr2	87055658	87055800	-	0.292138	1.71983
ENSG00000271716.1	RP11-169K17.4	chr3	11607184	11610748	+	0.292138	1.71983
ENSG00000200959.1	SNORA74A	chr5	139278781	139278978	+	2.09944	1.71964	0.137226
ENSG00000138463.8	DIRC2	chr3	122794795	122881139	+	674.418	1.05611	4.71734e-81
ENSG00000001629.9	ANKIB1	chr7	92246234	92401384	+	5627.53	0.512205	6.82599e-81
ENSG00000200332.1	Y_RNA	chr22	41648089	41648190	-	0.291229	1.71672
ENSG00000227032.1	RP11-34E5.4	chr10	96620877	96621707	-	0.291229	1.71672
ENSG00000234919.1	AC064834.3	chr2	195569628	195572970	-	0.291229	1.71672
ENSG00000241219.1	RP11-572M11.1	chr3	113050912	113063443	-	0.291229	1.71672
ENSG00000241388.4	HNF1A-AS1	chr12	120941728	120980965	-	0.291229	1.71672
ENSG00000244604.1	RP11-713H12.1	chr17	8561230	8561576	+	0.291229	1.71672
ENSG00000125430.8	HS3ST3B1	chr17	14301083	14349404	+	0.290732	1.71501
ENSG00000203897.3	SPATA42	chr1	108857217	108858524	+	0.290732	1.71501
ENSG00000214297.3	ALDOAP2	chr10	125666875	125667950	-	0.290732	1.71501
ENSG00000233045.1	AC097523.1	chr2	138278574	138279210	+	0.290732	1.71501
ENSG00000271806.1	RP5-892K4.1	chr1	2141084	2145279	-	0.290732	1.71501
ENSG00000197746.13	PSAP	chr10	71816298	71851375	-	40720.5	0.440304	7.04674e-81
ENSG00000257526.2	RP11-20E24.1	chr12	76562294	76615567	+	3.31692	1.70808	0.060261
ENSG00000181381.13	DDX60L	chr4	168356735	168537786	-	1457.87	0.850928	1.11796e-80
ENSG00000044115.20	CTNNA1	chr5	138610967	138935034	+	12130	0.456949	1.16848e-80
ENSG00000142627.12	EPHA2	chr1	16124337	16156087	-	4650.59	0.630295	1.53735e-80
ENSG00000162441.11	LZIC	chr1	9922113	9943407	-	1682.74	0.678666	1.98301e-80
ENSG00000100697.14	DICER1	chr14	95086228	95158010	-	2904.54	0.808632	1.41922e-79
ENSG00000153904.18	DDAH1	chr1	85318481	85578363	-	2279.67	0.833709	2.37629e-79
ENSG00000115310.17	RTN4	chr2	54972187	55112621	-	10197.7	0.617221	5.7484e-79
ENSG00000271913.5	RP1-111C20.4	chr6	158988178	159064925	+	3.30662	1.69229	0.0416708
ENSG00000110077.14	MS4A6A	chr11	60172014	60184666	-	0.285223	1.68984
ENSG00000182450.12	KCNK4	chr11	64291302	64300031	+	0.285223	1.68984
ENSG00000224820.2	BTF3P4	chr9	72107818	72108312	-	0.285223	1.68984
ENSG00000239917.3	RPS10P16	chr8	117523271	117524061	-	0.285223	1.68984
ENSG00000259245.1	RP11-684B21.1	chr15	36046082	36049529	+	0.285223	1.68984
ENSG00000259788.1	RP11-359K18.3	chr1	162560227	162561308	-	0.285223	1.68984
ENSG00000276255.2	RP5-881P19.7	chr1	228073909	228076550	-	0.285223	1.68984
ENSG00000065809.13	FAM107B	chr10	14518557	14774897	-	1230.68	0.830917	1.23581e-78
ENSG00000154222.14	CC2D1B	chr1	52345723	52366193	-	1563.65	0.669918	1.36023e-78
ENSG00000184470.20	TXNRD2	chr22	19875517	19941992	-	4508.45	0.64002	1.45132e-78
ENSG00000154127.9	UBASH3B	chr11	122655675	122814473	+	1943.05	0.626732	2.66e-78
ENSG00000101350.7	KIF3B	chr20	32277664	32335011	+	4788.33	0.506479	3.1182e-78
ENSG00000237515.7	SHISA9	chr16	12901620	13240413	+	654.403	1.00997	3.12624e-78
ENSG00000160818.16	GPATCH4	chr1	156594487	156601496	-	1357.84	0.788506	3.26316e-78
ENSG00000092820.17	EZR	chr6	158765741	158819412	-	9007.91	0.461884	3.42631e-78
ENSG00000049759.17	NEDD4L	chr18	58044367	58401540	+	3038.64	0.660676	4.09609e-78
ENSG00000165046.12	LETM2	chr8	38386207	38409527	+	466.068	1.36736	1.79044e-77
ENSG00000267072.2	RP11-165E7.1	chr16	5010909	5043999	+	1.21394	1.65772	0.266851
ENSG00000240311.1	LA16c-306E5.1	chr16	3496201	3496768	+	2.03407	1.65741	0.176974
ENSG00000229256.1	ST13P13	chr10	103215709	103216800	+	1.21678	1.65658	0.285705
ENSG00000278946.1	AC005609.20	chr5	140867513	140867959	-	2.0312	1.65601	0.142788
ENSG00000259683.1	RP11-182J1.14	chr15	84389729	84395903	+	2.023	1.6558	0.138738
ENSG00000251013.1	GAPDHP62	chr8	100550724	100551713	-	1.22398	1.65392	0.307516
ENSG00000143384.12	MCL1	chr1	150574551	150579738	-	8080.67	0.429741	1.85037e-77
ENSG00000184575.11	XPOT	chr12	64404350	64451127	+	4886.65	0.623391	2.1972e-77
ENSG00000078237.6	TIGAR	chr12	4307763	4354593	+	1801.79	0.712766	4.24555e-77
ENSG00000232814.2	COL4A2-AS1	chr13	110502575	110508179	-	1.22062	1.64955	0.266303
ENSG00000276772.1	CTD-2515H24.2	chr15	57553955	57555680	+	1.21355	1.64721	0.282687
ENSG00000229832.1	RP11-384C4.2	chr1	212357418	212358353	+	1.21152	1.64704	0.27031
ENSG00000232284.7	GNG12-AS1	chr1	67832303	68202987	+	2.43099	1.64627	0.0915082
ENSG00000257639.1	CTB-31N19.2	chr16	21532945	21550373	-	3.63962	1.64608	0.0395764
ENSG00000185523.6	SPATA45	chr1	212830141	212847649	-	0.522935	1.64596
ENSG00000265802.2	RN7SL49P	chr13	45002150	45002447	+	1.234	1.64507	0.311869
ENSG00000250900.6	CTC-338M12.6	chr5	181195496	181203103	+	1.62627	1.64471	0.206058
ENSG00000200350.1	RNU6-1285P	chr4	154543933	154544037	-	1.6452	1.64448	0.248251
ENSG00000224302.1	RP11-302K17.3	chr10	102085476	102085730	-	1.20189	1.64397	0.261579
ENSG00000143552.9	NUP210L	chr1	153992685	154155116	-	1.60346	1.64235	0.187463
ENSG00000214914.3	RPL23AP3	chr21	36016079	36016546	-	1.20232	1.64212	0.267024
ENSG00000276945.1	CTC-436P18.5	chr5	61145846	61146376	-	1.20232	1.64212	0.267024
ENSG00000270096.1	RP11-362K14.6	chr3	169794962	169796213	+	2.01579	1.64203	0.12665
ENSG00000266437.1	MIR4746	chr19	4445978	4446048	+	1.61294	1.64033	0.215558
ENSG00000199072.3	MIRLET7F1	chr9	94176347	94176433	+	1.21964	1.63903	0.284735
ENSG00000231992.1	RP11-57H12.2	chr1	95120147	95138554	+	1.21468	1.63878	0.294656
ENSG00000228695.9	CES1P1	chr16	55760548	55794158	+	1.2149	1.63864	0.294656
ENSG00000185129.5	PURA	chr5	140107777	140125619	+	902.745	0.930594	5.70506e-77
ENSG00000249961.9	TERB1	chr16	66754976	66801620	-	1.99725	1.63782	0.143106
ENSG00000267165.1	RP11-78A19.3	chr18	11851414	11852751	-	3.63456	1.63748	0.042531
ENSG00000231769.2	RP1-8B1.4	chr6	46097093	46129706	-	4.018	1.63747	0.0283868
ENSG00000232759.1	AC002480.3	chr7	22563337	22573996	+	1.61488	1.63744	0.214141
ENSG00000169203.16	RP11-231C14.4	chr16	29483642	29505999	-	1.21105	1.63714	0.273471
ENSG00000233397.1	AC008063.3	chr2	162093429	162094854	+	1.19905	1.63584	0.274324
ENSG00000109586.11	GALNT7	chr4	173168753	173323967	+	7470.19	0.572917	1.50828e-76
ENSG00000134321.11	RSAD2	chr2	6865806	6898239	+	1.19163	1.63444	0.297112
ENSG00000010818.8	HIVEP2	chr6	142751467	142945201	-	1042.37	0.939552	7.04473e-76
ENSG00000201085.1	RNU6-173P	chr4	188121531	188121634	-	2.39944	1.63414	0.09367
ENSG00000164171.10	ITGA2	chr5	52989326	53094779	+	2972.41	1.5957	3.40109e-75
ENSG00000247775.2	SNCA-AS1	chr4	89836408	89841978	+	1.20086	1.63362	0.264742
ENSG00000261856.1	CTD-2135D7.4	chr16	14018880	14021077	-	1.60366	1.63339	0.201298
ENSG00000237813.3	AC002066.1	chr7	116238260	116499465	-	1.99472	1.63282	0.130826
ENSG00000273956.1	CTB-31N19.5	chr16	21526824	21531141	-	0.518739	1.63162
ENSG00000216331.2	HIST1H1PS1	chr6	26195554	26196633	+	2.35863	1.62937	0.14587
ENSG00000185885.15	IFITM1	chr11	313506	315272	+	3.18948	1.62828	0.0649525
ENSG00000268095.1	ZNF649-AS1	chr19	51888025	51900463	+	1.58909	1.62772	0.194523
ENSG00000144407.9	PTH2R	chr2	208359714	208854503	+	0.514359	1.62768
ENSG00000276276.4	ARL17B	KI270908.1	977173	1099388	-	0.514806	1.62767
ENSG00000151615.3	POU4F2	chr4	146638893	146642474	+	0.517251	1.62681
ENSG00000279881.1	RP11-513O13.1	chr8	48428143	48431041	-	0.51783	1.6268
ENSG00000269653.1	CTB-102L5.7	chr19	38184376	38186265	+	0.520103	1.62675
ENSG00000271749.1	RP11-269G24.7	chr17	63393355	63393586	+	0.823605	1.62653	0.403997
ENSG00000251002.7	AE000661.37	chr14	22380680	22482959	-	0.514772	1.62584
ENSG00000278035.1	RP11-234K24.6	chr20	36233851	36234297	+	0.519606	1.62575
ENSG00000224722.3	RP11-255B23.1	chr8	127086263	127087510	-	0.513366	1.62548
ENSG00000248079.2	DPH6-AS1	chr15	35546195	35859001	+	1.19706	1.62545	0.299597
ENSG00000134376.14	CRB1	chr1	197268204	197478455	+	1.19382	1.6253	0.302605
ENSG00000254141.1	RP11-642D21.1	chr8	105669991	105679031	+	1.98056	1.62485	0.185711
ENSG00000142166.12	IFNAR1	chr21	33324477	33359862	+	1815.49	0.6404	5.05493e-75
ENSG00000249231.7	CASC16	chr16	52552090	52652105	-	0.813779	1.62421	0.391
ENSG00000214019.2	RP6-218J18.2	chrX	44029332	44030921	+	0.518697	1.62392
ENSG00000236106.1	AC010729.2	chr2	5726449	5730342	+	0.814191	1.62334	0.372285
ENSG00000233656.1	RP11-716O23.1	chr6	11417350	11481239	+	0.820562	1.62328	0.371668
ENSG00000149124.10	GLYAT	chr11	58640426	58731974	-	0.816448	1.62298	0.366832
ENSG00000246366.6	LACTB2-AS1	chr8	70608577	70663279	+	0.813605	1.62242	0.391463
ENSG00000259631.1	RP11-557C18.4	chr8	122977026	122985629	-	0.814545	1.62229	0.391391
ENSG00000108854.15	SMURF2	chr17	64542295	64662068	-	3565.75	0.500222	7.15335e-75
ENSG00000227040.4	RP11-533F5.2	chr4	56760919	56761485	-	0.814463	1.62129	0.367479
ENSG00000255060.1	RP11-219O3.2	chr11	36425447	36426122	-	1.19518	1.62093	0.307165
ENSG00000182648.11	LINC01006	chr7	156472196	156640654	-	0.509866	1.61846
ENSG00000257880.1	RP11-769N19.2	chr12	62139999	62145643	-	0.810492	1.61612	0.369423
ENSG00000262312.2	LA16c-390H2.4	chr16	3542739	3545785	+	0.814748	1.6161	0.36908
ENSG00000271858.5	CYB561D2	chr3	50365334	50368197	+	0.807006	1.61567	0.41639
ENSG00000170748.6	RBMXL2	chr11	7089027	7090900	+	0.809863	1.61552	0.369626
ENSG00000236152.1	MRPS36P1	chr3	6773037	6773343	-	0.813648	1.6153	0.393721
ENSG00000172799.5	ZBTB8OSP2	chr2	231433923	231434426	-	0.810657	1.61487	0.394203
ENSG00000237264.4	FTH1P11	chr8	81521682	81522232	-	0.813616	1.61455	0.369559
ENSG00000213411.2	RBM22P2	chr13	30539597	30543461	-	0.508957	1.61449
ENSG00000226645.1	AP006216.10	chr11	116773389	116774205	+	0.51094	1.61447
ENSG00000237548.1	TTLL11-IT1	chr9	121884636	121963719	-	0.513792	1.61443
ENSG00000222588.1	SNORA19	chr10	119060983	119061111	-	0.509263	1.61436
ENSG00000227038.3	GTF2IP7	chr7	76090431	76108779	-	0.509709	1.61436
ENSG00000264078.1	RP11-73M7.9	chr1	31644694	31649371	+	0.81498	1.61428	0.393876
ENSG00000235840.1	AC012363.13	chr2	120319007	120326298	+	0.807705	1.61397	0.370336
ENSG00000248966.1	BCLAF1P1	chr5	110948029	110950780	-	0.809086	1.61379	0.356499
ENSG00000267765.1	CTD-3193K9.3	chr17	42683187	42699466	-	0.806797	1.61287	0.370704
ENSG00000172260.14	NEGR1	chr1	71395940	72282734	-	1352.72	0.82385	8.97218e-75
ENSG00000259185.1	RP11-56B16.4	chr15	51908902	51909642	-	0.508048	1.61265
ENSG00000259075.6	POC1B-GALNT4	chr12	89519408	89526262	-	0.51061	1.61262
ENSG00000269096.6	CT45A3	chrX	135759846	135768191	-	0.5088	1.61252
ENSG00000066336.11	SPI1	chr11	47354860	47378576	-	0.510337	1.6125
ENSG00000186743.2	TPI1P3	chr6	116038756	116039495	+	0.510337	1.6125
ENSG00000231925.11	TAPBP	chr6	33299694	33314387	-	0.507139	1.61232
ENSG00000200731.1	RNU1-124P	chr8	43073474	43073618	+	0.509123	1.6123
ENSG00000259124.1	RP11-187O7.3	chr14	76495363	76726712	-	0.50984	1.61149
ENSG00000259592.1	PRELID1P4	chr15	35121573	35122084	-	0.50984	1.61149
ENSG00000252206.1	RNU7-40P	chr12	56352387	56352450	-	0.507055	1.61063
ENSG00000274177.1	LLNLR-284B4.1	chr19	1010221	1010907	+	0.511889	1.61058
ENSG00000109193.10	SULT1E1	chr4	69810780	69860152	-	0.510113	1.61039
ENSG00000233469.1	ST6GALNAC4P1	chr13	19818121	19818619	-	0.509204	1.60977
ENSG00000218416.4	PP14571	chr2	240449315	240456714	-	0.804486	1.60896	0.390267
ENSG00000225951.1	ODF2-AS1	chr9	128468957	128473012	-	0.806164	1.60888	0.377916
ENSG00000204536.13	CCHCR1	chr6	31142439	31158238	-	0.506146	1.60878
ENSG00000264930.1	RP11-846F4.10	chr17	22606388	22606703	+	0.506146	1.60878
ENSG00000260510.1	AC004381.7	chr16	20743663	20766620	-	0.508129	1.60877
ENSG00000213579.3	RP4-595K12.1	chr1	75582099	75582555	+	0.510981	1.60874
ENSG00000260459.2	FTLP14	chr16	68822587	68823070	+	0.802999	1.60756	0.372562
ENSG00000095585.16	BLNK	chr10	96191702	96271587	-	0.80281	1.60664	0.378856
ENSG00000258689.1	LINC01269	chr14	70698698	70712153	+	1.1625	1.60604	0.332427
ENSG00000259154.1	DUX4L17	chrY	11314921	11316187	+	0.79961	1.60596	0.391586
ENSG00000154099.17	DNAAF1	chr16	84145287	84178767	+	4.7602	1.6058	0.0274861
ENSG00000265178.1	MIR4728	chr17	39726495	39726561	+	0.800485	1.60553	0.391586
ENSG00000153820.12	SPHKAP	chr2	227979950	228181645	-	0.80651	1.60531	0.391008
ENSG00000268375.1	CTD-2568A17.8	chr19	50792685	50793584	-	0.801404	1.6049	0.379335
ENSG00000250803.6	CTC-441N14.4	chr5	122129622	122183949	+	0.502596	1.60139
ENSG00000259388.1	CTD-2647E9.1	chr15	49794246	49796097	+	0.802509	1.60132	0.431504
ENSG00000188554.13	NBR1	chr17	43170481	43211689	+	4383.48	0.586479	1.3057e-74
ENSG00000263179.1	HNRNPCP4	chr16	11242653	11243552	+	0.799853	1.60088	0.408662
ENSG00000248719.1	RP11-377G16.2	chr4	80183280	80190169	-	0.50372	1.60042
ENSG00000229642.1	AC027119.1	chr3	5962842	6124120	+	0.502348	1.60036
ENSG00000181819.14	KCTD9P2	chrX	105405647	105407039	+	0.504331	1.60036
ENSG00000246250.2	RP11-613D13.5	chr11	43829709	43880726	-	0.504331	1.60036
ENSG00000225338.1	RPL23AP18	chr1	212309051	212309518	-	0.798944	1.59983	0.400022
ENSG00000235629.1	AC090952.5	chr3	14648194	14649432	-	0.502042	1.59982
ENSG00000251520.1	RP11-46A10.6	chr1	180964511	180965909	+	0.504026	1.59982
ENSG00000226963.1	AC078883.4	chr2	172427774	172428603	-	0.503223	1.5992
ENSG00000236772.1	RP5-1184F4.5	chr20	32449755	32453607	+	0.506075	1.5992
ENSG00000260173.1	RP11-2I17.4	chr15	72140504	72155459	-	0.506075	1.5992
ENSG00000229107.2	ABHD17AP4	chr22	20667836	20670984	-	0.797844	1.59896	0.362418
ENSG00000239701.1	RP3-461F17.1	chr12	7032108	7032398	+	0.501546	1.59889
ENSG00000263603.1	CTD-2349P21.5	chr17	30729469	30731202	+	0.504107	1.59889
ENSG00000226741.1	CTA-929C8.6	chr22	27310651	27317456	+	0.50638	1.59889
ENSG00000267282.1	CTB-129P6.4	chr19	44882027	44890876	-	0.79592	1.59862	0.400576
ENSG00000199530.1	Y_RNA	chr4	82944738	82944845	-	0.503117	1.59824
ENSG00000225948.2	RP11-554I8.1	chr10	6618716	6625346	+	0.503695	1.59824
ENSG00000232220.2	AC008440.5	chr19	53874626	53876049	-	0.503695	1.59824
ENSG00000265000.1	RP11-453A12.1	chr17	62808500	62836371	+	0.505968	1.59824
ENSG00000224155.2	RP11-700P18.2	chr7	56304678	56305526	-	0.502726	1.5982
ENSG00000224568.1	AC096669.3	chr2	107529487	107556326	+	0.502726	1.5982
ENSG00000260452.1	TPRKBP2	chr16	28111173	28111647	-	0.798149	1.59777	0.400576
ENSG00000130812.10	ANGPTL6	chr19	10092338	10102796	-	0.502314	1.59735
ENSG00000214012.4	KRT18P38	chr6	19612755	19614036	+	0.502314	1.59735
ENSG00000227183.3	HDGFP1	chrX	131646639	131646890	+	0.500778	1.59735
ENSG00000262456.1	RP1-59D14.1	chr17	2384847	2386664	+	0.797432	1.59732	0.400737
ENSG00000004468.12	CD38	chr4	15778275	15853230	+	0.503199	1.5972
ENSG00000263887.6	RP11-51L5.5	chr17	62282387	62297026	-	0.503199	1.5972
ENSG00000147571.4	CRH	chr8	66176382	66178725	-	0.505472	1.5972
ENSG00000261392.1	RP11-473I1.6	chr16	9068554	9072412	+	4.70243	1.59629	0.0164786
ENSG00000253047.1	SNORA40	chr1	150600539	150600659	-	0.801563	1.59623	0.3944
ENSG00000234473.1	ZNF101P2	chr1	192993449	192994677	-	0.502702	1.59621
ENSG00000259926.1	RP11-44F14.5	chr16	53448748	53449590	+	0.500587	1.59621
ENSG00000225298.5	LINC00113	chr21	27722379	27751233	+	0.500366	1.59613
ENSG00000140945.16	CDH13	chr16	82626803	83800640	+	2210.37	0.616406	1.48656e-74
ENSG00000187134.13	AKR1C1	chr10	4963253	4983283	+	95.6598	4.07169	2.32928e-74
ENSG00000100852.12	ARHGAP5	chr14	32076114	32159728	+	4550.64	0.554987	2.71147e-74
ENSG00000248113.2	RP11-791G16.4	chr4	82580117	82581384	-	0.504257	1.59521
ENSG00000133706.17	LARS	chr5	146113038	146182660	-	5180.52	0.501173	3.09673e-74
ENSG00000119537.15	KDSR	chr18	63327726	63367510	-	1201.82	0.749026	6.80181e-74
ENSG00000189030.9	VHLL	chr1	156298624	156299299	-	0.793228	1.5916	0.402728
ENSG00000230528.7	NOS2P3	chr17	20436337	20447249	+	0.792624	1.59131	0.384921
ENSG00000266578.1	RP11-838N2.5	chr18	3284145	3327292	+	0.793805	1.5912	0.378885
ENSG00000225187.1	AC073283.7	chr2	47067822	47071204	+	0.794302	1.59077	0.39673
ENSG00000181690.7	PLAG1	chr8	56160904	56211324	-	838.979	1.02785	6.96319e-74
ENSG00000093072.15	CECR1	chr22	17178790	17221989	-	0.788946	1.58955	0.385999
ENSG00000279942.1	RP1-153P14.7	chr6	37567716	37571460	+	0.789053	1.58944	0.397817
ENSG00000221261.1	MIR1208	chr8	128150116	128150188	+	0.501475	1.58856
ENSG00000207839.1	MIR33B	chr17	17813836	17813931	-	0.497714	1.58761
ENSG00000273302.1	RP11-493E12.2	chr2	61199979	61200769	+	0.496178	1.5876
ENSG00000226661.1	RP5-1139I1.2	chrX	119356301	119393595	-	0.49802	1.58748
ENSG00000241829.1	RPL21P54	chr5	34883057	34883520	+	0.497796	1.58659
ENSG00000235049.1	LINC00940	chr12	1929202	1936574	-	0.497217	1.58659
ENSG00000257000.1	RP13-820C6.2	chr12	132077803	132080460	-	0.497217	1.58659
ENSG00000269924.1	RP11-697N18.4	chr8	47527397	47528148	+	0.495234	1.58657
ENSG00000115085.13	ZAP70	chr2	97713560	97739862	+	0.784623	1.58593	0.405603
ENSG00000197880.8	MDS2	chr1	23581495	23640568	+	0.496887	1.58584
ENSG00000233623.2	PGAM1P11	chr1	10058671	10059648	+	0.496887	1.58584
ENSG00000267125.2	CTB-31O20.6	chr19	1852382	1853622	+	0.496887	1.58584
ENSG00000228546.2	CTA-313A17.3	chr7	102337316	102339115	+	0.494772	1.58582
ENSG00000234478.1	RP11-275I14.4	chr1	226148003	226155071	+	0.494326	1.58581
ENSG00000231817.7	LINC01198	chr13	46455135	46486506	-	0.497384	1.58575
ENSG00000164112.12	TMEM155	chr4	121758933	121765427	-	0.496805	1.58575
ENSG00000249258.2	RP11-468H14.2	chr8	17131181	17149789	+	3.91686	1.58574	0.0338557
ENSG00000277047.4	RP11-108H9.1	chr13	54940843	54986719	+	0.495269	1.58574
ENSG00000100941.8	PNN	chr14	39175183	39183218	+	3149.39	0.549833	2.39523e-73
ENSG00000238117.1	AP004372.1	chr11	131877680	131897108	-	0.497193	1.58461
ENSG00000179454.13	KLHL28	chr14	44924319	45042322	-	1086.7	0.971335	3.77107e-73
ENSG00000278626.1	RP11-467L19.16	chr15	20642799	20643448	-	0.498252	1.5829
ENSG00000075290.7	WNT8B	chr10	100463041	100483744	+	0.498748	1.58235
ENSG00000272161.1	RP4-713A8.1	chr1	2326201	2326693	-	0.495897	1.58232
ENSG00000255931.1	RP11-286N22.10	chr11	61496440	61500076	+	0.494903	1.58184
ENSG00000261773.1	WI2-89031B12.1	chrX	154517840	154518631	-	3.5123	1.58171	0.0404672
ENSG00000170017.12	ALCAM	chr3	105366909	105576900	+	14809.8	0.686473	8.59437e-73
ENSG00000184584.12	TMEM173	chr5	139475534	139482935	-	240.475	1.57142	1.08873e-72
ENSG00000269487.1	CTB-174O21.2	chr19	46728603	46732700	+	0.787222	1.58113	0.43646
ENSG00000163811.11	WDR43	chr2	28894643	28948222	+	3018.83	0.601161	1.28738e-72
ENSG00000267076.1	CCDC58P3	chr18	12211378	12211807	+	0.78065	1.57835	0.408408
ENSG00000267142.1	CTD-3162L10.5	chr19	36421536	36422534	+	0.489263	1.57304
ENSG00000225907.1	RPS27P16	chr7	30167804	30168004	+	0.491708	1.5728
ENSG00000276641.1	MIR6769A	chr16	4671318	4671390	+	0.491708	1.5728
ENSG00000121350.15	PYROXD1	chr12	21437615	21471252	+	506.54	1.06359	2.0156e-72
ENSG00000164037.16	SLC9B1	chr4	102885048	103019739	-	3.10376	1.57271	0.0591881
ENSG00000137948.18	BRDT	chr1	91949371	92014426	+	0.488766	1.57201
ENSG00000137310.11	TCF19	chr6	31158542	31167159	+	0.48832	1.572
ENSG00000234161.1	PABPC5-AS1	chrX	91414878	91434999	-	0.48832	1.572
ENSG00000251537.4	RP11-385D13.1	chr17	15571491	15651653	-	2.71686	1.57178	0.0934107
ENSG00000148677.6	ANKRD1	chr10	90912096	90921276	-	6393.99	0.594584	2.3547e-72
ENSG00000143164.15	DCAF6	chr1	167935783	168075843	+	3885.98	0.608446	3.53624e-72
ENSG00000226017.2	PRICKLE2-AS3	chr3	64187544	64200965	+	2.69912	1.5703	0.0901454
ENSG00000261611.5	AC010547.9	chr16	71447600	71489311	-	0.489122	1.57026
ENSG00000250412.1	KLHL2P1	chr4	119334329	119378233	+	0.492246	1.57022
ENSG00000250274.1	CTB-114C7.4	chr5	170308701	170312716	-	0.489394	1.57017
ENSG00000088812.17	ATRN	chr20	3471040	3651122	+	3012.31	0.600458	3.98025e-72
ENSG00000171206.13	TRIM8	chr10	102644496	102658407	+	1389.31	0.780698	7.04528e-72
ENSG00000164828.17	SUN1	chr7	816615	896435	+	6507.84	0.418207	2.75917e-71
ENSG00000258875.5	CTD-2547L24.3	chr14	91242759	91252211	+	2.69294	1.56939	0.0955834
ENSG00000175832.12	ETV4	chr17	43527844	43579620	-	2300.2	0.583897	4.06296e-71
ENSG00000183607.9	GKN2	chr2	68945232	68952970	-	0.489891	1.56869
ENSG00000132294.14	EFR3A	chr8	131904088	132013642	+	6991.75	0.467078	4.4357e-71
ENSG00000178031.16	ADAMTSL1	chr9	17906563	18910950	+	378.399	1.27228	5.02437e-71
ENSG00000227911.3	RP11-141M1.1	chr13	33333679	33335277	-	0.486914	1.56639
ENSG00000273419.1	RP4-751H13.7	chr7	149858400	149862492	-	2.70714	1.56456	0.0856344
ENSG00000170832.12	USP32	chr17	60179094	60422470	-	4798.79	0.547606	5.0927e-71
ENSG00000122861.15	PLAU	chr10	73909177	73917497	+	1634.37	0.654332	6.3227e-71
ENSG00000183696.13	UPP1	chr7	48088628	48108733	+	1444.75	0.911261	6.84063e-71
ENSG00000170456.15	DENND5B	chr12	31382223	31591097	-	2028.4	0.646566	9.52796e-71
ENSG00000145936.8	KCNMB1	chr5	170374671	170389677	-	2.30909	1.55893	0.120133
ENSG00000182901.16	RGS7	chr1	240775515	241357230	-	221.281	1.67789	1.005e-70
ENSG00000266320.1	MIR3909	chr22	35335640	35335758	+	0.482811	1.55606
ENSG00000215197.4	PGAM4P1	chrX	54671985	54672638	+	0.486737	1.55409
ENSG00000134545.13	KLRC1	chr12	10442264	10454685	-	0.482349	1.55397
ENSG00000224652.1	LINC00885	chr3	196142636	196160890	+	1.95282	1.55277	0.228375
ENSG00000066422.4	ZBTB11	chr3	101648889	101677495	-	1645.22	0.762167	2.19759e-70
ENSG00000273106.1	RP11-559M23.1	chr2	44167625	44168859	-	1.92852	1.552	0.175859
ENSG00000222041.10	LINC00152	chr2	87455368	87606805	+	1286.19	0.783694	3.43452e-70
ENSG00000163661.3	PTX3	chr3	157436789	157443628	+	263.39	1.85419	7.63703e-70
ENSG00000201217.1	Y_RNA	chr3	152449272	152449384	+	1.93663	1.55164	0.175443
ENSG00000140545.14	MFGE8	chr15	88898683	88913411	-	7174.66	0.494239	1.07524e-69
ENSG00000264660.2	RP11-381P6.1	chr17	20963722	20980238	+	4.2154	1.54937	0.034647
ENSG00000171533.11	MAP6	chr11	75586918	75669120	-	6.13646	1.54607	0.0115115
ENSG00000255052.4	FAM66D	chr8	12115782	12177550	+	1.90532	1.54147	0.176972
ENSG00000150995.18	ITPR1	chr3	4493348	4847840	+	689.563	1.05768	1.15348e-69
ENSG00000142279.12	WTIP	chr19	34481638	34512304	+	906.797	0.943547	3.37346e-69
ENSG00000283529.1	RP4-791K14.2	chr20	49318337	49441654	+	2.27059	1.53889	0.137678
ENSG00000271752.1	RP11-269M20.3	chr5	50662859	50663266	-	1.53572	1.53681	0.272085
ENSG00000180694.13	TMEM64	chr8	90621995	90791632	-	1176.37	0.889189	1.57423e-68
ENSG00000214289.2	RPL39P5	chr3	134351852	134356561	-	1.90326	1.53648	0.214735
ENSG00000150054.18	MPP7	chr10	28050993	28334486	-	1388.87	0.832463	2.34393e-68
ENSG00000109705.7	NKX3-2	chr4	13540830	13545050	-	205.592	2.04882	3.56231e-68
ENSG00000273245.1	RP11-434P11.2	chr2	73750256	73750786	-	1.87786	1.53179	0.189428
ENSG00000167522.14	ANKRD11	chr16	89267627	89490561	-	3198.49	0.512451	4.84948e-68
ENSG00000163818.16	LZTFL1	chr3	45823316	45916042	-	922.523	0.918884	5.49788e-68
ENSG00000229017.6	LINC01277	chr6	142966421	143038077	-	1.88192	1.52761	0.182643
ENSG00000276603.1	RP11-425M5.7	chr20	37526642	37527060	-	4.94571	1.52739	0.0198226
ENSG00000204876.4	AC021218.2	chr7	155962632	155966343	+	3.39886	1.52524	0.0634099
ENSG00000249915.7	PDCD6	chr5	271621	353856	+	1742.05	0.641355	6.20852e-68
ENSG00000253111.1	RP11-136O12.2	chr8	125466939	125541373	+	4.92498	1.52476	0.0278823
ENSG00000272072.1	CTA-363E19.2	chr7	107192559	107193300	-	1.51504	1.52466	0.244995
ENSG00000232046.6	AC007392.3	chr2	66574030	66730157	+	1.51899	1.52451	0.240241
ENSG00000130635.15	COL5A1	chr9	134641774	134844843	+	11341.1	0.699519	8.22017e-68
ENSG00000155096.13	AZIN1	chr8	102826357	102893864	-	6514.67	0.539285	1.11076e-67
ENSG00000107798.17	LIPA	chr10	89213569	89414557	-	1643.07	0.627715	2.30935e-67
ENSG00000273123.1	RP11-9N20.3	chr3	123715851	123716399	+	1.51145	1.52182	0.237263
ENSG00000269235.1	ZNF350-AS1	chr19	51949134	51981367	+	1.50793	1.52161	0.278096
ENSG00000273365.1	RP11-466F5.10	chr1	165706556	165707284	-	3.02324	1.51972	0.0715179
ENSG00000256849.1	RP11-405A12.1	chr12	19941521	19943018	+	1.51259	1.5181	0.227762
ENSG00000275611.1	RP11-291I6.2	chr13	110429026	110429342	+	3.40554	1.51785	0.0645053
ENSG00000185186.8	LINC00313	chr21	43462094	43479534	-	1.51716	1.51777	0.252026
ENSG00000197081.12	IGF2R	chr6	159969099	160113507	+	11878.5	0.745494	2.83605e-67
ENSG00000205269.5	TMEM170B	chr6	11538278	11583524	+	986.52	0.894614	5.89098e-67
ENSG00000248773.1	RP11-231L11.3	chr3	140972744	140973255	+	1.49814	1.51477	0.258762
ENSG00000240891.7	PLCXD2	chr3	111674676	111846447	+	1367.47	0.814079	1.10504e-66
ENSG00000178809.11	TRIM73	chr7	75395063	75410996	+	1.49431	1.51173	0.236766
ENSG00000226862.1	RP11-569A11.1	chr1	202604268	202605293	+	1.48709	1.5117	0.266055
ENSG00000184374.2	COLEC10	chr8	118995452	119106582	+	2.63306	1.50883	0.12285
ENSG00000248309.6	MEF2C-AS1	chr5	88883328	89466398	+	4.86668	1.50635	0.045343
ENSG00000277840.1	RP11-103B5.4	chr12	117002463	117003152	+	1.4862	1.50489	0.274314
ENSG00000243981.4	RP11-368M16.3	chr7	57628479	57645189	-	1.47951	1.5044	0.296303
ENSG00000145390.11	USP53	chr4	119212587	119295517	+	1383.47	0.714807	1.54652e-66
ENSG00000204455.7	TRIM51BP	chr11	89854953	89862893	+	5.24103	1.49922	0.0297104
ENSG00000121895.7	TMEM156	chr4	38966744	39032922	-	6.34696	1.49793	0.0101955
ENSG00000198754.5	OXCT2	chr1	39769523	39771348	-	2.60574	1.49745	0.103329
ENSG00000256361.1	RP11-613F22.6	chr11	18511043	18511475	-	1.48061	1.49689	0.274839
ENSG00000092295.11	TGM1	chr14	24249114	24264432	-	528.23	1.2557	5.00526e-66
ENSG00000202058.1	RN7SKP80	chr22	42565048	42565330	-	2.60349	1.49417	0.124106
ENSG00000204173.10	LRRC37A5P	chr9	111602831	111631289	-	1.12388	1.49198	0.391859
ENSG00000183691.4	NOG	chr17	56593699	56595590	+	1009.43	0.749814	7.64487e-66
ENSG00000135535.15	CD164	chr6	109366514	109382457	-	7843.63	0.597083	8.39226e-66
ENSG00000280157.1	RP11-520H14.7	chr1	228121523	228123771	+	5.95994	1.48653	0.0163147
ENSG00000118762.7	PKD2	chr4	88007668	88077777	+	1789.51	0.76245	8.79071e-66
ENSG00000166333.13	ILK	chr11	6603708	6610874	+	5682.83	0.543357	5.03364e-65
ENSG00000102893.15	PHKB	chr16	47461123	47701523	+	2541.53	0.57194	6.93706e-65
ENSG00000215007.3	DNAJA1P3	chrX	107351650	107352843	-	3.68332	1.48239	0.0543142
ENSG00000138772.12	ANXA3	chr4	78551519	78610451	+	1561.04	0.903438	1.35152e-64
ENSG00000237461.1	RP11-554F20.1	chr9	99585786	99819889	-	2.23968	1.481	0.158065
ENSG00000269463.1	RP11-727F15.13	chr11	62807682	62808063	-	1.11923	1.48059	0.336515
ENSG00000253796.1	RP11-1084E5.1	chr8	108895029	109063417	-	1.11034	1.47937	0.357793
ENSG00000116017.10	ARID3A	chr19	925781	975934	+	388.617	1.23686	2.63561e-64
ENSG00000274341.1	RP11-227G15.10	chr17	32408013	32408309	+	3.67782	1.47903	0.0517127
ENSG00000238107.1	RP11-495P10.5	chr1	148295180	148297556	+	3.67737	1.4788	0.0691701
ENSG00000243187.1	CCDC39-AS1	chr3	180680084	180700449	+	1.11434	1.47864	0.386226
ENSG00000213943.3	KRT18P17	chr3	12787393	12788671	-	3.31512	1.47772	0.0688972
ENSG00000162623.15	TYW3	chr1	74733152	74766678	+	1620.98	0.597267	3.42696e-64
ENSG00000222012.1	AC005481.5	chr7	157614023	157618765	+	5.55471	1.47613	0.0170586
ENSG00000173706.12	HEG1	chr3	124965710	125055958	-	8339.04	0.624836	4.47798e-64
ENSG00000124343.12	XG	chrX	2752050	2815927	+	1.11027	1.47598	0.344632
ENSG00000241983.3	RN7SL566P	chr19	39369153	39369448	+	2.21607	1.47547	0.163967
ENSG00000116209.11	TMEM59	chr1	54026681	54053504	-	3383.97	0.558756	4.54268e-64
ENSG00000137747.15	TMPRSS13	chr11	117900643	117929459	-	1.11793	1.47275	0.38819
ENSG00000189410.11	SH2D5	chr1	20719732	20732837	-	715.549	0.908613	5.7952e-64
ENSG00000226055.2	PAICSP1	chr9	37878116	37879493	+	2.20755	1.47121	0.177846
ENSG00000258551.5	CRAT37	chr15	91408708	91605211	+	1.09699	1.46984	0.382218
ENSG00000253877.5	LINC01608	chr8	110937690	111027433	-	1.11409	1.4697	0.374852
ENSG00000167046.4	RP11-93B14.6	chr20	62640719	62643304	-	1.11146	1.46908	0.358128
ENSG00000234369.1	TATDN1P1	chr10	63222155	63223045	+	1.10505	1.46777	0.337192
ENSG00000279770.1	LINC00552	chr13	113748511	113751089	-	2.20034	1.46679	0.146557
ENSG00000158865.12	SLC5A11	chr16	24845841	24911628	+	2.21701	1.46572	0.159689
ENSG00000260470.1	RP11-834C11.11	chr12	54145069	54147225	-	2.21134	1.46525	0.190103
ENSG00000108958.4	AC016292.3	chr17	1858039	1858446	-	1.11511	1.46524	0.36713
ENSG00000029534.19	ANK1	chr8	41653220	41896762	-	240.646	1.47921	2.00714e-63
ENSG00000186297.11	GABRA5	chr15	26866363	26949207	+	353.708	1.19989	2.9959e-63
ENSG00000267598.1	CTC-250I14.6	chr19	13153071	13154193	-	2.19701	1.46353	0.168878
ENSG00000225972.1	MTND1P23	chr1	629062	629433	+	1.10575	1.4635	0.35495
ENSG00000232892.1	RP11-267N12.1	chr1	163161675	163213023	+	1.09538	1.4623	0.369214
ENSG00000155026.16	RSPH10B	chr7	5925550	5970683	-	1.84159	1.46148	0.253819
ENSG00000234026.1	RP11-310E22.4	chr10	95228243	95231144	-	1.08897	1.45963	0.357322
ENSG00000199024.1	MIR103A2	chr20	3917494	3917571	+	2.22376	1.45939	0.234474
ENSG00000225558.1	UBE2D3P2	chr3	37134658	37135102	+	1.09203	1.45923	0.370358
ENSG00000224959.1	AC017002.2	chr2	111491943	111494811	-	2.18327	1.45849	0.159352
ENSG00000272551.1	RP11-324L17.1	chr2	176611437	176612249	-	1.08913	1.45824	0.363304
ENSG00000227467.3	LINC01537	chr11	72570660	72573229	+	1.10068	1.458	0.351981
ENSG00000251050.1	RP11-168A11.4	chr5	80019609	80019920	+	5.14481	1.45552	0.0278633
ENSG00000212163.5	SNORD91A	chr17	2330180	2330370	-	1.08312	1.45369	0.3967
ENSG00000084674.14	APOB	chr2	21001429	21044073	-	1.09794	1.45279	0.406388
ENSG00000235174.1	RPL39P3	chr6	73373108	73373263	-	4.02321	1.45182	0.0503515
ENSG00000277695.1	RP11-115D19.4	chr4	89747802	89755853	+	1.08706	1.44984	0.383522
ENSG00000169230.9	PRELID1	chr5	177303774	177306959	+	4128.06	0.560864	3.2177e-63
ENSG00000148843.13	PDCD11	chr10	103396648	103446292	+	2897.83	0.547744	4.76178e-63
ENSG00000069702.10	TGFBR3	chr1	91680343	91906335	-	710.608	1.14361	6.58899e-63
ENSG00000134013.15	LOXL2	chr8	23297189	23425328	-	7711.8	0.518681	8.05012e-63
ENSG00000274093.1	RP11-140H17.2	chr16	69632141	69632571	+	1.08671	1.44679	0.362034
ENSG00000231133.6	HAR1B	chr20	63095493	63102319	-	3.98487	1.44669	0.0542487
ENSG00000196954.13	CASP4	chr11	104942866	104969436	-	1323.59	0.790567	1.50376e-62
ENSG00000114739.13	ACVR2B	chr3	38453851	38493142	+	1475.52	0.88978	1.72298e-62
ENSG00000264595.1	RP11-94B19.5	chr18	76227990	76233387	-	3.9777	1.44332	0.0466753
ENSG00000129103.17	SUMF2	chr7	56064002	56080670	+	7079.63	0.417548	1.74538e-62
ENSG00000197879.14	MYO1C	chr17	1464098	1492812	-	12060.6	0.44608	2.6991e-62
ENSG00000124067.16	SLC12A4	chr16	67943474	67969601	-	3275.13	0.478351	3.71733e-62
ENSG00000279149.1	RP11-374F3.5	chr13	30344672	30347167	+	3.60758	1.43593	0.0812537
ENSG00000166224.16	SGPL1	chr10	70815961	70881173	+	6111.38	0.498549	6.75591e-62
ENSG00000113013.12	HSPA9	chr5	138554882	138575444	-	9633.21	0.48425	6.76993e-62
ENSG00000232155.1	AF277315.19	chrX	154605858	154605950	+	1.7994	1.43319	0.24684
ENSG00000235385.1	GS1-600G8.5	chrX	13266048	13303452	-	1.79547	1.43267	0.227459
ENSG00000154898.15	CCDC144CP	chr17	20321164	20403557	+	2.52768	1.43242	0.164597
ENSG00000276908.1	MIR7106	chr12	113159113	113159177	-	1.81463	1.43162	0.241978
ENSG00000139697.12	SBNO1	chr12	123289109	123364843	-	4137.57	0.470642	7.07261e-62
ENSG00000154359.12	LONRF1	chr8	12721894	12756073	-	697.463	0.845245	7.94381e-62
ENSG00000260643.1	RP11-303E16.8	chr16	81053665	81087651	-	1.78353	1.43065	0.233697
ENSG00000086717.18	PPEF1	chrX	18675909	18827921	+	1.78015	1.42842	0.224842
ENSG00000272031.2	ANKRD34A	chr1	145959442	145964582	-	311.587	1.4419	9.14861e-62
ENSG00000258466.5	RP11-1012A1.4	chr14	67659820	67690367	-	1.79936	1.42769	0.233377
ENSG00000130487.5	KLHDC7B	chr22	50548033	50551023	+	1.77807	1.42727	0.232729
ENSG00000131236.16	CAP1	chr1	40040233	40072649	+	14063	0.418763	1.47158e-61
ENSG00000259151.2	CAP2P1	chr14	89290205	89291594	-	1.78553	1.42671	0.25524
ENSG00000180422.3	LINC00304	chr16	89159146	89164245	+	4.31476	1.42602	0.0398604
ENSG00000196364.9	PRSS29P	chr16	1260952	1263845	-	1.80808	1.42554	0.277915
ENSG00000260743.1	RP11-255C15.3	chr3	179340322	179341887	+	2.51229	1.42526	0.14293
ENSG00000229474.6	PATL2	chr15	44665732	44711316	-	3.5887	1.42517	0.0627631
ENSG00000169905.12	TOR1AIP2	chr1	179839967	179877803	-	3436.03	0.52162	6.07722e-61
ENSG00000248323.5	LUCAT1	chr5	91303029	91314402	-	287.984	1.30252	8.19353e-61
ENSG00000160888.6	IER2	chr19	13150415	13154908	+	1560.81	0.772609	1.66728e-60
ENSG00000167996.15	FTH1	chr11	61959718	61967660	-	24504	0.440706	1.69584e-60
ENSG00000198369.9	SPRED2	chr2	65310851	65432637	-	3353.76	0.551639	1.99757e-60
ENSG00000153233.12	PTPRR	chr12	70638073	70920843	-	166.792	1.83309	2.31088e-60
ENSG00000253875.1	RP11-16P20.3	chr8	27733338	27756426	+	1.78738	1.41914	0.24118
ENSG00000109787.12	KLF3	chr4	38664196	38701042	+	2229.82	0.655956	2.59089e-60
ENSG00000264357.1	MIR4648	chr7	2527074	2527145	+	2.49719	1.41859	0.135924
ENSG00000072041.16	SLC6A15	chr12	84859488	84913615	-	465.755	0.965749	3.54173e-60
ENSG00000223117.1	RN7SKP296	chr3	190642163	190642503	+	1.79023	1.41774	0.262393
ENSG00000236323.1	BMP6P1	chr22	22185941	22186619	+	1.79556	1.41713	0.241799
ENSG00000283162.1	RP11-403F21.4	chr9	38433696	38543880	+	2.4882	1.41625	0.175966
ENSG00000261609.4	GAN	chr16	81314952	81390884	+	1012.62	0.917049	6.61251e-60
ENSG00000107036.11	RIC1	chr9	5629025	5776557	+	1701.36	0.636853	1.41839e-59
ENSG00000249464.5	LINC01091	chr4	123650267	123930406	+	5.72403	1.414	0.0159983
ENSG00000212296.1	SNORD72	chr5	40832656	40832735	-	4.99435	1.41195	0.0382467
ENSG00000164972.12	C9orf24	chr9	34379019	34397832	-	3.95068	1.40943	0.0596865
ENSG00000103351.12	CLUAP1	chr16	3500924	3539048	+	916.377	0.726396	1.47536e-59
ENSG00000173821.19	RNF213	chr17	80260866	80398786	+	5833.74	0.803065	2.05611e-59
ENSG00000087053.18	MTMR2	chr11	95832882	95925315	-	3797.75	0.513988	2.1841e-59
ENSG00000258643.5	BCL2L2-PABPN1	chr14	23306835	23325369	+	3.16278	1.39872	0.163609
ENSG00000135677.10	GNS	chr12	64713445	64759447	-	10253.3	0.364633	3.5032e-59
ENSG00000115963.13	RND3	chr2	150468195	150539011	-	2060.4	0.541402	3.65676e-59
ENSG00000119899.12	SLC17A5	chr6	73593379	73654155	-	727.086	0.88286	4.23488e-59
ENSG00000166960.16	CCDC178	chr18	32937402	33441101	-	4.60174	1.39593	0.0352306
ENSG00000090060.17	PAPOLA	chr14	96501433	96567111	+	5184.4	0.508271	8.07014e-59
ENSG00000280431.1	RP11-218I21.2	chr13	34079411	34080134	+	1.42048	1.39241	0.302633
ENSG00000163793.12	DNAJC5G	chr2	27275421	27281499	+	1.41395	1.39075	0.31949
ENSG00000161298.16	ZNF382	chr19	36604817	36634113	+	5.31619	1.39067	0.0263416
ENSG00000135045.6	C9orf40	chr9	74946581	74952886	-	629.768	0.909404	1.17219e-58
ENSG00000235582.2	RP11-448G4.2	chr1	197735636	197736107	+	1.3959	1.38536	0.342165
ENSG00000260823.1	RP11-249C24.10	chr16	56609501	56611375	-	2.1209	1.38247	0.200373
ENSG00000234106.3	RP11-288E14.2	chr11	93535468	93535816	+	1.41143	1.38198	0.295091
ENSG00000152785.6	BMP3	chr4	81030965	81057531	+	7.36475	1.3819	0.0103895
ENSG00000100739.10	BDKRB1	chr14	96255824	96268967	+	2.82105	1.38166	0.119036
ENSG00000140564.10	FURIN	chr15	90868592	90883458	+	6046.78	0.583139	1.20618e-58
ENSG00000249417.1	RP11-438D8.2	chr3	141267353	141367137	-	2.10953	1.3814	0.201503
ENSG00000258988.1	RP11-125H8.1	chr14	67199062	67200327	+	1.40467	1.38033	0.332893
ENSG00000238120.1	LINC01589	chr22	45604432	45605621	-	2.12543	1.38015	0.229628
ENSG00000071203.9	MS4A12	chr11	60492778	60507430	+	2.78472	1.3799	0.190317
ENSG00000052802.12	MSMO1	chr4	165327623	165343160	+	2659.1	0.681032	1.32095e-58
ENSG00000234722.3	LINC01287	chr7	153399920	153413963	-	4.94145	1.37883	0.0313418
ENSG00000198408.13	MGEA5	chr10	101784443	101818465	-	3924.04	0.604626	2.06449e-58
ENSG00000232901.1	CYCSP10	chr3	10000647	10000940	-	1.4008	1.37802	0.378781
ENSG00000255443.1	RP1-68D18.4	chr11	35210343	35214985	-	1.41116	1.37781	0.309924
ENSG00000207195.1	Y_RNA	chr4	40826655	40826765	-	1.40409	1.37718	0.336352
ENSG00000279162.1	CTD-3126B10.2	chr16	2592514	2594563	+	2.10614	1.37654	0.245558
ENSG00000108021.19	FAM208B	chr10	5684838	5763740	+	3634.27	0.521292	3.16067e-58
ENSG00000232633.4	CTD-2201G3.1	chr5	113323028	113437174	+	2.09233	1.37561	0.210526
ENSG00000055044.10	NOP58	chr2	202265716	202303666	+	3753.59	0.541173	3.24975e-58
ENSG00000279058.1	AGAP14P	chr10	46337224	46358714	+	2.09678	1.37463	0.182772
ENSG00000103647.12	CORO2B	chr15	68578969	68727806	+	620.235	0.889099	6.74242e-58
ENSG00000235043.3	TECRP1	chr4	86949669	86950113	-	2.09792	1.37415	0.207011
ENSG00000115295.19	CLIP4	chr2	29097705	29189643	+	3463.43	0.629298	1.32408e-57
ENSG00000278338.4	VWA8-AS1	chr13	41955808	41981565	+	1.40314	1.37322	0.353478
ENSG00000099219.13	ERMP1	chr9	5765076	5833117	-	1230.27	0.666485	1.50292e-57
ENSG00000242444.3	RP11-320N7.1	chr12	4109661	4118132	-	1.40133	1.37193	0.326124
ENSG00000186522.14	SEPT10	chr2	109542982	109614206	-	5179.2	0.548107	1.59078e-57
ENSG00000241770.1	RP11-555M1.3	chr3	157163452	157169133	+	1.39753	1.37072	0.30791
ENSG00000270020.1	RP11-463O9.9	chr16	86520383	86523897	-	5.58446	1.3702	0.0254179
ENSG00000113407.13	TARS	chr5	33440696	33469539	+	9753.35	0.469928	1.89145e-57
ENSG00000224837.1	GCSHP5	chr1	168055901	168056422	-	2.08014	1.36992	0.222569
ENSG00000145391.13	SETD7	chr4	139495941	139606699	-	3868.14	0.478964	1.92444e-57
ENSG00000272330.1	AC002044.4	chr16	73014319	73014476	-	0.716773	1.36938	0.522205
ENSG00000151365.2	THRSP	chr11	78063861	78068351	+	1.39092	1.36789	0.317781
ENSG00000182263.13	FIGN	chr2	163593396	163736012	-	1352.38	0.819366	2.76369e-57
ENSG00000185760.15	KCNQ5	chr6	72621792	73198851	+	568.7	0.88843	3.22222e-57
ENSG00000234772.1	LINC00412	chr13	27236282	27236811	-	0.717979	1.36728	0.516746
ENSG00000051108.14	HERPUD1	chr16	56932048	56944863	+	1949.78	0.533924	3.53512e-57
ENSG00000231788.4	RPL31P50	chr12	31597114	31597409	-	1.41261	1.36614	0.325144
ENSG00000281450.1	PANDAR	chr6	36673621	36675126	-	0.713302	1.36531	0.49731
ENSG00000243859.3	RPL5P17	chr5	85464434	85465310	+	0.717401	1.36526	0.496884
ENSG00000254227.1	RP11-622O11.4	chr8	125998994	126001001	-	2.09679	1.36457	0.21579
ENSG00000254486.1	RP13-631K18.2	chr11	12030875	12061785	+	0.717534	1.3643	0.502614
ENSG00000184156.15	KCNQ3	chr8	132120859	132480953	-	445.947	1.08025	3.71958e-57
ENSG00000161270.19	NPHS1	chr19	35825964	35869287	-	1.38323	1.36324	0.332817
ENSG00000138722.9	MMRN1	chr4	89879532	89954629	+	3.87065	1.36314	0.0807086
ENSG00000236591.1	RP11-162J8.3	chr6	149027700	149032573	-	0.713383	1.36242	0.498341
ENSG00000235162.8	C12orf75	chr12	105235290	105396097	+	1569.11	0.893118	4.6508e-57
ENSG00000249055.1	TBCAP3	chr4	98909537	98909848	-	0.714459	1.36154	0.48257
ENSG00000173626.9	TRAPPC3L	chr6	116494989	116545610	-	0.716285	1.36152	0.482372
ENSG00000278040.1	uc_338	chr9	75016681	75016848	-	0.716285	1.36152	0.482372
ENSG00000141367.11	CLTC	chr17	59619689	59696956	+	35527.5	0.393753	4.90639e-57
ENSG00000166396.12	SERPINB7	chr18	63752935	63805376	+	286.677	1.41541	5.10838e-57
ENSG00000057294.14	PKP2	chr12	32790745	32896840	-	2160.84	0.596637	5.66111e-57
ENSG00000283098.1	RP11-964E11.3	chr14	36320753	36656163	+	0.709106	1.35647	0.506164
ENSG00000242104.4	RP11-340E6.1	chr3	141660536	141729405	+	0.707784	1.35429	0.56168
ENSG00000206452.9	HLA-C	GL000255.2	2524181	2527552	-	0.714702	1.35422	0.521243
ENSG00000186652.9	PRG2	chr11	57386794	57390657	-	0.710262	1.35399	0.501384
ENSG00000267088.1	RP11-115N12.1	chr18	42089312	42089752	+	0.705444	1.35388	0.501869
ENSG00000235214.1	FAM83C-AS1	chr20	35285251	35285756	+	0.706388	1.35363	0.486132
ENSG00000231686.1	RP1-203P18.1	chrX	146619597	146620584	-	0.710486	1.3536	0.485717
ENSG00000279544.1	AL133243.4	chr2	32563328	32566436	+	0.711222	1.3536	0.485692
ENSG00000273165.1	RP11-1057B6.1	chr2	31852976	31853423	-	0.712759	1.35359	0.485546
ENSG00000241838.3	LA16c-3G11.7	chr22	15721486	15722608	+	1.37854	1.35338	0.389085
ENSG00000250906.1	RP11-632F7.3	chr4	40812779	40826151	+	0.707594	1.35325	0.501869
ENSG00000254270.1	ERHP1	chr7	139534240	139534549	+	0.707594	1.35325	0.501869
ENSG00000225071.1	GS1-184P14.2	chrX	24429573	24429920	-	0.711957	1.35308	0.485717
ENSG00000242100.2	RPL9P32	chr19	29956369	29956988	-	0.712535	1.35308	0.485692
ENSG00000088827.12	SIGLEC1	chr20	3686970	3707128	-	3.78949	1.35298	0.0859725
ENSG00000263648.1	RP11-471L13.3	chr17	12115547	12115885	+	0.707427	1.35293	0.486227
ENSG00000182584.4	ACTL10	chr20	33666498	33668525	+	0.708453	1.35292	0.486137
ENSG00000163577.7	EIF5A2	chr3	170888415	170908693	-	643.259	0.908407	9.06254e-57
ENSG00000248483.6	POU5F2	chr5	93733220	93741637	-	0.707239	1.35184	0.486673
ENSG00000057593.13	F7	chr13	113105788	113120681	+	0.709065	1.35183	0.486441
ENSG00000257017.8	HP	chr16	72054592	72061055	+	0.706519	1.35166	0.486811
ENSG00000272995.1	RP11-362J17.1	chr4	20766808	20767372	+	0.711932	1.35163	0.48621
ENSG00000275282.1	CFL1P5	GL339449.2	96535	97036	-	0.706742	1.35115	0.486959
ENSG00000104872.10	PIH1D1	chr19	49446298	49453497	-	1760.77	0.591349	1.40424e-56
ENSG00000115758.12	ODC1	chr2	10439968	10448504	-	9299.89	0.539063	1.78399e-56
ENSG00000156510.12	HKDC1	chr10	69220303	69267559	+	162.768	2.22018	1.9492e-56
ENSG00000118965.14	WDR35	chr2	19910260	19990131	-	777.911	0.867616	2.26016e-56
ENSG00000202347.1	RNU1-16P	chr13	113478915	113479078	-	0.704571	1.34668	0.539109
ENSG00000230912.1	RP3-508I15.10	chr22	38666508	38668750	-	0.704606	1.34589	0.531114
ENSG00000258983.2	RP11-507K2.2	chr14	88499334	88515502	+	0.701918	1.34528	0.505179
ENSG00000257918.1	RP11-482D24.3	chr12	106714924	106733066	-	2.42909	1.34527	0.181845
ENSG00000166750.9	SLFN5	chr17	35243036	35273655	+	893.592	0.748285	2.60348e-56
ENSG00000229534.1	HNRNPA1P53	chr11	5571247	5572192	-	0.69958	1.34447	0.489687
ENSG00000232615.4	CTD-2012J19.1	chr5	1614836	1616334	+	0.704414	1.34447	0.489238
ENSG00000258999.1	RP11-114N19.3	chr14	81107033	81170414	-	0.701456	1.34391	0.505765
ENSG00000050344.8	NFE2L3	chr7	26152240	26187125	+	0.702464	1.34346	0.505766
ENSG00000244346.1	RP11-531F16.3	chr3	182950783	182956307	-	0.701233	1.34312	0.477066
ENSG00000229497.1	AC005189.6	chr7	43767290	43767599	+	0.705042	1.34312	0.476664
ENSG00000272056.1	RP11-503P10.1	chr2	27053618	27054276	-	5.55408	1.34274	0.0331515
ENSG00000258626.2	COX7A2P1	chr14	67652300	67652614	-	0.701967	1.3427	0.506043
ENSG00000224906.3	RP1-102E24.9	chr12	6438498	6438852	+	0.698315	1.3427	0.527524
ENSG00000200914.1	RNA5SP435	chr17	6600944	6601051	-	0.700736	1.34251	0.490274
ENSG00000235054.3	RP5-1166F10.1	chr1	4412027	4424689	+	0.703009	1.34251	0.48997
ENSG00000120055.7	C10orf95	chr10	102449837	102451543	-	0.700324	1.34194	0.490398
ENSG00000279392.1	RP11-665C16.9	chr14	55229217	55229681	+	0.703331	1.34134	0.50621
ENSG00000171132.13	PRKCE	chr2	45651345	46187990	+	700.555	0.909946	3.00119e-56
ENSG00000227388.2	RP11-112J3.16	chr9	35772163	35790432	+	0.697712	1.34119	0.507026
ENSG00000271011.1	RP11-171I2.5	chr2	178577103	178577622	+	0.698446	1.34053	0.512673
ENSG00000105707.13	HPN	chr19	35040506	35066571	+	2.42897	1.34049	0.172975
ENSG00000197959.13	DNM3	chr1	171841498	172418466	+	339.147	1.10523	4.32075e-56
ENSG00000272247.1	RP11-379F4.9	chr3	158801257	158801935	-	3.79532	1.33945	0.0761969
ENSG00000108691.9	CCL2	chr17	34255218	34257203	+	1381.67	0.878366	4.80644e-56
ENSG00000123908.11	AGO2	chr8	140520156	140635619	-	6702.87	0.63681	5.43901e-56
ENSG00000163297.16	ANTXR2	chr4	79901149	80125454	-	689.234	0.895067	6.43938e-56
ENSG00000233906.1	RP11-315I14.2	chr9	23671788	23672399	-	2.42572	1.33821	0.179354
ENSG00000272825.1	LL21NC02-1C16.2	chr21	44936303	44936954	+	0.697041	1.33783	0.543361
ENSG00000249199.1	CTD-2139B15.5	chr5	17369225	17375577	-	286.296	1.2272	6.58985e-56
ENSG00000251155.2	SEPT14P4	chr4	118640673	118640858	+	2.41561	1.33679	0.176072
ENSG00000270035.1	RP11-338N10.2	chr1	7698303	7698872	-	0.694517	1.33558	0.530161
ENSG00000269755.1	CTD-3105H18.18	chr19	12433103	12484816	-	0.693624	1.33558	0.530226
ENSG00000252198.1	Y_RNA	chr14	58441844	58441992	+	0.69755	1.33526	0.492961
ENSG00000091409.14	ITGA6	chr2	172427354	172506282	+	5962.97	0.412399	8.61355e-56
ENSG00000252182.1	RNA5SP413	chr16	35747032	35747140	+	0.696458	1.33475	0.493193
ENSG00000267011.5	CTB-50L17.16	chr19	4457962	4471493	-	0.697053	1.33457	0.493193
ENSG00000272368.2	RP4-605O3.4	chr12	50112197	50165618	+	6.85649	1.3345	0.0145162
ENSG00000273375.1	RP11-803P9.1	chr3	197789700	197790369	+	0.691913	1.33409	0.509992
ENSG00000223495.2	RP11-763B22.7	chr1	143498785	143499102	+	0.692219	1.33395	0.509992
ENSG00000266171.1	RP11-769O8.1	chr18	735746	737459	+	0.693872	1.33329	0.494012
ENSG00000280389.1	RP11-512M8.11	chr12	122255119	122260274	-	0.692937	1.33278	0.494304
ENSG00000114349.9	GNAT1	chr3	50191612	50196516	+	0.691004	1.33272	0.51047
ENSG00000262074.6	SNORD3B-2	chr17	19063346	19064136	-	0.691416	1.33254	0.531144
ENSG00000249602.1	RP11-98D18.3	chr1	151763384	151769501	-	1.70746	1.33131	0.291454
ENSG00000251429.1	RP11-597D13.7	chr4	158270378	158278676	+	2.40027	1.32992	0.221865
ENSG00000278107.1	RP11-162A12.4	chr18	76805151	76805736	-	1.72494	1.32966	0.266277
ENSG00000246451.2	RP11-894P9.1	chr14	103682362	103684015	-	0.69211	1.32954	0.517441
ENSG00000197217.12	ENTPD4	chr8	23385783	23457695	-	3502.85	0.487491	1.74963e-55
ENSG00000267096.1	CTD-2537I9.13	chr19	55670632	55672069	+	7.53952	1.32866	0.0147862
ENSG00000230257.1	NFE4	chr7	102973522	102988856	+	164.077	1.6525	2.55172e-55
ENSG00000104824.16	HNRNPL	chr19	38836388	38852347	-	0.68756	1.32481	0.497526
ENSG00000225549.3	RP11-210H10__A.1	chr6	118757518	118783420	+	0.687428	1.32481	0.497526
ENSG00000259570.1	RP11-671M22.4	chr15	84394512	84395514	+	0.687428	1.32481	0.497526
ENSG00000282914.1	RP1-138A5.3	chrX	87707579	87750883	-	1.71411	1.32466	0.288303
ENSG00000274414.1	RP5-965G21.4	chr20	25239007	25245229	-	7.51942	1.32385	0.01136
ENSG00000235513.1	RP4-756G23.5	chr22	41209122	41217627	-	4.07909	1.32323	0.107204
ENSG00000258331.1	RP11-118A3.1	chr12	43155315	43163110	+	0.686485	1.32259	0.514785
ENSG00000165794.9	SLC39A2	chr14	20999255	21001871	+	3.41579	1.32139	0.0956925
ENSG00000255606.1	AP000439.2	chr11	69438365	69444743	-	5.11586	1.32012	0.034198
ENSG00000227232.5	WASH7P	chr1	14404	29570	-	1.7171	1.31969	0.366386
ENSG00000100354.20	TNRC6B	chr22	40044817	40335808	+	3672.26	0.584115	5.85482e-55
ENSG00000184489.11	PTP4A3	chr8	141391993	141432454	+	0.683593	1.31935	0.535991
ENSG00000225518.2	RP11-396C23.2	chr1	226083639	226090292	+	7.46897	1.31915	0.0168687
ENSG00000257285.5	RP11-298I3.1	chr14	22929609	22955562	+	1.72541	1.3175	0.292398
ENSG00000267498.1	CTB-32O4.2	chr19	29213235	29215815	+	4.06824	1.31745	0.0715214
ENSG00000198633.10	ZNF534	chr19	52429187	52452315	+	1.70031	1.31585	0.291934
ENSG00000279864.1	RP11-570J4.1	chr21	9558970	9559155	+	3.39386	1.31472	0.104786
ENSG00000138823.13	MTTP	chr4	99563761	99623999	+	3.43599	1.31468	0.12186
ENSG00000278607.1	RP11-405M12.3	chr18	75070197	75071091	-	3.40312	1.31461	0.10131
ENSG00000227591.5	RP1-28O10.1	chr1	209661364	209724125	-	1.69283	1.3144	0.305714
ENSG00000230863.2	RP4-595K12.2	chr1	75641346	75642087	-	1.02043	1.31373	0.504817
ENSG00000237126.8	AC073254.1	chr2	232580948	232611971	-	3.39374	1.31343	0.0971233
ENSG00000112972.14	HMGCS1	chr5	43289395	43313512	-	5973.66	0.591746	9.24958e-55
ENSG00000146425.10	DYNLT1	chr6	158636474	158644739	-	2223.14	0.515969	1.26267e-54
ENSG00000236474.1	GCNT1P1	chr20	18420160	18421454	-	0.688662	1.31093	0.544415
ENSG00000272049.1	RP11-480D4.6	chr5	8444949	8445535	-	1.69141	1.3105	0.282449
ENSG00000122254.6	HS3ST2	chr16	22814177	22916338	+	3.39476	1.3099	0.104913
ENSG00000269892.1	RP4-761J14.10	chr12	6742985	6743641	+	2.70757	1.3083	0.163783
ENSG00000179219.5	LINC00311	chr16	85282958	85285963	+	0.680688	1.30821	0.579587
ENSG00000091536.16	MYO15A	chr17	18108706	18179802	+	2.71055	1.30602	0.147334
ENSG00000276704.1	RP11-128N14.4	chr13	97437268	97437630	+	0.67848	1.30549	0.572726
ENSG00000253190.3	AC084082.3	chr8	66112667	66115207	+	3.74765	1.30463	0.108003
ENSG00000130711.3	PRDM12	chr9	130664594	130682981	+	2.69827	1.30341	0.160941
ENSG00000087074.7	PPP1R15A	chr19	48872392	48876057	+	1021.29	0.696667	1.39378e-54
ENSG00000253508.1	RP1-170O19.14	chr7	27186573	27193448	-	1.6993	1.30259	0.300632
ENSG00000157954.14	WIPI2	chr7	5190188	5233826	+	5631	0.406907	1.52712e-54
ENSG00000135679.22	MDM2	chr12	68808176	68850686	+	5080.19	0.428551	1.86585e-54
ENSG00000263606.1	RP11-737O24.3	chr18	2945550	2946890	-	2.68649	1.30168	0.159868
ENSG00000252827.1	RN7SKP11	chr12	96427200	96427486	-	3.71195	1.29863	0.093664
ENSG00000138675.16	FGF5	chr4	80266599	80336680	+	285.347	1.40328	1.91732e-54
ENSG00000185201.16	IFITM2	chr11	307631	315272	+	677.563	0.806074	1.94659e-54
ENSG00000136158.11	SPRY2	chr13	80335976	80340951	-	571.565	1.0253	1.98156e-54
ENSG00000232716.2	AC016831.6	chr7	130840204	130843725	-	3.7183	1.29475	0.0891671
ENSG00000278816.1	RP5-1116H23.4	chr20	5061037	5061340	-	3.70369	1.29461	0.0849054
ENSG00000226986.4	RP11-543B16.2	chr1	211207239	211207897	+	1.00459	1.29266	0.454847
ENSG00000278546.1	RP1-41C23.4	chr17	31560132	31560573	+	1.00329	1.29122	0.44944
ENSG00000257398.6	RP11-554D14.6	chr12	107839291	107864562	-	1.01326	1.29089	0.436272
ENSG00000158023.9	WDR66	chr12	121917862	122003927	+	540.453	0.874967	4.56046e-54
ENSG00000255201.1	RP11-350N15.4	chr8	38421889	38426096	+	1.01695	1.28968	0.441519
ENSG00000200246.1	RNA5SP263	chr8	32256496	32256623	+	1.00792	1.28912	0.442123
ENSG00000210154.1	MT-TD	chrM	7518	7585	+	3.69798	1.28899	0.0914449
ENSG00000213280.2	RP11-212P7.1	chr7	128570241	128570688	-	1.01753	1.28885	0.441726
ENSG00000048052.21	HDAC9	chr7	18086949	19002416	+	954.733	0.788273	5.24073e-54
ENSG00000104413.15	ESRP1	chr8	94641074	94707466	+	4.03438	1.28816	0.0852377
ENSG00000138600.9	SPPL2A	chr15	50702266	50765808	-	2603.11	0.519558	5.94076e-54
ENSG00000230526.1	RP11-472G21.2	chr10	71878356	71879107	+	1.00991	1.28621	0.442992
ENSG00000200879.1	SNORD14E	chr11	123058077	123058161	-	3.01295	1.28568	0.147156
ENSG00000234889.2	RP13-130D24.1	chrX	97975878	97978641	-	1.019	1.28508	0.437898
ENSG00000257475.2	RP11-983P16.2	chr12	53012104	53013921	+	1.00804	1.28503	0.438574
ENSG00000250673.2	RP11-6L6.2	chr4	146214515	146230878	+	1.03124	1.28494	0.488889
ENSG00000251819.1	RNU6-322P	chr15	100551820	100551922	-	2.01731	1.28492	0.246746
ENSG00000117450.13	PRDX1	chr1	45511036	45523047	-	22051.6	0.530936	1.01673e-53
ENSG00000267048.1	RP11-566K11.7	chr16	89906157	89918233	+	1.00098	1.28304	0.452873
ENSG00000204344.14	STK19	chr6	31971091	31982821	+	2.02787	1.28272	0.25779
ENSG00000273474.1	RP11-295P9.12	chr10	13675646	13675990	+	0.998272	1.28255	0.453276
ENSG00000269444.1	CTB-180A7.6	chr19	6386762	6390400	-	0.994094	1.2825	0.485849
ENSG00000250033.5	SLC7A11-AS1	chr4	138057464	138178177	+	1.00882	1.28213	0.458941
ENSG00000259460.1	RP11-128A17.1	chr15	37099339	37100173	+	1.00922	1.28188	0.439861
ENSG00000124762.13	CDKN1A	chr6	36676460	36687339	+	4385.71	0.504385	1.26642e-53
ENSG00000223685.5	LINC00571	chr13	38050817	38143232	-	1.01031	1.28171	0.439861
ENSG00000220305.1	HNRNPH1P1	chr6	159712801	159713985	-	1.00802	1.28171	0.459175
ENSG00000173401.9	GLIPR1L1	chr12	75334639	75370560	+	1.0106	1.28115	0.429448
ENSG00000117594.9	HSD11B1	chr1	209686178	209734950	+	1.00862	1.28086	0.440214
ENSG00000279549.1	AP000437.3	chr11	61143380	61145464	-	0.997055	1.28064	0.469109
ENSG00000232456.1	RP11-5P18.10	chr1	16035178	16040029	-	8.03602	1.28059	0.0110716
ENSG00000147421.17	HMBOX1	chr8	28890394	29064764	+	1489.62	0.630949	1.68704e-53
ENSG00000273030.1	RP11-285F16.1	chr10	100412934	100413421	+	1.00111	1.2792	0.454348
ENSG00000204381.11	LAYN	chr11	111540280	111561745	+	3512.99	0.727031	1.73883e-53
ENSG00000082269.16	FAM135A	chr6	70412941	70561174	+	804.88	0.7378	2.02183e-53
ENSG00000201003.1	SNORA58	chr1	53771018	53771153	-	1.00125	1.27877	0.441559
ENSG00000260115.1	CTC-420A11.2	chr16	61918321	61940697	+	0.991368	1.27855	0.461604
ENSG00000143753.12	DEGS1	chr1	224175756	224193441	+	2059.26	0.568564	2.42891e-53
ENSG00000232724.1	TRIM80P	chr17	75074306	75079549	+	1.99976	1.27724	0.249718
ENSG00000137831.14	UACA	chr15	70654554	70763593	-	2684.2	0.808145	4.4397e-53
ENSG00000251682.1	RP11-631M6.3	chr5	61347126	61347716	+	0.994391	1.27599	0.442847
ENSG00000226702.1	MIR217HG	chr2	55963191	56047326	-	0.991605	1.27507	0.443346
ENSG00000236138.4	DUX4L26	chr3	75668931	75670185	+	1.99679	1.27491	0.242649
ENSG00000272562.1	RP11-396C23.4	chr1	226060712	226061876	-	4.99215	1.27485	0.0492961
ENSG00000205810.8	KLRC3	chr12	10412312	10420595	-	1.00316	1.27463	0.447901
ENSG00000253945.1	RP11-328L11.1	chr8	95403802	95403894	+	1.00344	1.27354	0.468406
ENSG00000233797.1	UFL1-AS1	chr6	96358374	96521669	-	2.00141	1.2733	0.246107
ENSG00000155846.16	PPARGC1B	chr5	149730298	149855022	+	242.002	1.31944	4.44035e-53
ENSG00000166947.11	EPB42	chr15	43106225	43221283	-	0.994812	1.27217	0.444276
ENSG00000278959.1	RP11-455I9.1	chr7	93954044	93956519	-	1.99284	1.27088	0.26427
ENSG00000225094.3	SETP20	chr4	109553243	109554094	-	0.983956	1.27042	0.465088
ENSG00000183569.17	SERHL2	chr22	42553617	42574382	+	0.993802	1.27031	0.464412
ENSG00000218261.1	RP11-96J19.1	chr6	53378503	53378861	+	0.994192	1.2703	0.464405
ENSG00000275120.2	RP11-182J1.18	chr15	84597809	84633987	-	0.998953	1.26979	0.450123
ENSG00000242058.2	RPS4XP19	chr18	9020029	9020764	+	0.986593	1.26957	0.465255
ENSG00000217094.2	PPIAP31	chr10	32188323	32188817	-	0.997654	1.26913	0.445216
ENSG00000230519.2	RP11-1060J15.5	chr12	27702338	27702906	+	0.993305	1.26908	0.490398
ENSG00000224501.5	HSPA1B	GL000251.2	3304988	3307511	+	0.999532	1.26895	0.450386
ENSG00000128567.16	PODXL	chr7	131500262	131558217	-	4758.44	0.564932	4.50362e-53
ENSG00000268288.1	RP11-98D18.16	chr1	151766486	151767000	-	1.00196	1.2667	0.465322
ENSG00000237481.1	RP4-803J11.2	chr1	229319403	229323087	+	0.998778	1.26657	0.44613
ENSG00000233862.5	AC016907.3	chr2	30051066	30143804	-	0.999769	1.26616	0.446169
ENSG00000273183.1	RP11-5C23.2	chr7	154956429	154957107	+	0.989592	1.26518	0.46665
ENSG00000255355.1	AP000640.2	chr11	59669312	59676041	+	2.32983	1.26486	0.225416
ENSG00000143603.18	KCNN3	chr1	154697455	154870280	-	4.97343	1.26466	0.0700496
ENSG00000172497.8	ACOT12	chr5	81330005	81394179	-	0.988039	1.26443	0.453085
ENSG00000260879.1	RP11-483I13.5	chr1	108199926	108201491	+	0.999166	1.26391	0.466505
ENSG00000144118.13	RALB	chr2	120240064	120294713	+	3475.61	0.437475	6.36173e-53
ENSG00000268412.2	TRMT112P6	chr2	26028208	26028612	-	1.98131	1.26357	0.289467
ENSG00000139351.14	SYCP3	chr12	101728648	101739472	-	0.987954	1.26354	0.46741
ENSG00000253175.1	RP11-267M23.6	chr8	94565036	94565715	+	1.00455	1.26195	0.502955
ENSG00000234925.2	ATP5HP4	chr12	68642519	68642993	-	0.990666	1.25947	0.490586
ENSG00000249664.1	CTD-2227C6.2	chr5	83012285	83013109	-	3.31636	1.25899	0.122121
ENSG00000218350.1	LYPLA1P3	chr6	71165076	71165770	+	0.989245	1.25858	0.47793
ENSG00000221303.1	SNORA79	chr14	81202695	81202834	-	0.991558	1.25798	0.469197
ENSG00000183423.11	LRIT3	chr4	109848202	109872315	+	5.29233	1.25767	0.042224
ENSG00000100024.14	UPB1	chr22	24494107	24528390	+	5.63615	1.25679	0.0381991
ENSG00000176396.10	EID2	chr19	39538705	39540333	-	1052.3	0.744445	6.4646e-53
ENSG00000280078.1	RP11-361H10.5	chr14	76279173	76283103	+	4.61474	1.25577	0.0729536
ENSG00000261040.6	WFDC21P	chr17	60083566	60091885	-	415.78	1.37645	7.00642e-53
ENSG00000067225.17	PKM	chr15	72199029	72231822	-	98395.1	0.415193	7.10395e-53
ENSG00000125813.13	PAX1	chr20	21705659	21718486	+	7.58033	1.25333	0.0152037
ENSG00000274238.1	RP11-115D19.3	chr4	89743792	89744305	+	6.60648	1.25248	0.0207374
ENSG00000252311.1	RNU1-103P	chr16	85781775	85781899	-	3.3033	1.25086	0.161761
ENSG00000111713.2	GYS2	chr12	21536189	21604847	-	4.61632	1.25023	0.061285
ENSG00000137270.10	GCM1	chr6	53126964	53148829	-	5.59382	1.25016	0.0340293
ENSG00000206888.1	RNU6-48P	chr1	27325219	27325325	+	0.98394	1.25	0.495051
ENSG00000006062.13	MAP3K14	chr17	45263121	45317040	-	774.441	0.799419	8.22255e-53
ENSG00000261407.1	RP11-326A19.3	chr15	89087078	89088267	-	2.30057	1.24797	0.237837
ENSG00000279277.1	RP11-861A13.3	chr3	108036718	108038445	-	1.33096	1.24729	0.397042
ENSG00000144724.19	PTPRG	chr3	61561569	62297613	+	4583.8	0.452596	8.22255e-53
ENSG00000225945.1	RP3-441A12.1	chr6	37815777	37819218	-	2.3024	1.24638	0.246107
ENSG00000224404.1	LL22NC03-13G6.2	chr22	34208141	34209262	-	1.31992	1.24537	0.396338
ENSG00000276527.1	RP11-442J21.2	chr13	44684487	44715393	-	5.92942	1.24391	0.0524128
ENSG00000111897.6	SERINC1	chr6	122443354	122471822	-	5223.72	0.521507	1.08191e-52
ENSG00000183688.4	FAM101B	chr17	439978	445939	-	1509.48	0.591092	1.68034e-52
ENSG00000197826.11	C4orf22	chr4	80335720	80963756	+	0.98766	1.23936	0.762213
ENSG00000225383.7	SFTA1P	chr10	10784437	10794980	-	958.904	0.941588	2.14289e-52
ENSG00000233684.2	AC079779.6	chr2	317912	342118	+	1.3126	1.23835	0.387895
ENSG00000073578.16	SDHA	chr5	218241	256700	+	4779.18	0.440926	3.48959e-52
ENSG00000259430.1	CERS3-AS1	chr15	100372939	100437914	+	6.84558	1.23687	0.0302941
ENSG00000255248.7	MIR100HG	chr11	122028327	122556721	-	212.262	1.36621	4.20141e-52
ENSG00000279307.2	RP11-130L8.3	chr2	20529467	20529976	-	0.971096	1.23644	0.497011
ENSG00000236480.1	PKMP1	chr1	114535995	114537840	+	1.31851	1.23621	0.405706
ENSG00000102554.13	KLF5	chr13	73054976	73077542	+	1533.99	0.697303	4.63869e-52
ENSG00000260105.6	AOC4P	chr17	42865922	42874369	+	3.94444	1.23555	0.113577
ENSG00000235657.8	HLA-A	GL000252.2	1196812	1201452	+	2.27636	1.23529	0.244604
ENSG00000165300.7	SLITRK5	chr13	87672615	87696272	+	1.30384	1.23488	0.39279
ENSG00000264808.1	RP11-802D6.1	chr17	29369717	29390777	-	3.59276	1.23427	0.113404
ENSG00000206885.1	SNORA75	chr2	231455800	231455936	-	6.2404	1.2336	0.0383096
ENSG00000277463.1	CTD-3035K23.6	chr17	62626031	62626453	+	3.58796	1.23347	0.128441
ENSG00000078618.20	NRDC	chr1	51789191	51878937	-	7985.01	0.442919	5.22891e-52
ENSG00000255856.2	RP11-87C12.5	chr12	122007434	122020063	-	6.55614	1.23098	0.029238
ENSG00000238132.2	CASC4P1	chr13	19563589	19564900	-	1.30905	1.23059	0.391321
ENSG00000124198.8	ARFGEF2	chr20	48921890	49036693	+	3154.14	0.514586	5.86668e-52
ENSG00000258646.1	RP11-950C14.3	chr14	75004719	75008481	-	1.29435	1.22793	0.41323
ENSG00000224769.1	MUC20P1	chr3	195614947	195620233	+	2.27713	1.22757	0.247825
ENSG00000255108.1	AP006621.8	chr11	823634	832883	-	1.30414	1.22724	0.405923
ENSG00000197386.10	HTT	chr4	3074681	3243959	+	2993.63	0.590523	6.07621e-52
ENSG00000256660.5	CLEC12B	chr12	10010627	10018619	+	1.30289	1.22712	0.39873
ENSG00000274678.1	RP11-2C24.7	chr16	30821338	30821884	+	1.29774	1.22609	0.383601
ENSG00000258807.5	RP11-1152H15.1	chr14	87710419	87872291	-	3.59081	1.22524	0.150595
ENSG00000112981.4	NME5	chr5	138115172	138139443	-	1.30214	1.22509	0.388807
ENSG00000239908.3	RN7SL75P	chr9	100102559	100102839	+	1.31271	1.22433	0.399597
ENSG00000197358.9	BNIP3P1	chr14	28264390	28265974	+	1.2944	1.224	0.389622
ENSG00000221763.1	MIR1289-1	chr20	35453954	35454097	-	0.414188	1.2235
ENSG00000226131.1	AC073465.3	chr2	173485865	173486362	-	0.414188	1.2235
ENSG00000279110.1	CTA-243E7.1	chr22	25052122	25065241	-	0.414188	1.2235
ENSG00000231689.2	LINC01090	chr2	187712816	188384313	-	0.414635	1.22348
ENSG00000182534.13	MXRA7	chr17	76672551	76711016	-	2751.82	0.546605	6.42573e-52
ENSG00000180611.6	MB21D2	chr3	192796815	192918161	-	1097.2	0.735796	8.51939e-52
ENSG00000174844.14	DNAH12	chr3	57293699	57544344	-	2.58806	1.22252	0.192604
ENSG00000109756.8	RAPGEF2	chr4	159104178	159360169	+	2220.26	0.627775	1.14311e-51
ENSG00000167972.13	ABCA3	chr16	2275881	2340746	-	199.339	1.42839	1.9131e-51
ENSG00000225869.4	CTB-70D19.1	chr5	143752090	143752704	-	0.413279	1.22097
ENSG00000234756.1	RP11-120C12.3	chr10	62289521	62304033	+	0.413279	1.22097
ENSG00000254372.1	RP11-343P9.1	chr8	135455865	135456952	-	0.413279	1.22097
ENSG00000227560.1	RP11-139K1.2	chr10	112987476	112987865	+	0.415262	1.22091
ENSG00000166558.10	SLC38A8	chr16	84009667	84042636	-	0.415841	1.22089
ENSG00000239626.1	RPSAP41	chr6	73290403	73291262	+	0.415841	1.22089
ENSG00000207460.1	SNORD116-19	chr15	25086527	25086618	+	0.418114	1.22081
ENSG00000188996.4	HUS1B	chr6	655939	656963	-	5.18655	1.2202	0.0494672
ENSG00000124831.18	LRRFIP1	chr2	237627576	237813682	+	2828.55	0.492303	2.06695e-51
ENSG00000240695.1	RP11-102M11.1	chr3	136736500	136737229	-	2.59333	1.21982	0.22628
ENSG00000262412.1	RP11-85G18.6	chr10	27243130	27250804	+	0.414766	1.21952
ENSG00000253420.1	RP11-642D21.2	chr8	105662352	105685765	-	0.417617	1.21943
ENSG00000173898.11	SPTBN2	chr11	66685248	66729226	-	887.684	0.849774	2.12236e-51
ENSG00000235847.2	LDHAP7	chr2	84777259	84778223	-	1.29653	1.217	0.40042
ENSG00000228705.1	LINC00659	chr20	62774128	62775412	-	1.28493	1.2164	0.400861
ENSG00000115523.16	GNLY	chr2	85685175	85698854	+	1.62871	1.21617	0.371227
ENSG00000266341.1	RP5-890E16.4	chr17	48060383	48060669	-	1.29024	1.2159	0.409027
ENSG00000147684.7	NDUFB9	chr8	124539103	124568510	+	6541.89	0.459389	3.10851e-51
ENSG00000171552.12	BCL2L1	chr20	31664452	31723989	-	5845.83	0.499002	3.18463e-51
ENSG00000188886.3	ASTL	chr2	96123850	96138436	-	2.90868	1.21464	0.197253
ENSG00000272482.1	RP11-474O21.5	chr1	12618900	12619244	-	1.2778	1.21463	0.40446
ENSG00000149289.10	ZC3H12C	chr11	110093361	110171841	+	572.695	0.945799	3.29893e-51
ENSG00000229719.4	MIR194-2HG	chr11	64889560	64893449	-	1.29065	1.21342	0.410187
ENSG00000182676.4	PPP1R27	chr17	81833492	81835050	-	5.51351	1.21264	0.0428623
ENSG00000120885.20	CLU	chr8	27596917	27615031	-	55114.6	0.575759	3.77189e-51
ENSG00000225075.1	RP11-426L16.3	chr1	112693688	112696621	-	1.28931	1.21159	0.402524
ENSG00000234432.4	RP11-1275H24.1	chr7	5426277	5428927	-	1.62536	1.21098	0.39637
ENSG00000184743.12	ATL3	chr11	63624087	63671921	-	3994.09	0.449563	4.50947e-51
ENSG00000053918.15	KCNQ1	chr11	2444684	2849109	+	6.74038	1.21046	0.0306098
ENSG00000206633.1	SNORA80B	chr2	10446714	10446849	-	2.91964	1.21024	0.170524
ENSG00000208036.1	MIR106B	chr7	100093993	100094074	-	5.49938	1.20962	0.0535619
ENSG00000102239.4	BRS3	chrX	136487887	136493780	+	0.210289	1.20884
ENSG00000124835.2	AC105760.3	chr2	237048599	237056167	-	0.210289	1.20884
ENSG00000155714.13	PDZD9	chr16	21983865	22001110	-	0.210289	1.20884
ENSG00000166763.7	STRCP1	chr15	43699488	43718184	-	0.210289	1.20884
ENSG00000169876.13	MUC17	chr7	101020072	101058745	+	0.210289	1.20884
ENSG00000199977.1	SNORA73	chr18	21817624	21817828	+	0.210289	1.20884
ENSG00000218226.1	TATDN2P2	chr6	158609706	158621636	-	0.210289	1.20884
ENSG00000218351.2	RPS3AP23	chr6	141635650	141636503	-	0.210289	1.20884
ENSG00000221214.1	MIR548E	chr10	110988926	110989013	+	0.210289	1.20884
ENSG00000224430.2	MKRN5P	chrX	74161062	74162528	-	0.210289	1.20884
ENSG00000224972.1	RP11-403H13.1	chr9	6902670	6978859	+	0.210289	1.20884
ENSG00000225956.1	RP5-1077I2.3	chr20	13244064	13245369	-	0.210289	1.20884
ENSG00000231231.5	LINC01423	chr21	38323635	38333421	-	0.210289	1.20884
ENSG00000232682.2	RP11-388P9.2	chr10	60050668	60060743	+	0.210289	1.20884
ENSG00000234042.1	RP11-452D2.2	chr9	63703065	63703755	+	0.210289	1.20884
ENSG00000234683.1	RP5-837I24.5	chr1	81596157	81596506	-	0.210289	1.20884
ENSG00000239552.2	HOXB-AS2	chr17	48557262	48560333	+	0.210289	1.20884
ENSG00000240253.5	FAR2P3	chr2	130690133	130718831	+	0.210289	1.20884
ENSG00000240893.1	RP11-572C15.5	chr3	112736447	112749319	-	0.210289	1.20884
ENSG00000247844.1	CCAT1	chr8	127207866	127219088	-	0.210289	1.20884
ENSG00000248347.3	RP11-1134I14.2	chr8	47089572	47198861	-	0.210289	1.20884
ENSG00000250302.1	LINC01618	chr4	52789994	52815464	+	0.210289	1.20884
ENSG00000252612.1	Y_RNA	chr1	185266535	185266627	+	0.210289	1.20884
ENSG00000253142.1	RP11-87E22.1	chr8	22895434	22897813	-	0.210289	1.20884
ENSG00000253228.1	NRBF2P4	chr8	107983116	107983965	+	0.210289	1.20884
ENSG00000259222.2	RP11-809H16.5	chr15	69080879	69099987	+	0.210289	1.20884
ENSG00000260310.1	RP11-27M24.2	chr16	10576499	10578183	-	0.210289	1.20884
ENSG00000266946.1	MRPL37P1	chr18	58690356	58692153	+	0.210289	1.20884
ENSG00000269148.1	AC092301.3	chr19	45830164	45831108	+	0.210289	1.20884
ENSG00000274848.1	Metazoa_SRP	chr16	30816030	30816302	+	0.210289	1.20884
ENSG00000278849.1	RP11-327I22.5	chr9	66159954	66179430	-	0.210289	1.20884
ENSG00000278896.1	RP11-474P2.7	chr12	46404644	46407166	+	0.210289	1.20884
ENSG00000280474.1	RP11-216B9.8	chr9	128595893	128596633	+	0.210289	1.20884
ENSG00000127399.14	LRRC61	chr7	150322639	150338150	+	0.209381	1.20884
ENSG00000156049.6	GNA14	chr9	77423079	77648307	-	0.209381	1.20884
ENSG00000163959.9	SLC51A	chr3	196211487	196243178	+	0.209381	1.20884
ENSG00000171916.16	LGALS9C	chr17	18476737	18494945	+	0.209381	1.20884
ENSG00000204928.1	GRXCR2	chr5	145859733	145872968	-	0.209381	1.20884
ENSG00000212529.1	SNORA57	chr5	172252334	172252478	-	0.209381	1.20884
ENSG00000227215.1	RP11-445L13__B.3	chr6	82932601	82938677	+	0.209381	1.20884
ENSG00000227883.1	ATP6V0E1P4	chr1	47550196	47550753	+	0.209381	1.20884
ENSG00000228627.1	GS1-278J22.2	chr7	53559214	53568249	-	0.209381	1.20884
ENSG00000233467.2	U40455.1	chrX	148198014	148198878	-	0.209381	1.20884
ENSG00000234423.1	LINC01250	chr2	2895048	3126026	-	0.209381	1.20884
ENSG00000234745.9	HLA-B	chr6	31353872	31357188	-	0.209381	1.20884
ENSG00000235325.1	AC009963.6	chr2	107920763	107921248	-	0.209381	1.20884
ENSG00000237706.4	TRIM51EP	chr11	89981441	89989559	-	0.209381	1.20884
ENSG00000239268.2	RP11-384F7.2	chr3	117672154	117997592	-	0.209381	1.20884
ENSG00000240738.1	RP1-273G13.1	chr8	33859480	33860223	-	0.209381	1.20884
ENSG00000244376.3	RN7SL636P	chr20	50429190	50429483	-	0.209381	1.20884
ENSG00000246790.2	RP11-730K11.1	chr11	121447331	121453013	-	0.209381	1.20884
ENSG00000248491.5	RP11-125O18.1	chr4	127096891	127470569	-	0.209381	1.20884
ENSG00000251189.1	CTD-2196P11.2	chr5	38682070	38685126	+	0.209381	1.20884
ENSG00000253437.1	RNU6-988P	chr8	38122374	38122480	+	0.209381	1.20884
ENSG00000253833.1	RP11-367E12.4	chr8	73984493	73984883	+	0.209381	1.20884
ENSG00000254020.1	RP11-100L22.4	chr8	92723024	92725111	-	0.209381	1.20884
ENSG00000257890.1	RP11-114F10.2	chr12	106050961	106058254	-	0.209381	1.20884
ENSG00000273003.1	ARL2-SNX15	chr11	65014182	65040570	+	0.209381	1.20884
ENSG00000283337.1	U6	chr10	102868421	102868519	+	0.209381	1.20884
ENSG00000121807.5	CCR2	chr3	46353734	46360928	+	0.208884	1.20884
ENSG00000185742.6	C11orf87	chr11	109422120	109429114	+	0.208884	1.20884
ENSG00000214360.4	EFCAB9	chr5	172194172	172203452	+	0.208884	1.20884
ENSG00000218233.1	NEPNP	chr6	117633706	117645087	+	0.208884	1.20884
ENSG00000220586.1	TUBBP9	chr6	39992815	40000233	+	0.208884	1.20884
ENSG00000221206.1	RNU6ATAC15P	chr3	110551845	110551965	-	0.208884	1.20884
ENSG00000226872.1	AC002472.11	chr22	21031357	21043969	+	0.208884	1.20884
ENSG00000228820.2	RPSAP1	chr20	51130788	51131667	-	0.208884	1.20884
ENSG00000229528.1	RP5-1066H13.4	chr1	40863914	40876670	+	0.208884	1.20884
ENSG00000230207.1	RPL4P5	chr9	7477045	7478320	-	0.208884	1.20884
ENSG00000232787.1	OR7L1P	chrX	131596139	131596838	+	0.208884	1.20884
ENSG00000233848.1	RP3-348I23.2	chr6	20756103	20800694	-	0.208884	1.20884
ENSG00000233963.2	ATP8A2P3	chr13	26094724	26154175	-	0.208884	1.20884
ENSG00000237599.9	TAP2	GL000254.2	4120921	4137847	-	0.208884	1.20884
ENSG00000242675.1	RPS16P9	chr19	45332698	45333124	-	0.208884	1.20884
ENSG00000243711.1	RPL21P116	chr15	78863247	78863729	-	0.208884	1.20884
ENSG00000248552.1	RP11-138A23.1	chr4	159375099	159375322	-	0.208884	1.20884
ENSG00000248654.1	MTCO3P44	chr4	25720516	25721056	-	0.208884	1.20884
ENSG00000249061.1	RP11-72L22.1	chr5	86967321	87137712	+	0.208884	1.20884
ENSG00000254712.1	RP11-560B16.5	chr11	6843664	6844666	-	0.208884	1.20884
ENSG00000255126.1	CTD-2531D15.5	chr11	62391516	62393372	-	0.208884	1.20884
ENSG00000257986.1	RP11-314P15.2	chr14	25835858	26143305	-	0.208884	1.20884
ENSG00000260628.5	RP11-1166P10.1	chr16	31975803	32003728	+	0.208884	1.20884
ENSG00000260731.1	KRT8P22	chr16	78048483	78049897	-	0.208884	1.20884
ENSG00000264653.1	MIR5194	chr8	130008334	130008453	-	0.208884	1.20884
ENSG00000265195.1	MIR4312	chr15	68801850	68801925	-	0.208884	1.20884
ENSG00000267319.1	CTD-2528L19.3	chr19	37693280	37693564	-	0.208884	1.20884
ENSG00000274515.1	CTD-2026K11.5	chr15	75645020	75645442	+	0.208884	1.20884
ENSG00000277144.1	RP11-59H7.4	chr15	59115547	59116089	-	0.208884	1.20884
ENSG00000279653.1	LLNLR-304A6.1	chr19	2002580	2003581	-	0.208884	1.20884
ENSG00000279839.1	RP11-193J6.1	chr1	3205988	3208664	+	0.208884	1.20884
ENSG00000280809.2	LINC00836	chr10	25651712	25732935	+	0.208884	1.20884
ENSG00000281691.1	RBM5-AS1	chr3	50099603	50100988	-	0.208884	1.20884
ENSG00000283360.1	RP11-122G18.10	chr1	161403409	161470523	-	0.208884	1.20884
ENSG00000130701.3	RBBP8NL	chr20	62410237	62427533	-	0.203375	1.20884
ENSG00000137033.11	IL33	chr9	6215786	6257983	+	0.203375	1.20884
ENSG00000151963.4	ZNF37CP	chr10	37883594	37884109	+	0.203375	1.20884
ENSG00000161243.8	FBXO27	chr19	38990714	39032785	-	0.203375	1.20884
ENSG00000204792.2	LINC01291	chr2	74918148	74938418	+	0.203375	1.20884
ENSG00000206954.1	RNU6-1201P	chr17	48088678	48088784	-	0.203375	1.20884
ENSG00000226501.2	USF1P1	chr21	33334571	33335096	+	0.203375	1.20884
ENSG00000227304.3	RP11-791G16.2	chr4	82494786	82496278	-	0.203375	1.20884
ENSG00000228653.2	HNRNPCP7	chr7	64500825	64501729	+	0.203375	1.20884
ENSG00000230183.4	CNOT6LP1	chr15	56005715	56007176	-	0.203375	1.20884
ENSG00000230394.1	RP11-692P14.1	chrX	8007378	8018160	+	0.203375	1.20884
ENSG00000231340.1	ACTG1P10	chrX	53142832	53143913	-	0.203375	1.20884
ENSG00000231514.1	FAM58CP	chrY	26626520	26627159	-	0.203375	1.20884
ENSG00000232466.1	RP11-337A23.5	chr9	26880178	26880549	-	0.203375	1.20884
ENSG00000232526.1	VDAC1P13	chr2	42463139	42463997	-	0.203375	1.20884
ENSG00000236389.1	RP1-287H17.1	chr6	134706060	134707349	-	0.203375	1.20884
ENSG00000238735.1	RNU7-113P	chr2	20246326	20246387	-	0.203375	1.20884
ENSG00000239919.1	SNRPGP3	chr7	129477875	129478101	+	0.203375	1.20884
ENSG00000249337.2	SNX18P25	chr4	49588772	49589529	+	0.203375	1.20884
ENSG00000250497.1	AC007126.1	chr4	13777377	13782157	-	0.203375	1.20884
ENSG00000250523.1	RP11-756P10.1	chr4	188630924	188631747	+	0.203375	1.20884
ENSG00000250561.2	OR7E59P	chr7	6879627	6880626	-	0.203375	1.20884
ENSG00000253115.1	RP11-6I2.4	chr8	74103516	74106744	+	0.203375	1.20884
ENSG00000253399.1	AC078852.2	chr4	1358479	1359461	+	0.203375	1.20884
ENSG00000254618.1	TMED10P1	chr8	144994886	144995540	+	0.203375	1.20884
ENSG00000259327.1	CTD-2184D3.6	chr15	52116574	52122131	+	0.203375	1.20884
ENSG00000260600.1	RP11-109D24.1	chr16	61691756	61693750	-	0.203375	1.20884
ENSG00000265840.1	AC010761.10	chr17	28749731	28750079	-	0.203375	1.20884
ENSG00000269792.1	CTB-60E11.9	chr19	39532412	39534422	+	0.203375	1.20884
ENSG00000270259.2	RP13-122B23.9	chr9	137286112	137287236	+	0.203375	1.20884
ENSG00000275041.1	Metazoa_SRP	chr8	100897853	100898136	-	0.203375	1.20884
ENSG00000283480.1	RP11-204E9.3	chr6	21528739	21595593	-	0.203375	1.20884
ENSG00000116996.9	ZP4	chr1	237877864	237890922	-	0.203069	1.20884
ENSG00000131864.10	USP29	chr19	57119138	57131926	+	0.203069	1.20884
ENSG00000132297.11	HHLA1	chr8	132061486	132111159	-	0.203069	1.20884
ENSG00000187080.7	OR2AK2	chr1	247965233	247966339	+	0.203069	1.20884
ENSG00000199964.1	Y_RNA	chr2	64834056	64834157	-	0.203069	1.20884
ENSG00000206848.1	RNU6-890P	chr6	42664162	42664268	+	0.203069	1.20884
ENSG00000212027.3	MIR374B	chrX	74218547	74218618	-	0.203069	1.20884
ENSG00000213587.3	RP11-646D13.1	chr3	50719482	50719951	-	0.203069	1.20884
ENSG00000215049.3	PRDX2P1	chr13	30296147	30296735	+	0.203069	1.20884
ENSG00000223494.9	VARS2	GL000253.2	2218478	2236697	+	0.203069	1.20884
ENSG00000224442.1	AC017035.2	chr2	197028711	197030143	-	0.203069	1.20884
ENSG00000226167.1	AP4B1-AS1	chr1	113856635	113901237	+	0.203069	1.20884
ENSG00000226742.3	HSBP1L1	chr18	79964561	79970822	+	0.203069	1.20884
ENSG00000230228.2	RP11-4M23.4	chr1	23949016	23949383	-	0.203069	1.20884
ENSG00000230751.1	AC007036.4	chr7	30140870	30141417	+	0.203069	1.20884
ENSG00000231666.6	RP11-404O13.1	chr1	158132040	158146929	-	0.203069	1.20884
ENSG00000233237.6	LINC00472	chr6	71344344	71420769	-	0.203069	1.20884
ENSG00000236035.2	RP11-90O23.1	chr1	203656969	203657760	-	0.203069	1.20884
ENSG00000240622.1	RPL7P15	chr3	124151960	124153063	-	0.203069	1.20884
ENSG00000245688.1	CTB-26E19.1	chr5	178438681	178443094	-	0.203069	1.20884
ENSG00000250508.1	RP11-757G1.6	chr11	68870664	68874542	+	0.203069	1.20884
ENSG00000254831.1	KRT18P58	chr11	5993876	5994995	-	0.203069	1.20884
ENSG00000255336.1	RP11-94P11.3	chr11	105246880	105247060	-	0.203069	1.20884
ENSG00000256469.1	RP11-856F16.2	chr11	94874052	94925521	-	0.203069	1.20884
ENSG00000257037.1	RARSP1	chr12	27496937	27498589	+	0.203069	1.20884
ENSG00000257316.1	RP11-267D19.2	chr12	32985838	32987070	+	0.203069	1.20884
ENSG00000259522.2	RP11-468E2.2	chr14	24180395	24190416	-	0.203069	1.20884
ENSG00000263527.1	MIR4526	chr18	13611114	13611200	+	0.203069	1.20884
ENSG00000264080.1	CTD-2015H3.1	chr18	1780329	1782064	+	0.203069	1.20884
ENSG00000270223.1	RP13-36G14.4	chrX	74009389	74011468	-	0.203069	1.20884
ENSG00000270880.1	RP11-255E6.5	chr3	113984037	113984655	+	0.203069	1.20884
ENSG00000271647.1	KRT8P47	chr1	44103306	44104703	-	0.203069	1.20884
ENSG00000272128.1	KB-1836B5.4	chr8	38099471	38099931	+	0.203069	1.20884
ENSG00000274097.1	5S_rRNA	chr11	102057854	102057960	+	0.203069	1.20884
ENSG00000275232.1	RP11-897M7.4	chr12	131447337	131455436	-	0.203069	1.20884
ENSG00000276730.1	Hammerhead_HH9	chr9	36072686	36072762	+	0.203069	1.20884
ENSG00000277039.1	Metazoa_SRP	chr5	154821943	154822258	+	0.203069	1.20884
ENSG00000280153.1	RP11-876N24.3	chr16	10933903	10936280	+	0.203069	1.20884
ENSG00000103429.10	BFAR	chr16	14632815	14669236	+	0.202573	1.20884
ENSG00000137251.15	TINAG	chr6	54307859	54390152	+	0.202573	1.20884
ENSG00000172367.15	PDZD3	chr11	119185457	119190223	+	0.202573	1.20884
ENSG00000186076.5	RP11-887P2.3	chr12	93640822	93641586	-	0.202573	1.20884
ENSG00000199730.1	RN7SKP95	chr15	58703852	58704154	-	0.202573	1.20884
ENSG00000199962.1	Y_RNA	chr21	17576798	17576906	+	0.202573	1.20884
ENSG00000207996.1	MIR301A	chr17	59151136	59151221	-	0.202573	1.20884
ENSG00000208017.3	MIR140	chr16	69933081	69933180	+	0.202573	1.20884
ENSG00000221611.1	SNORD88	chr12	12972053	12972143	+	0.202573	1.20884
ENSG00000222800.1	RNU2-62P	chr6	27109790	27109980	-	0.202573	1.20884
ENSG00000224194.1	AC008278.3	chr2	15668684	15680484	-	0.202573	1.20884
ENSG00000226254.1	PTP4A1P3	chr7	91107374	91107793	+	0.202573	1.20884
ENSG00000228461.1	RPL3P2	GL000251.2	2761227	2762429	+	0.202573	1.20884
ENSG00000230219.3	FAM92A1P2	chr4	183037665	183040119	+	0.202573	1.20884
ENSG00000231521.1	RP11-244N9.4	chr9	97634515	97636051	-	0.202573	1.20884
ENSG00000232949.1	AC002480.4	chr7	22589705	22591622	+	0.202573	1.20884
ENSG00000233055.1	RP11-490D19.8	chr9	101501643	101501885	-	0.202573	1.20884
ENSG00000233299.1	HIGD1AP4	chr2	223398267	223398546	-	0.202573	1.20884
ENSG00000233721.1	RP11-205K6.1	chr9	126516417	126518808	+	0.202573	1.20884
ENSG00000233806.7	LINC01237	chr2	241881363	242078722	+	0.202573	1.20884
ENSG00000234208.1	CTA-256D12.11	chr22	29513889	29535390	-	0.202573	1.20884
ENSG00000236582.1	PRPF38AP2	chr10	17577362	17578212	+	0.202573	1.20884
ENSG00000237176.4	RP11-813P10.2	chr12	59812102	59812576	+	0.202573	1.20884
ENSG00000242267.6	SKINT1L	chr1	48096092	48182428	-	0.202573	1.20884
ENSG00000253455.1	RP11-770E5.3	chr8	48620465	48623895	+	0.202573	1.20884
ENSG00000256923.1	RP11-449P1.1	chr12	22742582	22743091	+	0.202573	1.20884
ENSG00000260014.1	LSM3P5	chr16	78355529	78355834	+	0.202573	1.20884
ENSG00000260207.1	DUX4L47	chr16	34142456	34142849	+	0.202573	1.20884
ENSG00000264187.1	RP11-45M22.4	chr17	17202649	17237185	-	0.202573	1.20884
ENSG00000264529.1	RP11-556O9.3	chr17	63182166	63182817	+	0.202573	1.20884
ENSG00000264916.2	RN7SL230P	chr1	179900262	179900564	+	0.202573	1.20884
ENSG00000267679.1	EIF5AP2	chr17	78157403	78159135	+	0.202573	1.20884
ENSG00000270711.1	RP11-46A10.8	chr1	180970837	180971247	+	0.202573	1.20884
ENSG00000273997.1	RP11-361F15.5	chr6	147406531	147406824	+	0.202573	1.20884
ENSG00000072694.20	FCGR2B	chr1	161663147	161678654	+	0.201664	1.20884
ENSG00000136160.14	EDNRB	chr13	77895481	77919768	-	0.201664	1.20884
ENSG00000215165.3	TCEA1P3	chr9	38478471	38479350	+	0.201664	1.20884
ENSG00000221771.1	MIR1205	chr8	127960633	127960695	+	0.201664	1.20884
ENSG00000231484.1	RP11-548K12.12	chr7	57828331	57837046	+	0.201664	1.20884
ENSG00000232113.2	RP11-360D2.1	chr1	173635333	173637134	+	0.201664	1.20884
ENSG00000233974.3	RP11-823P9.3	chr5	21481327	21484011	-	0.201664	1.20884
ENSG00000238137.2	ARPC3P2	chr1	211442274	211442806	+	0.201664	1.20884
ENSG00000241490.1	RP11-553L6.2	chr3	114214313	114236204	+	0.201664	1.20884
ENSG00000250957.1	RP11-248N22.1	chr4	174135055	174154637	-	0.201664	1.20884
ENSG00000252212.1	RNU2-58P	chr17	59129276	59129458	-	0.201664	1.20884
ENSG00000254501.1	AP003068.9	chr11	65110714	65111695	-	0.201664	1.20884
ENSG00000254791.1	FAR1-IT1	chr11	13669327	13670149	+	0.201664	1.20884
ENSG00000259240.1	RP11-108K3.1	chr15	51037488	51293912	+	0.201664	1.20884
ENSG00000263847.1	RP11-143J12.3	chr18	9112404	9115877	-	0.201664	1.20884
ENSG00000264017.2	RN7SL336P	chr6	89090946	89091242	+	0.201664	1.20884
ENSG00000266954.1	RP11-701H16.4	chr18	13644815	13645685	-	0.201664	1.20884
ENSG00000271532.1	RP11-426K3.1	chr2	101068378	101068656	+	0.201664	1.20884
ENSG00000276910.4	GTF2H2	KI270897.1	581052	616068	-	0.201664	1.20884
ENSG00000277255.1	MIR7854	chr16	81533902	81533966	+	0.201664	1.20884
ENSG00000282522.1	PKD1P1	KI270853.1	1968103	2038554	+	0.201664	1.20884
ENSG00000006788.12	MYH13	chr17	10298084	10373130	-	0.197063	1.20884
ENSG00000106258.13	CYP3A5	chr7	99648194	99679998	-	0.197063	1.20884
ENSG00000118432.12	CNR1	chr6	88139864	88166359	-	0.197063	1.20884
ENSG00000126266.3	FFAR1	chr19	35351552	35353862	+	0.197063	1.20884
ENSG00000162543.5	UBXN10	chr1	20186085	20196048	+	0.197063	1.20884
ENSG00000164691.16	TAGAP	chr6	159034468	159045152	-	0.197063	1.20884
ENSG00000167165.18	UGT1A6	chr2	233691607	233773300	+	0.197063	1.20884
ENSG00000185156.5	MFSD6L	chr17	8797162	8799349	-	0.197063	1.20884
ENSG00000200428.1	Y_RNA	chr12	50743568	50743684	+	0.197063	1.20884
ENSG00000205670.10	SMIM11A	chr21	34375480	34407866	+	0.197063	1.20884
ENSG00000205930.8	C21orf62-AS1	chr21	32772100	32893735	+	0.197063	1.20884
ENSG00000207306.1	RNU6-1152P	chr17	48196680	48196786	-	0.197063	1.20884
ENSG00000212663.2	RP1-122K4.3	chrX	13980066	13988820	-	0.197063	1.20884
ENSG00000214009.2	PCNAP3	chrX	46058751	46059528	-	0.197063	1.20884
ENSG00000218020.3	THAP12P5	chr6	11514192	11516466	+	0.197063	1.20884
ENSG00000221039.3	MIR1286	chr22	20249134	20249211	-	0.197063	1.20884
ENSG00000223770.5	AC006145.4	chr7	82009177	82029955	+	0.197063	1.20884
ENSG00000225779.1	RP4-603I14.3	chr1	46370586	46370955	+	0.197063	1.20884
ENSG00000226556.2	NPM1P49	chrX	47438736	47439774	-	0.197063	1.20884
ENSG00000229268.1	PES1P2	chr9	13986175	13987909	+	0.197063	1.20884
ENSG00000229727.6	AC013460.1	chr2	7421261	7450254	+	0.197063	1.20884
ENSG00000230623.4	RP11-469A15.2	chr1	200333193	200478293	+	0.197063	1.20884
ENSG00000233138.1	RP1-67K17.3	chr6	142748443	142753759	+	0.197063	1.20884
ENSG00000234282.1	RP4-673D20.4	chr20	1722045	1722537	-	0.197063	1.20884
ENSG00000234806.1	RP11-9E13.4	chr10	68424560	68424997	+	0.197063	1.20884
ENSG00000235731.1	AC124997.1	chr15	25484831	25578791	-	0.197063	1.20884
ENSG00000235813.1	RP11-308B5.2	chrX	134599457	134606254	+	0.197063	1.20884
ENSG00000237027.1	RP11-16C18.3	chr6	89560875	89567044	-	0.197063	1.20884
ENSG00000241772.2	AC092620.2	chr2	138569090	138574458	+	0.197063	1.20884
ENSG00000248464.1	FGF10-AS1	chr5	44388732	44413989	+	0.197063	1.20884
ENSG00000252211.1	RNA5SP473	chr19	58363438	58363562	+	0.197063	1.20884
ENSG00000253172.1	CTC-209H22.3	chr5	173144162	173145039	-	0.197063	1.20884
ENSG00000256172.1	RP11-473M14.3	chr12	67440998	67442559	-	0.197063	1.20884
ENSG00000258378.1	RP11-517O13.1	chr14	58398557	58427125	+	0.197063	1.20884
ENSG00000259561.1	RP11-300G22.2	chr15	89704665	89705415	+	0.197063	1.20884
ENSG00000261013.1	CTD-2050B12.1	chr16	56183726	56186306	-	0.197063	1.20884
ENSG00000264931.1	MIR3138	chr4	10078611	10078692	-	0.197063	1.20884
ENSG00000265206.4	MIR142	chr17	58330884	58332508	-	0.197063	1.20884
ENSG00000268088.1	AC093063.2	chr19	39693925	39696258	+	0.197063	1.20884
ENSG00000270354.1	RP11-547M24.1	chr2	64208498	64208716	-	0.197063	1.20884
ENSG00000270733.1	RP11-231P20.5	chr1	26263041	26263398	-	0.197063	1.20884
ENSG00000273595.1	RP11-707E21.1	chr2	106207394	106208115	+	0.197063	1.20884
ENSG00000276345.1	AC004556.1	KI270721.1	2585	11802	+	0.197063	1.20884
ENSG00000280550.1	AC131263.1	chr11	33073925	33074214	-	0.197063	1.20884
ENSG00000104524.13	PYCRL	chr8	143603913	143609773	-	0.196155	1.20884
ENSG00000138308.5	PLA2G12B	chr10	72935170	72954778	-	0.196155	1.20884
ENSG00000174326.11	SLC16A11	chr17	7041630	7043923	-	0.196155	1.20884
ENSG00000180189.10	HMGB1P14	chr14	58284773	58285363	+	0.196155	1.20884
ENSG00000187010.19	RHD	chr1	25272393	25330445	+	0.196155	1.20884
ENSG00000188032.9	C19orf67	chr19	14081619	14085875	-	0.196155	1.20884
ENSG00000198384.8	TPTE2P3	chr13	52522632	52586906	+	0.196155	1.20884
ENSG00000200871.1	RNU6-810P	chr22	29134014	29134120	+	0.196155	1.20884
ENSG00000204006.8	C1orf185	chr1	51102234	51148086	+	0.196155	1.20884
ENSG00000212534.1	SNORD70	chr2	202276431	202276518	+	0.196155	1.20884
ENSG00000213003.3	BTF3P12	chr8	70273369	70273837	+	0.196155	1.20884
ENSG00000223839.7	FAM95B1	chr9	40321299	40329221	+	0.196155	1.20884
ENSG00000228024.1	CYP1D1P	chr9	73042745	73056528	+	0.196155	1.20884
ENSG00000228547.5	OR7E26P	chr10	14999050	15000055	-	0.196155	1.20884
ENSG00000231679.7	HLA-DRB3	GL000251.2	3934009	3947126	-	0.196155	1.20884
ENSG00000231741.2	RP11-213G2.5	chr9	85934588	85936599	+	0.196155	1.20884
ENSG00000235816.3	PRELID1P3	chr10	63427297	63427939	+	0.196155	1.20884
ENSG00000235837.1	AC073333.8	chr7	16695871	16719898	-	0.196155	1.20884
ENSG00000236471.1	AF127577.12	chr21	15067070	15067837	+	0.196155	1.20884
ENSG00000236841.7	AC007750.5	chr2	162159762	162173223	+	0.196155	1.20884
ENSG00000239831.1	RNF7P1	chr3	57519669	57520010	-	0.196155	1.20884
ENSG00000240233.3	RN7SL587P	chr14	77547566	77547846	-	0.196155	1.20884
ENSG00000240441.1	RP11-864J10.2	chr12	107719599	107720133	+	0.196155	1.20884
ENSG00000240919.1	RP11-400K9.1	chr8	53532908	53533704	+	0.196155	1.20884
ENSG00000243806.1	RPL7P18	chr5	94825961	94826694	-	0.196155	1.20884
ENSG00000254686.2	RP1-276E15.1	chr11	35656694	35661339	+	0.196155	1.20884
ENSG00000257252.5	RP11-486A14.2	chr12	93317135	93377736	-	0.196155	1.20884
ENSG00000259104.2	PTCSC3	chr14	36136108	36176468	-	0.196155	1.20884
ENSG00000261692.1	RP1-168P16.1	chr16	89420075	89422226	-	0.196155	1.20884
ENSG00000275967.1	MIR6880	chr12	124337181	124337242	-	0.196155	1.20884
ENSG00000279440.1	CTA-992D9.11	chr22	27019369	27024550	+	0.196155	1.20884
ENSG00000283209.1	RP11-347L15.1	chr17	56803841	56804269	-	0.196155	1.20884
ENSG00000105679.8	GAPDHS	chr19	35533412	35545316	+	0.195658	1.20884
ENSG00000120094.6	HOXB1	chr17	48528526	48530997	-	0.195658	1.20884
ENSG00000165606.8	DRGX	chr10	49364181	49396016	-	0.195658	1.20884
ENSG00000173040.12	EVC2	chr4	5542772	5709548	-	0.195658	1.20884
ENSG00000196289.7	BECN2	chr1	241957767	241959062	+	0.195658	1.20884
ENSG00000197334.2	Metazoa_SRP	chr8	9091240	9091508	+	0.195658	1.20884
ENSG00000200063.1	SNORA30	chr17	78399935	78400063	+	0.195658	1.20884
ENSG00000207042.1	RNU6-196P	chr16	21642294	21642400	+	0.195658	1.20884
ENSG00000209645.1	SNORD105	chr19	10107651	10107735	+	0.195658	1.20884
ENSG00000213703.2	RP5-849H19.2	chr1	62641122	62641667	-	0.195658	1.20884
ENSG00000214794.4	KRT18P42	chr5	109588338	109589592	+	0.195658	1.20884
ENSG00000219932.6	RPL12P8	chr10	67874332	67874911	+	0.195658	1.20884
ENSG00000224821.5	COL4A2-AS2	chr13	110456396	110463287	-	0.195658	1.20884
ENSG00000225419.1	RPL21P3	chr20	18485265	18486052	+	0.195658	1.20884
ENSG00000227440.1	ATP5G1P4	chr3	172828736	172829176	-	0.195658	1.20884
ENSG00000229324.1	NUTF2P7	chrX	71016531	71016905	-	0.195658	1.20884
ENSG00000230500.1	MKX-AS1	chr10	27744786	27767794	+	0.195658	1.20884
ENSG00000231205.11	ZNF826P	chr19	20340269	20424969	-	0.195658	1.20884
ENSG00000231737.7	PPP1R10	GL000253.2	1910629	1928841	-	0.195658	1.20884
ENSG00000238110.1	RP11-350E12.5	chr9	87944276	87945023	-	0.195658	1.20884
ENSG00000246851.1	RP11-544A12.8	chr9	131189910	131194205	-	0.195658	1.20884
ENSG00000250687.6	RP11-497H16.7	chr5	70462244	70479215	+	0.195658	1.20884
ENSG00000251168.1	CTD-2072I24.1	chr5	7924292	7925398	+	0.195658	1.20884
ENSG00000251379.1	RP11-484O2.1	chr4	15358141	15420032	-	0.195658	1.20884
ENSG00000251858.1	SNORA31	chr14	41594463	41594591	+	0.195658	1.20884
ENSG00000252255.1	RNU2-35P	chr11	125649746	125649887	+	0.195658	1.20884
ENSG00000257731.2	RP11-536C10.11	chr14	18645044	18646221	-	0.195658	1.20884
ENSG00000258460.1	RP11-168L7.1	chr14	101332516	101334331	-	0.195658	1.20884
ENSG00000261093.1	CTD-3126B10.1	chr16	2597881	2599718	-	0.195658	1.20884
ENSG00000261368.1	RP11-96B5.4	chr10	50964270	50965220	+	0.195658	1.20884
ENSG00000262953.1	EIF4A1P9	chr17	2586330	2587866	-	0.195658	1.20884
ENSG00000263220.1	RP11-420A6.2	chr17	5364315	5371626	-	0.195658	1.20884
ENSG00000266806.1	RP11-744K17.3	chr17	22331597	22332410	+	0.195658	1.20884
ENSG00000267042.1	CTD-3193K9.4	chr17	42679963	42682020	+	0.195658	1.20884
ENSG00000269125.1	RP11-98F14.11	chr13	113165002	113165183	-	0.195658	1.20884
ENSG00000270850.1	RP11-395N6.4	chr1	32421979	32422319	+	0.195658	1.20884
ENSG00000272583.1	RP11-344P13.6	chr1	121518366	121518829	-	0.195658	1.20884
ENSG00000278418.1	MIR6512	chr2	177313806	177313882	-	0.195658	1.20884
ENSG00000127362.2	TAS2R3	chr7	141764097	141765197	+	0.216601	1.20884
ENSG00000211514.1	MIR454	chr17	59137758	59137872	-	0.216601	1.20884
ENSG00000213727.3	LA16c-60G3.7	chr22	15572089	15573265	-	0.216601	1.20884
ENSG00000214810.4	CYCSP55	chr6	34219439	34220066	+	0.216601	1.20884
ENSG00000224800.1	RP11-235D19.2	chr1	150881236	150881683	-	0.216601	1.20884
ENSG00000225064.1	AC007879.6	chr2	207260445	207270690	+	0.216601	1.20884
ENSG00000226122.1	DDC-AS1	chr7	50531759	50543463	+	0.216601	1.20884
ENSG00000231246.1	RP5-965F6.2	chr1	112177234	112360528	-	0.216601	1.20884
ENSG00000232451.1	AC016768.1	chr2	23018125	23199056	-	0.216601	1.20884
ENSG00000233040.2	FAM204BP	chr1	197746751	197747451	-	0.216601	1.20884
ENSG00000237676.1	RPL30P4	chr3	32635222	32635554	-	0.216601	1.20884
ENSG00000244514.3	RN7SL125P	chr17	48765554	48765847	-	0.216601	1.20884
ENSG00000250816.1	DCAF13P2	chr5	17202274	17203145	+	0.216601	1.20884
ENSG00000255960.1	RP11-459D22.1	chr12	18424663	18425140	+	0.216601	1.20884
ENSG00000257127.6	CLLU1	chr12	92421531	92431002	+	0.216601	1.20884
ENSG00000257395.1	RP11-597A11.2	chr14	19681420	19684739	+	0.216601	1.20884
ENSG00000258074.1	VTI1BP3	chr12	53131350	53131985	+	0.216601	1.20884
ENSG00000258260.1	RP11-977G19.14	chr12	56267793	56270104	-	0.216601	1.20884
ENSG00000258702.1	RP11-433J8.1	chr14	96592733	96595762	+	0.216601	1.20884
ENSG00000258926.1	RP11-47I22.1	chr14	61537508	61545287	-	0.216601	1.20884
ENSG00000259001.3	RPPH1	chr14	20343048	20343685	-	0.216601	1.20884
ENSG00000271243.1	RP11-355B11.1	chr2	61575774	61576394	+	0.216601	1.20884
ENSG00000273777.4	CEACAM20	chr19	44501677	44529788	-	0.216601	1.20884
ENSG00000276591.1	GXYLT1P5	chr9	42974855	42978320	+	0.216601	1.20884
ENSG00000279734.1	RP11-675P14.2	chr18	30780006	30780424	+	0.216601	1.20884
ENSG00000108442.2	TVP23BP2	chr2	74628328	74628942	-	0.203978	1.20884
ENSG00000113722.16	CDX1	chr5	150166795	150184558	+	0.203978	1.20884
ENSG00000173114.12	LRRN3	chr7	111091006	111125454	+	0.203978	1.20884
ENSG00000184844.6	CYCSP45	chrX	153841251	153841565	+	0.203978	1.20884
ENSG00000196268.11	ZNF493	chr19	21397119	21427573	+	0.203978	1.20884
ENSG00000196341.2	OR8D1	chr11	124309812	124310837	-	0.203978	1.20884
ENSG00000198435.3	NRARP	chr9	137300482	137302251	-	0.203978	1.20884
ENSG00000201558.1	RNVU1-6	chr1	146052081	146052244	-	0.203978	1.20884
ENSG00000206727.1	SNORD116-9	chr15	25073107	25073201	+	0.203978	1.20884
ENSG00000207256.1	RNU6-880P	chr1	42991438	42991544	+	0.203978	1.20884
ENSG00000207789.1	MIR26A2	chr12	57824609	57824692	-	0.203978	1.20884
ENSG00000211575.3	MIR760	chr1	93846832	93846911	+	0.203978	1.20884
ENSG00000213942.3	RP1-102E24.1	chr12	6409637	6410013	-	0.203978	1.20884
ENSG00000214041.4	PGAM1P4	chr3	9348443	9349192	+	0.203978	1.20884
ENSG00000215807.4	KRT18P65	chr6	112361437	112362722	-	0.203978	1.20884
ENSG00000218048.2	RP3-407E4.4	chr6	63440766	63443580	+	0.203978	1.20884
ENSG00000219039.2	AC005102.1	chr7	75835663	75836141	+	0.203978	1.20884
ENSG00000222990.1	RNU4-22P	chr14	88513498	88513663	+	0.203978	1.20884
ENSG00000223701.3	RAET1E-AS1	chr6	149884431	149919508	+	0.203978	1.20884
ENSG00000233423.1	RP4-736H5.3	chr7	67691058	67697029	-	0.203978	1.20884
ENSG00000241220.1	RP11-292E2.1	chr3	153357107	153374186	+	0.203978	1.20884
ENSG00000243349.2	RP11-445N18.7	chr10	45147394	45171389	+	0.203978	1.20884
ENSG00000251366.1	DBIP2	chr5	80603383	80603644	-	0.203978	1.20884
ENSG00000261544.1	RP11-16E23.3	chr15	65766460	65767398	-	0.203978	1.20884
ENSG00000265474.1	AC010761.9	chr17	28745569	28747652	-	0.203978	1.20884
ENSG00000266282.1	UBL5P2	chr17	32227890	32228108	-	0.203978	1.20884
ENSG00000266745.1	MIR3135A	chr3	20137565	20137641	+	0.203978	1.20884
ENSG00000267372.2	AC005330.2	chr19	1321225	1322846	+	0.203978	1.20884
ENSG00000273597.1	RP11-392A14.9	chr9	35001342	35002994	-	0.203978	1.20884
ENSG00000274380.1	MIR6801	chr19	52222020	52222098	+	0.203978	1.20884
ENSG00000128886.11	ELL3	chr15	43772600	43777543	-	0.20216	1.20884
ENSG00000152583.12	SPARCL1	chr4	87473335	87531061	-	0.20216	1.20884
ENSG00000165837.11	ERICH6B	chr13	45534522	45615739	-	0.20216	1.20884
ENSG00000226790.3	HNRNPA3P1	chr10	43789249	43790387	-	0.20216	1.20884
ENSG00000228315.11	GUSBP11	chr22	23638487	23717356	-	0.20216	1.20884
ENSG00000228779.1	Z69666.2	chr16	125737	127219	+	0.20216	1.20884
ENSG00000229044.1	RP11-266K22.2	chr1	31333067	31346799	-	0.20216	1.20884
ENSG00000229197.1	RP11-227H15.7	chr10	69300432	69300817	-	0.20216	1.20884
ENSG00000236607.3	EEF1DP8	chr11	62169293	62169828	+	0.20216	1.20884
ENSG00000241429.1	EEF1A1P25	chr3	138825063	138826329	+	0.20216	1.20884
ENSG00000250151.9	ARPC4-TTLL3	chr3	9793082	9835401	+	0.20216	1.20884
ENSG00000252712.1	SCARNA14	chr15	66347207	66347342	-	0.20216	1.20884
ENSG00000254911.3	SCARNA9	chr11	93721513	93721865	+	0.20216	1.20884
ENSG00000259152.1	RP11-100M12.2	chr15	27422381	27428338	+	0.20216	1.20884
ENSG00000269177.1	L34079.3	chr19	43553445	43555494	+	0.20216	1.20884
ENSG00000036473.6	OTC	chrX	38352545	38421450	+	0.201167	1.20884
ENSG00000153802.11	TMPRSS11D	chr4	67820876	67884032	-	0.201167	1.20884
ENSG00000187504.6	RPL7P48	chr17	51502488	51503233	-	0.201167	1.20884
ENSG00000206681.1	RNU6-730P	chr6	165718235	165718338	-	0.201167	1.20884
ENSG00000222448.1	RN7SKP150	chr5	179845832	179846152	+	0.201167	1.20884
ENSG00000230221.2	RP11-173G21.1	chr9	95292338	95294810	+	0.201167	1.20884
ENSG00000231995.2	RP11-111F5.2	chr9	62266319	62266919	+	0.201167	1.20884
ENSG00000232445.1	RP11-132A1.4	chr7	101308346	101310985	+	0.201167	1.20884
ENSG00000233060.1	AC016700.2	chr2	70089721	70096100	+	0.201167	1.20884
ENSG00000235303.1	RP1-79C4.1	chr1	170598854	170647339	+	0.201167	1.20884
ENSG00000235432.1	RP5-930J4.5	chr1	20692734	20694013	-	0.201167	1.20884
ENSG00000241185.2	RPL21P122	chr17	11998353	12021508	-	0.201167	1.20884
ENSG00000250390.2	RP11-338H14.1	chr11	95482406	95497553	+	0.201167	1.20884
ENSG00000252351.1	RNU6ATAC12P	chr11	131385249	131385363	+	0.201167	1.20884
ENSG00000253507.5	CTD-2501M5.1	chr8	131308545	131317632	+	0.201167	1.20884
ENSG00000255057.1	RP11-567M21.3	chr11	130008586	130009765	+	0.201167	1.20884
ENSG00000260281.5	ITFG1-AS1	chr16	47144323	47162747	+	0.201167	1.20884
ENSG00000260471.1	AC009120.8	chr16	74220929	74221427	+	0.201167	1.20884
ENSG00000265749.5	RP11-849F2.5	chr17	8365563	8381328	+	0.201167	1.20884
ENSG00000266371.1	RP11-142O6.1	chr17	31133182	31138518	+	0.201167	1.20884
ENSG00000267790.1	RP11-316M20.1	chr17	77722872	77728559	-	0.201167	1.20884
ENSG00000270903.1	HNRNPA3P9	chr11	32591793	32592771	-	0.201167	1.20884
[truncated: 61,300 more rows]
