# Supplementary material for: R-loop proximity proteomics identifies a role of DDX41 in transcription-associated genomic instability
Source: Nat Commun. 2021 Dec 16;12:7314. doi: 10.1038/s41467-021-27530-y (PMC8677849; doi:10.1038/s41467-021-27530-y)
Supplement: Supplementary file 7 — Supplementary Data 5 [file 41467_2021_27530_MOESM7_ESM.xlsx]

## Sheet: sBLISS
seqnames	start	end	width	strand	siCTRL_cpm	siDDX41_cpm	log2FC	class	annotation	geneChr	geneStart	geneEnd	geneLength	geneStrand	geneId	transcriptId	distanceToTSS
chr1	16678152	16678355	204	*	207.288	28.691	2.81048	loss	Downstream (2-3kb)	1	16673003	16673512	510	1	ENSG00000237847.2	ENST00000434336.2	5149
chr1	16963543	16963694	152	*	296.432	31.8291	3.17951	loss	Promoter (2-3kb)	1	16966028	16970742	4715	1	ENSG00000058453.16	ENST00000465021.5	-2334
chr1	18902716	18903042	327	*	568.162	109.385	2.3663	loss	Promoter (<=1kb)	1	18871432	18902781	31350	2	ENSG00000159423.16	ENST00000375341.7	0
chr1	25339005	25339055	51	*	173.456	13.0006	3.6393	loss	Promoter (<=1kb)	1	25338460	25356853	18394	1	ENSG00000183726.10	ENST00000468704.1	545
chr1	27490115	27490318	204	*	234.139	54.6923	2.07796	loss	Promoter (<=1kb)	1	27404226	27490158	85933	2	ENSG00000158195.10	ENST00000618852.4	0
chr1	43707399	43707608	210	*	781.894	107.143	2.85588	loss	Promoter (<=1kb)	1	43707533	43931165	223633	1	ENSG00000126091.19	ENST00000262915.7	0
chr1	60987997	60988164	168	*	212.658	35.4155	2.55268	loss	Intron (ENST00000371191.5/ENSG00000162599.15, intron 1 of 10)	1	60940239	60970776	30538	2	ENSG00000237928.5	ENST00000438559.5	-17221
chr1	107142204	107142329	126	*	135.328	32.2774	2.03447	loss	Promoter (<=1kb)	1	107143076	107148300	5225	1	ENSG00000162631.18	ENST00000370076.2	-747
chr1	109643462	109643660	199	*	192.788	34.9672	2.42973	loss	Distal Intergenic	1	109651370	109652099	730	1	ENSG00000235045.2	ENST00000411964.2	-7710
chr1	117121658	117121851	194	*	187.418	25.1046	2.85156	loss	Promoter (<=1kb)	1	117111060	117121728	10669	2	ENSG00000134253.9	ENST00000256649.8	0
chr1	143246935	143247135	201	*	43.4982	9.86254	2.03439	loss	Distal Intergenic	1	143343180	143343275	96	1	ENSG00000276118.1	ENST00000612151.1	-96045
chr1	148334485	148334515	31	*	40.8131	8.51765	2.13528	loss	Promoter (<=1kb)	1	148334479	148334554	76	2	ENSG00000283676.1	ENST00000635826.1	39
chr1	151281944	151282232	289	*	254.008	46.1746	2.43446	loss	Promoter (<=1kb)	1	151280024	151281929	1906	2	ENSG00000232671.5	ENST00000447795.3	-15
chr1	198047683	198047855	173	*	49.4054	9.86254	2.21422	loss	Distal Intergenic	1	198156963	198322420	165458	1	ENSG00000151414.14	ENST00000367385.8	-109108
chr1	203327278	203327602	325	*	323.283	60.5201	2.39812	loss	Distal Intergenic	1	203318996	203319099	104	2	ENSG00000202300.1	ENST00000365430.1	-8179
chr1	209600817	209601017	201	*	397.391	29.1393	3.72447	loss	Intron (ENST00000009105.5/ENSG00000008118.9, intron 3 of 12)	1	209607794	209611944	4151	1	ENSG00000008118.9	ENST00000494990.1	-6777
chr1	226608868	226609068	201	*	174.53	28.691	2.56362	loss	3' UTR	1	226600589	226602194	1606	1	ENSG00000203685.9	ENST00000467495.1	8279
chr10	22340185	22340383	199	*	444.111	86.9697	2.33909	loss	Promoter (<=1kb)	10	22340377	22340615	239	2	ENSG00000272366.1	ENST00000607385.1	232
chr10	23068222	23068434	213	*	173.456	42.1399	2.01577	loss	Distal Intergenic	10	23095506	23122013	26508	1	ENSG00000148450.12	ENST00000376510.7	-27072
chr10	38578905	38579105	201	*	330.801	40.3467	3.00447	loss	Distal Intergenic	10	38601418	38605609	4192	1	ENSG00000215151.4	ENST00000429313.1	-22313
chr10	45672774	45672977	204	*	197.622	21.9666	3.11242	loss	Promoter (<=1kb)	10	45650125	45672780	22656	2	ENSG00000172671.19	ENST00000335258.8	0
chr10	95229829	95230008	180	*	321.672	53.3474	2.56979	loss	Promoter (1-2kb)	10	95228243	95231144	2902	2	ENSG00000234026.1	ENST00000451737.1	1136
chr10	99468201	99468375	175	*	202.455	41.6916	2.25268	loss	Distal Intergenic	10	99431191	99438117	6927	1	ENSG00000224934.2	ENST00000416191.2	37010
chr10	103368670	103368870	201	*	154.123	22.8632	2.70056	loss	Promoter (<=1kb)	10	103367967	103389065	21099	1	ENSG00000148835.10	ENST00000369839.3	703
chr10	112893033	112893233	201	*	77.3302	16.587	2.15506	loss	Intron (ENST00000428766.2/ENSG00000225292.2, intron 2 of 2)	10	112888735	112906111	17377	1	ENSG00000225292.2	ENST00000428766.2	4298
chr11	14047665	14047847	183	*	51.0164	9.86254	2.25961	loss	Intron (ENST00000576479.3/ENSG00000262655.3, intron 3 of 15)	11	13962689	14267884	305196	1	ENSG00000262655.3	ENST00000576479.3	84976
chr11	17353141	17353339	199	*	869.964	194.561	2.155	loss	Promoter (1-2kb)	11	17351899	17373654	21756	1	ENSG00000188211.8	ENST00000530403.1	1242
chr11	31509591	31509792	202	*	167.549	31.8291	2.36012	loss	Promoter (<=1kb)	11	31509750	31783998	274249	1	ENSG00000109911.17	ENST00000350638.9	0
chr11	33933902	33934177	276	*	282.47	26.8978	3.34497	loss	Distal Intergenic	11	33858576	33892289	33714	2	ENSG00000135363.11	ENST00000257818.2	-41613
chr11	67262799	67262972	174	*	233.602	54.244	2.08632	loss	Distal Intergenic	11	67266410	67286556	20147	1	ENSG00000173020.10	ENST00000308595.9	-3438
chr11	67428207	67428423	217	*	241.657	50.6576	2.23187	loss	Promoter (<=1kb)	11	67428460	67431582	3123	1	ENSG00000175634.14	ENST00000530623.5	-37
chr11	72238179	72238378	200	*	283.544	68.1412	2.04103	loss	Promoter (<=1kb)	11	72237660	72238621	962	1	ENSG00000165458.13	ENST00000320683.7	519
chr11	86818513	86818639	127	*	190.64	23.3115	2.97869	loss	Intron (ENST00000532234.5/ENSG00000150687.11, intron 1 of 4)	11	86821143	86821728	586	2	ENSG00000271318.1	ENST00000605633.1	3089
chr12	54379771	54379988	218	*	394.169	50.6576	2.93542	loss	Promoter (<=1kb)	12	54369878	54379189	9312	2	ENSG00000161642.17	ENST00000552382.5	-582
chr12	71686278	71686481	204	*	1130.95	130.454	3.10618	loss	Promoter (<=1kb)	12	71686496	71699849	13354	1	ENSG00000139291.13	ENST00000549735.5	-15
chr12	111396953	111397153	201	*	166.475	34.0706	2.25561	loss	Promoter (<=1kb)	12	111396835	111403307	6473	1	ENSG00000257595.2	ENST00000548846.1	118
chr12	120446505	120446708	204	*	718.526	81.1418	3.13086	loss	Promoter (<=1kb)	12	120446577	120459921	13345	1	ENSG00000257218.5	ENST00000229384.5	0
chr14	50116614	50116632	19	*	23.6287	3.58638	2.42491	loss	Promoter (<=1kb)	14	50109537	50116600	7064	2	ENSG00000100483.13	ENST00000395859.2	-14
chr14	51297757	51297957	201	*	109.551	20.6217	2.35416	loss	Distal Intergenic	14	51304416	51328386	23971	2	ENSG00000258955.1	ENST00000557518.1	30429
chr14	91323711	91323803	93	*	67.1269	14.7938	2.10887	loss	Intron (ENST00000389857.10/ENSG00000015133.18, intron 12 of 29)	14	91313943	91315870	1928	2	ENSG00000015133.18	ENST00000557507.1	-7841
chr14	103372580	103372780	201	*	249.712	39.4502	2.63181	loss	Promoter (2-3kb)	14	103374033	103374916	884	2	ENSG00000243904.1	ENST00000485258.1	2136
chr15	45279200	45279338	139	*	275.489	52.4508	2.37094	loss	Promoter (<=1kb)	15	45253506	45279227	25722	2	ENSG00000259520.5	ENST00000560344.5	0
chr15	48877884	48878115	232	*	520.905	77.5554	2.732	loss	Promoter (<=1kb)	15	48825779	48878054	52276	2	ENSG00000185634.11	ENST00000537958.5	0
chr15	85354253	85354460	208	*	82.1633	10.3108	2.87824	loss	Distal Intergenic	15	85315587	85330334	14748	2	ENSG00000218052.5	ENST00000560651.1	-23919
chr16	1827123	1827320	198	*	273.878	61.4167	2.13879	loss	Promoter (<=1kb)	16	1807633	1827194	19562	2	ENSG00000063854.12	ENST00000397356.7	0
chr16	3264498	3264697	200	*	160.568	34.0706	2.2038	loss	Promoter (<=1kb)	16	3263800	3267181	3382	1	ENSG00000281005.1	ENST00000572123.4	698
chr16	10385909	10386113	205	*	436.593	68.5895	2.65265	loss	Promoter (<=1kb)	16	10386055	10430672	44618	1	ENSG00000166669.13	ENST00000562527.5	0
chr16	34586737	34586983	247	*	363.022	51.5542	2.79215	loss	Distal Intergenic	16	34266041	34268649	2609	2	ENSG00000279800.2	ENST00000624956.2	-318088
chr16	48623253	48623453	201	*	227.157	34.0706	2.7017	loss	Promoter (<=1kb)	16	48623436	48744921	121486	1	ENSG00000260086.2	ENST00000568150.2	0
chr17	17972429	17972722	294	*	302.877	60.0718	2.31491	loss	Promoter (<=1kb)	17	17893678	17972422	78745	2	ENSG00000175662.17	ENST00000579586.1	-7
chr17	28251737	28251937	201	*	179.9	23.3115	2.89548	loss	Distal Intergenic	17	28246454	28248006	1553	2	ENSG00000266830.1	ENST00000579045.1	-3731
chr17	29930498	29930701	204	*	415.113	76.2105	2.4301	loss	Promoter (<=1kb)	17	29925217	29930276	5060	2	ENSG00000141298.17	ENST00000582084.1	-222
chr17	42536135	42536336	202	*	199.233	48.4161	2.01862	loss	Promoter (<=1kb)	17	42536172	42544449	8278	1	ENSG00000108784.9	ENST00000225927.6	0
chr17	75012477	75012673	197	*	252.397	60.0718	2.05282	loss	Promoter (<=1kb)	17	75012670	75020939	8270	1	ENSG00000167862.9	ENST00000584208.5	0
chr18	76492962	76493162	201	*	202.992	47.5195	2.07187	loss	Promoter (<=1kb)	18	76492564	76492889	326	1	ENSG00000265778.2	ENST00000613453.1	398
chr19	4284628	4284819	192	*	91.8296	17.0353	2.36376	loss	Promoter (<=1kb)	19	4284431	4288314	3884	1	ENSG00000105251.10	ENST00000600475.1	197
chr19	4791114	4791410	297	*	576.217	100.419	2.50879	loss	Promoter (<=1kb)	19	4785120	4791207	6088	2	ENSG00000268536.1	ENST00000598782.1	0
chr19	5048293	5048504	212	*	333.486	46.6229	2.81222	loss	Promoter (1-2kb)	19	5046998	5082437	35440	1	ENSG00000127663.14	ENST00000592175.5	1295
chr19	10288765	10288968	204	*	302.877	57.382	2.37989	loss	Promoter (<=1kb)	19	10285801	10289019	3219	2	ENSG00000267607.1	ENST00000589379.1	51
chr19	11374838	11375084	247	*	694.898	166.318	2.05628	loss	Promoter (<=1kb)	19	11368123	11374935	6813	2	ENSG00000267277.1	ENST00000590399.1	0
chr19	11924920	11925119	200	*	112.236	23.7598	2.19327	loss	Promoter (<=1kb)	19	11925068	11950763	25696	1	ENSG00000196757.7	ENST00000254321.9	0
chr19	13952107	13952437	331	*	414.039	100.867	2.02656	loss	Promoter (<=1kb)	19	13952492	13961449	8958	1	ENSG00000132017.10	ENST00000254337.10	-55
chr19	15498974	15499187	214	*	281.396	30.9325	3.14462	loss	Promoter (<=1kb)	19	15476235	15498956	22722	2	ENSG00000161031.12	ENST00000601792.1	-18
chr19	17778183	17778384	202	*	121.902	29.1393	2.02779	loss	Promoter (<=1kb)	19	17778441	17783172	4732	1	ENSG00000130475.14	ENST00000600058.5	-57
chr19	36014235	36014592	358	*	467.74	114.764	2.0176	loss	Promoter (<=1kb)	19	36009124	36014237	5114	2	ENSG00000239382.10	ENST00000486389.5	0
chr19	39341471	39341637	167	*	123.513	29.5876	2.02528	loss	Promoter (<=1kb)	19	39341773	39341945	173	2	ENSG00000269246.1	ENST00000599274.1	308
chr19	45370696	45370924	229	*	487.073	66.7963	2.84782	loss	Promoter (<=1kb)	19	45352209	45370918	18710	2	ENSG00000104884.14	ENST00000391941.6	0
chr19	45370938	45370946	9	*	30.0728	3.13808	2.90862	loss	Promoter (<=1kb)	19	45352209	45370918	18710	2	ENSG00000104884.14	ENST00000391941.6	-20
chr19	46674841	46675046	206	*	217.491	43.9331	2.28172	loss	3' UTR	19	46678529	46686180	7652	2	ENSG00000105287.12	ENST00000593492.1	11134
chr19	50679380	50679588	209	*	136.402	30.9325	2.1053	loss	Intron (ENST00000391813.5/ENSG00000161681.15, intron 6 of 8)	19	50661827	50689404	27578	2	ENSG00000161681.15	ENST00000391813.5	9816
chr2	26562322	26562520	199	*	139.087	32.2774	2.07371	loss	Promoter (<=1kb)	2	26562582	26579532	16951	1	ENSG00000173557.14	ENST00000329615.3	-62
chr2	47627217	47627410	194	*	142.846	10.7591	3.61267	loss	Distal Intergenic	2	47516581	47570939	54359	2	ENSG00000184261.4	ENST00000327876.4	-56278
chr2	70341317	70341381	65	*	15.5734	2.24149	2.35415	loss	Distal Intergenic	2	70353010	70355915	2906	1	ENSG00000235289.1	ENST00000431406.1	-11629
chr2	229712225	229712425	201	*	539.7	75.7622	2.81636	loss	Promoter (2-3kb)	2	229357629	229714558	356930	2	ENSG00000187957.7	ENST00000341772.4	2133
chr2	240801159	240801355	197	*	39.2021	6.27616	2.46602	loss	Intron (ENST00000320389.11/ENSG00000130294.14, intron 1 of 46)	2	240723487	240797752	74266	2	ENSG00000130294.14	ENST00000404283.7	-3407
chr20	12541762	12541962	201	*	102.033	6.72446	3.73753	loss	Distal Intergenic	20	12380056	12381255	1200	1	ENSG00000235698.1	ENST00000414718.1	161706
chr20	25407390	25407607	218	*	513.386	84.7282	2.58501	loss	Promoter (<=1kb)	20	25407727	25448555	40829	1	ENSG00000101003.9	ENST00000262460.4	-120
chr20	38460252	38460548	297	*	185.27	44.3814	2.03722	loss	Distal Intergenic	20	38449370	38449503	134	1	ENSG00000199266.1	ENST00000362396.1	10882
chr20	41618319	41618557	239	*	202.455	35.8638	2.46443	loss	Promoter (<=1kb)	20	41402101	41618494	216394	2	ENSG00000124177.14	ENST00000373233.7	0
chr20	47356709	47356909	201	*	111.699	23.7598	2.18641	loss	Promoter (<=1kb)	20	47209214	47356889	147676	2	ENSG00000101040.19	ENST00000355972.8	0
chr22	38506496	38506643	148	*	257.23	52.0025	2.28453	loss	Promoter (<=1kb)	22	38483440	38506337	22898	2	ENSG00000100201.19	ENST00000396821.7	-159
chr22	49930997	49931167	171	*	334.56	52.8991	2.63824	loss	Promoter (2-3kb)	22	49933198	49934074	877	2	ENSG00000278869.1	ENST00000623759.1	2907
chr3	11225864	11226073	210	*	212.121	20.1734	3.33135	loss	Promoter (<=1kb)	3	11226031	11259075	33045	1	ENSG00000196639.6	ENST00000413416.1	0
chr3	52999253	52999387	135	*	810.893	99.522	3.01378	loss	Intron (ENST00000394752.7/ENSG00000163935.13, intron 1 of 20)	3	52954315	53045269	90955	2	ENSG00000163935.13	ENST00000470575.5	45882
chr3	71504402	71504490	89	*	265.285	3.58638	5.85947	loss	Intron (ENST00000318789.8/ENSG00000114861.18, intron 2 of 20)	3	70959191	71493555	534365	2	ENSG00000114861.18	ENST00000327590.8	-10847
chr3	138115805	138115878	74	*	402.761	21.5183	4.16434	loss	Promoter (<=1kb)	3	138103854	138115818	11965	2	ENSG00000158163.14	ENST00000492010.1	0
chr3	143629997	143630227	231	*	69.2749	8.51765	2.88433	loss	Intron (ENST00000316549.10/ENSG00000181804.14, intron 6 of 15)	3	143620528	143627690	7163	1	ENSG00000248374.1	ENST00000505671.1	9469
chr3	168095904	168096100	197	*	272.267	53.3474	2.33003	loss	Promoter (<=1kb)	3	168008677	168095975	87299	2	ENSG00000173905.8	ENST00000470487.5	0
chr3	183178784	183178848	65	*	259.378	26.0012	3.26951	loss	Promoter (1-2kb)	3	183179370	183180311	942	2	ENSG00000053524.11	ENST00000464626.1	1463
chr3	197736910	197737130	221	*	235.75	43.9331	2.39751	loss	Promoter (<=1kb)	3	197701860	197736913	35054	2	ENSG00000145016.14	ENST00000474214.2	0
chr4	48016310	48016509	200	*	998.848	122.385	3.01854	loss	Promoter (<=1kb)	4	47935977	48016592	80616	2	ENSG00000198515.13	ENST00000514170.5	83
chr4	52712206	52712424	219	*	310.395	62.3133	2.29816	loss	Promoter (<=1kb)	4	52712404	52714137	1734	1	ENSG00000226950.6	ENST00000411630.6	0
chr4	149575114	149575314	201	*	143.92	11.2074	3.56943	loss	Intron (ENST00000636793.1/ENSG00000234828.8, intron 9 of 13)	4	149666057	149711149	45093	1	ENSG00000250905.1	ENST00000505781.1	-90743
chr4	169493060	169493180	121	*	343.69	35.4155	3.24267	loss	Intron (ENST00000439128.6/ENSG00000137601.15, intron 21 of 33)	4	169576604	169585499	8896	2	ENSG00000137601.15	ENST00000505119.1	92319
chr5	31532100	31532348	249	*	686.305	169.905	2.00776	loss	Promoter (<=1kb)	5	31532266	31555058	22793	1	ENSG00000082213.17	ENST00000325366.13	0
chr5	119070830	119071020	191	*	335.097	34.5189	3.24222	loss	Promoter (<=1kb)	5	119011803	119070890	59088	2	ENSG00000249494.5	ENST00000504820.1	0
chr5	146190958	146191160	203	*	153.049	28.691	2.37529	loss	Distal Intergenic	5	146113038	146182660	69623	2	ENSG00000133706.17	ENST00000394434.6	-8298
chr5	174724326	174724529	204	*	307.173	61.4167	2.30373	loss	Promoter (<=1kb)	5	174724533	174730893	6361	1	ENSG00000120149.8	ENST00000239243.6	-4
chr6	26197284	26197484	201	*	325.431	58.7269	2.45033	loss	Promoter (<=1kb)	6	26196840	26197250	411	2	ENSG00000197409.7	ENST00000356476.2	-34
chr6	26596710	26596925	216	*	303.951	60.9684	2.29897	loss	Promoter (<=1kb)	6	26596952	26600744	3793	1	ENSG00000146109.4	ENST00000274849.2	-27
chr6	42929194	42929458	265	*	663.751	163.18	2.01753	loss	Promoter (<=1kb)	6	42929200	42939287	10088	1	ENSG00000137161.16	ENST00000372836.4	0
chr6	90587280	90587487	208	*	226.083	40.3467	2.45738	loss	Promoter (<=1kb)	6	90513573	90587045	73473	2	ENSG00000135341.17	ENST00000369332.7	-235
chr6	97661905	97662130	226	*	171.845	37.657	2.16068	loss	Intron (ENST00000433637.2/ENSG00000271860.6, intron 3 of 4)	6	97707759	97732712	24954	1	ENSG00000271860.6	ENST00000417315.1	-45629
chr6	166381756	166381961	206	*	1015.5	237.598	2.09095	loss	Promoter (<=1kb)	6	166365332	166382871	17540	2	ENSG00000060762.18	ENST00000475708.1	910
chr7	65914816	65915016	201	*	119.754	20.1734	2.51175	loss	Intron (ENST00000360768.3/ENSG00000196715.5, intron 1 of 2)	7	65873369	65955417	82049	1	ENSG00000196715.5	ENST00000434382.2	41447
chr7	92448315	92448511	197	*	183.659	33.6223	2.41509	loss	Promoter (<=1kb)	7	92447453	92458836	11384	1	ENSG00000157259.6	ENST00000287957.3	862
chr7	94672275	94672490	216	*	186.881	16.1387	3.45449	loss	Distal Intergenic	7	94664735	94669180	4446	1	ENSG00000242265.5	ENST00000465184.1	7540
chr7	100852091	100852301	211	*	782.431	69.0378	3.4836	loss	Promoter (<=1kb)	7	100837314	100852616	15303	2	ENSG00000236305.1	ENST00000412754.1	315
chr7	149873858	149873999	142	*	172.382	39.8985	2.08383	loss	Promoter (<=1kb)	7	149873976	149879357	5382	1	ENSG00000171130.17	ENST00000464683.5	0
chr8	27774329	27774581	253	*	671.269	142.11	2.23191	loss	Promoter (<=1kb)	8	27774386	27805316	30931	1	ENSG00000171320.14	ENST00000305188.12	0
chr8	52941738	52941938	201	*	135.328	24.6563	2.40969	loss	Distal Intergenic	8	52938431	52941117	2687	1	ENSG00000183729.3	ENST00000331251.3	3307
chr8	78080242	78080599	358	*	104.181	23.7598	2.0868	loss	Distal Intergenic	8	78148101	78153913	5813	1	ENSG00000254001.5	ENST00000521879.5	-67502
chr8	84513113	84513313	201	*	178.826	31.3808	2.47339	loss	Intron (ENST00000522613.5/ENSG00000184672.11, intron 2 of 2)	8	84665759	84665865	107	2	ENSG00000206701.1	ENST00000383974.1	152552
chr8	101558654	101558863	210	*	114.384	9.86254	3.40901	loss	Exon (ENST00000251808.7/ENSG00000083307.10, exon 4 of 16)	8	101562008	101562488	481	2	ENSG00000253153.1	ENST00000524051.1	3625
chr8	108443440	108443506	67	*	459.685	43.0365	3.38701	loss	Promoter (<=1kb)	8	108443601	108455902	12302	1	ENSG00000104412.7	ENST00000524143.5	-95
chr8	117358172	117358372	201	*	85.9224	17.9319	2.19891	loss	Distal Intergenic	8	117313528	117313661	134	1	ENSG00000252852.1	ENST00000517043.1	44644
chr8	132324013	132324214	202	*	90.7556	10.3108	3.02009	loss	Intron (ENST00000388996.8/ENSG00000184156.15, intron 1 of 14)	8	132128981	132447262	318282	2	ENSG00000184156.15	ENST00000521134.5	123048
chr9	112078639	112078839	201	*	70.886	15.2421	2.14597	loss	Exon (ENST00000355396.7/ENSG00000106868.16, exon 12 of 16)	9	112041083	112058471	17389	2	ENSG00000106868.16	ENST00000475283.2	-20168
chr1	5129417	5129617	201	*	19.3325	3.58638	2.14836	loss	Distal Intergenic	1	5086459	5090899	4441	2	ENSG00000231510.1	ENST00000443270.1	-38518
chr1	5165108	5165308	201	*	13.9624	0.896594	2.97986	loss	Distal Intergenic	1	5086459	5090899	4441	2	ENSG00000231510.1	ENST00000443270.1	-74209
chr1	26306587	26306882	296	*	153.049	19.7251	2.89394	loss	Promoter (<=1kb)	1	26281328	26306636	25309	2	ENSG00000158062.20	ENST00000314675.11	0
chr1	31536460	31536660	201	*	247.564	1.34489	6.72795	loss	Distal Intergenic	1	31506296	31508565	2270	1	ENSG00000260386.6	ENST00000562271.1	30164
chr1	33055178	33055444	267	*	93.9776	11.2074	2.95983	loss	Intron (ENST00000548559.1/ENSG00000004455.16, intron 2 of 4)	1	33013044	33036992	23949	2	ENSG00000004455.16	ENST00000354858.10	-18186
chr1	34220280	34220535	256	*	35.98	5.37957	2.53522	loss	Distal Intergenic	1	34177670	34219131	41462	1	ENSG00000142698.14	ENST00000488417.1	42610
chr1	41722890	41723118	229	*	35.98	3.13808	3.15971	loss	Intron (ENST00000372583.5/ENSG00000127124.14, intron 1 of 8)	1	41510230	41579900	69671	2	ENSG00000127124.14	ENST00000460604.1	-142990
chr1	42463034	42463244	211	*	854.928	86.0731	3.29719	loss	Promoter (<=1kb)	1	42463330	42482996	19667	1	ENSG00000186409.14	ENST00000475614.6	-86
chr1	52219245	52219446	202	*	9.12926	1.34489	2.11094	loss	Promoter (2-3kb)	1	52216380	52346686	130307	1	ENSG00000157077.14	ENST00000371591.1	2865
chr1	52983360	52983562	203	*	48.8684	7.62105	2.53219	loss	Intron (ENST00000371514.7/ENSG00000116171.16, intron 10 of 15)	1	52993201	52993702	502	2	ENSG00000236360.2	ENST00000414168.1	10140
chr1	63738728	63738931	204	*	12.3513	1.79319	2.257	loss	Distal Intergenic	1	63774022	64143385	369364	1	ENSG00000185483.11	ENST00000371080.5	-35091
chr1	65459439	65459650	212	*	55.3126	4.03467	3.48349	loss	Intron (ENST00000371059.7/ENSG00000116678.18, intron 2 of 19)	1	65486406	65494188	7783	1	ENSG00000237852.1	ENST00000429871.1	-26756
chr1	66924800	66925000	201	*	175.604	34.5189	2.31386	loss	Promoter (<=1kb)	1	66812885	66924887	112003	2	ENSG00000152763.16	ENST00000371026.7	0
chr1	70370846	70371046	201	*	8.59224	1.34489	2.03235	loss	Intron (ENST00000531950.1/ENSG00000197568.13, intron 2 of 2)	1	70363780	70366135	2356	2	ENSG00000279230.1	ENST00000624855.1	-4711
chr1	70899191	70899391	201	*	70.886	14.3455	2.22789	loss	Intron (ENST00000370931.7/ENSG00000050628.20, intron 4 of 4)	1	70947379	70951493	4115	1	ENSG00000235782.1	ENST00000426775.1	-47988
chr1	97963845	97964045	201	*	428.538	11.2074	5.13695	loss	Downstream (2-3kb)	1	97967005	97968814	1810	2	ENSG00000259946.1	ENST00000561881.1	4769
chr1	100950903	100951143	241	*	91.8296	4.48297	4.08155	loss	Intron (ENST00000370112.8/ENSG00000162695.11, intron 8 of 11)	1	100941017	100941995	979	2	ENSG00000230946.3	ENST00000425806.2	-8908
chr1	104240910	104241110	201	*	30.0728	3.58638	2.76023	loss	Distal Intergenic	1	104153306	104153830	525	2	ENSG00000228347.1	ENST00000432567.1	-87080
chr1	108092625	108092914	290	*	52.6275	7.62105	2.63704	loss	Distal Intergenic	1	108072371	108074493	2123	1	ENSG00000226822.2	ENST00000451023.1	20254
chr1	108828170	108828370	201	*	173.993	29.5876	2.51628	loss	Promoter (2-3kb)	1	108823276	108830734	7459	2	ENSG00000162641.18	ENST00000603450.1	2364
chr1	111747335	111747546	212	*	249.712	21.5183	3.47686	loss	Promoter (<=1kb)	1	111746709	111747699	991	2	ENSG00000197852.9	ENST00000527660.1	153
chr1	119442526	119442747	222	*	20.4066	4.03467	2.08808	loss	Intron (ENST00000457615.1/ENSG00000203858.3, intron 1 of 2)	1	119439001	119446086	7086	1	ENSG00000203858.3	ENST00000457615.1	3525
chr1	145942844	145943100	257	*	31.1469	1.79319	3.52469	loss	Promoter (1-2kb)	1	145941196	145942249	1054	1	ENSG00000234222.6	ENST00000366105.2	1648
chr1	154998980	154999180	201	*	83.2373	13.4489	2.5435	loss	Distal Intergenic	1	155002630	155018522	15893	1	ENSG00000160685.13	ENST00000417934.6	-3450
chr1	155176638	155176865	228	*	514.46	70.3827	2.85222	loss	Promoter (1-2kb)	1	155174754	155184971	10218	1	ENSG00000163462.17	ENST00000611379.1	1884
chr1	156212838	156213050	213	*	194.399	35.8638	2.40615	loss	Promoter (<=1kb)	1	156212993	156240040	27048	1	ENSG00000160783.19	ENST00000368279.7	0
chr1	160027588	160027788	201	*	207.288	9.86254	4.26115	loss	Promoter (<=1kb)	1	160024953	160026794	1842	2	ENSG00000260766.1	ENST00000562313.1	-794
chr1	161440377	161440577	201	*	66.0529	14.7938	2.08594	loss	Promoter (<=1kb)	1	161433444	161440996	7553	2	ENSG00000283317.1	ENST00000636824.1	419
chr1	165207268	165207471	204	*	15.5734	3.13808	2.00184	loss	Intron (ENST00000342310.7/ENSG00000162761.14, intron 7 of 8)	1	165210627	165213090	2464	1	ENSG00000224702.1	ENST00000457106.1	-3156
chr1	165994729	165994940	212	*	22.5546	3.13808	2.50898	loss	Distal Intergenic	1	166022215	166023027	813	1	ENSG00000226292.1	ENST00000422100.1	-27275
chr1	169620870	169621316	447	*	170.771	5.37957	4.75088	loss	Promoter (1-2kb)	1	169588849	169619219	30371	2	ENSG00000174175.16	ENST00000426706.6	-1651
chr1	169686301	169686501	201	*	13.4254	0.896594	2.92713	loss	Intron (ENST00000498289.5/ENSG00000000460.16, intron 3 of 28)	1	169691681	169703329	11649	2	ENSG00000188404.8	ENST00000497295.1	16828
chr1	170565983	170566183	201	*	103.107	12.5523	2.94145	loss	Distal Intergenic	1	170544640	170552276	7637	1	ENSG00000120370.12	ENST00000475113.1	21343
chr1	175570747	175570947	201	*	246.49	1.79319	6.46931	loss	Intron (ENST00000367674.6/ENSG00000116147.16, intron 1 of 22)	1	175538775	175556818	18044	2	ENSG00000235628.1	ENST00000455447.1	-13929
chr1	176584384	176584584	201	*	318.987	2.68978	6.43833	loss	Intron (ENST00000367661.7/ENSG00000116183.10, intron 2 of 4)	1	176553488	176555736	2249	1	ENSG00000116183.10	ENST00000486075.1	30896
chr1	181307971	181308171	201	*	266.897	0.448297	7.53117	loss	Distal Intergenic	1	181236388	181238604	2217	1	ENSG00000179452.2	ENST00000319701.2	71583
chr1	187500522	187500722	201	*	22.5546	2.24149	2.86128	loss	Distal Intergenic	1	187506838	187507119	282	2	ENSG00000271558.1	ENST00000603098.1	6397
chr1	190418661	190418861	201	*	1536.94	7.17276	7.55596	loss	Intron (ENST00000367462.4/ENSG00000162670.10, intron 2 of 7)	1	190454807	190474801	19995	2	ENSG00000162670.10	ENST00000445957.2	55940
chr1	192929154	192929423	270	*	44.0352	8.06935	2.31198	loss	Distal Intergenic	1	192937300	192948257	10958	2	ENSG00000234871.1	ENST00000451690.1	18834
chr1	195267071	195267288	218	*	13.9624	2.24149	2.20661	loss	Distal Intergenic	1	194718795	194719236	442	1	ENSG00000228167.1	ENST00000446021.1	548276
chr1	203269090	203269401	312	*	156.271	29.5876	2.36224	loss	Exon (ENST00000484834.5/ENSG00000133063.15, exon 1 of 12)	1	203212827	203272809	59983	2	ENSG00000133063.15	ENST00000484834.5	3408
chr1	210054508	210054757	250	*	109.014	18.3802	2.50503	loss	Intron (ENST00000367019.5/ENSG00000143469.17, intron 4 of 8)	1	210021046	210162967	141922	1	ENSG00000143469.17	ENST00000534859.2	33462
chr1	224333426	224333626	201	*	243.268	43.9331	2.44261	loss	Distal Intergenic	1	224227334	224330387	103054	2	ENSG00000143748.17	ENST00000281701.10	-3039
chr1	233326419	233326619	201	*	431.223	10.7591	5.19992	loss	Promoter (1-2kb)	1	233327768	233374134	46367	1	ENSG00000143674.10	ENST00000366623.7	-1149
chr1	240363648	240363866	219	*	124.05	0.448297	6.43201	loss	Intron (ENST00000319653.13/ENSG00000155816.19, intron 14 of 17)	1	240341385	240341477	93	1	ENSG00000252317.1	ENST00000516508.1	22263
chr1	246896353	246896556	204	*	185.27	35.4155	2.35477	loss	Promoter (2-3kb)	1	246839098	246899480	60383	2	ENSG00000153207.14	ENST00000470300.5	2924
chr10	6086247	6086447	201	*	1245.88	24.6563	5.60286	loss	Promoter (2-3kb)	10	6088987	6116880	27894	1	ENSG00000134453.15	ENST00000379888.8	-2540
chr10	6520642	6520915	274	*	38.6651	3.58638	3.11244	loss	Intron (ENST00000263125.9/ENSG00000065675.14, intron 1 of 17)	10	6427143	6512172	85030	2	ENSG00000065675.14	ENST00000610727.1	-8470
chr10	9631229	9631429	201	*	8.05523	0.896594	2.25534	loss	Distal Intergenic	10	9721963	9724416	2454	2	ENSG00000235838.1	ENST00000450068.1	92987
chr10	38526960	38527160	201	*	186.881	39.8985	2.1997	loss	Distal Intergenic	10	38452987	38455365	2379	2	ENSG00000228882.1	ENST00000444451.1	-71595
chr10	38913018	38913218	201	*	18.2585	2.24149	2.57077	loss	Distal Intergenic	10	38783004	38783108	105	1	ENSG00000233832.1	ENST00000427864.1	130014
chr10	41890574	41890774	201	*	52.0905	9.41424	2.3499	loss	Distal Intergenic	10	42149310	42149549	240	2	ENSG00000229485.1	ENST00000446298.1	258775
chr10	41913655	41913887	233	*	42.9612	8.06935	2.27716	loss	Distal Intergenic	10	42149310	42149549	240	2	ENSG00000229485.1	ENST00000446298.1	235662
chr10	52602660	52602934	275	*	141.772	16.1387	3.05838	loss	Intron (ENST00000443523.1/ENSG00000228651.1, intron 1 of 2)	10	52556702	52561105	4404	2	ENSG00000228651.1	ENST00000448017.1	-41555
chr10	55472248	55472448	201	*	70.349	5.37957	3.48336	loss	Intron (ENST00000613346.4/ENSG00000150275.17, intron 2 of 5)	10	55468327	55469222	896	1	ENSG00000223800.1	ENST00000453639.1	3921
chr10	59713567	59713790	224	*	23.6287	4.48297	2.16731	loss	Intron (ENST00000395347.1/ENSG00000165449.11, intron 1 of 5)	10	59650761	59710079	59319	2	ENSG00000165449.11	ENST00000395348.7	-3488
chr10	60250691	60250891	201	*	345.838	0.448297	7.90376	loss	Intron (ENST00000280772.6/ENSG00000151150.21, intron 7 of 43)	10	60234688	60300482	65795	2	ENSG00000151150.21	ENST00000503925.1	49591
chr10	66264082	66264282	201	*	137.476	19.7251	2.74019	loss	Intron (ENST00000433211.6/ENSG00000183230.16, intron 13 of 17)	10	66079243	66118326	39084	1	ENSG00000273360.1	ENST00000608793.1	184839
chr10	67472813	67473013	201	*	86.4594	3.58638	4.25319	loss	Intron (ENST00000433211.6/ENSG00000183230.16, intron 5 of 17)	10	67403351	67403410	60	2	ENSG00000276866.1	ENST00000617477.1	-69403
chr10	68454122	68454322	201	*	559.57	39.8985	3.77678	loss	Intron (ENST00000551118.6/ENSG00000138346.14, intron 5 of 16)	10	68461407	68461525	119	1	ENSG00000199638.1	ENST00000362768.1	-7085
chr10	68932728	68932928	201	*	32.7579	6.27616	2.21398	loss	Intron (ENST00000373585.7/ENSG00000107625.12, intron 8 of 14)	10	68919854	68946553	26700	1	ENSG00000107625.12	ENST00000466265.1	12874
chr10	69507975	69508177	203	*	102.033	23.3115	2.0834	loss	Promoter (2-3kb)	10	69505968	69507229	1262	1	ENSG00000099282.9	ENST00000470508.1	2007
chr10	71965204	71965404	201	*	420.483	25.5529	3.98853	loss	Promoter (<=1kb)	10	71964365	72013564	49200	1	ENSG00000122863.5	ENST00000373115.4	839
chr10	86411109	86411309	201	*	43.4982	1.34489	4.24615	loss	Distal Intergenic	10	86435256	86444032	8777	2	ENSG00000062650.17	ENST00000484070.1	32723
chr10	90087258	90087458	201	*	40.2761	5.82786	2.5958	loss	Distal Intergenic	10	90163651	90163960	310	2	ENSG00000222451.1	ENST00000410519.1	76502
chr10	92676613	92676813	201	*	55.3126	4.93127	3.24704	loss	Distal Intergenic	10	92668745	92669743	999	2	ENSG00000236493.2	ENST00000428356.1	-6870
chr10	97584095	97584313	219	*	197.622	31.8291	2.59698	loss	Promoter (<=1kb)	10	97584323	97600948	16626	1	ENSG00000241935.8	ENST00000465608.1	-10
chr10	98281031	98281231	201	*	40.2761	1.79319	3.88532	loss	Distal Intergenic	10	98247690	98268250	20561	2	ENSG00000138131.3	ENST00000260702.3	-12781
chr10	98415030	98415230	201	*	63.3678	8.51765	2.75766	loss	Promoter (<=1kb)	10	98383565	98415184	31620	2	ENSG00000119943.11	ENST00000370575.4	0
chr10	105384258	105384474	217	*	16.1105	0.448297	3.56245	loss	Distal Intergenic	10	105534659	105534765	107	1	ENSG00000207068.1	ENST00000384340.1	-150185
chr10	107110077	107110331	255	*	227.694	44.3814	2.33325	loss	Intron (ENST00000263054.10/ENSG00000108018.15, intron 1 of 25)	10	106573663	107164534	590872	2	ENSG00000108018.15	ENST00000263054.10	54203
chr10	109953951	109954196	246	*	120.828	29.1393	2.01513	loss	Promoter (<=1kb)	10	109940104	109953891	13788	2	ENSG00000203876.9	ENST00000369657.5	-60
chr10	110106066	110106266	201	*	148.753	8.51765	3.97584	loss	Intron (ENST00000468251.5/ENSG00000148700.14, intron 2 of 5)	10	110119315	110119690	376	1	ENSG00000148700.14	ENST00000488104.1	-13049
chr10	113083239	113083439	201	*	38.1281	8.51765	2.03953	loss	Intron (ENST00000355995.8/ENSG00000148737.16, intron 5 of 14)	10	113125536	113146096	20561	1	ENSG00000148737.16	ENST00000349937.7	-42097
chr10	113431651	113431851	201	*	32.7579	4.48297	2.6222	loss	Distal Intergenic	10	113482616	113483113	498	1	ENSG00000230018.1	ENST00000415988.1	-50765
chr10	115879384	115879587	204	*	19.8696	4.03467	2.05143	loss	Intron (ENST00000355044.7/ENSG00000107518.16, intron 28 of 28)	10	115909351	115944959	35609	1	ENSG00000107518.16	ENST00000449616.2	-29764
chr10	117978732	117978942	211	*	85.9224	4.03467	4.10976	loss	Distal Intergenic	10	118005756	118015110	9355	2	ENSG00000107560.10	ENST00000476207.1	36168
chr10	126742083	126742292	210	*	22.5546	3.58638	2.36058	loss	Distal Intergenic	10	126779702	126779774	73	2	ENSG00000199321.1	ENST00000362451.1	37482
chr10	126949917	126950129	213	*	38.1281	2.24149	3.59348	loss	Intron (ENST00000280333.9/ENSG00000150760.12, intron 1 of 51)	10	126905456	127451465	546010	1	ENSG00000150760.12	ENST00000623213.1	44461
chr11	1766391	1766591	201	*	377.522	67.6929	2.46214	loss	Promoter (1-2kb)	11	1759052	1764573	5522	2	ENSG00000117984.13	ENST00000637381.1	-1818
chr11	7674451	7674664	214	*	321.135	75.3139	2.07765	loss	Promoter (<=1kb)	11	7667772	7674243	6472	2	ENSG00000166394.14	ENST00000531096.5	-208
chr11	7683373	7683573	201	*	13.9624	2.24149	2.20661	loss	Distal Intergenic	11	7669205	7677222	8018	2	ENSG00000166394.14	ENST00000524608.5	-6151
chr11	17276454	17276703	250	*	237.898	23.3115	3.29668	loss	Promoter (<=1kb)	11	17276731	17282870	6140	1	ENSG00000070081.15	ENST00000525637.1	-28
chr11	18651287	18651506	220	*	336.708	18.3802	4.12312	loss	Distal Intergenic	11	18665050	18665548	499	1	ENSG00000257043.1	ENST00000537438.1	-13544
chr11	19019069	19019356	288	*	30.0728	5.82786	2.18615	loss	Distal Intergenic	11	19029697	19030438	742	2	ENSG00000255424.1	ENST00000532323.1	11082
chr11	19531319	19531520	202	*	106.866	8.51765	3.50249	loss	Intron (ENST00000360655.8/ENSG00000166833.19, intron 1 of 37)	11	19510890	19519896	9007	2	ENSG00000254622.1	ENST00000532874.1	-11423
chr11	25924847	25925047	201	*	15.5734	0.896594	3.12739	loss	Promoter (<=1kb)	11	25924188	25926808	2621	1	ENSG00000254754.1	ENST00000531157.1	659
chr11	36331893	36332093	201	*	1114.84	24.208	5.46811	loss	Intron (ENST00000529034.5/ENSG00000135362.13, intron 1 of 3)	11	36321158	36323440	2283	2	ENSG00000254566.1	ENST00000529910.1	-8453
chr11	38143772	38143972	201	*	12.3513	0.896594	2.8155	loss	Distal Intergenic	11	38211389	38212799	1411	1	ENSG00000254784.1	ENST00000532188.1	-67417
chr11	43851710	43851970	261	*	114.384	20.6217	2.4159	loss	Promoter (<=1kb)	11	43852047	43856617	4571	1	ENSG00000149084.12	ENST00000525736.1	-77
chr11	59311755	59312067	313	*	23.0916	4.93127	2.02212	loss	Promoter (1-2kb)	11	59309681	59310576	896	2	ENSG00000235678.3	ENST00000534535.1	-1179
chr11	59380338	59380596	259	*	46.1833	10.3108	2.06057	loss	Distal Intergenic	11	59391354	59392292	939	2	ENSG00000198261.3	ENST00000528843.1	11696
chr11	61673540	61673844	305	*	36.517	4.03467	2.89757	loss	Distal Intergenic	11	61680433	61747001	66569	1	ENSG00000134780.9	ENST00000257215.9	-6589
chr11	65027060	65027260	201	*	82.1633	14.7938	2.39659	loss	Promoter (<=1kb)	11	65027408	65040572	13165	1	ENSG00000110025.12	ENST00000377244.7	-148
chr11	65386490	65386690	201	*	277.1	20.6217	3.68505	loss	Promoter (<=1kb)	11	65386599	65413525	26927	1	ENSG00000126391.13	ENST00000317568.9	0
chr11	66744526	66744732	207	*	215.88	33.6223	2.64712	loss	Promoter (<=1kb)	11	66744618	66804194	59577	1	ENSG00000173715.15	ENST00000524551.5	0
chr11	71387863	71388094	232	*	23.6287	4.48297	2.16731	loss	Intron (ENST00000460880.1/ENSG00000172900.11, intron 7 of 7)	11	71382601	71407772	25172	2	ENSG00000172900.11	ENST00000460880.1	19678
chr11	83156723	83157014	292	*	164.327	30.4842	2.39262	loss	Promoter (<=1kb)	11	83156988	83187451	30464	1	ENSG00000165494.11	ENST00000298281.8	0
chr11	92629951	92630169	219	*	9.12926	1.34489	2.11094	loss	Intron (ENST00000409404.6/ENSG00000165323.15, intron 2 of 24)	11	92498152	92498935	784	2	ENSG00000244244.2	ENST00000471604.2	-131016
chr11	97870270	97870474	205	*	58.5346	6.27616	3.03248	loss	Distal Intergenic	11	97908253	97908537	285	2	ENSG00000254555.1	ENST00000524605.1	38063
chr11	102974087	102974287	201	*	1741.54	3.13808	8.71801	loss	Distal Intergenic	11	102963460	102966628	3169	2	ENSG00000276521.1	ENST00000615334.1	-7459
chr11	107928084	107928284	201	*	57.4606	7.17276	2.83857	loss	Promoter (<=1kb)	11	107790991	107928293	137303	2	ENSG00000110660.14	ENST00000525071.5	9
chr11	108776684	108776917	234	*	19.8696	2.24149	2.68667	loss	Intron (ENST00000322536.7/ENSG00000178105.9, intron 13 of 17)	11	108767314	108841476	74163	1	ENSG00000178105.9	ENST00000534439.5	9370
chr11	110219613	110219813	201	*	55.3126	7.62105	2.70752	loss	Intron (ENST00000528498.5/ENSG00000137710.14, intron 14 of 15)	11	110231550	110233523	1974	2	ENSG00000137710.14	ENST00000533961.1	13710
chr11	116530812	116531012	201	*	22.0176	2.24149	2.82801	loss	Distal Intergenic	11	116496899	116500630	3732	2	ENSG00000236437.1	ENST00000452629.1	-30182
chr11	119952110	119952352	243	*	53.1645	8.96594	2.44227	loss	Distal Intergenic	11	119987954	119988834	881	2	ENSG00000254863.1	ENST00000534055.1	36482
chr11	121338889	121339089	201	*	107.94	3.13808	4.71843	loss	Distal Intergenic	11	121361854	121362865	1012	2	ENSG00000232460.4	ENST00000527904.1	23776
chr11	122479069	122479275	207	*	462.907	7.17276	5.82687	loss	Intron (ENST00000533109.6/ENSG00000255248.7, intron 3 of 6)	11	122090139	122453731	363593	2	ENSG00000255248.7	ENST00000637700.1	-25338
chr11	122924677	122924934	258	*	75.7191	1.34489	5.03199	loss	Promoter (2-3kb)	11	122927034	122927173	140	1	ENSG00000199709.1	ENST00000362839.1	-2100
chr11	124916337	124916537	201	*	88.6075	1.79319	5.00363	loss	Promoter (2-3kb)	11	124919244	124920677	1434	1	ENSG00000221932.6	ENST00000408930.6	-2707
chr11	129916957	129917157	201	*	20.9436	2.68978	2.57219	loss	Exon (ENST00000358825.9/ENSG00000170325.14, exon 16 of 22)	11	129884744	129895590	10847	2	ENSG00000170322.14	ENST00000530278.5	-21367
chr11	130773830	130774030	201	*	31.1469	6.27616	2.14343	loss	Distal Intergenic	11	130789231	130791025	1795	2	ENSG00000255352.1	ENST00000531876.1	16995
chr12	6556046	6556257	212	*	97.7367	21.5183	2.13249	loss	Promoter (<=1kb)	12	6539528	6556071	16544	2	ENSG00000010295.19	ENST00000336604.8	0
chr12	6851985	6852215	231	*	91.8296	16.587	2.40008	loss	Promoter (<=1kb)	12	6848809	6852066	3258	2	ENSG00000111665.11	ENST00000538862.6	0
chr12	11581296	11581499	204	*	70.886	15.2421	2.14597	loss	Intron (ENST00000541162.1/ENSG00000247157.6, intron 2 of 2)	12	11556966	11590369	33404	1	ENSG00000247157.6	ENST00000541162.1	24330
chr12	13435113	13435313	201	*	781.357	10.3108	6.11205	loss	Downstream (2-3kb)	12	13440884	13441001	118	2	ENSG00000201476.1	ENST00000364606.1	5688
chr12	21309487	21309687	201	*	358.189	4.48297	6.03364	loss	Intron (ENST00000307378.10/ENSG00000084453.16, intron 5 of 15)	12	21273942	21324681	50740	2	ENSG00000084453.16	ENST00000480394.5	14994
chr12	25404518	25404718	201	*	714.23	2.24149	7.78561	loss	Promoter (<=1kb)	12	25404288	25404428	141	2	ENSG00000201439.1	ENST00000364569.1	-90
chr12	28963562	28963762	201	*	506.942	43.4848	3.51328	loss	Distal Intergenic	12	28978584	28978685	102	1	ENSG00000278687.1	ENST00000614376.1	-14822
chr12	46321075	46321337	263	*	59.6087	8.51765	2.67085	loss	Distal Intergenic	12	46361853	46362542	690	2	ENSG00000134294.13	ENST00000548785.1	41205
chr12	51218438	51218638	201	*	204.603	45.7263	2.13755	loss	Promoter (<=1kb)	12	51189431	51217708	28278	2	ENSG00000184271.16	ENST00000550824.6	-730
chr12	53793055	53793255	201	*	29.5358	4.03467	2.60053	loss	Distal Intergenic	12	53816185	53816479	295	1	ENSG00000253053.1	ENST00000517244.1	-22930
chr12	56116462	56116788	327	*	221.25	42.5882	2.35017	loss	Promoter (<=1kb)	12	56116586	56117943	1358	1	ENSG00000229117.8	ENST00000546591.5	0
chr12	56411814	56412016	203	*	18.2585	3.13808	2.21846	loss	Promoter (1-2kb)	12	56411944	56413190	1247	2	ENSG00000276272.1	ENST00000610448.1	1174
chr12	65605492	65605725	234	*	102.033	8.06935	3.50596	loss	Promoter (2-3kb)	12	65602878	65612997	10120	1	ENSG00000256268.1	ENST00000541391.1	2614
chr12	75275632	75275832	201	*	55.8496	7.62105	2.72121	loss	Intron (ENST00000549953.1/ENSG00000254451.2, intron 4 of 4)	12	75257635	75258634	1000	2	ENSG00000258112.1	ENST00000549521.1	-16998
chr12	78157328	78157556	229	*	90.7556	13.8972	2.62275	loss	Intron (ENST00000536525.6/ENSG00000067798.14, intron 22 of 38)	12	78179420	78188304	8885	1	ENSG00000067798.14	ENST00000548948.5	-21864
chr12	78736052	78736266	215	*	194.399	10.7591	4.05457	loss	Distal Intergenic	12	78793526	78794114	589	2	ENSG00000257564.1	ENST00000546724.1	57848
chr12	81413339	81413539	201	*	13.9624	1.79319	2.42136	loss	Intron (ENST00000546936.2/ENSG00000258162.2, intron 1 of 2)	12	81417261	81472954	55694	1	ENSG00000258162.2	ENST00000550272.1	-3722
chr12	93148001	93148219	219	*	31.6839	5.82786	2.25907	loss	Intron (ENST00000549930.1/ENSG00000257322.5, intron 1 of 2)	12	93003415	93139132	135718	2	ENSG00000257322.5	ENST00000550324.5	-8869
chr12	106612367	106612567	201	*	14.4994	2.68978	2.07061	loss	Intron (ENST00000392842.5/ENSG00000111783.12, intron 2 of 17)	12	106601172	106733506	132335	1	ENSG00000111783.12	ENST00000536688.5	11195
chr12	107092081	107092282	202	*	323.82	73.969	2.11527	loss	Promoter (1-2kb)	12	107093298	107123314	30017	1	ENSG00000257548.1	ENST00000547679.1	-1016
chr12	108866516	108866716	201	*	10.7403	0	3.5534	loss	Intron (ENST00000548052.5/ENSG00000110887.7, intron 1 of 3)	12	108858932	108900921	41990	1	ENSG00000110887.7	ENST00000551281.5	7584
chr12	109951746	109952016	271	*	102.57	4.03467	4.36256	loss	Promoter (2-3kb)	12	109934040	109954550	20511	2	ENSG00000139436.20	ENST00000549999.1	2534
chr12	112813511	112813778	268	*	41.8872	6.72446	2.47304	loss	Intron (ENST00000549736.5/ENSG00000089169.14, intron 4 of 6)	12	112792247	112866799	74553	1	ENSG00000089169.14	ENST00000547099.5	21264
chr12	113204862	113205085	224	*	155.197	30.9325	2.29027	loss	Intron (ENST00000299732.6/ENSG00000166578.9, intron 2 of 2)	12	113185624	113192161	6538	2	ENSG00000257286.1	ENST00000552525.1	-12701
chr12	113422210	113422413	204	*	30.0728	5.82786	2.18615	loss	Promoter (<=1kb)	12	113422237	113438276	16040	1	ENSG00000139410.14	ENST00000403593.8	0
chr12	123633512	123633712	201	*	69.812	14.3455	2.20618	loss	Promoter (<=1kb)	12	123622636	123633604	10969	2	ENSG00000111361.12	ENST00000534960.5	0
chr12	128258131	128258348	218	*	48.3314	2.24149	3.92778	loss	Distal Intergenic	12	128267403	128707915	440513	1	ENSG00000181234.9	ENST00000435159.2	-9055
chr12	129431848	129432076	229	*	11.8143	0.896594	2.75628	loss	Intron (ENST00000422113.6/ENSG00000151952.15, intron 3 of 8)	12	129521303	129522763	1461	2	ENSG00000256085.1	ENST00000539362.1	90687
chr12	132302149	132302349	201	*	183.122	8.96594	4.20751	loss	Intron (ENST00000328957.12/ENSG00000182870.12, intron 1 of 10)	12	132283164	132286471	3308	2	ENSG00000182870.12	ENST00000540493.1	-15678
chr12	132614929	132615129	201	*	157.882	24.208	2.656	loss	Distal Intergenic	12	132618780	132622386	3607	1	ENSG00000187848.12	ENST00000389110.7	-3651
chr13	28841177	28841402	226	*	103.644	23.3115	2.10578	loss	Intron (ENST00000612955.4/ENSG00000132938.19, intron 2 of 15)	13	28820348	29505947	685600	1	ENSG00000132938.19	ENST00000612955.4	20829
chr13	29809087	29809287	201	*	54.2385	4.93127	3.21926	loss	Intron (ENST00000380680.4/ENSG00000122042.9, intron 1 of 4)	13	29764371	29850684	86314	2	ENSG00000122042.9	ENST00000380680.4	41397
chr13	46988359	46988587	229	*	16.6475	3.13808	2.09243	loss	Distal Intergenic	13	46831555	46897076	65522	2	ENSG00000102468.10	ENST00000543956.4	-91283
chr13	49648668	49648868	201	*	1013.88	14.3455	6.04736	loss	Distal Intergenic	13	49628523	49632237	3715	1	ENSG00000152213.3	ENST00000490932.1	20145
chr13	51681062	51681262	201	*	573.532	1.34489	7.93672	loss	Intron (ENST00000298125.6/ENSG00000139668.8, intron 3 of 11)	13	51739148	51753123	13976	1	ENSG00000139668.8	ENST00000460145.2	-57886
chr13	82409067	82409267	201	*	192.788	6.27616	4.73516	loss	Distal Intergenic	13	82823131	82824136	1006	1	ENSG00000237099.1	ENST00000426437.1	-413864
chr13	92678437	92678637	201	*	476.332	3.13808	6.84989	loss	Intron (ENST00000377067.8/ENSG00000179399.14, intron 7 of 7)	13	92658994	92659227	234	2	ENSG00000282993.1	ENST00000634391.1	-19210
chr13	93888991	93889191	201	*	1125.05	2.24149	8.4404	loss	Intron (ENST00000377047.8/ENSG00000183098.10, intron 3 of 8)	13	93818424	93836144	17721	2	ENSG00000224394.1	ENST00000445540.1	-52847
chr13	95106461	95106663	203	*	10.7403	0	3.5534	loss	Intron (ENST00000376887.8/ENSG00000125257.13, intron 20 of 30)	13	95074216	95076019	1804	2	ENSG00000125257.13	ENST00000467685.1	-30442
chr13	95327195	95327415	221	*	160.568	1.79319	5.85408	loss	Distal Intergenic	13	95336106	95336201	96	2	ENSG00000200211.1	ENST00000363341.1	8786
chr13	96691227	96691427	201	*	17.7215	3.58638	2.02927	loss	Intron (ENST00000376705.3/ENSG00000185352.8, intron 1 of 1)	13	96573659	96574499	841	1	ENSG00000233273.1	ENST00000415152.1	117568
chr13	103432258	103432458	201	*	33.2949	5.37957	2.42647	loss	Distal Intergenic	13	103425200	103427685	2486	1	ENSG00000234551.1	ENST00000444795.1	7058
chr13	108141679	108141879	201	*	1231.91	13.0006	6.46044	loss	Distal Intergenic	13	108207446	108214782	7337	2	ENSG00000174405.13	ENST00000356922.5	72903
chr13	108508320	108508520	201	*	225.009	8.06935	4.63924	loss	Distal Intergenic	13	108480226	108481817	1592	1	ENSG00000232087.1	ENST00000392864.2	28094
chr13	109194784	109194986	203	*	44.0352	6.72446	2.54355	loss	Intron (ENST00000356711.6/ENSG00000041515.15, intron 34 of 34)	13	109163902	109201483	37582	2	ENSG00000236242.1	ENST00000439299.1	6497
chr13	113824582	113824784	203	*	538.626	21.5183	4.58279	loss	Promoter (1-2kb)	13	113820549	113823194	2646	2	ENSG00000183087.14	ENST00000608763.1	-1388
chr14	23034167	23034367	201	*	24.1657	2.68978	2.76985	loss	Promoter (<=1kb)	14	23016543	23034727	18185	2	ENSG00000100804.18	ENST00000555895.5	360
chr14	23094557	23094757	201	*	105.792	20.6217	2.30425	loss	Promoter (<=1kb)	14	23094765	23100462	5698	1	ENSG00000179933.5	ENST00000319074.5	-8
chr14	24141660	24141914	255	*	615.956	88.7628	2.78098	loss	Promoter (<=1kb)	14	24138965	24141588	2624	2	ENSG00000100908.13	ENST00000216799.8	-72
chr14	24367380	24367586	207	*	240.583	32.7257	2.8406	loss	Promoter (<=1kb)	14	24367468	24377705	10238	1	ENSG00000100968.13	ENST00000556279.5	0
chr14	26201804	26202004	201	*	15.0364	2.24149	2.30663	loss	Distal Intergenic	14	26208036	26208424	389	1	ENSG00000257503.1	ENST00000549779.1	-6032
chr14	31770640	31770840	201	*	326.505	2.24149	6.65872	loss	Intron (ENST00000550649.5/ENSG00000151413.16, intron 3 of 5)	14	31800857	31850095	49239	1	ENSG00000151413.16	ENST00000551015.1	-30017
chr14	35193588	35193920	333	*	199.77	5.82786	4.87796	loss	Intron (ENST00000604948.5/ENSG00000100890.15, intron 5 of 7)	14	35219023	35219283	261	2	ENSG00000282625.1	ENST00000633440.1	25363
chr14	36792893	36793093	201	*	13.4254	1.34489	2.62102	loss	Intron (ENST00000557761.1/ENSG00000258690.1, intron 1 of 1)	14	36788644	36807163	18520	1	ENSG00000258690.1	ENST00000557761.1	4249
chr14	37494182	37494382	201	*	49.9424	5.37957	2.99734	loss	Intron (ENST00000396294.6/ENSG00000151338.18, intron 13 of 14)	14	37434469	37434573	105	2	ENSG00000207046.1	ENST00000384319.1	-59609
chr14	38175014	38175265	252	*	149.29	3.13808	5.18265	loss	Intron (ENST00000554687.1/ENSG00000259048.1, intron 1 of 4)	14	38190983	38202923	11941	1	ENSG00000258649.1	ENST00000555655.1	-15718
chr14	51604518	51604726	209	*	157.882	2.68978	5.42828	loss	Intron (ENST00000556137.5/ENSG00000139926.15, intron 3 of 3)	14	51454512	51599952	145441	2	ENSG00000258537.5	ENST00000556617.5	-4566
chr14	56452268	56452475	208	*	118.143	5.82786	4.12512	loss	Distal Intergenic	14	56488354	56585902	97549	1	ENSG00000070269.13	ENST00000556810.5	-35879
chr14	58244689	58244949	261	*	121.902	14.3455	3.00162	loss	Promoter (<=1kb)	14	58244831	58272007	27177	1	ENSG00000100567.12	ENST00000216455.8	0
chr14	66947805	66948005	201	*	6.9812	0.896594	2.07319	loss	Intron (ENST00000315266.9/ENSG00000171723.15, intron 7 of 21)	14	66969038	66969816	779	2	ENSG00000258490.1	ENST00000555850.1	21811
chr14	74251641	74251877	237	*	111.162	8.96594	3.49244	loss	Intron (ENST00000261980.2/ENSG00000119614.2, intron 3 of 4)	14	74239472	74262738	23267	1	ENSG00000119614.2	ENST00000261980.2	12169
chr14	87147590	87147814	225	*	39.2021	5.82786	2.55776	loss	Distal Intergenic	14	87251103	87251679	577	1	ENSG00000258496.1	ENST00000555490.1	-103289
chr14	87818243	87818449	207	*	57.4606	1.79319	4.38748	loss	Promoter (1-2kb)	14	87736402	87816251	79850	2	ENSG00000258807.5	ENST00000554519.1	-1992
chr14	88635944	88636144	201	*	220.176	6.72446	4.83962	loss	Intron (ENST00000554922.5/ENSG00000165521.15, intron 32 of 43)	14	88627748	88644737	16990	2	ENSG00000165521.15	ENST00000553962.1	8593
chr14	90946390	90946590	201	*	81.6263	2.68978	4.48499	loss	Intron (ENST00000614987.4/ENSG00000100784.10, intron 4 of 16)	14	90872074	90978524	106451	2	ENSG00000100784.10	ENST00000556178.5	31934
chr14	95150053	95150253	201	*	743.229	3.13808	7.49064	loss	Intron (ENST00000343455.7/ENSG00000100697.14, intron 1 of 26)	14	95132611	95157270	24660	2	ENSG00000100697.14	ENST00000529720.1	7017
chr14	97724164	97724365	202	*	10.2033	0	3.48585	loss	Distal Intergenic	14	97646047	97686658	40612	2	ENSG00000197176.7	ENST00000554197.1	-37506
chr14	98327936	98328139	204	*	11.8143	0.448297	3.14533	loss	Distal Intergenic	14	98351367	98351664	298	2	ENSG00000241757.3	ENST00000487050.3	23525
chr15	20421906	20422106	201	*	11.2773	0.896594	2.69451	loss	Intron (ENST00000426501.5/ENSG00000180229.12, intron 14 of 15)	15	20439270	20440670	1401	2	ENSG00000180229.12	ENST00000454045.1	18564
chr15	26594918	26595118	201	*	142.846	0	7.16838	loss	Intron (ENST00000628124.2/ENSG00000166206.14, intron 2 of 6)	15	26581147	26583366	2220	2	ENSG00000166206.14	ENST00000636512.1	-11552
chr15	27822856	27823056	201	*	6.44418	0.448297	2.36176	loss	Intron (ENST00000353809.9/ENSG00000104044.15, intron 22 of 22)	15	27775621	27776798	1178	1	ENSG00000232394.1	ENST00000419100.1	47235
chr15	37732220	37732423	204	*	296.432	59.1752	2.30532	loss	Distal Intergenic	15	37921939	37936918	14980	1	ENSG00000166069.13	ENST00000560841.5	-189516
chr15	42704440	42704640	201	*	128.884	21.5183	2.52805	loss	Intron (ENST00000290607.11/ENSG00000159433.11, intron 26 of 32)	15	42689595	42720859	31265	1	ENSG00000159433.11	ENST00000562619.1	14845
chr15	43429139	43429339	201	*	467.74	18.8285	4.56314	loss	Promoter (1-2kb)	15	43421672	43428116	6445	2	ENSG00000067369.13	ENST00000467474.1	-1023
chr15	46642760	46642960	201	*	71.96	0.448297	5.65468	loss	Distal Intergenic	15	46660658	46660760	103	1	ENSG00000238456.1	ENST00000383940.2	-17698
chr15	64825632	64825884	253	*	86.9964	19.2768	2.11762	loss	Promoter (<=1kb)	15	64815632	64825668	10037	2	ENSG00000140451.12	ENST00000268043.8	0
chr15	65192137	65192337	201	*	68.7379	7.17276	3.09305	loss	Downstream (2-3kb)	15	65156686	65185342	28657	2	ENSG00000166855.9	ENST00000558958.1	-6795
chr15	71614486	71614686	201	*	53.1645	5.82786	2.98784	loss	Intron (ENST00000355327.7/ENSG00000187720.14, intron 7 of 17)	15	71660455	71767651	107197	1	ENSG00000187720.14	ENST00000567838.1	-45769
chr15	85794895	85795133	239	*	62.8308	8.51765	2.74558	loss	Promoter (<=1kb)	15	85759323	85795030	35708	2	ENSG00000183655.12	ENST00000337975.5	0
chr15	87524699	87524899	201	*	10.7403	1.79319	2.07148	loss	Intron (ENST00000560439.1/ENSG00000259560.1, intron 2 of 5)	15	87474183	87474289	107	2	ENSG00000207150.1	ENST00000384421.1	-50410
chr15	96943175	96943375	201	*	19.8696	2.24149	2.68667	loss	Distal Intergenic	15	96842069	96842384	316	1	ENSG00000223120.1	ENST00000411188.1	101106
chr15	98428735	98428935	201	*	513.923	39.4502	3.67014	loss	Distal Intergenic	15	98466840	98467412	573	1	ENSG00000259507.1	ENST00000557841.1	-37905
chr16	3194102	3194302	201	*	144.994	12.104	3.47783	loss	Intron (ENST00000576468.1/ENSG00000262668.1, intron 3 of 3)	16	3188212	3224779	36568	1	ENSG00000262668.1	ENST00000576468.1	5890
chr16	5314731	5314931	201	*	7.51821	0.448297	2.55619	loss	Intron (ENST00000569895.3/ENSG00000279877.1, intron 1 of 6)	16	5289200	5289409	210	2	ENSG00000267182.1	ENST00000588011.1	-25322
chr16	8418610	8418813	204	*	227.694	29.5876	2.9024	loss	Distal Intergenic	16	8369864	8376276	6413	1	ENSG00000259819.1	ENST00000566236.1	48746
chr16	19086747	19086995	249	*	219.102	47.9678	2.16827	loss	Promoter (<=1kb)	16	19086856	19098110	11255	1	ENSG00000260430.1	ENST00000568032.1	0
chr16	20274535	20274736	202	*	26.8508	3.13808	2.75068	loss	Distal Intergenic	16	20238972	20239247	276	2	ENSG00000227624.2	ENST00000338402.6	-35288
chr16	22112661	22112875	215	*	16.1105	3.13808	2.04784	loss	Intron (ENST00000566668.1/ENSG00000175267.14, intron 7 of 19)	16	22121024	22156100	35077	1	ENSG00000175267.14	ENST00000299840.10	-8149
chr16	25148196	25148396	201	*	22.5546	4.03467	2.22604	loss	Promoter (<=1kb)	16	25140577	25149032	8456	2	ENSG00000260034.1	ENST00000562280.1	636
chr16	26756830	26757050	221	*	24.7027	4.48297	2.22889	loss	Distal Intergenic	16	26721874	26729126	7253	1	ENSG00000260580.1	ENST00000562900.1	34956
chr16	30650593	30650794	202	*	90.2185	12.5523	2.75079	loss	Promoter (<=1kb)	16	30650717	30652942	2226	1	ENSG00000156858.11	ENST00000563399.5	0
chr16	30699307	30699508	202	*	254.545	47.9678	2.38367	loss	Promoter (<=1kb)	16	30699141	30741409	42269	1	ENSG00000080603.16	ENST00000262518.8	166
chr16	49167188	49167501	314	*	64.4418	13.4489	2.17925	loss	Distal Intergenic	16	49170552	49171786	1235	1	ENSG00000261815.1	ENST00000564222.1	-3051
chr16	52211172	52211384	213	*	10.2033	0.896594	2.56244	loss	Intron (ENST00000569998.1/ENSG00000260975.1, intron 1 of 1)	16	52198012	52227956	29945	2	ENSG00000260975.1	ENST00000569998.1	16572
chr16	56500957	56501157	201	*	18.2585	2.68978	2.38389	loss	Promoter (<=1kb)	16	56497776	56500946	3171	2	ENSG00000125124.11	ENST00000561877.1	-11
chr16	56567765	56567969	205	*	8.59224	1.34489	2.03235	loss	Promoter (2-3kb)	16	56565049	56568957	3909	1	ENSG00000102891.3	ENST00000219162.3	2716
chr16	64940386	64940586	201	*	42.9612	2.24149	3.7615	loss	Distal Intergenic	16	64968434	64972949	4516	2	ENSG00000140937.13	ENST00000569095.1	32363
chr16	68216716	68216916	201	*	60.6827	7.62105	2.83893	loss	Intron (ENST00000569766.5/ENSG00000072736.18, intron 9 of 9)	16	68212401	68221671	9271	2	ENSG00000260891.1	ENST00000569088.1	4755
chr16	68328664	68328871	208	*	144.994	35.4155	2.00329	loss	Promoter (<=1kb)	16	68329387	68329529	143	2	ENSG00000222177.1	ENST00000410245.1	658
chr16	69726394	69726594	201	*	454.315	22.8632	4.25401	loss	Promoter (<=1kb)	16	69706996	69726506	19511	2	ENSG00000181019.12	ENST00000561500.5	0
chr16	73710682	73710882	201	*	254.545	3.58638	5.80008	loss	Distal Intergenic	16	73794079	73809733	15655	1	ENSG00000283457.1	ENST00000637695.1	-83197
chr16	80082669	80082874	206	*	214.269	9.86254	4.30871	loss	Intron (ENST00000567851.5/ENSG00000260706.5, intron 2 of 3)	16	80065849	80167577	101729	1	ENSG00000260706.5	ENST00000563397.1	16820
chr16	80739201	80739438	238	*	39.2021	5.37957	2.65574	loss	Promoter (2-3kb)	16	80736360	80742305	5946	1	ENSG00000260594.1	ENST00000568437.1	2841
chr16	82293138	82293356	219	*	107.94	2.68978	4.88385	loss	Distal Intergenic	16	82192505	82192790	286	2	ENSG00000251888.1	ENST00000516079.1	-100348
chr16	83611446	83611671	226	*	54.2385	10.7591	2.23189	loss	Intron (ENST00000567109.5/ENSG00000140945.16, intron 8 of 13)	16	83654820	83670881	16062	1	ENSG00000140945.16	ENST00000562307.1	-43149
chr16	85420713	85420913	201	*	236.287	40.795	2.50523	loss	Intron (ENST00000637419.1/ENSG00000131149.18, intron 2 of 2)	16	85357463	85359449	1987	1	ENSG00000131149.18	ENST00000568080.1	63250
chr16	88451571	88451771	201	*	245.953	40.795	2.56283	loss	Promoter (1-2kb)	16	88453317	88537016	83700	1	ENSG00000179588.8	ENST00000319555.7	-1546
chr16	89249411	89249611	201	*	1159.42	171.698	2.74832	loss	Distal Intergenic	16	89268104	89273044	4941	1	ENSG00000268218.1	ENST00000602042.1	-18493
chr17	4327670	4327898	229	*	75.1821	13.8972	2.35441	loss	Intron (ENST00000396981.6/ENSG00000132388.12, intron 1 of 5)	17	4282899	4331923	49025	2	ENSG00000132388.12	ENST00000571953.5	4025
chr17	6699014	6699214	201	*	6.44418	0	2.89611	loss	Intron (ENST00000433363.6/ENSG00000141485.16, intron 6 of 11)	17	6689962	6695889	5928	2	ENSG00000141485.16	ENST00000572727.1	-3125
chr17	7404205	7404405	201	*	60.1457	4.03467	3.60228	loss	Promoter (<=1kb)	17	7402975	7404137	1163	2	ENSG00000205544.3	ENST00000302422.3	-68
chr17	8321082	8321282	201	*	39.7391	7.17276	2.31752	loss	Promoter (2-3kb)	17	8318766	8319158	393	1	ENSG00000198844.10	ENST00000582060.1	2316
chr17	10370447	10370647	201	*	39.2021	4.93127	2.76086	loss	Promoter (2-3kb)	17	10300866	10373005	72140	2	ENSG00000006788.12	ENST00000252172.8	2358
chr17	14792654	14792854	201	*	56.3866	1.79319	4.36073	loss	Distal Intergenic	17	14767583	14780203	12621	2	ENSG00000205325.1	ENST00000379640.1	-12451
chr17	19238460	19238660	201	*	610.586	26.0012	4.50146	loss	Promoter (<=1kb)	17	19237497	19283100	45604	1	ENSG00000072134.15	ENST00000582969.5	963
chr17	21990964	21991165	202	*	27.3878	4.48297	2.37224	loss	Distal Intergenic	17	22056587	22056755	169	2	ENSG00000265233.1	ENST00000580930.1	65590
chr17	26940459	26940745	287	*	90.7556	4.03467	4.18782	loss	Distal Intergenic	17	26981694	26982090	397	1	ENSG00000263433.1	ENST00000580677.1	-40949
chr17	27480086	27480286	201	*	31.6839	2.24149	3.33385	loss	Intron (ENST00000580163.5/ENSG00000141068.13, intron 1 of 3)	17	27472013	27582935	110923	1	ENSG00000141068.13	ENST00000582311.1	8073
chr17	28675996	28676196	201	*	109.014	4.03467	4.44965	loss	Promoter (1-2kb)	17	28674749	28675432	684	1	ENSG00000109111.14	ENST00000584285.1	1247
chr17	30780366	30780566	201	*	37.5911	7.62105	2.16233	loss	Promoter (1-2kb)	17	30781493	30782221	729	2	ENSG00000265791.1	ENST00000585212.1	1655
chr17	44439188	44439388	201	*	348.523	0.448297	7.91489	loss	Promoter (2-3kb)	17	44396574	44436787	40214	2	ENSG00000186566.12	ENST00000635257.1	-2401
chr17	48409792	48409993	202	*	375.911	51.5542	2.84234	loss	Intron (ENST00000336915.10/ENSG00000141293.15, intron 1 of 12)	17	48133440	48430190	296751	2	ENSG00000141293.15	ENST00000336915.10	20197
chr17	49180425	49180625	201	*	165.938	24.6563	2.70192	loss	Distal Intergenic	17	49202791	49208912	6122	2	ENSG00000167083.6	ENST00000503070.5	28287
chr17	59427667	59427898	232	*	115.995	15.2421	2.84864	loss	Downstream (2-3kb)	17	59400488	59403303	2816	2	ENSG00000266002.1	ENST00000585190.1	-24364
chr17	59786642	59786842	201	*	142.846	21.07	2.70437	loss	Promoter (1-2kb)	17	59784813	59785035	223	1	ENSG00000267637.1	ENST00000590850.1	1829
chr17	62672379	62672617	239	*	284.081	35.8638	2.9511	loss	Intron (ENST00000303375.9/ENSG00000011028.13, intron 8 of 29)	17	62676394	62680194	3801	1	ENSG00000011028.13	ENST00000584682.1	-3777
chr17	65286150	65286350	201	*	1128.81	14.3455	6.20211	loss	Distal Intergenic	17	65188704	65227692	38989	1	ENSG00000108370.16	ENST00000577595.1	97446
chr17	66661501	66661769	269	*	49.4054	11.2074	2.04582	loss	Intron (ENST00000578063.5/ENSG00000154229.11, intron 5 of 9)	17	66676372	66677404	1033	1	ENSG00000229330.2	ENST00000457168.2	-14603
chr17	70674408	70674608	201	*	49.9424	7.62105	2.56293	loss	Distal Intergenic	17	70628917	70629265	349	2	ENSG00000267471.1	ENST00000585581.1	-45143
chr17	75979057	75979257	201	*	390.947	92.3492	2.06995	loss	Promoter (<=1kb)	17	75946464	75979073	32610	2	ENSG00000161533.11	ENST00000572047.5	0
chr17	78241438	78241746	309	*	97.7367	14.7938	2.64423	loss	Distal Intergenic	17	78250346	78250932	587	2	ENSG00000279886.1	ENST00000624708.1	9186
chr18	1015352	1015552	201	*	19.3325	1.34489	3.1162	loss	Intron (ENST00000577719.5/ENSG00000263551.5, intron 1 of 3)	18	962592	976883	14292	2	ENSG00000272461.1	ENST00000606879.1	-38469
chr18	5294498	5294701	204	*	86.4594	18.3802	2.17403	loss	Promoter (<=1kb)	18	5291901	5294824	2924	2	ENSG00000198081.10	ENST00000578327.1	123
chr18	8602897	8603114	218	*	22.0176	2.68978	2.64113	loss	Distal Intergenic	18	8609445	8639381	29937	1	ENSG00000206418.3	ENST00000329286.6	-6331
chr18	9743591	9743792	202	*	135.865	8.51765	3.846	loss	Intron (ENST00000578921.5/ENSG00000168461.12, intron 1 of 6)	18	9734882	9735602	721	2	ENSG00000266891.1	ENST00000578806.1	-7989
chr18	23254499	23254814	316	*	42.4242	4.93127	2.87209	loss	Intron (ENST00000400473.6/ENSG00000134508.12, intron 9 of 9)	18	23257164	23260354	3191	2	ENSG00000266495.1	ENST00000585184.1	5540
chr18	28071149	28071350	202	*	22.0176	3.13808	2.47571	loss	Intron (ENST00000269141.7/ENSG00000170558.8, intron 2 of 15)	18	28005970	28045596	39627	2	ENSG00000170558.8	ENST00000418492.5	-25553
chr18	33370667	33370867	201	*	14.4994	1.79319	2.47223	loss	Intron (ENST00000403303.5/ENSG00000166960.16, intron 4 of 21)	18	33323151	33346222	23072	2	ENSG00000166960.16	ENST00000577268.1	-24445
chr18	38870753	38870955	203	*	18.7955	2.68978	2.42357	loss	Distal Intergenic	18	39016047	39016344	298	2	ENSG00000222704.1	ENST00000410772.1	145389
chr18	40302677	40302911	235	*	298.58	5.37957	5.55334	loss	Distal Intergenic	18	40143926	40144504	579	2	ENSG00000267664.1	ENST00000586289.1	-158173
chr18	41694782	41694982	201	*	7.51821	0.896594	2.16714	loss	Distal Intergenic	18	41482476	41632185	149710	2	ENSG00000267313.7	ENST00000595135.5	-62597
chr18	42392634	42392845	212	*	30.6099	5.37957	2.30884	loss	Intron (ENST00000593234.5/ENSG00000267586.6, intron 5 of 7)	18	42270589	42270715	127	1	ENSG00000253040.1	ENST00000517231.1	122045
chr18	42862763	42863068	306	*	753.432	14.7938	5.57796	loss	Intron (ENST00000326695.9/ENSG00000152214.12, intron 4 of 4)	18	42923365	42974095	50731	2	ENSG00000152214.12	ENST00000594852.1	111027
chr18	46546483	46546824	342	*	82.7003	7.62105	3.2793	loss	Intron (ENST00000300591.10/ENSG00000167210.16, intron 4 of 23)	18	46529300	46555371	26072	2	ENSG00000167210.16	ENST00000536111.1	8547
chr18	51175852	51176052	201	*	971.997	7.17276	6.89547	loss	3' UTR	18	51158282	51159383	1102	2	ENSG00000267717.1	ENST00000588646.1	-16469
chr18	62445805	62446005	201	*	73.0341	5.37957	3.53666	loss	Distal Intergenic	18	62442028	62443126	1099	1	ENSG00000266920.1	ENST00000587663.1	3777
chr18	64068981	64069189	209	*	14.4994	2.24149	2.25749	loss	Promoter (2-3kb)	18	64072158	64072653	496	1	ENSG00000237314.2	ENST00000455456.2	-2969
chr18	78492233	78492433	201	*	814.115	4.93127	7.10252	loss	Distal Intergenic	18	78480549	78484867	4319	1	ENSG00000265644.1	ENST00000579769.1	11684
chr19	3676073	3676273	201	*	227.157	8.51765	4.58328	loss	Intron (ENST00000335312.7/ENSG00000186111.9, intron 1 of 17)	19	3672582	3674295	1714	1	ENSG00000267304.1	ENST00000586675.1	3491
chr19	8413697	8413898	202	*	1003.68	57.382	4.10507	loss	Promoter (<=1kb)	19	8413422	8422009	8588	1	ENSG00000099785.10	ENST00000595213.1	275
chr19	8976092	8976347	256	*	71.96	5.37957	3.51558	loss	Exon (ENST00000397910.8/ENSG00000181143.15, exon 1 of 84)	19	8848844	8981342	132499	2	ENSG00000181143.15	ENST00000397910.8	4995
chr19	9565183	9565383	201	*	16.6475	1.34489	2.91187	loss	Promoter (2-3kb)	19	9566660	9567743	1084	2	ENSG00000197961.11	ENST00000591447.1	2360
chr19	12580214	12580414	201	*	227.157	16.1387	3.7347	loss	Promoter (<=1kb)	19	12525720	12580975	55256	2	ENSG00000269693.1	ENST00000593682.1	561
chr19	15223335	15223535	201	*	61.2197	10.7591	2.40359	loss	Promoter (1-2kb)	19	15221015	15222297	1283	2	ENSG00000269635.1	ENST00000593588.1	-1038
chr19	15379488	15379689	202	*	75.1821	10.3108	2.75175	loss	Promoter (<=1kb)	19	15361473	15379781	18309	2	ENSG00000105127.8	ENST00000537303.5	92
chr19	17496311	17496511	201	*	77.3302	18.3802	2.01499	loss	Promoter (<=1kb)	19	17495415	17506168	10754	1	ENSG00000130304.16	ENST00000594962.5	896
chr19	35931012	35931212	201	*	124.588	19.2768	2.63079	loss	Distal Intergenic	19	35935358	35936792	1435	1	ENSG00000126243.8	ENST00000585876.1	-4146
chr19	38506894	38507094	201	*	254.545	31.8291	2.96053	loss	Exon (ENST00000355481.8/ENSG00000196218.12, exon 57 of 105)	19	38511571	38535174	23604	1	ENSG00000196218.12	ENST00000599547.5	-4477
chr19	45607374	45607592	219	*	33.832	4.03467	2.79044	loss	Exon (ENST00000589876.5/ENSG00000125746.15, exon 19 of 19)	19	45552884	45602212	49329	2	ENSG00000125741.4	ENST00000544371.1	-5162
chr19	48103193	48103393	201	*	51.5535	10.3108	2.21608	loss	Promoter (2-3kb)	19	48104032	48105481	1450	2	ENSG00000105499.13	ENST00000600170.1	2088
chr19	48568406	48568606	201	*	110.625	20.6217	2.36811	loss	Intron (ENST00000201586.6/ENSG00000088002.11, intron 1 of 6)	19	48575540	48599425	23886	1	ENSG00000088002.11	ENST00000323090.4	-6934
chr19	48589159	48589359	201	*	404.909	9.86254	5.22372	loss	Promoter (1-2kb)	19	48591101	48599274	8174	1	ENSG00000088002.11	ENST00000594274.1	-1742
chr19	48661197	48661397	201	*	247.564	21.9666	3.43601	loss	Intron (ENST00000474419.5/ENSG00000232871.8, intron 1 of 3)	19	48661407	48673007	11601	2	ENSG00000142233.11	ENST00000270235.8	11610
chr19	49453437	49453694	258	*	156.271	38.1053	2.00782	loss	Promoter (<=1kb)	19	49446369	49453494	7126	2	ENSG00000104872.10	ENST00000596049.5	0
chr19	49690960	49691163	204	*	165.401	27.7944	2.5308	loss	Promoter (<=1kb)	19	49691110	49713731	22622	1	ENSG00000169169.14	ENST00000323446.9	0
chr19	58381230	58381510	281	*	150.901	31.8291	2.21009	loss	Promoter (<=1kb)	19	58367623	58381060	13438	2	ENSG00000152475.6	ENST00000597582.1	-170
chr2	16831307	16831507	201	*	38.1281	7.17276	2.25931	loss	Distal Intergenic	2	16853820	16855284	1465	2	ENSG00000224604.1	ENST00000444710.1	23777
chr2	20115963	20116163	201	*	1857	0	10.8595	loss	Distal Intergenic	2	20063856	20106829	42974	2	ENSG00000234378.1	ENST00000430429.1	-9134
chr2	20904552	20904761	210	*	9.66627	0.448297	2.88063	loss	Distal Intergenic	2	20859771	20861661	1891	1	ENSG00000236436.1	ENST00000447260.1	44781
chr2	26696454	26696680	227	*	46.1833	10.3108	2.06057	loss	Intron (ENST00000620977.1/ENSG00000171303.6, intron 2 of 2)	2	26692751	26733420	40670	1	ENSG00000171303.6	ENST00000302909.3	3703
chr2	32743015	32743217	203	*	19.3325	3.58638	2.14836	loss	Intron (ENST00000317907.8/ENSG00000018699.11, intron 12 of 19)	2	32736785	32787149	50365	1	ENSG00000018699.11	ENST00000433416.5	6230
chr2	42304232	42304432	201	*	20.9436	2.68978	2.57219	loss	Intron (ENST00000318522.9/ENSG00000143924.18, intron 16 of 22)	2	42317474	42319998	2525	1	ENSG00000143924.18	ENST00000472632.1	-13042
chr2	43855910	43856133	224	*	56.9236	7.17276	2.82526	loss	Intron (ENST00000272286.2/ENSG00000143921.6, intron 6 of 12)	2	43838964	43878466	39503	1	ENSG00000143921.6	ENST00000272286.2	16946
chr2	54420469	54420669	201	*	628.845	11.6557	5.63713	loss	Distal Intergenic	2	54456285	54669675	213391	1	ENSG00000115306.15	ENST00000356805.8	-35616
chr2	58284379	58284594	216	*	288.914	15.2421	4.15782	loss	Intron (ENST00000454367.1/ENSG00000225226.1, intron 1 of 2)	2	58275877	58296548	20672	1	ENSG00000225226.1	ENST00000454367.1	8502
chr2	61905429	61905629	201	*	157.345	21.9666	2.78547	loss	Promoter (<=1kb)	2	61905647	62000875	95229	1	ENSG00000173163.10	ENST00000445644.5	-18
chr2	63862892	63863092	201	*	67.1269	5.82786	3.31872	loss	3' UTR	2	63856764	63884018	27255	1	ENSG00000169764.14	ENST00000495020.1	6128
chr2	68730910	68731122	213	*	18.2585	3.58638	2.07007	loss	Intron (ENST00000463483.5/ENSG00000163219.11, intron 2 of 7)	2	68734835	68826833	91999	1	ENSG00000163219.11	ENST00000409202.7	-3713
chr2	73828630	73828884	255	*	457.537	25.5529	4.11009	loss	Promoter (<=1kb)	2	73828916	73867168	38253	1	ENSG00000124356.15	ENST00000339566.7	-32
chr2	74063917	74064117	201	*	1542.84	7.62105	7.48445	loss	Intron (ENST00000409262.7/ENSG00000187605.15, intron 3 of 10)	2	74047160	74073904	26745	1	ENSG00000187605.15	ENST00000475405.2	16757
chr2	82317956	82318304	349	*	989.719	103.557	3.24419	loss	Distal Intergenic	2	82307067	82307168	102	2	ENSG00000201311.1	ENST00000364441.1	-10788
chr2	84309068	84309268	201	*	13.4254	1.79319	2.36862	loss	Distal Intergenic	2	84315108	84350774	35667	1	ENSG00000228272.1	ENST00000440495.1	-5840
chr2	84437077	84437277	201	*	56.9236	1.34489	4.62656	loss	Intron (ENST00000393868.6/ENSG00000163541.11, intron 5 of 8)	2	84425414	84433771	8358	2	ENSG00000163541.11	ENST00000487809.1	-3306
chr2	97921694	97921894	201	*	66.5899	0	6.07874	loss	Intron (ENST00000186436.9/ENSG00000075568.16, intron 2 of 40)	2	97913054	97913117	64	2	ENSG00000238719.1	ENST00000459535.1	-8577
chr2	99988642	99988842	201	*	145.531	12.5523	3.43459	loss	Intron (ENST00000409236.6/ENSG00000144218.18, intron 5 of 22)	2	99630578	100006845	376268	2	ENSG00000144218.18	ENST00000430789.1	18003
chr2	105657701	105657901	201	*	10.7403	1.34489	2.32388	loss	Distal Intergenic	2	105744897	105894274	149378	1	ENSG00000071051.13	ENST00000233154.8	-86996
chr2	108971612	108971852	241	*	400.076	19.2768	4.30598	loss	Intron (ENST00000409271.5/ENSG00000135960.9, intron 1 of 11)	2	108894471	108989269	94799	2	ENSG00000135960.9	ENST00000409271.5	17417
chr2	109336296	109336496	201	*	1097.66	0	10.1015	loss	Intron (ENST00000309415.7/ENSG00000172985.10, intron 1 of 9)	2	109344229	109344918	690	2	ENSG00000279515.1	ENST00000623296.1	8422
chr2	119076421	119076624	204	*	44.5723	2.24149	3.81343	loss	Distal Intergenic	2	119156243	119158889	2647	2	ENSG00000144119.3	ENST00000272520.3	82265
chr2	119714109	119714309	201	*	13.9624	1.34489	2.67375	loss	Distal Intergenic	2	119698623	119700151	1529	1	ENSG00000229326.3	ENST00000432914.1	15486
chr2	122549869	122550069	201	*	12.3513	0.896594	2.8155	loss	Distal Intergenic	2	123065321	123067722	2402	1	ENSG00000237856.1	ENST00000435441.1	-515252
chr2	126630306	126630506	201	*	870.501	31.8291	4.73046	loss	Distal Intergenic	2	126655933	126696670	40738	1	ENSG00000136732.14	ENST00000259254.8	-25427
chr2	128940673	128940879	207	*	26.8508	3.13808	2.75068	loss	Distal Intergenic	2	129063846	129071725	7880	2	ENSG00000238277.1	ENST00000413403.1	130846
chr2	143122954	143123246	293	*	41.8872	5.82786	2.65104	loss	Intron (ENST00000409869.5/ENSG00000075884.12, intron 2 of 6)	2	143129314	143768352	639039	1	ENSG00000075884.12	ENST00000295095.10	-6068
chr2	147480553	147480753	201	*	1006.9	3.13808	7.92818	loss	Distal Intergenic	2	147472133	147472243	111	2	ENSG00000207161.1	ENST00000384432.1	-8310
chr2	150933806	150934006	201	*	32.2209	6.27616	2.19084	loss	Distal Intergenic	2	150982506	151003474	20969	1	ENSG00000228064.1	ENST00000425983.1	-48500
chr2	151795500	151795736	237	*	338.32	29.1393	3.49293	loss	Intron (ENST00000446896.7/ENSG00000162980.16, intron 6 of 8)	2	151789635	151792086	2452	2	ENSG00000162980.16	ENST00000487818.1	-3414
chr2	156242261	156242461	201	*	17.7215	3.58638	2.02927	loss	Intron (ENST00000635799.1/ENSG00000226383.6, intron 1 of 4)	2	156022686	156254905	232220	2	ENSG00000226383.6	ENST00000637476.1	12444
chr2	157658586	157658786	201	*	11.8143	0.896594	2.75628	loss	Distal Intergenic	2	157526767	157629005	102239	2	ENSG00000123612.15	ENST00000243349.12	-29581
chr2	157831255	157831470	216	*	606.29	17.9319	5.0035	loss	Intron (ENST00000263640.7/ENSG00000115170.13, intron 1 of 10)	2	157737316	157838278	100963	2	ENSG00000115170.13	ENST00000410057.6	6808
chr2	168118762	168118964	203	*	36.517	5.82786	2.45804	loss	Intron (ENST00000355999.4/ENSG00000198648.10, intron 10 of 17)	2	167954020	168113106	159087	2	ENSG00000198648.10	ENST00000487143.5	-5656
chr2	174116546	174116770	225	*	572.458	2.68978	7.28001	loss	Intron (ENST00000284719.7/ENSG00000138430.15, intron 7 of 10)	2	174080908	174123670	42763	2	ENSG00000138430.15	ENST00000462000.1	6900
chr2	174146002	174146215	214	*	199.77	30.4842	2.67284	loss	Intron (ENST00000284719.7/ENSG00000138430.15, intron 4 of 10)	2	174075409	174124315	48907	2	ENSG00000138430.15	ENST00000392560.6	-21687
chr2	179776355	179776555	201	*	56.3866	7.17276	2.81182	loss	Intron (ENST00000410066.5/ENSG00000144331.18, intron 1 of 9)	2	179769662	179796319	26658	2	ENSG00000144331.18	ENST00000438871.1	19764
chr2	180219340	180219575	236	*	23.6287	3.13808	2.5733	loss	Distal Intergenic	2	179945621	180007113	61493	2	ENSG00000163510.13	ENST00000404136.2	-212227
chr2	184925092	184925292	201	*	388.799	29.1393	3.69301	loss	Intron (ENST00000302277.6/ENSG00000170396.7, intron 2 of 3)	2	184902111	184902562	452	2	ENSG00000237824.2	ENST00000442301.2	-22530
chr2	189604186	189604386	201	*	703.49	2.68978	7.5769	loss	Distal Intergenic	2	189565513	189583758	18246	2	ENSG00000138449.10	ENST00000427241.5	-20428
chr2	190432034	190432234	201	*	196.011	27.3461	2.79705	loss	Intron (ENST00000417958.5/ENSG00000151690.14, intron 2 of 3)	2	190435301	190436498	1198	1	ENSG00000151690.14	ENST00000445546.1	-3067
chr2	190812131	190812331	201	*	32.7579	2.24149	3.3805	loss	Distal Intergenic	2	190880827	190965552	84726	1	ENSG00000115419.12	ENST00000320717.7	-68496
chr2	196572077	196572309	233	*	121.902	8.51765	3.69076	loss	Intron (ENST00000260983.7/ENSG00000138411.10, intron 1 of 28)	2	196194370	196592611	398242	2	ENSG00000138411.10	ENST00000260983.7	20302
chr2	196913848	196914070	223	*	21.4806	0.896594	3.5672	loss	Intron (ENST00000354764.8/ENSG00000197121.14, intron 3 of 26)	2	196835184	196926655	91472	2	ENSG00000197121.14	ENST00000423035.5	12585
chr2	205315721	205316009	289	*	183.122	16.1387	3.42533	loss	Intron (ENST00000406610.6/ENSG00000116117.17, intron 18 of 22)	2	205293492	205301511	8020	1	ENSG00000116117.17	ENST00000465890.1	22229
chr2	209424586	209424786	201	*	255.619	25.5529	3.27269	loss	Promoter (<=1kb)	2	209424058	209730518	306461	1	ENSG00000078018.19	ENST00000199940.10	528
chr2	211777637	211777886	250	*	17.7215	2.68978	2.34309	loss	Promoter (<=1kb)	2	211778273	211779763	1491	1	ENSG00000236007.1	ENST00000451639.1	-387
chr2	212202605	212202805	201	*	353.356	3.58638	6.2717	loss	Intron (ENST00000342788.8/ENSG00000178568.14, intron 1 of 27)	2	212124584	212125181	598	2	ENSG00000178568.14	ENST00000459774.1	-77424
chr2	212915217	212915554	338	*	111.699	18.3802	2.53982	loss	Intron (ENST00000437261.1/ENSG00000223373.1, intron 1 of 2)	2	212911003	212919809	8807	1	ENSG00000223373.1	ENST00000437261.1	4214
chr2	214069300	214069600	301	*	151.975	10.7591	3.70144	loss	Intron (ENST00000331683.9/ENSG00000144451.18, intron 13 of 15)	2	213923863	214410233	486371	1	ENSG00000144451.18	ENST00000480494.1	145437
chr2	217070543	217070743	201	*	11.8143	0.896594	2.75628	loss	Distal Intergenic	2	216995906	216996490	585	1	ENSG00000259855.1	ENST00000564299.1	74637
chr2	217332804	217333004	201	*	333.486	16.587	4.24937	loss	Intron (ENST00000452813.1/ENSG00000233143.1, intron 4 of 4)	2	217283370	217283523	154	1	ENSG00000278004.1	ENST00000616452.1	49434
chr2	220978817	220979017	201	*	782.968	9.86254	6.17336	loss	Distal Intergenic	2	221162771	221163053	283	1	ENSG00000232089.1	ENST00000422812.1	-183754
chr2	222709568	222709817	250	*	182.585	26.4495	2.7416	loss	Exon (ENST00000446656.3/ENSG00000124003.12, exon 6 of 6)	2	222698623	222699484	862	2	ENSG00000203531.3	ENST00000444764.1	-10084
chr2	223744828	223745028	201	*	11.8143	0	3.67969	loss	Distal Intergenic	2	223704621	223705338	718	1	ENSG00000226539.1	ENST00000446594.1	40207
chr2	226378226	226378430	205	*	13.4254	1.34489	2.62102	loss	Distal Intergenic	2	226180044	226185371	5328	2	ENSG00000235070.3	ENST00000423838.1	-192855
chr2	229822467	229822680	214	*	74.6451	13.0006	2.43376	loss	Intron (ENST00000283943.9/ENSG00000153827.13, intron 7 of 40)	2	229810957	229814493	3537	2	ENSG00000153827.13	ENST00000477441.1	-7974
chr2	232891178	232891378	201	*	86.9964	16.587	2.32294	loss	Promoter (<=1kb)	2	232884924	232890980	6057	2	ENSG00000066248.14	ENST00000461944.1	-198
chr2	241659417	241659617	201	*	200.307	4.48297	5.19829	loss	Exon (ENST00000483778.5/ENSG00000168397.16, exon 6 of 6)	2	241653467	241666769	13303	1	ENSG00000168397.16	ENST00000429899.1	5950
chr20	154402	154602	201	*	533.256	21.9666	4.53992	loss	Promoter (2-3kb)	20	157470	159163	1694	1	ENSG00000088782.4	ENST00000382388.3	-2868
chr20	1416028	1416282	255	*	76.7932	11.2074	2.67188	loss	Distal Intergenic	20	1368979	1393172	24194	2	ENSG00000088832.15	ENST00000618612.4	-22856
chr20	2713271	2713484	214	*	210.51	17.4836	3.51641	loss	Intron (ENST00000449079.7/ENSG00000088881.20, intron 7 of 17)	20	2706241	2760077	53837	1	ENSG00000088881.20	ENST00000463145.2	7030
chr20	4353801	4354162	362	*	28.9988	4.93127	2.33849	loss	Distal Intergenic	20	4431161	4431673	513	2	ENSG00000236387.1	ENST00000448825.1	77511
chr20	14137024	14137229	206	*	21.4806	3.58638	2.29325	loss	Intron (ENST00000217246.8/ENSG00000172264.16, intron 3 of 16)	20	14127400	14128336	937	1	ENSG00000234187.1	ENST00000418670.1	9624
chr20	19205990	19206190	201	*	142.846	23.7598	2.53846	loss	Distal Intergenic	20	19212646	19722937	510292	1	ENSG00000185052.11	ENST00000328041.10	-6456
chr20	33772317	33772517	201	*	38.1281	4.93127	2.72179	loss	Intron (ENST00000342427.6/ENSG00000131061.13, intron 10 of 14)	20	33787088	33792269	5182	1	ENSG00000131061.13	ENST00000493497.1	-14571
chr20	35215437	35215637	201	*	17.1845	0.448297	3.65028	loss	Promoter (2-3kb)	20	35218009	35218185	177	1	ENSG00000229230.3	ENST00000421424.1	-2372
chr20	36248764	36248964	201	*	112.236	1.79319	5.34128	loss	Intron (ENST00000397286.7/ENSG00000131043.11, intron 3 of 3)	20	36236485	36256933	20449	1	ENSG00000131043.11	ENST00000373932.3	12279
chr20	38709678	38709878	201	*	15.5734	3.13808	2.00184	loss	Promoter (2-3kb)	20	38711821	38712103	283	2	ENSG00000277965.1	ENST00000621099.1	2225
chr20	39583089	39583289	201	*	26.3137	5.82786	2.00012	loss	Distal Intergenic	20	39785721	39813229	27509	1	ENSG00000229976.1	ENST00000444436.1	-202432
chr20	39797648	39797908	261	*	90.7556	14.3455	2.57998	loss	Intron (ENST00000444436.1/ENSG00000229976.1, intron 1 of 1)	20	39785721	39813229	27509	1	ENSG00000229976.1	ENST00000444436.1	11927
chr20	40258183	40258417	235	*	38.1281	5.37957	2.61667	loss	Distal Intergenic	20	40121041	40126357	5317	1	ENSG00000223410.1	ENST00000445278.1	137142
chr20	40318941	40319196	256	*	20.4066	2.68978	2.53645	loss	Distal Intergenic	20	40121041	40126357	5317	1	ENSG00000223410.1	ENST00000445278.1	197900
chr20	41722312	41722512	201	*	28.9988	0.896594	3.98342	loss	Distal Intergenic	20	41712479	41712600	122	2	ENSG00000212224.1	ENST00000390922.1	-9712
chr20	42376897	42377097	201	*	9.66627	0.448297	2.88063	loss	Intron (ENST00000356100.6/ENSG00000196090.12, intron 9 of 30)	20	42080879	42472562	391684	2	ENSG00000196090.12	ENST00000618610.1	95465
chr20	45549726	45549969	244	*	67.1269	3.58638	3.8928	loss	Promoter (1-2kb)	20	45541833	45547752	5920	2	ENSG00000101448.13	ENST00000409554.1	-1974
chr20	45734261	45734462	202	*	1048.79	3.13808	7.98692	loss	Distal Intergenic	20	45745737	45746287	551	2	ENSG00000226188.2	ENST00000440968.1	11825
chr20	47204487	47204697	211	*	114.384	9.41424	3.46982	loss	Distal Intergenic	20	47166967	47167058	92	1	ENSG00000264901.1	ENST00000584070.1	37520
chr20	48396651	48396851	201	*	68.2009	3.58638	3.91536	loss	Distal Intergenic	20	48407367	48410716	3350	1	ENSG00000274261.1	ENST00000615740.1	-10516
chr20	49276604	49276804	201	*	251.323	44.8297	2.46092	loss	Promoter (1-2kb)	20	49255808	49278041	22234	2	ENSG00000124201.14	ENST00000371744.5	1237
chr20	56429638	56429838	201	*	20.9436	2.24149	2.75907	loss	Intron (ENST00000360314.7/ENSG00000087589.16, intron 2 of 6)	20	56412308	56453896	41589	1	ENSG00000087589.16	ENST00000497244.1	17330
chr20	57618223	57618423	201	*	117.069	26.4495	2.10478	loss	Promoter (<=1kb)	20	57604055	57618081	14027	2	ENSG00000124256.14	ENST00000461547.5	-142
chr21	7259012	7259437	426	*	243.268	27.3461	3.10724	loss	Distal Intergenic	21	7135334	7137789	2456	2	ENSG00000279303.1	ENST00000623962.1	-121223
chr21	9246349	9246552	204	*	9.12926	0	3.34046	loss	Distal Intergenic	21	9325013	9368775	43763	1	ENSG00000278932.3	ENST00000622961.3	-78461
chr21	18586805	18587038	234	*	58.5346	3.13808	3.8467	loss	Intron (ENST00000437492.5/ENSG00000224141.5, intron 3 of 3)	21	18614431	18650360	35930	1	ENSG00000230233.1	ENST00000416002.1	-27393
chr21	21702681	21702881	201	*	273.341	0.448297	7.56547	loss	Distal Intergenic	21	21655038	21686329	31292	2	ENSG00000237527.1	ENST00000416182.1	-16352
chr21	24226836	24227036	201	*	15.0364	0.896594	3.07987	loss	Distal Intergenic	21	24155170	24188342	33173	2	ENSG00000224018.1	ENST00000448063.1	-38494
chr21	34838977	34839177	201	*	40.8131	4.03467	3.05399	loss	Intron (ENST00000344691.8/ENSG00000159216.18, intron 3 of 5)	21	34821279	34829970	8692	2	ENSG00000159216.18	ENST00000479325.1	-9007
chr21	35222611	35222811	201	*	33.2949	7.17276	2.0691	loss	Intron (ENST00000475045.6/ENSG00000159216.18, intron 9 of 12)	21	35136638	35139222	2585	1	ENSG00000234703.1	ENST00000455028.1	85973
chr22	16931802	16932002	201	*	43.4982	9.86254	2.03439	loss	Promoter (2-3kb)	22	16933521	16934003	483	2	ENSG00000253481.2	ENST00000521497.2	2001
chr22	19568550	19568784	235	*	62.8308	8.51765	2.74558	loss	Promoter (1-2kb)	22	19565203	19566839	1637	2	ENSG00000281548.1	ENST00000629028.1	-1711
chr22	37668087	37668287	201	*	142.309	31.3808	2.14592	loss	Promoter (1-2kb)	22	37669464	37669739	276	2	ENSG00000241333.3	ENST00000468873.3	1452
chr22	40073319	40073519	201	*	388.262	3.58638	6.40724	loss	Intron (ENST00000441751.5/ENSG00000100354.20, intron 1 of 3)	22	40045474	40323360	277887	1	ENSG00000100354.20	ENST00000402203.5	27845
chr22	41091399	41091631	233	*	112.773	25.1046	2.12378	loss	Promoter (<=1kb)	22	41091786	41180079	88294	1	ENSG00000100393.11	ENST00000263253.8	-155
chr22	41468610	41468810	201	*	99.8848	14.7938	2.67528	loss	Promoter (<=1kb)	22	41459717	41468725	9009	2	ENSG00000100410.7	ENST00000216252.3	0
chr22	44282970	44283177	208	*	287.303	9.41424	4.79096	loss	Intron (ENST00000381176.4/ENSG00000138944.7, intron 4 of 4)	22	44243667	44312851	69185	2	ENSG00000138944.7	ENST00000381176.4	29674
chr3	184868	185068	201	*	1001.53	4.93127	7.40109	loss	Distal Intergenic	3	196596	409417	212822	1	ENSG00000134121.9	ENST00000256509.6	-11528
chr3	831282	831482	201	*	518.22	0.448297	8.48584	loss	Intron (ENST00000420823.5/ENSG00000224957.5, intron 3 of 4)	3	857124	858091	968	1	ENSG00000224239.1	ENST00000423193.1	-25642
chr3	27148205	27148416	212	*	34.369	5.37957	2.47095	loss	Intron (ENST00000295720.10/ENSG00000163491.16, intron 10 of 16)	3	27174441	27194231	19791	2	ENSG00000163491.16	ENST00000460447.1	45815
chr3	30952385	30952610	226	*	32.2209	2.68978	3.17048	loss	Distal Intergenic	3	30726200	30894765	168566	2	ENSG00000144644.14	ENST00000282538.9	-57620
chr3	32019163	32019363	201	*	88.6075	16.587	2.34911	loss	Intron (ENST00000479173.1/ENSG00000144645.13, intron 2 of 3)	3	32030196	32030678	483	1	ENSG00000235670.1	ENST00000428586.1	-10833
chr3	53431835	53432039	205	*	49.4054	8.96594	2.3385	loss	Intron (ENST00000637424.1/ENSG00000157388.14, intron 1 of 46)	3	53474700	53475089	390	2	ENSG00000227224.1	ENST00000418538.1	43050
chr3	62717790	62717991	202	*	17.1845	0.448297	3.65028	loss	Intron (ENST00000612439.4/ENSG00000163618.17, intron 3 of 27)	3	62779176	62779785	610	2	ENSG00000225662.2	ENST00000424588.2	61794
chr3	67116678	67116924	247	*	31.6839	1.34489	3.80099	loss	Distal Intergenic	3	67225464	67225527	64	1	ENSG00000283298.1	ENST00000635924.1	-108540
chr3	67915716	67915917	202	*	13.4254	0.896594	2.92713	loss	Intron (ENST00000482677.5/ENSG00000241316.6, intron 6 of 6)	3	68004216	68545625	541410	1	ENSG00000183662.10	ENST00000478136.5	-88299
chr3	77752441	77752642	202	*	19.3325	1.34489	3.1162	loss	Distal Intergenic	3	77811741	77811844	104	2	ENSG00000206891.1	ENST00000384164.1	59202
chr3	81434935	81435135	201	*	80.0153	2.68978	4.45659	loss	Distal Intergenic	3	81366990	81368021	1032	2	ENSG00000244281.1	ENST00000467059.1	-66914
chr3	84282401	84282605	205	*	89.6815	5.37957	3.82928	loss	Distal Intergenic	3	83937045	83938236	1192	1	ENSG00000242195.1	ENST00000464531.1	345356
chr3	85316844	85317076	233	*	11.2773	0.896594	2.69451	loss	Intron (ENST00000383699.7/ENSG00000175161.13, intron 1 of 9)	3	85385710	85385792	83	1	ENSG00000264084.1	ENST00000580619.1	-68634
chr3	94458974	94459174	201	*	637.974	8.96594	6.00261	loss	Distal Intergenic	3	94506766	94507620	855	2	ENSG00000178660.6	ENST00000313754.4	48446
chr3	95486209	95486409	201	*	148.753	21.5183	2.73342	loss	Distal Intergenic	3	95654968	95655838	871	2	ENSG00000244681.1	ENST00000489784.1	169429
chr3	101475610	101475810	201	*	11.8143	0.896594	2.75628	loss	Intron (ENST00000394095.6/ENSG00000138468.15, intron 3 of 23)	3	101458530	101458626	97	1	ENSG00000201554.1	ENST00000364684.1	17080
chr3	103047723	103047947	225	*	180.437	13.8972	3.60635	loss	Distal Intergenic	3	103159960	103160124	165	1	ENSG00000201922.1	ENST00000365052.1	-112013
chr3	103161962	103162162	201	*	1346.83	41.2433	4.99577	loss	Promoter (2-3kb)	3	103159960	103160124	165	1	ENSG00000201922.1	ENST00000365052.1	2002
chr3	103371393	103371593	201	*	1027.85	10.7591	6.4511	loss	Distal Intergenic	3	103240987	103241230	244	1	ENSG00000236691.3	ENST00000489989.1	130406
chr3	110364728	110364932	205	*	41.8872	0.448297	4.88812	loss	Distal Intergenic	3	110527482	110529582	2101	2	ENSG00000240895.1	ENST00000474711.1	164650
chr3	115859274	115859475	202	*	12.3513	2.24149	2.04226	loss	Intron (ENST00000539563.5/ENSG00000185565.11, intron 2 of 5)	3	115841571	115852578	11008	2	ENSG00000185565.11	ENST00000473171.5	-6696
chr3	125168032	125168232	201	*	501.572	27.7944	4.12547	loss	Intron (ENST00000393469.8/ENSG00000221955.10, intron 4 of 12)	3	125108069	125155065	46997	2	ENSG00000221955.10	ENST00000485849.1	-12967
chr3	126594610	126594851	242	*	13.9624	0.448297	3.36891	loss	Intron (ENST00000519162.1/ENSG00000283374.1, intron 2 of 3)	3	126571779	126608555	36777	2	ENSG00000283374.1	ENST00000519162.1	13704
chr3	128968057	128968257	201	*	11.2773	1.34489	2.3884	loss	Promoter (2-3kb)	3	128945579	128965645	20067	2	ENSG00000187695.7	ENST00000511204.1	-2412
chr3	134160252	134160452	201	*	23.6287	4.93127	2.05393	loss	Intron (ENST00000484106.3/ENSG00000163785.12, intron 4 of 6)	3	134170487	134171085	599	1	ENSG00000231845.3	ENST00000494195.1	-10035
chr3	134617494	134617743	250	*	31.6839	6.27616	2.16733	loss	Promoter (2-3kb)	3	134615365	134951651	336287	1	ENSG00000154928.16	ENST00000460895.5	2129
chr3	146902817	146903017	201	*	15.0364	2.68978	2.11974	loss	Distal Intergenic	3	146921923	146923841	1919	1	ENSG00000242671.1	ENST00000470860.1	-18906
chr3	150801591	150801791	201	*	78.4042	2.68978	4.42761	loss	Distal Intergenic	3	150819598	150819972	375	1	ENSG00000280141.1	ENST00000622932.1	-17807
chr3	151877204	151877482	279	*	313.08	7.62105	5.18712	loss	Intron (ENST00000362032.6/ENSG00000198829.6, intron 1 of 2)	3	151873643	151884619	10977	1	ENSG00000198829.6	ENST00000362032.6	3561
chr3	155562812	155563012	201	*	35.98	3.58638	3.01132	loss	Intron (ENST00000494598.5/ENSG00000114805.16, intron 7 of 21)	3	155490742	155504572	13831	2	ENSG00000114805.16	ENST00000469040.1	-58240
chr3	156219113	156219313	201	*	300.728	6.27616	5.37393	loss	Intron (ENST00000478609.5/ENSG00000169282.17, intron 2 of 3)	3	156215560	156227883	12324	2	ENSG00000240596.1	ENST00000473876.1	8570
chr3	177294275	177294484	210	*	20.4066	3.58638	2.22263	loss	Promoter (<=1kb)	3	177294442	177323418	28977	1	ENSG00000203645.2	ENST00000425388.1	0
chr3	182202335	182202535	201	*	114.384	1.79319	5.36839	loss	Distal Intergenic	3	182121884	182142137	20254	1	ENSG00000240478.1	ENST00000462382.1	80451
chr3	193488710	193488910	201	*	273.878	5.82786	5.33121	loss	Intron (ENST00000450950.6/ENSG00000127249.14, intron 5 of 27)	3	193402078	193467348	65271	2	ENSG00000127249.14	ENST00000428352.5	-21362
chr3	193605819	193606019	201	*	42.9612	4.48297	3.0032	loss	Intron (ENST00000361150.6/ENSG00000198836.8, intron 1 of 28)	3	193614788	193628544	13757	1	ENSG00000198836.8	ENST00000487986.1	-8769
chr3	194003565	194003767	203	*	183.122	12.5523	3.76405	loss	Promoter (<=1kb)	3	193957372	194003659	46288	2	ENSG00000214146.2	ENST00000397645.2	0
chr4	1685210	1685410	201	*	156.271	37.657	2.02446	loss	Promoter (<=1kb)	4	1655536	1684302	28767	2	ENSG00000174137.12	ENST00000463238.1	-908
chr4	11116450	11116652	203	*	11.2773	1.34489	2.3884	loss	Distal Intergenic	4	11368827	11368921	95	1	ENSG00000207716.1	ENST00000384983.1	-252175
chr4	14072706	14072921	216	*	10.2033	1.34489	2.25633	loss	Distal Intergenic	4	14111968	14140052	28085	1	ENSG00000248698.5	ENST00000502759.1	-39047
chr4	27152144	27152344	201	*	42.4242	1.34489	4.21091	loss	Distal Intergenic	4	27133996	27140051	6056	2	ENSG00000251080.1	ENST00000506878.1	-12093
chr4	42474715	42474919	205	*	19.8696	2.68978	2.49979	loss	Promoter (2-3kb)	4	42471810	42472380	571	1	ENSG00000240167.1	ENST00000463499.1	2905
chr4	44227970	44228194	225	*	30.0728	2.68978	3.07405	loss	Intron (ENST00000360029.3/ENSG00000183783.6, intron 1 of 1)	4	44017062	44022063	5002	1	ENSG00000251350.1	ENST00000512678.1	210908
chr4	44678104	44678304	201	*	48.8684	4.48297	3.1851	loss	Promoter (<=1kb)	4	44678427	44700759	22333	1	ENSG00000151806.13	ENST00000506793.5	-123
chr4	59072381	59072581	201	*	10.7403	0.896594	2.62999	loss	Promoter (2-3kb)	4	59047020	59075256	28237	2	ENSG00000250375.2	ENST00000502668.2	2675
chr4	59164789	59164989	201	*	86.9964	8.06935	3.27837	loss	Intron (ENST00000512546.1/ENSG00000249111.1, intron 1 of 1)	4	59152834	59176146	23313	1	ENSG00000249111.1	ENST00000512546.1	11955
chr4	59725551	59725763	213	*	8.59224	0.448297	2.72751	loss	Distal Intergenic	4	59767816	59792114	24299	2	ENSG00000249892.1	ENST00000511603.1	66351
chr4	64054908	64055119	212	*	9.12926	0.896594	2.41705	loss	Distal Intergenic	4	64280075	64281536	1462	2	ENSG00000205678.7	ENST00000511997.1	226417
chr4	67222384	67222686	303	*	457.537	11.2074	5.23121	loss	Distal Intergenic	4	67418542	67421054	2513	2	ENSG00000250075.5	ENST00000503987.1	198368
chr4	68305424	68305624	201	*	25.2397	2.24149	3.01702	loss	Promoter (<=1kb)	4	68304343	68304939	597	2	ENSG00000248122.1	ENST00000513530.1	-485
chr4	72960914	72961114	201	*	53.1645	4.93127	3.19093	loss	Distal Intergenic	4	72965178	72965303	126	1	ENSG00000252955.1	ENST00000517146.1	-4064
chr4	75194880	75195080	201	*	17.7215	2.68978	2.34309	loss	Promoter (<=1kb)	4	75194867	75195079	213	1	ENSG00000250560.2	ENST00000506837.2	13
chr4	75965833	75966041	209	*	15.0364	1.79319	2.52137	loss	Intron (ENST00000395710.5/ENSG00000198301.11, intron 12 of 21)	4	75960122	75973391	13270	2	ENSG00000198301.11	ENST00000513089.5	7350
chr4	78708264	78708464	201	*	17.1845	3.13808	2.13567	loss	Distal Intergenic	4	78648954	78649242	289	2	ENSG00000251019.1	ENST00000509878.1	-59022
chr4	81824088	81824308	221	*	111.162	8.96594	3.49244	loss	Intron (ENST00000638048.1/ENSG00000138670.17, intron 3 of 16)	4	81733385	81734207	823	2	ENSG00000248282.1	ENST00000514835.1	-89881
chr4	83515270	83515470	201	*	338.32	16.1387	4.30731	loss	Intron (ENST00000505489.5/ENSG00000163322.13, intron 1 of 6)	4	83467454	83523348	55895	2	ENSG00000163322.13	ENST00000505489.5	7878
chr4	91367506	91367753	248	*	65.5158	1.79319	4.57371	loss	Intron (ENST00000509176.5/ENSG00000184305.14, intron 10 of 10)	4	91319034	91325306	6273	2	ENSG00000249049.1	ENST00000502368.1	-42200
chr4	94538268	94538485	218	*	1105.18	2.68978	8.22783	loss	Intron (ENST00000318007.9/ENSG00000163110.14, intron 3 of 9)	4	94523831	94582999	59169	1	ENSG00000163110.14	ENST00000508531.1	14437
chr4	101158315	101158573	259	*	1171.23	71.2793	4.01953	loss	Promoter (<=1kb)	4	101093868	101158319	64452	2	ENSG00000138814.16	ENST00000510292.1	0
chr4	102189611	102189811	201	*	20.4066	3.13808	2.37102	loss	Distal Intergenic	4	102269716	102304488	34773	2	ENSG00000138821.12	ENST00000512337.1	114677
chr4	107671075	107671275	201	*	25.2397	2.24149	3.01702	loss	Intron (ENST00000265174.4/ENSG00000138801.8, intron 5 of 11)	4	107687129	107694298	7170	2	ENSG00000138801.8	ENST00000506544.1	23023
chr4	112951405	112951633	229	*	184.733	26.8978	2.73501	loss	Intron (ENST00000503271.5/ENSG00000145362.17, intron 2 of 30)	4	112880298	112882330	2033	2	ENSG00000251126.2	ENST00000511590.2	-69075
chr4	113952492	113952701	210	*	962.868	129.11	2.88911	loss	Intron (ENST00000315366.7/ENSG00000180801.13, intron 1 of 1)	4	113943256	113944320	1065	1	ENSG00000249304.1	ENST00000503557.1	9236
chr4	115955313	115955521	209	*	31.1469	3.58638	2.80925	loss	Intron (ENST00000508414.5/ENSG00000248173.5, intron 2 of 2)	4	115920707	115921978	1272	1	ENSG00000250363.1	ENST00000515767.1	34606
chr4	120344855	120345055	201	*	15.5734	2.24149	2.35415	loss	Promoter (2-3kb)	4	120342056	120342647	592	1	ENSG00000225665.4	ENST00000434012.2	2799
chr4	121796311	121796537	227	*	801.227	10.7591	6.09216	loss	Distal Intergenic	4	121801317	121816909	15593	1	ENSG00000123737.12	ENST00000243498.9	-4780
chr4	134596572	134596787	216	*	56.3866	4.48297	3.38768	loss	Distal Intergenic	4	134759399	134817289	57891	1	ENSG00000249000.1	ENST00000504882.1	-162612
chr4	141990822	141991022	201	*	457	0	8.8392	loss	Distal Intergenic	4	141721782	141727984	6203	1	ENSG00000164136.16	ENST00000509249.1	269040
chr4	153923051	153923251	201	*	21.4806	2.68978	2.60707	loss	Distal Intergenic	4	153780592	153789120	8529	2	ENSG00000145423.4	ENST00000274063.4	-133931
chr4	167931441	167931641	201	*	237.898	4.48297	5.44529	loss	Distal Intergenic	4	168092515	168187690	95176	1	ENSG00000109511.11	ENST00000359299.7	-160874
chr4	173255965	173256165	201	*	633.141	3.13808	7.2597	loss	Intron (ENST00000265000.8/ENSG00000109586.11, intron 2 of 11)	4	173268160	173268233	74	1	ENSG00000221296.2	ENST00000408369.2	-11995
chr4	185296720	185296939	220	*	70.886	1.79319	4.68573	loss	Promoter (<=1kb)	4	185295827	185363510	67684	1	ENSG00000109762.15	ENST00000512853.5	893
chr4	185318855	185319176	322	*	70.886	16.587	2.0312	loss	Promoter (1-2kb)	4	185320845	185370185	49341	1	ENSG00000109762.15	ENST00000504959.5	-1669
chr5	4453124	4453360	237	*	23.0916	1.79319	3.10855	loss	Intron (ENST00000507435.1/ENSG00000248973.1, intron 5 of 5)	5	4436850	4440259	3410	2	ENSG00000260763.1	ENST00000562127.1	-12865
chr5	5422060	5422260	201	*	99.3478	17.4836	2.44069	loss	Promoter (<=1kb)	5	5422694	5490234	67541	1	ENSG00000164151.11	ENST00000296564.8	-434
chr5	12411827	12412027	201	*	11.8143	1.79319	2.19777	loss	Distal Intergenic	5	12297399	12297504	106	2	ENSG00000212305.1	ENST00000391003.1	-114323
chr5	13192959	13193160	202	*	10.7403	1.79319	2.07148	loss	Distal Intergenic	5	13175846	13179572	3727	1	ENSG00000248145.1	ENST00000513283.1	17113
chr5	13656201	13656433	233	*	18.2585	3.58638	2.07007	loss	Distal Intergenic	5	13637919	13638381	463	2	ENSG00000243744.2	ENST00000473590.2	-17820
chr5	17941560	17941760	201	*	7.51821	0.896594	2.16714	loss	Intron (ENST00000511596.5/ENSG00000249937.5, intron 4 of 4)	5	17919228	17955837	36610	1	ENSG00000249937.5	ENST00000510648.1	22332
chr5	19766845	19767045	201	*	11.2773	1.34489	2.3884	loss	Intron (ENST00000382275.5/ENSG00000145526.11, intron 3 of 12)	5	19721391	19804028	82638	2	ENSG00000145526.11	ENST00000508350.1	36983
chr5	29709128	29709328	201	*	1814.04	0	10.8258	loss	Distal Intergenic	5	29795938	29796268	331	1	ENSG00000250984.1	ENST00000510857.1	-86610
chr5	40932271	40932471	201	*	32.2209	4.48297	2.59906	loss	Promoter (1-2kb)	5	40934323	40945360	11038	1	ENSG00000112936.18	ENST00000508185.5	-1852
chr5	41188497	41188697	201	*	49.9424	9.41424	2.29031	loss	Promoter (2-3kb)	5	41160210	41186391	26182	2	ENSG00000039537.13	ENST00000475349.5	-2106
chr5	51849802	51850002	201	*	27.3878	3.13808	2.77824	loss	Distal Intergenic	5	51886688	51886769	82	1	ENSG00000251873.1	ENST00000516064.1	-36686
chr5	66341654	66341890	237	*	13.4254	2.24149	2.15388	loss	Distal Intergenic	5	66298468	66322944	24477	1	ENSG00000251391.4	ENST00000510964.2	43186
chr5	73394483	73394701	219	*	33.832	2.24149	3.42568	loss	Intron (ENST00000505955.1/ENSG00000249149.2, intron 1 of 2)	5	73382384	73410509	28126	1	ENSG00000249149.2	ENST00000505955.1	12099
chr5	112826354	112826554	201	*	19.8696	3.58638	2.18597	loss	Promoter (<=1kb)	5	112827213	112829954	2742	1	ENSG00000134982.16	ENST00000505084.1	-659
chr5	118057206	118057406	201	*	49.4054	3.13808	3.60654	loss	Intron (ENST00000509669.1/ENSG00000249797.1, intron 2 of 3)	5	118187467	118266035	78569	1	ENSG00000249797.1	ENST00000509367.1	-130061
chr5	121040384	121040584	201	*	71.423	6.72446	3.22894	loss	Promoter (<=1kb)	5	121040090	121044032	3943	1	ENSG00000251135.2	ENST00000509046.2	294
chr5	123788000	123788200	201	*	1424.16	108.936	3.69639	loss	Distal Intergenic	5	123636110	123637403	1294	1	ENSG00000235275.3	ENST00000510337.1	151890
chr5	126656529	126656729	201	*	98.8108	20.6217	2.20672	loss	Distal Intergenic	5	126663337	126663568	232	2	ENSG00000213630.3	ENST00000505182.1	6839
chr5	127333444	127333644	201	*	15.5734	1.79319	2.56889	loss	Intron (ENST00000503335.6/ENSG00000145794.16, intron 2 of 24)	5	127290859	127461222	170364	1	ENSG00000145794.16	ENST00000274473.6	42585
chr5	129005165	129005368	204	*	403.835	85.6248	2.22448	loss	Intron (ENST00000508645.5/ENSG00000113396.12, intron 6 of 6)	5	128965528	129033282	67755	1	ENSG00000113396.12	ENST00000506176.1	39637
chr5	130974931	130975133	203	*	45.6463	4.48297	3.08873	loss	Distal Intergenic	5	130989897	130990428	532	1	ENSG00000244192.1	ENST00000498453.1	-14764
chr5	133712598	133712798	201	*	415.65	0.896594	7.77928	loss	Distal Intergenic	5	133720495	133720934	440	2	ENSG00000251243.1	ENST00000508392.1	8136
chr5	138213261	138213461	201	*	82.1633	18.3802	2.10136	loss	Promoter (<=1kb)	5	138187648	138213343	25696	2	ENSG00000094880.10	ENST00000394886.6	0
chr5	144579905	144580128	224	*	13.9624	1.79319	2.42136	loss	Distal Intergenic	5	144535354	144535670	317	2	ENSG00000201423.1	ENST00000364553.1	-44235
chr5	146666021	146666221	201	*	1590.1	1.34489	9.40629	loss	Intron (ENST00000394409.7/ENSG00000156475.18, intron 4 of 8)	5	146656401	146656695	295	2	ENSG00000241291.3	ENST00000467868.3	-9326
chr5	148221462	148221662	201	*	1500.42	1.34489	9.32259	loss	Promoter (<=1kb)	5	148221650	148243534	21885	1	ENSG00000248109.2	ENST00000638059.1	0
chr5	149636850	149637065	216	*	85.3854	11.6557	2.771	loss	Distal Intergenic	5	149626897	149632036	5140	1	ENSG00000183111.11	ENST00000509831.1	9953
chr5	163855450	163855650	201	*	1216.34	7.62105	7.14165	loss	Promoter (<=1kb)	5	163855140	163856642	1503	2	ENSG00000273569.1	ENST00000615912.1	992
chr5	169387097	169387325	229	*	13.9624	1.79319	2.42136	loss	Distal Intergenic	5	168661740	169301129	639390	2	ENSG00000184347.14	ENST00000519560.5	-85968
chr5	171296034	171296234	201	*	939.239	0.448297	9.34253	loss	Intron (ENST00000523189.5/ENSG00000204764.12, intron 27 of 27)	5	171305981	171308755	2775	2	ENSG00000275038.1	ENST00000619056.1	12521
chr5	171387641	171387860	220	*	113.847	17.4836	2.6354	loss	Promoter (<=1kb)	5	171387648	171411137	23490	1	ENSG00000181163.13	ENST00000296930.9	0
chr5	179821833	179822033	201	*	252.397	17.0353	3.81251	loss	Promoter (<=1kb)	5	179822485	179837255	14771	1	ENSG00000161011.19	ENST00000360718.5	-452
chr5	180676359	180676559	201	*	151.438	30.9325	2.25513	loss	Distal Intergenic	5	180671892	180672598	707	2	ENSG00000251352.1	ENST00000502787.1	-3761
chr5	181182049	181182254	206	*	49.9424	9.86254	2.22951	loss	Distal Intergenic	5	181191046	181191852	807	2	ENSG00000248473.1	ENST00000513771.1	9598
chr6	3826064	3826265	202	*	185.807	15.6904	3.48446	loss	Distal Intergenic	6	3831933	3833896	1964	1	ENSG00000238158.6	ENST00000602854.5	-5668
chr6	5746910	5747136	227	*	18.7955	3.58638	2.10975	loss	Intron (ENST00000324331.10/ENSG00000145982.11, intron 6 of 6)	6	5788346	5788699	354	2	ENSG00000217239.3	ENST00000407959.1	41563
chr6	10249549	10249758	210	*	11.8143	0.896594	2.75628	loss	Distal Intergenic	6	10222036	10222161	126	1	ENSG00000221583.1	ENST00000408656.1	27513
chr6	11132001	11132203	203	*	29.5358	2.68978	3.0489	loss	Intron (ENST00000416247.3/ENSG00000224531.5, intron 1 of 1)	6	11102489	11111732	9244	2	ENSG00000244476.2	ENST00000472091.1	-20269
chr6	12701225	12701425	201	*	532.182	0	9.05848	loss	Distal Intergenic	6	12716805	13290484	573680	1	ENSG00000112137.17	ENST00000332995.11	-15380
chr6	14898804	14899026	223	*	24.1657	4.93127	2.08504	loss	Intron (ENST00000629853.2/ENSG00000234261.3, intron 2 of 3)	6	14661829	15021964	360136	2	ENSG00000234261.3	ENST00000629853.2	122938
chr6	15608421	15608637	217	*	61.2197	4.93127	3.39096	loss	Intron (ENST00000344537.9/ENSG00000047579.19, intron 6 of 9)	6	15522807	15586015	63209	2	ENSG00000047579.19	ENST00000462989.6	-22406
chr6	18880493	18880693	201	*	21.4806	3.58638	2.29325	loss	Distal Intergenic	6	19143695	19144160	466	1	ENSG00000217379.2	ENST00000402485.2	-263002
chr6	19860415	19860615	201	*	534.867	12.104	5.35379	loss	Distal Intergenic	6	19534944	19839080	304137	2	ENSG00000228412.7	ENST00000432171.2	-21335
chr6	20811197	20811397	201	*	104.718	16.1387	2.62489	loss	Intron (ENST00000274695.8/ENSG00000145996.11, intron 8 of 15)	6	20756103	20800694	44592	2	ENSG00000233848.1	ENST00000421167.1	-10503
chr6	24590774	24590986	213	*	161.105	6.72446	4.39135	loss	Intron (ENST00000430948.6/ENSG00000137261.13, intron 2 of 19)	6	24598012	24599790	1779	1	ENSG00000218186.2	ENST00000406052.2	-7026
chr6	28070386	28070586	201	*	922.055	0	9.85027	loss	Promoter (2-3kb)	6	28073316	28074233	918	1	ENSG00000220721.1	ENST00000402365.1	-2730
chr6	35675489	35675724	236	*	151.975	5.37957	4.5837	loss	Intron (ENST00000539068.5/ENSG00000096060.14, intron 1 of 10)	6	35664717	35664789	73	2	ENSG00000265527.1	ENST00000583739.1	-10700
chr6	35854590	35854790	201	*	75.1821	8.96594	2.93437	loss	Intron (ENST00000373825.6/ENSG00000096063.15, intron 13 of 15)	6	35856934	35869551	12618	2	ENSG00000096063.15	ENST00000507292.1	14761
chr6	40997584	40997784	201	*	111.699	5.82786	4.0449	loss	Distal Intergenic	6	41028373	41032987	4615	2	ENSG00000124602.9	ENST00000470102.1	35203
chr6	45092345	45092591	247	*	1981.59	5.82786	8.18173	loss	Intron (ENST00000475057.5/ENSG00000196284.14, intron 3 of 11)	6	45097496	45097976	481	1	ENSG00000276156.1	ENST00000616214.1	-4905
chr6	52145079	52145305	227	*	57.9976	10.7591	2.32688	loss	Promoter (<=1kb)	6	52144349	52144434	86	1	ENSG00000207604.3	ENST00000384872.3	730
chr6	55303530	55303754	225	*	32.2209	6.27616	2.19084	loss	Distal Intergenic	6	55327469	55402493	75025	1	ENSG00000187871.2	ENST00000340465.2	-23715
chr6	64753310	64753510	201	*	16.6475	0.448297	3.60703	loss	Intron (ENST00000503581.5/ENSG00000188107.14, intron 22 of 42)	6	64733199	64733837	639	2	ENSG00000243828.2	ENST00000402154.1	-19473
chr6	69659306	69659507	202	*	33.2949	6.27616	2.23675	loss	Distal Intergenic	6	69705287	69706160	874	2	ENSG00000219085.1	ENST00000403105.1	46653
chr6	71018596	71018796	201	*	41.3502	2.24149	3.70764	loss	Distal Intergenic	6	71075564	71076375	812	1	ENSG00000219669.1	ENST00000407947.1	-56768
chr6	74947150	74947350	201	*	52.0905	10.3108	2.23075	loss	Distal Intergenic	6	74849077	74850484	1408	2	ENSG00000219736.1	ENST00000406203.1	-96666
chr6	76582255	76582455	201	*	24.1657	4.93127	2.08504	loss	Intron (ENST00000455554.2/ENSG00000236635.2, intron 2 of 2)	6	76522451	76593623	71173	2	ENSG00000236635.2	ENST00000455554.2	11168
chr6	80004447	80004653	207	*	273.878	31.8291	3.06574	loss	Promoter (<=1kb)	6	80004605	80042527	37923	1	ENSG00000112742.9	ENST00000369798.6	0
chr6	86857079	86857301	223	*	49.4054	7.17276	2.62468	loss	Distal Intergenic	6	86897118	86897421	304	1	ENSG00000217769.4	ENST00000468100.1	-39817
chr6	87502747	87502947	201	*	66.5899	2.68978	4.1952	loss	Intron (ENST00000506888.5/ENSG00000213204.8, intron 6 of 10)	6	87514407	87516880	2474	2	ENSG00000146282.17	ENST00000493269.1	13933
chr6	88921676	88921876	201	*	10.2033	0.448297	2.95149	loss	Intron (ENST00000369485.8/ENSG00000111880.15, intron 4 of 15)	6	88612719	88963409	350691	2	ENSG00000111880.15	ENST00000369475.7	41533
chr6	88923624	88923824	201	*	270.119	12.104	4.37084	loss	Intron (ENST00000369485.8/ENSG00000111880.15, intron 4 of 15)	6	88612719	88963409	350691	2	ENSG00000111880.15	ENST00000369475.7	39585
chr6	90314545	90314780	236	*	67.6639	6.27616	3.2383	loss	Promoter (1-2kb)	6	90312742	90312833	92	1	ENSG00000266760.1	ENST00000580818.1	1803
chr6	100027978	100028183	206	*	291.599	52.0025	2.46479	loss	Intron (ENST00000443234.6/ENSG00000229315.6, intron 2 of 2)	6	100050372	100051236	865	2	ENSG00000219257.2	ENST00000403835.2	23053
chr6	108091496	108091696	201	*	343.69	0.448297	7.8948	loss	Intron (ENST00000440575.6/ENSG00000081087.14, intron 2 of 6)	6	108064185	108074741	10557	2	ENSG00000081087.14	ENST00000467960.1	-16755
chr6	111938415	111938651	237	*	13.9624	2.68978	2.01973	loss	Distal Intergenic	6	111900489	111901851	1363	2	ENSG00000227012.2	ENST00000449069.2	-36564
chr6	113050026	113050227	202	*	845.262	7.62105	6.6171	loss	Distal Intergenic	6	113010937	113011415	479	1	ENSG00000218490.1	ENST00000407590.1	39089
chr6	114131860	114132060	201	*	26.8508	2.68978	2.91611	loss	Intron (ENST00000519104.5/ENSG00000228624.7, intron 6 of 9)	6	114112386	114132303	19918	1	ENSG00000228624.7	ENST00000431399.2	19474
chr6	121934061	121934262	202	*	86.9964	5.82786	3.68794	loss	Distal Intergenic	6	121858179	121858768	590	2	ENSG00000220184.2	ENST00000406327.2	-75293
chr6	129968001	129968201	201	*	150.901	2.24149	5.55033	loss	Distal Intergenic	6	130013699	130141449	127751	1	ENSG00000198945.7	ENST00000529410.5	-45498
chr6	145646421	145646645	225	*	14.4994	1.79319	2.47223	loss	Intron (ENST00000450221.5/ENSG00000112425.13, intron 1 of 3)	6	145635085	145671359	36275	2	ENSG00000112425.13	ENST00000489412.1	24714
chr6	146631651	146631965	315	*	124.588	8.96594	3.65554	loss	Intron (ENST00000397944.7/ENSG00000118492.16, intron 1 of 35)	6	146638844	146639261	418	2	ENSG00000273719.1	ENST00000615810.1	7296
chr6	147202455	147202695	241	*	509.627	51.1059	3.29275	loss	Promoter (<=1kb)	6	147119417	147202467	83051	2	ENSG00000233452.6	ENST00000417502.1	0
chr6	147698541	147698742	202	*	41.3502	2.68978	3.52076	loss	Intron (ENST00000566741.1/ENSG00000203727.3, intron 1 of 1)	6	147692398	147737556	45159	1	ENSG00000227681.5	ENST00000434985.1	6143
chr6	151324268	151324468	201	*	90.2185	18.3802	2.23474	loss	Promoter (1-2kb)	6	151325688	151356773	31086	1	ENSG00000131016.16	ENST00000354675.10	-1220
chr6	156409913	156410113	201	*	49.4054	4.03467	3.32361	loss	Distal Intergenic	6	156378750	156378824	75	1	ENSG00000212295.1	ENST00000390993.1	31163
chr6	162123829	162124029	201	*	59.6087	4.48297	3.46649	loss	Intron (ENST00000366898.5/ENSG00000185345.18, intron 4 of 11)	6	162262461	162262768	308	2	ENSG00000185345.18	ENST00000615065.1	138739
chr6	165516317	165516517	201	*	24.1657	1.34489	3.42386	loss	Intron (ENST00000366882.5/ENSG00000112541.13, intron 3 of 22)	6	165409562	165409676	115	1	ENSG00000199523.1	ENST00000362653.1	106755
chr6	167233677	167233877	201	*	1530.49	104.005	3.86641	loss	Intron (ENST00000628362.2/ENSG00000280707.2, intron 3 of 3)	6	167228364	167237511	9148	1	ENSG00000280707.2	ENST00000626424.1	5313
chr6	169409367	169409632	266	*	84.8484	6.27616	3.56054	loss	Distal Intergenic	6	169426420	169427069	650	2	ENSG00000272848.1	ENST00000607876.1	17437
chr7	786160	786360	201	*	190.103	34.5189	2.42769	loss	3' UTR	7	779904	785573	5670	1	ENSG00000164818.15	ENST00000461576.1	6256
chr7	1418556	1418876	321	*	261.526	30.0359	3.08045	loss	Distal Intergenic	7	1428465	1437611	9147	2	ENSG00000164877.18	ENST00000493998.1	18735
chr7	2794142	2794342	201	*	273.878	9.41424	4.72216	loss	Promoter (<=1kb)	7	2731023	2795145	64123	2	ENSG00000146535.13	ENST00000471281.5	803
chr7	3564498	3564698	201	*	71.423	1.79319	4.69646	loss	Intron (ENST00000404826.6/ENSG00000146555.18, intron 1 of 44)	7	3642815	3643784	970	2	ENSG00000236510.1	ENST00000427920.1	79086
chr7	5423839	5424041	203	*	158.956	15.6904	3.26059	loss	Promoter (<=1kb)	7	5306800	5423546	116747	2	ENSG00000182095.14	ENST00000430969.5	-293
chr7	16982640	16982843	204	*	38.6651	3.13808	3.26084	loss	Distal Intergenic	7	16938225	16938557	333	1	ENSG00000223867.1	ENST00000419352.1	44415
chr7	18193720	18193920	201	*	44.5723	5.82786	2.73865	loss	Intron (ENST00000417496.6/ENSG00000048052.21, intron 2 of 12)	7	18151775	18327612	175838	1	ENSG00000048052.21	ENST00000425071.5	41945
chr7	19452536	19452736	201	*	611.123	11.6557	5.59596	loss	Intron (ENST00000412563.1/ENSG00000223838.1, intron 4 of 5)	7	19353534	19578606	225073	1	ENSG00000223838.1	ENST00000412563.1	99002
chr7	27662311	27662533	223	*	227.157	22.4149	3.28453	loss	Promoter (<=1kb)	7	27649224	27662857	13634	2	ENSG00000106049.8	ENST00000496814.1	324
chr7	27802460	27802660	201	*	25.2397	5.37957	2.04022	loss	Intron (ENST00000543117.5/ENSG00000106052.13, intron 13 of 16)	7	27793138	27829022	35885	1	ENSG00000106052.13	ENST00000457186.2	9322
chr7	31288409	31288629	221	*	92.3666	12.104	2.8329	loss	Distal Intergenic	7	31330711	31330896	186	1	ENSG00000271027.1	ENST00000603598.1	-42082
chr7	35801961	35802210	250	*	346.375	71.7276	2.25592	loss	Promoter (<=1kb)	7	35801219	35904385	103167	1	ENSG00000122545.18	ENST00000635175.1	742
chr7	42423007	42423231	225	*	44.0352	4.03467	3.16108	loss	Distal Intergenic	7	42222800	42237870	15071	2	ENSG00000106571.12	ENST00000428534.1	-185137
chr7	45366125	45366326	202	*	41.3502	4.03467	3.0724	loss	Distal Intergenic	7	45391626	45392205	580	2	ENSG00000234359.3	ENST00000485699.1	25879
chr7	49534083	49534283	201	*	9.66627	1.34489	2.18546	loss	Distal Intergenic	7	49760897	49762764	1868	2	ENSG00000279104.1	ENST00000624154.1	228481
chr7	50263836	50264044	209	*	344.227	4.93127	5.86306	loss	Distal Intergenic	7	50274790	50275622	833	2	ENSG00000235620.1	ENST00000440351.1	11578
chr7	55287004	55287209	206	*	53.7015	9.86254	2.33222	loss	Distal Intergenic	7	55259809	55260256	448	2	ENSG00000230564.1	ENST00000452941.1	-26748
chr7	72924580	72924844	265	*	187.418	30.9325	2.56084	loss	Promoter (<=1kb)	7	72925122	72946234	21113	1	ENSG00000196313.11	ENST00000434423.4	-278
chr7	96424828	96425028	201	*	1078.86	26.0012	5.32168	loss	Distal Intergenic	7	96377857	96377920	64	1	ENSG00000252872.1	ENST00000517063.1	46971
chr7	96746305	96746505	201	*	11.2773	0.448297	3.08357	loss	Distal Intergenic	7	96687951	96709891	21941	2	ENSG00000127922.9	ENST00000248566.3	-36414
chr7	97566031	97566299	269	*	125.662	7.62105	3.87697	loss	Distal Intergenic	7	97598933	97599260	328	2	ENSG00000199475.1	ENST00000362605.1	32961
chr7	101014857	101015057	201	*	227.157	23.7598	3.20396	loss	Promoter (1-2kb)	7	101013054	101018834	5781	1	ENSG00000205277.9	ENST00000305119.3	1803
chr7	105050008	105050233	226	*	34.906	7.17276	2.13533	loss	Intron (ENST00000311117.7/ENSG00000005483.20, intron 3 of 26)	7	105061918	105063386	1469	1	ENSG00000005483.20	ENST00000485619.1	-11685
chr7	106552288	106552532	245	*	18.2585	1.79319	2.78551	loss	Intron (ENST00000490856.5/ENSG00000243797.6, intron 2 of 4)	7	106570947	106598908	27962	2	ENSG00000267052.1	ENST00000591803.1	46376
chr7	120806031	120806231	201	*	85.9224	5.82786	3.67022	loss	Intron (ENST00000222747.7/ENSG00000106025.8, intron 7 of 7)	7	120788322	120838797	50476	2	ENSG00000106025.8	ENST00000450414.5	32566
chr7	122144241	122144441	201	*	38.6651	6.27616	2.44662	loss	Promoter (<=1kb)	7	122076149	122144255	68107	2	ENSG00000008311.14	ENST00000473553.5	0
chr7	124276142	124276348	207	*	18.7955	1.79319	2.82519	loss	Intron (ENST00000484322.5/ENSG00000242593.5, intron 2 of 8)	7	124274679	124287544	12866	2	ENSG00000243574.1	ENST00000467017.1	11196
chr7	126703104	126703325	222	*	20.4066	1.79319	2.93807	loss	Intron (ENST00000339582.6/ENSG00000179603.17, intron 7 of 10)	7	126868767	126870532	1766	2	ENSG00000224981.1	ENST00000452711.1	167207
chr7	127124687	127124887	201	*	60.1457	5.82786	3.16274	loss	Intron (ENST00000339582.6/ENSG00000179603.17, intron 2 of 10)	7	126769921	127118272	348352	2	ENSG00000179603.17	ENST00000448250.6	-6415
chr7	127865270	127865498	229	*	74.1081	7.62105	3.12303	loss	Intron (ENST00000354725.7/ENSG00000197157.10, intron 12 of 23)	7	127857852	127858488	637	2	ENSG00000240579.1	ENST00000459978.1	-6782
chr7	144384323	144384543	221	*	866.205	12.5523	5.99976	loss	Distal Intergenic	7	144366133	144380056	13924	1	ENSG00000050327.14	ENST00000471847.2	18190
chr7	151244084	151244313	230	*	850.632	9.86254	6.2928	loss	Promoter (<=1kb)	7	151241799	151243686	1888	2	ENSG00000082014.16	ENST00000472103.5	-398
chr8	18608905	18609105	201	*	11.2773	0.896594	2.69451	loss	Intron (ENST00000327040.12/ENSG00000156011.16, intron 11 of 15)	8	18530710	18683932	153223	2	ENSG00000156011.16	ENST00000615573.4	74827
chr8	20032362	20032562	201	*	28.4618	2.68978	2.99724	loss	Distal Intergenic	8	20079305	20118442	39138	1	ENSG00000253775.1	ENST00000519197.1	-46743
chr8	20344559	20344794	236	*	11.2773	1.34489	2.3884	loss	Distal Intergenic	8	20350210	20370475	20266	1	ENSG00000253164.5	ENST00000519159.5	-5416
chr8	21335800	21336000	201	*	107.94	23.7598	2.13747	loss	Distal Intergenic	8	21298239	21309449	11211	1	ENSG00000254334.1	ENST00000519996.1	37561
chr8	22499808	22500026	219	*	556.348	27.7944	4.27472	loss	Promoter (1-2kb)	8	22497999	22523749	25751	1	ENSG00000120910.14	ENST00000521651.5	1809
chr8	25739045	25739245	201	*	27.9248	2.68978	2.9707	loss	Distal Intergenic	8	25776679	25777456	778	1	ENSG00000253342.1	ENST00000522524.1	-37434
chr8	29085911	29086113	203	*	128.884	17.9319	2.77833	loss	Intron (ENST00000524189.5/ENSG00000197892.12, intron 37 of 39)	8	29067279	29068454	1176	1	ENSG00000259607.1	ENST00000560714.1	18632
chr8	29569191	29569411	221	*	16.1105	1.79319	2.61489	loss	Distal Intergenic	8	29587001	29588426	1426	1	ENSG00000280147.1	ENST00000624233.1	-17590
chr8	30658291	30658525	235	*	164.864	35.4155	2.18737	loss	Promoter (<=1kb)	8	30578318	30658251	79934	2	ENSG00000197265.8	ENST00000355904.8	-40
chr8	31074535	31074758	224	*	44.5723	7.17276	2.47926	loss	Intron (ENST00000298139.5/ENSG00000165392.9, intron 7 of 34)	8	31087644	31173763	86120	1	ENSG00000165392.9	ENST00000521620.5	-12886
chr8	33221399	33221623	225	*	12.3513	0.896594	2.8155	loss	Distal Intergenic	8	33226848	33227147	300	2	ENSG00000253993.1	ENST00000521887.1	5524
chr8	40299456	40299656	201	*	469.888	2.68978	6.9957	loss	Intron (ENST00000521363.1/ENSG00000253802.1, intron 2 of 2)	8	40298741	40311261	12521	2	ENSG00000253802.1	ENST00000521363.1	11605
chr8	50305331	50305531	201	*	25.2397	4.93127	2.14534	loss	Intron (ENST00000518864.5/ENSG00000147481.14, intron 3 of 19)	8	50381015	50382275	1261	1	ENSG00000253849.1	ENST00000523907.1	-75484
chr8	55008944	55009145	202	*	11.8143	0.896594	2.75628	loss	Distal Intergenic	8	55102389	55542054	439666	1	ENSG00000206579.8	ENST00000327381.6	-93244
chr8	60386554	60386796	243	*	26.3137	5.37957	2.0981	loss	Promoter (<=1kb)	8	60387262	60387995	734	1	ENSG00000226301.3	ENST00000534575.1	-466
chr8	68564428	68564628	201	*	876.946	4.93127	7.20965	loss	Intron (ENST00000518698.5/ENSG00000165084.15, intron 7 of 13)	8	68533020	68787613	254594	1	ENSG00000165084.15	ENST00000518515.1	31408
chr8	72505397	72505602	206	*	94.5147	14.7938	2.59636	loss	Distal Intergenic	8	72537391	72938349	400959	1	ENSG00000182674.5	ENST00000523207.1	-31789
chr8	76183312	76183512	201	*	444.649	0.448297	8.2654	loss	Distal Intergenic	8	76265543	76265732	190	2	ENSG00000222231.1	ENST00000410299.1	82220
chr8	78359758	78360031	274	*	210.51	43.9331	2.23487	loss	Distal Intergenic	8	78398515	78398622	108	2	ENSG00000252935.1	ENST00000517126.1	38591
chr8	88992116	88992316	201	*	167.549	8.96594	4.08002	loss	Distal Intergenic	8	88808318	88808908	591	2	ENSG00000271156.1	ENST00000604955.1	-183208
chr8	89456425	89456625	201	*	31.1469	3.58638	2.80925	loss	Distal Intergenic	8	89412621	89415071	2451	2	ENSG00000248231.1	ENST00000509735.1	-41354
chr8	89542342	89542551	210	*	73.0341	15.6904	2.14917	loss	Distal Intergenic	8	89611356	89617157	5802	2	ENSG00000251136.8	ENST00000524166.1	74606
chr8	90671120	90671320	201	*	180.974	31.8291	2.47069	loss	Intron (ENST00000519519.5/ENSG00000180694.13, intron 4 of 5)	8	90648748	90656598	7851	1	ENSG00000246792.2	ENST00000522132.1	22372
chr8	91200656	91200856	201	*	1242.65	30.0359	5.3245	loss	3' UTR	8	91205485	91205559	75	1	ENSG00000266194.1	ENST00000582720.1	-4629
chr8	96140612	96140812	201	*	2274.26	94.1424	4.5798	loss	Promoter (<=1kb)	8	96140572	96140944	373	2	ENSG00000270131.1	ENST00000602571.1	132
chr8	97571813	97572013	201	*	17.7215	0	4.22662	loss	Distal Intergenic	8	97624203	97625079	877	2	ENSG00000213750.4	ENST00000492365.1	53066
chr8	98358206	98358507	302	*	140.698	23.3115	2.54311	loss	Distal Intergenic	8	98371355	98388247	16893	2	ENSG00000254267.1	ENST00000518704.1	29740
chr8	102674566	102674767	202	*	20.4066	3.13808	2.37102	loss	Distal Intergenic	8	102688317	102688906	590	2	ENSG00000250684.4	ENST00000514945.4	14139
chr8	108039574	108039788	215	*	23.6287	4.48297	2.16731	loss	Intron (ENST00000517939.5/ENSG00000147655.10, intron 1 of 4)	8	107901102	108073089	171988	2	ENSG00000147655.10	ENST00000521502.5	33301
chr8	108782846	108783186	341	*	128.347	10.7591	3.45939	loss	Intron (ENST00000518838.1/ENSG00000164841.4, intron 1 of 3)	8	108606850	108787594	180745	2	ENSG00000164841.4	ENST00000518838.1	4408
chr8	110569388	110569588	201	*	1016.03	12.104	6.27821	loss	Distal Intergenic	8	110555408	110556518	1111	1	ENSG00000253107.1	ENST00000523800.1	13980
chr8	112273948	112274250	303	*	35.98	6.72446	2.25924	loss	Intron (ENST00000343508.7/ENSG00000164796.17, intron 60 of 71)	8	112224048	112255928	31881	2	ENSG00000164796.17	ENST00000534172.1	-18020
chr8	113897436	113897636	201	*	1228.15	29.1393	5.34987	loss	Distal Intergenic	8	113950886	113950998	113	1	ENSG00000206719.1	ENST00000383992.1	-53250
chr8	113957244	113957444	201	*	15.0364	2.24149	2.30663	loss	Distal Intergenic	8	113950886	113950998	113	1	ENSG00000206719.1	ENST00000383992.1	6358
chr8	116404909	116405109	201	*	19.3325	3.13808	2.29676	loss	Promoter (1-2kb)	8	116402543	116403757	1215	2	ENSG00000253672.1	ENST00000523110.1	-1152
chr8	126824677	126824898	222	*	67.1269	13.0006	2.28273	loss	Distal Intergenic	8	126847055	127013713	166659	1	ENSG00000253438.2	ENST00000519319.1	-22157
chr8	128402522	128402722	201	*	9.66627	0.896594	2.49157	loss	Downstream (2-3kb)	8	128406261	128415381	9121	2	ENSG00000254275.6	ENST00000517583.1	12659
chr8	132774990	132775325	336	*	838.818	115.212	2.85331	loss	Promoter (<=1kb)	8	132775358	132845923	70566	1	ENSG00000129292.20	ENST00000220847.8	-33
chr8	133356023	133356223	201	*	110.088	6.27616	3.93238	loss	Distal Intergenic	8	133325997	133326404	408	1	ENSG00000243537.1	ENST00000479066.1	30026
chr8	138618179	138618379	201	*	23.6287	3.58638	2.42491	loss	Promoter (2-3kb)	8	138607938	138620620	12683	2	ENSG00000169436.16	ENST00000487854.1	2241
chr8	139168501	139168763	263	*	386.114	17.9319	4.35387	loss	Distal Intergenic	8	139114193	139127953	13761	2	ENSG00000253783.1	ENST00000517640.1	-40548
chr9	759627	759838	212	*	108.477	9.86254	3.3332	loss	Distal Intergenic	9	734748	746104	11357	1	ENSG00000107104.18	ENST00000382286.2	24879
chr9	4317701	4317974	274	*	1676.56	7.17276	7.68133	loss	Intron (ENST00000471664.1/ENSG00000107249.21, intron 2 of 4)	9	4285539	4299916	14378	2	ENSG00000107249.21	ENST00000465708.5	-17785
chr9	10441459	10441659	201	*	13.4254	2.24149	2.15388	loss	Intron (ENST00000463477.5/ENSG00000153707.16, intron 2 of 16)	9	10532145	10532411	267	1	ENSG00000234360.1	ENST00000437701.1	-90486
chr9	14958503	14958708	206	*	126.199	7.17276	3.96012	loss	Distal Intergenic	9	14993312	15019729	26418	1	ENSG00000215237.6	ENST00000502889.1	-34604
chr9	18150855	18151055	201	*	383.966	69.9344	2.44017	loss	Intron (ENST00000636209.1/ENSG00000178031.16, intron 1 of 3)	9	18360597	18362220	1624	2	ENSG00000227167.1	ENST00000443359.1	211165
chr9	24011752	24011952	201	*	246.49	18.3802	3.67472	loss	Distal Intergenic	9	23955760	23956444	685	1	ENSG00000277608.1	ENST00000612448.1	55992
chr9	24062392	24062592	201	*	164.864	2.68978	5.49032	loss	Distal Intergenic	9	23955760	23956444	685	1	ENSG00000277608.1	ENST00000612448.1	106632
chr9	27529672	27529935	264	*	111.162	15.2421	2.78778	loss	Promoter (<=1kb)	9	27325209	27529781	204573	2	ENSG00000120162.9	ENST00000262244.5	0
chr9	35815028	35815231	204	*	205.677	50.6576	2.00032	loss	Promoter (<=1kb)	9	35812974	35815021	2048	2	ENSG00000137133.10	ENST00000461169.1	-7
chr9	36232473	36232673	201	*	12.8884	1.34489	2.56628	loss	Intron (ENST00000464497.5/ENSG00000122705.16, intron 4 of 7)	9	36214444	36249396	34953	2	ENSG00000159921.14	ENST00000539815.5	16723
chr9	41229680	41229895	216	*	12.3513	1.79319	2.257	loss	Distal Intergenic	9	41233755	41233835	81	1	ENSG00000276029.1	ENST00000612572.1	-3860
chr9	74395383	74395583	201	*	17.7215	0.448297	3.69227	loss	Distal Intergenic	9	74371531	74383530	12000	1	ENSG00000227809.1	ENST00000423681.1	23852
chr9	77291816	77292016	201	*	80.5523	5.37957	3.67619	loss	Promoter (1-2kb)	9	77293494	77319670	26177	1	ENSG00000197969.11	ENST00000493341.1	-1478
chr9	79255401	79255611	211	*	136.939	17.9319	2.86514	loss	Distal Intergenic	9	79135422	79145674	10253	2	ENSG00000260995.1	ENST00000566873.1	-109727
chr9	80086303	80086503	201	*	38.6651	4.03467	2.9779	loss	Distal Intergenic	9	80030579	80034555	3977	1	ENSG00000230945.1	ENST00000417801.1	55724
chr9	80412200	80412412	213	*	16.1105	3.13808	2.04784	loss	Distal Intergenic	9	80357029	80360338	3310	2	ENSG00000236521.1	ENST00000443325.1	-51862
chr9	95235029	95235229	201	*	6.44418	0.448297	2.36176	loss	Intron (ENST00000289081.7/ENSG00000158169.12, intron 4 of 14)	9	95292338	95294810	2473	1	ENSG00000230221.2	ENST00000445995.2	-57109
chr9	98350972	98351172	201	*	415.65	27.7944	3.85497	loss	Intron (ENST00000259455.3/ENSG00000136928.6, intron 13 of 18)	9	98303330	98371571	68242	2	ENSG00000136928.6	ENST00000634457.1	20399
chr9	106686690	106686890	201	*	63.3678	13.0006	2.20085	loss	Intron (ENST00000637185.1/ENSG00000234323.6, intron 6 of 7)	9	106679977	106680329	353	1	ENSG00000200131.1	ENST00000363261.1	6713
chr9	108574466	108574666	201	*	625.623	4.93127	6.72311	loss	Distal Intergenic	9	108626833	108627150	318	1	ENSG00000169253.3	ENST00000306634.3	-52167
chr9	108753977	108754177	201	*	19.3325	2.68978	2.46218	loss	Distal Intergenic	9	108701370	108703092	1723	2	ENSG00000231678.2	ENST00000415465.2	-50885
chr9	109253958	109254158	201	*	192.788	13.0006	3.79092	loss	Intron (ENST00000374566.7/ENSG00000095203.14, intron 11 of 25)	9	109300186	109301172	987	1	ENSG00000237124.1	ENST00000423638.1	-46028
chr9	112446849	112447060	212	*	68.2009	2.24149	4.41606	loss	Intron (ENST00000398805.7/ENSG00000119471.14, intron 8 of 10)	9	112414002	112441770	27769	1	ENSG00000119471.14	ENST00000480881.1	32847
chr9	115217089	115217297	209	*	12.3513	1.79319	2.257	loss	Intron (ENST00000374016.5/ENSG00000173077.14, intron 1 of 7)	9	115252538	115254251	1714	2	ENSG00000234692.1	ENST00000444701.1	36954
chr9	117245709	117245909	201	*	32.2209	4.48297	2.59906	loss	Intron (ENST00000313400.8/ENSG00000148219.16, intron 2 of 22)	9	117276985	117277286	302	1	ENSG00000222413.1	ENST00000410481.1	-31076
chr9	118056656	118056856	201	*	92.9036	6.27616	3.68993	loss	Distal Intergenic	9	118082869	118083382	514	2	ENSG00000234782.3	ENST00000413759.1	26526
chr9	125143521	125143777	257	*	76.7932	17.9319	2.03882	loss	Promoter (<=1kb)	9	125142254	125143506	1253	2	ENSG00000173611.17	ENST00000468569.1	-15
chr9	126914632	126914832	201	*	347.986	31.3808	3.42996	loss	Promoter (<=1kb)	9	126914774	127217445	302672	1	ENSG00000136828.18	ENST00000424082.6	0
chr9	135927109	135927309	201	*	460.222	51.1059	3.14594	loss	Distal Intergenic	9	135933042	135945063	12022	2	ENSG00000130560.8	ENST00000489050.5	17754
chr9	136117576	136117792	217	*	266.897	34.9672	2.89692	loss	Promoter (<=1kb)	9	136116786	136118274	1489	2	ENSG00000238227.7	ENST00000447934.1	482
chr9	137016308	137016508	201	*	25.2397	4.93127	2.14534	loss	Promoter (1-2kb)	9	137012325	137018211	5887	2	ENSG00000107331.16	ENST00000488535.2	1703
chrX	15523692	15523949	258	*	12.3513	2.24149	2.04226	loss	Promoter (1-2kb)	23	15525288	15537305	12018	1	ENSG00000102010.14	ENST00000489983.1	-1339
chrX	26669533	26669733	201	*	292.136	56.4854	2.3503	loss	Distal Intergenic	23	26657291	26657507	217	2	ENSG00000236160.1	ENST00000431868.1	-12026
chrX	26864847	26865047	201	*	1021.4	4.93127	7.42941	loss	Distal Intergenic	23	26790142	26790286	145	1	ENSG00000252491.1	ENST00000516682.1	74705
chrX	47362202	47362404	203	*	68.2009	15.2421	2.09105	loss	Distal Intergenic	23	47370583	47414305	43723	1	ENSG00000147117.7	ENST00000377073.3	-8179
chrX	49231581	49231781	201	*	833.447	0.896594	8.78127	loss	Promoter (1-2kb)	23	49205063	49233309	28247	2	ENSG00000102001.12	ENST00000376251.5	1528
chrX	65534724	65534926	203	*	48.3314	6.72446	2.675	loss	Promoter (<=1kb)	23	65512582	65534754	22173	2	ENSG00000001497.16	ENST00000374807.9	0
chrX	99743382	99743582	201	*	20.4066	3.13808	2.37102	loss	Distal Intergenic	23	99719364	99721158	1795	2	ENSG00000215070.4	ENST00000435236.2	-22224
chrX	135451720	135451920	201	*	6.44418	0.448297	2.36176	loss	Distal Intergenic	23	135445897	135447368	1472	2	ENSG00000273988.1	ENST00000615578.1	-4352
chr1	89820845	89821046	202	*	340.468	63.2099	2.41088	loss	Promoter (<=1kb)	1	89821014	89933160	112147	1	ENSG00000171492.14	ENST00000525774.5	0
chr1	166910402	166910639	238	*	160.031	36.3121	2.10962	loss	Promoter (2-3kb)	1	166895711	166908080	12370	2	ENSG00000143195.12	ENST00000414590.1	-2322
chr1	185964610	185964810	201	*	90.7556	6.27616	3.65655	loss	Promoter (<=1kb)	1	185963808	185978145	14338	1	ENSG00000143341.11	ENST00000493413.1	802
chr1	189485964	189486177	214	*	76.2561	15.2421	2.24991	loss	Distal Intergenic	1	189666149	189666256	108	2	ENSG00000252553.1	ENST00000516744.1	180079
chr1	201114174	201114397	224	*	99.8848	23.7598	2.02664	loss	Promoter (<=1kb)	1	201113953	201115372	1420	2	ENSG00000232237.3	ENST00000458416.2	975
chr10	21293057	21293257	201	*	154.123	16.1387	3.17809	loss	Distal Intergenic	10	21321961	21322067	107	1	ENSG00000207264.1	ENST00000384534.1	-28704
chr10	42782260	42782495	236	*	259.378	42.1399	2.59351	loss	Promoter (<=1kb)	10	42782801	42834937	52137	1	ENSG00000165733.7	ENST00000374518.5	-306
chr10	104255751	104255963	213	*	349.06	68.5895	2.33066	loss	Promoter (<=1kb)	10	104255163	104267404	12242	1	ENSG00000148834.12	ENST00000432659.1	588
chr10	110706536	110706736	201	*	644.418	15.2421	5.31242	loss	Intron (ENST00000369519.3/ENSG00000203867.7, intron 1 of 13)	10	110756456	110756723	268	1	ENSG00000252036.1	ENST00000516227.1	-49720
chr10	120942938	120943321	384	*	460.222	65.4514	2.79509	loss	Intron (ENST00000414774.1/ENSG00000227307.1, intron 1 of 1)	10	120907295	120909523	2229	1	ENSG00000120008.15	ENST00000604714.1	35643
chr11	32830370	32830704	335	*	273.341	50.6576	2.40892	loss	Promoter (<=1kb)	11	32829943	32858123	28181	1	ENSG00000135378.3	ENST00000257836.3	427
chr11	67615443	67615649	207	*	399.539	68.5895	2.525	loss	Promoter (<=1kb)	11	67612837	67616257	3421	2	ENSG00000231793.4	ENST00000514950.1	608
chr11	74492976	74493264	289	*	165.401	34.9672	2.20991	loss	Promoter (<=1kb)	11	74491712	74493315	1604	2	ENSG00000175536.6	ENST00000527115.1	51
chr11	93742023	93742223	201	*	208.362	35.8638	2.50572	loss	Promoter (<=1kb)	11	93735567	93741945	6379	2	ENSG00000166012.15	ENST00000448108.6	-78
chr12	6039136	6039336	201	*	41.8872	7.62105	2.31461	loss	Intron (ENST00000261405.9/ENSG00000110799.13, intron 18 of 51)	12	6019528	6021926	2399	2	ENSG00000110799.13	ENST00000539641.1	-17210
chr12	8046114	8046323	210	*	197.085	47.9678	2.01621	loss	Intron (ENST00000162391.7/ENSG00000065970.8, intron 6 of 10)	12	8049968	8053013	3046	1	ENSG00000065970.8	ENST00000539192.1	-3645
chr12	62813280	62813480	201	*	55.8496	8.96594	2.51207	loss	Intron (ENST00000228705.6/ENSG00000111110.11, intron 2 of 9)	12	62689750	62788484	98735	2	ENSG00000111110.11	ENST00000551519.1	-24796
chr12	110280349	110280549	201	*	154.66	25.1046	2.57602	loss	Promoter (<=1kb)	12	110280756	110296712	15957	1	ENSG00000174437.16	ENST00000552636.1	-207
chr13	111067594	111067796	203	*	143.383	25.1046	2.46752	loss	Distal Intergenic	13	111095838	111103097	7260	1	ENSG00000225870.1	ENST00000422994.1	-28042
chr14	30621931	30622139	209	*	223.935	27.3461	2.98829	loss	Promoter (<=1kb)	14	30622112	30735812	113701	1	ENSG00000092108.20	ENST00000458591.6	0
chr14	73238660	73238908	249	*	293.21	48.4161	2.57379	loss	Promoter (<=1kb)	14	73239616	73272754	33139	1	ENSG00000100767.15	ENST00000554301.5	-708
chr14	96275685	96275942	258	*	238.435	20.6217	3.46908	loss	Promoter (<=1kb)	14	96275046	96276723	1678	2	ENSG00000258729.2	ENST00000554299.1	781
chr15	55648454	55648685	232	*	542.385	117.006	2.20312	loss	Intron (ENST00000389286.8/ENSG00000166450.12, intron 11 of 19)	15	55655076	55675669	20594	2	ENSG00000166450.12	ENST00000561465.1	26984
chr15	88546680	88546895	216	*	233.602	47.0712	2.28697	loss	Promoter (<=1kb)	15	88512483	88546675	34193	2	ENSG00000140543.14	ENST00000268148.12	-5
chr15	99251076	99251276	201	*	112.773	15.2421	2.80835	loss	Promoter (<=1kb)	15	99137553	99251223	113671	2	ENSG00000103852.12	ENST00000558663.5	0
chr16	31180332	31180701	370	*	756.117	184.698	2.02756	loss	Promoter (<=1kb)	16	31180151	31191575	11425	1	ENSG00000089280.18	ENST00000568685.1	181
chr16	75517535	75517735	201	*	186.344	44.8297	2.03134	loss	Promoter (1-2kb)	16	75504658	75516280	11623	2	ENSG00000262583.1	ENST00000571737.1	-1255
chr17	5439212	5439414	203	*	146.068	34.9672	2.03173	loss	Promoter (<=1kb)	17	5434665	5439155	4491	2	ENSG00000108561.8	ENST00000573406.1	-57
chr17	59893795	59893995	201	*	733.026	169.905	2.10264	loss	Promoter (<=1kb)	17	59893164	59950564	57401	1	ENSG00000108443.13	ENST00000225577.8	631
chr17	78736763	78736979	217	*	243.268	47.0712	2.34522	loss	Promoter (<=1kb)	17	78698269	78736890	38622	2	ENSG00000108669.16	ENST00000589768.5	0
chr19	14366741	14366944	204	*	243.805	49.761	2.26984	loss	Promoter (2-3kb)	19	14305458	14363990	58533	2	ENSG00000266913.1	ENST00000586698.1	-2751
chr19	14496052	14496255	204	*	539.7	55.5889	3.25624	loss	Promoter (<=1kb)	19	14477760	14496149	18390	2	ENSG00000123159.15	ENST00000393028.5	0
chr19	50511479	50511679	201	*	109.551	22.4149	2.23922	loss	Promoter (<=1kb)	19	50505998	50511353	5356	2	ENSG00000161677.11	ENST00000598418.5	-126
chr2	1817640	1817840	201	*	140.161	29.5876	2.20632	loss	Intron (ENST00000399161.6/ENSG00000186487.17, intron 21 of 24)	2	1824412	1828667	4256	1	ENSG00000232057.1	ENST00000426976.1	-6572
chr2	3088916	3089116	201	*	479.017	9.86254	5.46565	loss	Intron (ENST00000457478.1/ENSG00000234423.1, intron 3 of 6)	2	2895048	3126026	230979	2	ENSG00000234423.1	ENST00000457478.1	36910
chr2	48420677	48421059	383	*	511.775	101.315	2.32531	loss	Distal Intergenic	2	48440043	48440597	555	2	ENSG00000272663.1	ENST00000609028.1	19538
chr2	68715448	68715660	213	*	176.141	21.07	3.00474	loss	Intron (ENST00000463483.5/ENSG00000163219.11, intron 2 of 7)	2	68734835	68826833	91999	1	ENSG00000163219.11	ENST00000409202.7	-19175
chr2	99559115	99559316	202	*	298.043	59.6235	2.30241	loss	Intron (ENST00000409236.6/ENSG00000144218.18, intron 19 of 22)	2	99554393	99578370	23978	2	ENSG00000144218.18	ENST00000445815.1	19054
chr2	237575298	237575498	201	*	303.951	64.5548	2.2178	loss	Promoter (<=1kb)	2	237574690	237575884	1195	2	ENSG00000124839.12	ENST00000466244.1	386
chr2	238098587	238098857	271	*	343.69	56.4854	2.58403	loss	Promoter (1-2kb)	2	238100157	238133287	33131	1	ENSG00000144488.14	ENST00000343063.7	-1300
chr20	8570699	8570899	201	*	202.455	11.6557	4.00685	loss	Intron (ENST00000637919.1/ENSG00000182621.17, intron 3 of 32)	20	8600715	8658682	57968	1	ENSG00000182621.17	ENST00000628900.1	-29816
chr20	38601622	38601822	201	*	187.418	36.3121	2.33622	loss	Promoter (<=1kb)	20	38601934	38650652	48719	1	ENSG00000124143.10	ENST00000373345.8	-112
chr20	50635925	50636126	202	*	646.029	123.73	2.37502	loss	Promoter (<=1kb)	20	50586112	50636889	50778	2	ENSG00000042062.11	ENST00000045083.6	763
chr20	63698807	63699007	201	*	538.089	82.0384	2.69867	loss	Promoter (1-2kb)	20	63699611	63700301	691	2	ENSG00000101246.19	ENST00000609188.1	1294
chr21	43646617	43646817	201	*	122.976	24.208	2.29811	loss	Intron (ENST00000291560.6/ENSG00000160207.8, intron 3 of 8)	21	43613851	43659470	45620	2	ENSG00000160207.8	ENST00000443485.1	12653
chr22	17159687	17159887	201	*	238.435	39.4502	2.56542	loss	Promoter (<=1kb)	22	17159399	17165445	6047	1	ENSG00000185837.3	ENST00000431923.1	288
chr22	19854147	19854355	209	*	272.804	60.5201	2.15401	loss	Promoter (<=1kb)	22	19788464	19854806	66343	2	ENSG00000185838.13	ENST00000460402.5	451
chr22	42071022	42071223	202	*	81.0893	15.2421	2.33746	loss	Promoter (<=1kb)	22	42059802	42070842	11041	2	ENSG00000198951.11	ENST00000402937.1	-180
chr3	32902169	32902374	206	*	361.948	82.0384	2.12791	loss	Distal Intergenic	3	32951574	32956349	4776	1	ENSG00000183813.6	ENST00000330953.5	-49200
chr3	37855426	37855641	216	*	190.64	46.1746	2.02232	loss	Intron (ENST00000438136.5/ENSG00000235257.8, intron 1 of 3)	3	37808496	37851450	42955	2	ENSG00000235257.8	ENST00000430620.3	-3976
chr3	160566281	160566481	201	*	212.121	38.1053	2.44624	loss	Promoter (<=1kb)	3	160494995	160565588	70594	2	ENSG00000186432.8	ENST00000334256.8	-693
chr4	1726287	1726490	204	*	324.357	73.5207	2.12631	loss	Promoter (1-2kb)	4	1728404	1735827	7424	1	ENSG00000013810.18	ENST00000470136.1	-1914
chr4	163550411	163550611	201	*	75.1821	16.587	2.11494	loss	Intron (ENST00000274056.11/ENSG00000145416.13, intron 4 of 5)	4	163529771	163530697	927	1	ENSG00000273449.1	ENST00000609356.1	20640
chr5	31493113	31493313	201	*	76.2561	7.17276	3.24076	loss	Exon (ENST00000511367.6/ENSG00000113360.16, exon 12 of 35)	5	31472127	31489083	16957	2	ENSG00000113360.16	ENST00000512885.1	-4030
chr5	136424926	136425126	201	*	155.197	16.587	3.15079	loss	Distal Intergenic	5	136428892	136429854	963	1	ENSG00000213568.4	ENST00000510646.1	-3766
chr5	140557466	140557670	205	*	213.195	45.278	2.21053	loss	Promoter (<=1kb)	5	140550682	140557677	6996	2	ENSG00000213523.10	ENST00000520427.1	7
chr5	181207822	181208023	202	*	266.359	42.5882	2.61677	loss	Promoter (1-2kb)	5	181205361	181206120	760	2	ENSG00000248514.1	ENST00000503314.1	-1702
chr6	7261329	7261542	214	*	112.773	25.1046	2.12378	loss	Distal Intergenic	6	7276031	7298872	22842	1	ENSG00000238221.1	ENST00000379928.4	-14489
chr6	10722467	10722670	204	*	172.382	39.0019	2.11581	loss	Promoter (<=1kb)	6	10722915	10731119	8205	1	ENSG00000111843.13	ENST00000541412.5	-245
chr6	75935039	75935259	221	*	214.269	47.5195	2.1495	loss	Promoter (<=1kb)	6	75921731	75935049	13319	2	ENSG00000112706.11	ENST00000369952.3	0
chr6	78615222	78615422	201	*	33.832	7.62105	2.01448	loss	Distal Intergenic	6	78604467	78606036	1570	2	ENSG00000230309.1	ENST00000449463.1	-9186
chr6	132687414	132687624	211	*	129.958	31.3808	2.01589	loss	Intron (ENST00000367928.4/ENSG00000112299.7, intron 5 of 6)	6	132698783	132699667	885	1	ENSG00000218991.1	ENST00000406783.1	-11159
chr7	95971011	95971211	201	*	163.79	6.27616	4.5013	loss	Intron (ENST00000537881.5/ENSG00000158560.14, intron 6 of 16)	7	96032667	96056164	23498	1	ENSG00000158560.14	ENST00000497626.1	-61456
chr7	101218114	101218314	201	*	218.565	25.5529	3.04771	loss	Promoter (<=1kb)	7	101218166	101223773	5608	1	ENSG00000106400.11	ENST00000461205.5	0
chr7	114996437	114996653	217	*	184.196	8.51765	4.28231	loss	Intron (ENST00000257724.7/ENSG00000135272.9, intron 4 of 4)	7	114933869	115015765	81897	1	ENSG00000135272.9	ENST00000498196.1	62568
chr7	151303554	151303755	202	*	161.642	38.1053	2.05626	loss	Distal Intergenic	7	151242721	151277896	35176	2	ENSG00000082014.16	ENST00000491651.1	-25658
chr8	42542232	42542432	201	*	236.824	52.4508	2.15361	loss	Promoter (<=1kb)	8	42416475	42541926	125452	2	ENSG00000168575.9	ENST00000342228.7	-306
chr8	67655159	67655359	201	*	133.18	8.06935	3.88702	loss	Intron (ENST00000479862.6/ENSG00000165078.11, intron 1 of 7)	8	67732587	67735665	3079	1	ENSG00000255130.1	ENST00000526382.1	-77228
chr8	84626265	84626465	201	*	379.133	44.8297	3.05215	loss	Intron (ENST00000522455.5/ENSG00000184672.11, intron 3 of 9)	8	84665759	84665865	107	2	ENSG00000206701.1	ENST00000383974.1	39400
chr8	122057827	122058045	219	*	151.438	16.587	3.11564	loss	Intron (ENST00000523792.1/ENSG00000254303.1, intron 1 of 2)	8	122091480	122091609	130	1	ENSG00000253814.1	ENST00000519284.1	-33435
chr8	142864881	142865137	257	*	400.076	63.6582	2.63297	loss	Intron (ENST00000522728.5/ENSG00000104499.6, intron 3 of 4)	8	142858354	142858797	444	1	ENSG00000253421.1	ENST00000523947.1	6527
chr9	111699068	111699272	205	*	125.662	7.62105	3.87697	loss	Intron (ENST00000394777.8/ENSG00000165181.16, intron 19 of 22)	9	111661335	111670246	8912	1	ENSG00000242616.3	ENST00000374293.4	37733
chrX	13652349	13652631	283	*	301.802	71.7276	2.0578	loss	Promoter (<=1kb)	23	13653189	13664828	11640	1	ENSG00000176896.8	ENST00000490617.1	-558
chrX	68828703	68828903	201	*	111.699	21.5183	2.32331	loss	Promoter (<=1kb)	23	68828997	68842147	13151	1	ENSG00000090776.5	ENST00000204961.4	-94
chrX	111680921	111681121	201	*	159.493	30.9325	2.32942	loss	Promoter (<=1kb)	23	111681118	111690172	9055	1	ENSG00000101901.11	ENST00000371979.7	0
chr1	50766831	50767047	217	*	31.6839	353.258	-3.43815	gain	Intron (ENST00000396153.6/ENSG00000185104.19, intron 4 of 18)	1	50780340	50781150	811	1	ENSG00000230585.2	ENST00000453979.2	-13293
chr1	95165093	95165212	120	*	6.44418	82.4867	-3.48736	gain	Exon (ENST00000421762.5/ENSG00000226026.5, exon 4 of 4)	1	95151377	95247225	95849	1	ENSG00000271092.5	ENST00000604203.1	13716
chr1	117392047	117392236	190	*	10.2033	271.22	-4.60278	gain	Intron (ENST00000356554.7/ENSG00000198162.12, intron 1 of 12)	1	117367943	117420630	52688	1	ENSG00000198162.12	ENST00000482811.1	24104
chr1	156740555	156740755	201	*	22.5546	115.212	-2.30268	gain	Promoter (<=1kb)	1	156738418	156740562	2145	2	ENSG00000143314.12	ENST00000420938.1	0
chr1	186763360	186763560	201	*	13.4254	254.185	-4.14486	gain	Distal Intergenic	1	186828953	186988981	160029	1	ENSG00000116711.9	ENST00000367466.3	-65393
chr1	247104364	247104564	201	*	51.5535	220.114	-2.07293	gain	Promoter (<=1kb)	1	247099962	247104368	4407	2	ENSG00000188295.14	ENST00000448299.6	0
chr10	53000575	53000765	191	*	9.12926	65.4514	-2.71377	gain	Distal Intergenic	10	52973488	52975815	2328	2	ENSG00000227121.1	ENST00000444155.1	-24760
chr10	70816567	70816767	201	*	31.6839	163.18	-2.32863	gain	Promoter (<=1kb)	10	70815970	70881173	65204	1	ENSG00000166224.16	ENST00000373202.7	597
chr10	101367611	101367850	240	*	46.7203	417.813	-3.13363	gain	Promoter (2-3kb)	10	101364845	101365035	191	2	ENSG00000222414.1	ENST00000410482.1	-2576
chr11	16057064	16057298	235	*	33.2949	196.802	-2.52799	gain	Intron (ENST00000316399.10/ENSG00000110693.16, intron 8 of 14)	11	16023190	16031515	8326	1	ENSG00000254878.1	ENST00000531763.1	33874
chr11	125903040	125903240	201	*	78.4042	364.914	-2.20422	gain	Promoter (<=1kb)	11	125893486	125903221	9736	2	ENSG00000110060.8	ENST00000227474.7	0
chr11	130313674	130313874	201	*	76.7932	373.432	-2.26699	gain	Promoter (<=1kb)	11	130238813	130314426	75614	2	ENSG00000196323.11	ENST00000615689.1	552
chr12	24629961	24630161	201	*	12.3513	140.317	-3.40388	gain	Distal Intergenic	12	24642687	24643166	480	1	ENSG00000244662.1	ENST00000471411.1	-12526
chr12	111599697	111599899	203	*	39.2021	173.043	-2.1141	gain	Promoter (<=1kb)	12	111452268	111599676	147409	2	ENSG00000204842.14	ENST00000550104.5	-21
chr13	60163850	60164100	251	*	77.8672	316.05	-2.00721	gain	Promoter (<=1kb)	13	59665583	60163987	498405	2	ENSG00000139734.17	ENST00000400324.8	0
chr13	100088958	100089152	195	*	41.3502	181.56	-2.10793	gain	Promoter (<=1kb)	13	100089015	100530432	441418	1	ENSG00000175198.15	ENST00000376279.7	0
chr15	45118188	45118396	209	*	101.496	534.37	-2.38497	gain	3' UTR	15	45114474	45118105	3632	1	ENSG00000140274.13	ENST00000491993.2	3714
chr16	11345177	11345463	287	*	56.9236	243.874	-2.07981	gain	Promoter (<=1kb)	16	11345431	11351762	6332	1	ENSG00000175643.8	ENST00000312499.5	0
chr16	18801532	18801616	85	*	19.3325	99.9703	-2.31207	gain	Promoter (<=1kb)	16	18792879	18801547	8669	2	ENSG00000170540.14	ENST00000563861.5	0
chr17	16653851	16653899	49	*	5.37015	52.0025	-3.05666	gain	Promoter (<=1kb)	17	16620737	16653853	33117	2	ENSG00000197566.9	ENST00000311331.11	0
chr17	42423250	42423450	201	*	24.7027	164.525	-2.68706	gain	Promoter (<=1kb)	17	42402452	42423517	21066	2	ENSG00000177469.12	ENST00000357037.5	67
chr19	17859687	17859688	2	*	2.68508	17.0353	-2.29106	gain	Promoter (<=1kb)	19	17859876	17863316	3441	1	ENSG00000105640.12	ENST00000222247.9	-188
chr19	49706616	49706770	155	*	15.0364	88.3146	-2.47754	gain	Promoter (<=1kb)	19	49706079	49713731	7653	1	ENSG00000169169.14	ENST00000595031.1	537
chr2	38376284	38376484	201	*	134.791	674.239	-2.31401	gain	Promoter (<=1kb)	2	38295609	38376224	80616	2	ENSG00000119787.13	ENST00000402054.5	-60
chr2	59907729	59907940	212	*	11.8143	90.556	-2.8369	gain	Intron (ENST00000606382.1/ENSG00000271955.1, intron 1 of 3)	2	59240942	59733396	492455	2	ENSG00000233891.7	ENST00000412409.3	-174333
chr2	74178892	74179100	209	*	13.4254	99.9703	-2.80725	gain	Promoter (<=1kb)	2	74172676	74178898	6223	2	ENSG00000114978.17	ENST00000488006.1	0
chr2	98269366	98269496	131	*	26.8508	345.189	-3.63577	gain	3' UTR	2	98245433	98312946	67514	1	ENSG00000168658.18	ENST00000614454.1	23933
chr2	112922280	112922480	201	*	13.9624	96.3839	-2.70234	gain	Distal Intergenic	2	112915193	112918882	3690	1	ENSG00000125571.9	ENST00000311328.2	7087
chr2	120313335	120313535	201	*	34.369	216.528	-2.62064	gain	Distal Intergenic	2	120319007	120326298	7292	1	ENSG00000235840.1	ENST00000437837.1	-5472
chr2	130342066	130342168	103	*	66.5899	436.193	-2.69339	gain	Promoter (<=1kb)	2	130338247	130342135	3889	2	ENSG00000136710.9	ENST00000465315.1	0
chr2	135531244	135531448	205	*	54.2385	411.537	-2.90078	gain	Promoter (<=1kb)	2	135531455	135602670	71216	1	ENSG00000048991.16	ENST00000483021.5	-7
chr22	25235841	25236090	250	*	23.6287	107.591	-2.1405	gain	Distal Intergenic	22	25219522	25231869	12348	1	ENSG00000244752.2	ENST00000398215.2	16319
chr3	29020568	29020782	215	*	27.9248	150.628	-2.39016	gain	Intron (ENST00000635992.1/ENSG00000283563.1, intron 7 of 13)	3	29087396	29088599	1204	1	ENSG00000215004.3	ENST00000412333.1	-66614
chr3	61351433	61351686	254	*	16.6475	1105.95	-5.97098	gain	Distal Intergenic	3	59751407	61251459	1500053	2	ENSG00000189283.9	ENST00000468189.5	-99974
chr3	71389913	71390127	215	*	15.0364	65.0031	-2.04118	gain	Intron (ENST00000318789.8/ENSG00000114861.18, intron 3 of 20)	3	71299835	71360760	60926	2	ENSG00000114861.18	ENST00000493010.2	-29153
chr3	115593376	115593576	201	*	17.7215	120.144	-2.69395	gain	Distal Intergenic	3	115623324	115721490	98167	1	ENSG00000172020.12	ENST00000305124.10	-29748
chr4	75673502	75673574	73	*	15.5734	332.637	-4.33133	gain	Promoter (<=1kb)	4	75644389	75673401	29013	2	ENSG00000138757.14	ENST00000357854.7	-101
chr5	174944160	174944360	201	*	10.2033	69.4861	-2.65342	gain	Intron (ENST00000377300.3/ENSG00000204754.3, intron 2 of 2)	5	174926541	174926717	177	1	ENSG00000248293.1	ENST00000511864.1	17619
chr6	111258996	111259204	209	*	82.7003	434.848	-2.38052	gain	Promoter (<=1kb)	6	111227747	111259034	31288	2	ENSG00000231046.1	ENST00000425364.1	0
chr6	114485019	114485120	102	*	10.2033	117.454	-3.40233	gain	Intron (ENST00000438522.1/ENSG00000232395.1, intron 1 of 1)	6	114477350	114488681	11332	2	ENSG00000232395.1	ENST00000438522.1	3561
chr6	122028513	122028712	200	*	6.9812	147.938	-4.22196	gain	Distal Intergenic	6	121858179	121858768	590	2	ENSG00000220184.2	ENST00000406327.2	-169745
chr7	16645732	16645932	201	*	64.9788	277.944	-2.0799	gain	Promoter (<=1kb)	7	16599776	16645817	46042	2	ENSG00000106524.8	ENST00000306999.6	0
chr7	36661644	36661844	201	*	7.51821	37.657	-2.18211	gain	Promoter (<=1kb)	7	36623190	36661300	38111	2	ENSG00000136250.11	ENST00000543742.1	-344
chr7	54217001	54217200	200	*	6.9812	41.2433	-2.40405	gain	Distal Intergenic	7	54201224	54202421	1198	1	ENSG00000280920.1	ENST00000629899.1	15777
chr7	129824911	129825140	230	*	58.5346	386.432	-2.70214	gain	Distal Intergenic	7	129834978	129839741	4764	2	ENSG00000186591.11	ENST00000483368.1	14601
chr8	15682426	15682626	201	*	14.4994	69.0378	-2.17592	gain	Intron (ENST00000382020.8/ENSG00000104723.20, intron 6 of 9)	8	15688914	15689562	649	2	ENSG00000248423.1	ENST00000506768.1	6936
chr8	23246259	23246458	200	*	42.4242	203.079	-2.23255	gain	Promoter (<=1kb)	8	23246091	23261999	15909	1	ENSG00000147457.13	ENST00000313219.8	168
chr8	27311239	27311499	261	*	37.054	297.669	-2.97243	gain	Promoter (<=1kb)	8	27284887	27311319	26433	2	ENSG00000104228.12	ENST00000305364.8	0
chr8	42338089	42338159	71	*	3.22209	18.3802	-2.19855	gain	Promoter (<=1kb)	8	42338454	42357203	18750	1	ENSG00000070501.11	ENST00000532157.5	-295
chr8	60611130	60611332	203	*	17.1845	105.798	-2.55411	gain	Intron (ENST00000262646.11/ENSG00000104388.14, intron 6 of 7)	8	60591690	60620938	29249	1	ENSG00000104388.14	ENST00000396696.1	19440
chr8	93916594	93916794	201	*	56.9236	274.806	-2.25143	gain	Promoter (<=1kb)	8	93915734	93916682	949	2	ENSG00000264448.4	ENST00000607097.1	0
chr8	109921101	109921307	207	*	24.7027	127.765	-2.32475	gain	Distal Intergenic	8	109899246	109899762	517	2	ENSG00000241385.1	ENST00000468501.1	-21339
chr8	140112498	140112705	208	*	18.2585	472.505	-4.61981	gain	Intron (ENST00000389328.8/ENSG00000167632.14, intron 17 of 22)	8	140094894	140100560	5667	2	ENSG00000282164.2	ENST00000631594.2	-11938
chr9	126375479	126375724	246	*	12.3513	160.042	-3.59238	gain	Intron (ENST00000361171.7/ENSG00000196814.14, intron 2 of 9)	9	126395640	126448409	52770	1	ENSG00000196814.14	ENST00000470567.5	-19916
chr1	92188272	92188473	202	*	31.6839	158.249	-2.28463	gain	Promoter (<=1kb)	1	92189237	92190707	1471	1	ENSG00000273487.1	ENST00000609675.1	-764
chr1	240539348	240539548	201	*	12.3513	52.8991	-2.01328	gain	Intron (ENST00000318160.4/ENSG00000180875.4, intron 1 of 1)	1	240530452	240530862	411	1	ENSG00000224359.2	ENST00000457477.2	8896
chr1	247275736	247276047	312	*	19.3325	83.3833	-2.05317	gain	Distal Intergenic	1	247294835	247294941	107	1	ENSG00000202079.1	ENST00000365209.1	-18788
chr10	30955800	30956000	201	*	10.2033	70.831	-2.68068	gain	Intron (ENST00000331737.10/ENSG00000183621.15, intron 1 of 7)	10	30844634	30984426	139793	2	ENSG00000183621.15	ENST00000331737.10	28426
chr11	88627991	88628191	201	*	12.3513	302.152	-4.50499	gain	Intron (ENST00000455756.6/ENSG00000168959.14, intron 4 of 8)	11	88612805	88612911	107	2	ENSG00000207113.1	ENST00000384385.1	-15080
chr11	118737787	118738020	234	*	14.4994	122.385	-2.99288	gain	Intron (ENST00000526274.1/ENSG00000255422.1, intron 2 of 2)	11	118751365	118759369	8005	2	ENSG00000110367.11	ENST00000529162.1	21349
chr12	16871981	16872285	305	*	18.2585	93.6941	-2.29778	gain	Distal Intergenic	12	16989126	16989936	811	1	ENSG00000256211.1	ENST00000444513.2	-116841
chr12	18600476	18600676	201	*	8.59224	50.2093	-2.41647	gain	Intron (ENST00000433979.5/ENSG00000139144.9, intron 29 of 31)	12	18692762	18694096	1335	1	ENSG00000255993.1	ENST00000396338.3	-92086
chr13	29832919	29833119	201	*	9.12926	100.867	-3.33008	gain	Intron (ENST00000380680.4/ENSG00000122042.9, intron 1 of 4)	13	29764371	29850684	86314	2	ENSG00000122042.9	ENST00000380680.4	17565
chr13	68465323	68465523	201	*	14.4994	266.289	-4.10811	gain	Distal Intergenic	13	68331338	68331613	276	2	ENSG00000236433.1	ENST00000435890.1	-133710
chr13	79347864	79348064	201	*	7.51821	87.8663	-3.38301	gain	Intron (ENST00000438724.5/ENSG00000139746.15, intron 13 of 20)	13	79311824	79341212	29389	2	ENSG00000139746.15	ENST00000449987.6	-6652
chr13	102271973	102272174	202	*	13.4254	64.5548	-2.18409	gain	Intron (ENST00000376131.8/ENSG00000102466.15, intron 1 of 4)	13	102263046	102263202	157	2	ENSG00000236860.1	ENST00000447779.1	-8771
chr14	88748225	88748434	210	*	23.6287	568.889	-4.53227	gain	Intron (ENST00000554922.5/ENSG00000165521.15, intron 2 of 43)	14	88621757	88715130	93374	2	ENSG00000165521.15	ENST00000553281.5	-33095
chr15	48542894	48543152	259	*	16.1105	81.1418	-2.26324	gain	Intron (ENST00000316623.9/ENSG00000166147.13, intron 6 of 65)	15	48528980	48529728	749	2	ENSG00000274654.1	ENST00000614738.1	-13166
chr15	53663828	53664028	201	*	5.90717	38.5536	-2.51764	gain	Intron (ENST00000396328.5/ENSG00000166415.14, intron 14 of 19)	15	53651977	53652123	147	1	ENSG00000252066.1	ENST00000516257.1	11851
chr16	10797559	10797759	201	*	6.9812	110.281	-3.80146	gain	Intron (ENST00000572980.5/ENSG00000166676.14, intron 2 of 8)	16	10761226	10818600	57375	2	ENSG00000166676.14	ENST00000456096.6	20841
chr16	53736073	53736273	201	*	10.2033	145.248	-3.70643	gain	Intron (ENST00000636491.1/ENSG00000140718.19, intron 2 of 9)	16	53704182	54112087	407906	1	ENSG00000140718.19	ENST00000464071.1	31891
chr16	85910000	85910273	274	*	41.8872	222.804	-2.38362	gain	Promoter (1-2kb)	16	85908988	85922296	13309	1	ENSG00000140968.10	ENST00000566369.1	1012
chr17	14937542	14937743	202	*	12.8884	72.1759	-2.39749	gain	Distal Intergenic	17	14947741	14948198	458	2	ENSG00000226156.1	ENST00000441860.1	10455
chr17	48242752	48243017	266	*	18.7955	283.324	-3.84429	gain	Intron (ENST00000336915.10/ENSG00000141293.15, intron 4 of 12)	17	48196680	48196786	107	2	ENSG00000207306.1	ENST00000384576.1	-45966
chr17	50169405	50169605	201	*	37.5911	167.215	-2.12397	gain	Promoter (<=1kb)	17	50168522	50175914	7393	1	ENSG00000108823.15	ENST00000504073.1	883
chr17	61278766	61279015	250	*	33.832	190.078	-2.45568	gain	Intron (ENST00000589222.5/ENSG00000141376.21, intron 22 of 25)	17	61245260	61392273	147014	1	ENSG00000141376.21	ENST00000588569.1	33506
chr17	61886968	61887191	224	*	17.1845	130.903	-2.8587	gain	Promoter (1-2kb)	17	61877981	61885290	7310	2	ENSG00000108506.11	ENST00000584967.1	-1678
chr17	62611305	62611617	313	*	44.5723	212.045	-2.22493	gain	Promoter (<=1kb)	17	62611946	62615481	3536	1	ENSG00000146872.17	ENST00000580203.1	-329
chr18	35022699	35022899	201	*	8.05523	516.438	-5.83649	gain	Intron (ENST00000591734.5/ENSG00000166974.12, intron 2 of 5)	18	35041360	35143470	102111	1	ENSG00000166974.12	ENST00000300249.9	-18461
chr19	57043767	57043971	205	*	10.7403	47.5195	-2.0471	gain	Distal Intergenic	19	57065334	57066139	806	1	ENSG00000268483.1	ENST00000595306.1	-21363
chr2	62869525	62869725	201	*	11.2773	55.1406	-2.19305	gain	Promoter (2-3kb)	2	62872038	62881777	9740	1	ENSG00000115504.14	ENST00000462441.1	-2313
chr2	72531334	72531534	201	*	7.51821	106.246	-3.65424	gain	Intron (ENST00000272427.10/ENSG00000144036.15, intron 8 of 21)	2	72499928	72515754	15827	2	ENSG00000144036.15	ENST00000485398.1	-15580
chr2	127139524	127139742	219	*	14.4994	132.696	-3.10867	gain	Distal Intergenic	2	127170011	127170231	221	1	ENSG00000237630.1	ENST00000419265.1	-30269
chr2	128224443	128224643	201	*	19.8696	151.524	-2.86957	gain	Distal Intergenic	2	128217588	128218072	485	1	ENSG00000238180.1	ENST00000416102.1	6855
chr2	152443939	152444159	221	*	10.2033	44.3814	-2.01818	gain	Intron (ENST00000288670.13/ENSG00000157827.19, intron 1 of 25)	2	152389937	152390630	694	1	ENSG00000213197.3	ENST00000439252.1	54002
chr2	237183993	237184231	239	*	19.3325	95.039	-2.23983	gain	Distal Intergenic	2	237122910	237124097	1188	2	ENSG00000224844.1	ENST00000416509.1	-59896
chr20	7421856	7422056	201	*	8.05523	80.6935	-3.1734	gain	Distal Intergenic	20	7371608	7371692	85	1	ENSG00000278159.1	ENST00000621515.1	50248
chr20	51107616	51107816	201	*	10.7403	492.23	-5.39272	gain	Distal Intergenic	20	51098138	51098845	708	1	ENSG00000279835.1	ENST00000624745.1	9478
chr3	26521232	26521432	201	*	16.6475	80.6935	-2.21076	gain	Distal Intergenic	3	26619330	26622690	3361	2	ENSG00000225386.1	ENST00000435884.1	101258
chr3	28318707	28318928	222	*	8.59224	188.733	-4.30596	gain	Promoter (2-3kb)	3	28316353	28319776	3424	1	ENSG00000187118.12	ENST00000482499.1	2354
chr3	41142081	41142282	202	*	10.7403	51.1059	-2.14998	gain	Distal Intergenic	3	41162287	41168547	6261	2	ENSG00000233919.1	ENST00000415774.1	26265
chr3	69584645	69584845	201	*	11.8143	148.386	-3.54322	gain	Distal Intergenic	3	69591341	69593121	1781	1	ENSG00000241667.1	ENST00000460597.1	-6496
chr3	180083076	180083281	206	*	9.12926	69.9344	-2.80796	gain	Distal Intergenic	3	179801066	180037053	235988	2	ENSG00000114757.18	ENST00000485199.5	-46023
chr4	44157669	44157869	201	*	6.9812	65.4514	-3.05762	gain	Distal Intergenic	4	44017062	44022063	5002	1	ENSG00000251350.1	ENST00000512678.1	140607
chr4	54683796	54684006	211	*	63.3678	280.186	-2.12711	gain	Intron (ENST00000412167.6/ENSG00000157404.15, intron 1 of 20)	4	54657939	54695906	37968	1	ENSG00000157404.15	ENST00000514582.1	25857
chr4	76856601	76856801	201	*	6.9812	124.627	-3.97639	gain	Distal Intergenic	4	76886029	76886370	342	2	ENSG00000270244.1	ENST00000604442.1	29569
chr4	110046707	110046907	201	*	8.59224	48.8644	-2.37807	gain	3' UTR	4	110051694	110060039	8346	2	ENSG00000170522.9	ENST00000507451.1	13132
chr4	111012779	111013039	261	*	15.0364	78.0037	-2.30057	gain	Distal Intergenic	4	111063583	111064227	645	1	ENSG00000251312.2	ENST00000509926.2	-50544
chr4	134897266	134897467	202	*	8.05523	74.8656	-3.06662	gain	Distal Intergenic	4	134932889	134934131	1243	2	ENSG00000249847.1	ENST00000514293.1	36664
chr4	168337321	168337556	236	*	18.7955	82.935	-2.0841	gain	Distal Intergenic	4	168216293	168318807	102515	2	ENSG00000137628.16	ENST00000393743.7	-18514
chr4	173882115	173882349	235	*	15.0364	93.2458	-2.55508	gain	Intron (ENST00000515825.1/ENSG00000250043.1, intron 2 of 2)	4	173897252	173929431	32180	1	ENSG00000250708.1	ENST00000509968.1	-14903
chr5	209709	209909	201	*	14.4994	121.489	-2.98236	gain	Intron (ENST00000296824.3/ENSG00000164366.3, intron 2 of 2)	5	205873	217218	11346	2	ENSG00000164366.3	ENST00000441693.2	7309
chr5	7918352	7918552	201	*	23.0916	161.835	-2.75681	gain	Distal Intergenic	5	7924292	7925398	1107	1	ENSG00000251168.1	ENST00000511758.1	-5740
chr5	11617235	11617449	215	*	11.2773	753.139	-5.94076	gain	Intron (ENST00000304623.12/ENSG00000169862.18, intron 2 of 21)	5	10972895	11589019	616125	2	ENSG00000169862.18	ENST00000511377.5	-28216
chr5	86443144	86443344	201	*	12.3513	81.5901	-2.62898	gain	Distal Intergenic	5	86402465	86402960	496	1	ENSG00000251585.1	ENST00000502592.1	40679
chr5	121561530	121561770	241	*	8.05523	42.1399	-2.2522	gain	Distal Intergenic	5	121575848	121576320	473	2	ENSG00000244088.1	ENST00000482216.1	14550
chr5	178343098	178343318	221	*	7.51821	229.528	-4.75825	gain	Promoter (1-2kb)	5	178344843	178345316	474	1	ENSG00000271681.1	ENST00000604356.1	-1525
chr6	9737655	9737855	201	*	8.59224	53.7957	-2.51412	gain	Intron (ENST00000492094.6/ENSG00000181355.20, intron 12 of 18)	6	9596110	9599793	3684	2	ENSG00000181355.20	ENST00000469421.5	-137862
chr6	13695882	13696125	244	*	20.4066	102.212	-2.26948	gain	Intron (ENST00000011619.5/ENSG00000010017.12, intron 2 of 13)	6	13621498	13711564	90067	2	ENSG00000010017.12	ENST00000011619.5	15439
chr6	94294792	94295094	303	*	15.5734	245.667	-3.89562	gain	Distal Intergenic	6	94344737	94344962	226	1	ENSG00000220370.1	ENST00000404458.1	-49643
chr6	108624321	108624521	201	*	12.8884	74.8656	-2.44957	gain	Intron (ENST00000343882.10/ENSG00000118689.14, intron 2 of 3)	6	108618000	108618285	286	2	ENSG00000228976.1	ENST00000434672.1	-6036
chr6	125244151	125244351	201	*	39.2021	404.812	-3.33547	gain	Intron (ENST00000534368.5/ENSG00000111907.20, intron 3 of 3)	6	125231207	125263250	32044	1	ENSG00000111907.20	ENST00000530868.1	12944
chr7	23624998	23625202	205	*	15.0364	88.3146	-2.47754	gain	Intron (ENST00000307471.7/ENSG00000169193.11, intron 3 of 3)	7	23619333	23622826	3494	1	ENSG00000227436.1	ENST00000432690.1	5665
chr7	64764368	64764612	245	*	12.3513	133.593	-3.33354	gain	Distal Intergenic	7	64768156	64769101	946	1	ENSG00000277206.1	ENST00000617616.1	-3544
chr7	119098630	119098830	201	*	11.2773	116.109	-3.25378	gain	Distal Intergenic	7	119178177	119179149	973	2	ENSG00000270516.1	ENST00000605356.1	80319
chr7	153243404	153243606	203	*	8.05523	52.0025	-2.54924	gain	Distal Intergenic	7	153144313	153144588	276	2	ENSG00000224104.1	ENST00000415468.1	-98816
chr7	157932267	157932467	201	*	20.4066	174.836	-3.0381	gain	Intron (ENST00000389413.7/ENSG00000155093.17, intron 10 of 21)	7	157868538	157869154	617	1	ENSG00000272839.1	ENST00000608596.1	63729
chr8	9104472	9104709	238	*	13.4254	84.7282	-2.57116	gain	Intron (ENST00000518663.1/ENSG00000104626.14, intron 3 of 3)	8	9091240	9091508	269	1	ENSG00000197334.2	ENST00000359385.2	13232
chr8	19124970	19125170	201	*	12.8884	58.7269	-2.10451	gain	Intron (ENST00000520920.5/ENSG00000253557.5, intron 4 of 4)	8	19091733	19115024	23292	1	ENSG00000254242.1	ENST00000518324.1	33237
chr8	49731498	49731698	201	*	10.7403	118.35	-3.34566	gain	Distal Intergenic	8	49740216	49741321	1106	2	ENSG00000253810.1	ENST00000518968.1	9623
chr8	91113521	91113721	201	*	18.2585	172.594	-3.17215	gain	Intron (ENST00000520099.5/ENSG00000214954.8, intron 1 of 10)	8	91102721	91124783	22063	1	ENSG00000214954.8	ENST00000522144.1	10800
chr8	108631203	108631403	201	*	15.5734	380.156	-4.52344	gain	Intron (ENST00000518838.1/ENSG00000164841.4, intron 2 of 3)	8	108652373	108653315	943	1	ENSG00000253580.1	ENST00000519377.1	-20970
chr8	135031952	135032152	201	*	16.6475	90.556	-2.37519	gain	Distal Intergenic	8	134978827	134979279	453	2	ENSG00000244413.1	ENST00000460778.1	-52673
chr9	17864555	17864767	213	*	11.2773	133.593	-3.45453	gain	Distal Intergenic	9	17906563	18533292	626730	1	ENSG00000178031.16	ENST00000636209.1	-41796
chr9	107509678	107509878	201	*	12.3513	217.424	-4.03208	gain	Distal Intergenic	9	107488989	107490482	1494	2	ENSG00000136826.14	ENST00000420475.1	-19196
chr9	116642122	116642322	201	*	8.59224	38.1053	-2.02742	gain	Intron (ENST00000313400.8/ENSG00000148219.16, intron 17 of 22)	9	116425228	116687215	261988	2	ENSG00000148219.16	ENST00000288520.9	44893
chr1	975864	976065	202	*	1.61105	33.174	-3.7102	gain	Promoter (<=1kb)	1	975205	976641	1437	2	ENSG00000187642.9	ENST00000479361.1	576
chr1	1347643	1347965	323	*	38.1281	201.734	-2.37331	gain	Promoter (<=1kb)	1	1341770	1348955	7186	2	ENSG00000107404.18	ENST00000472445.1	990
chr1	1897249	1897449	201	*	3.75911	40.795	-3.13457	gain	Distal Intergenic	1	1891471	1892658	1188	1	ENSG00000231050.1	ENST00000412228.1	5778
chr1	5745846	5746051	206	*	6.9812	53.3474	-2.76753	gain	Distal Intergenic	1	5587368	5668295	80928	2	ENSG00000236948.2	ENST00000413887.1	-77551
chr1	5916178	5916378	201	*	4.83314	60.5201	-3.39871	gain	Intron (ENST00000478423.6/ENSG00000131697.17, intron 9 of 25)	1	5886495	5905324	18830	2	ENSG00000131697.17	ENST00000466897.1	-10854
chr1	6205952	6206183	232	*	27.3878	141.662	-2.32926	gain	Promoter (<=1kb)	1	6206129	6207564	1436	1	ENSG00000158286.12	ENST00000484435.1	0
chr1	6983300	6983500	201	*	3.22209	18.3802	-2.19855	gain	Intron (ENST00000303635.11/ENSG00000171735.18, intron 3 of 22)	1	7008376	7014279	5904	2	ENSG00000237365.1	ENST00000456701.1	30779
chr1	7549456	7549657	202	*	7.51821	49.761	-2.5751	gain	Intron (ENST00000303635.11/ENSG00000171735.18, intron 6 of 22)	1	7441096	7441554	459	2	ENSG00000225126.1	ENST00000440032.1	-107902
chr1	8671432	8671635	204	*	9.66627	46.6229	-2.1586	gain	Intron (ENST00000337907.7/ENSG00000142599.17, intron 2 of 23)	1	8353943	8656371	302429	2	ENSG00000142599.17	ENST00000400907.6	-15061
chr1	9196551	9196791	241	*	10.7403	59.6235	-2.36841	gain	Promoter (<=1kb)	1	9181839	9196983	15145	2	ENSG00000228526.5	ENST00000635405.1	192
chr1	9943163	9943363	201	*	24.1657	185.595	-2.89038	gain	Promoter (<=1kb)	1	9928939	9943329	14391	2	ENSG00000162441.11	ENST00000377223.5	0
chr1	11012131	11012337	207	*	13.9624	61.865	-2.07092	gain	Promoter (<=1kb)	1	11012344	11020489	8146	1	ENSG00000120948.15	ENST00000473118.5	-7
chr1	11736949	11737156	208	*	73.5711	485.506	-2.70577	gain	Promoter (<=1kb)	1	11736175	11750633	14459	1	ENSG00000177674.15	ENST00000510878.1	774
chr1	11785220	11785423	204	*	15.5734	97.2805	-2.56803	gain	Promoter (<=1kb)	1	11785171	11787955	2785	1	ENSG00000215910.7	ENST00000475041.1	49
chr1	12618233	12618462	230	*	18.2585	81.1418	-2.09262	gain	Promoter (<=1kb)	1	12567910	12617731	49822	2	ENSG00000162496.8	ENST00000616661.4	-502
chr1	12659000	12659348	349	*	39.2021	169.008	-2.08026	gain	Intron (ENST00000376221.1/ENSG00000204518.2, intron 2 of 3)	1	12644547	12667086	22540	1	ENSG00000204518.2	ENST00000376221.1	14453
chr1	16032860	16033060	201	*	3.22209	49.3127	-3.57489	gain	Intron (ENST00000464764.5/ENSG00000186510.11, intron 22 of 23)	1	16026839	16030075	3237	1	ENSG00000186510.11	ENST00000491433.1	6021
chr1	16048596	16048796	201	*	8.59224	68.5895	-2.85893	gain	Promoter (<=1kb)	1	16048789	16057308	8520	1	ENSG00000184908.17	ENST00000375667.7	0
chr1	16351576	16351799	224	*	13.9624	83.3833	-2.49562	gain	Promoter (<=1kb)	1	16246839	16352454	105616	2	ENSG00000037637.10	ENST00000375592.7	655
chr1	16352514	16352730	217	*	4.83314	123.73	-4.41839	gain	Promoter (<=1kb)	1	16352575	16393355	40781	1	ENSG00000055070.16	ENST00000475078.1	0
chr1	16366830	16367099	270	*	48.8684	531.232	-3.41586	gain	Promoter (<=1kb)	1	16367083	16398142	31060	1	ENSG00000055070.16	ENST00000401088.8	0
chr1	16644524	16644724	201	*	14.4994	90.1077	-2.55536	gain	Promoter (<=1kb)	1	16625375	16644672	19298	2	ENSG00000215908.9	ENST00000635081.1	0
chr1	20696904	20697115	212	*	9.66627	42.5882	-2.03088	gain	Promoter (1-2kb)	1	20664014	20698439	34426	2	ENSG00000117245.12	ENST00000490034.5	1324
chr1	20785519	20785787	269	*	12.3513	241.184	-4.18105	gain	Promoter (<=1kb)	1	20773587	20786283	12697	2	ENSG00000127483.17	ENST00000417710.5	496
chr1	21175421	21175654	234	*	30.0728	180.664	-2.54754	gain	Promoter (<=1kb)	1	20941242	21174737	233496	2	ENSG00000075151.20	ENST00000356916.7	-684
chr1	21261858	21262074	217	*	16.6475	101.315	-2.53549	gain	Intron (ENST00000415912.6/ENSG00000117298.14, intron 4 of 18)	1	21266082	21267251	1170	1	ENSG00000236936.1	ENST00000416959.1	-4008
chr1	21782743	21782944	202	*	17.1845	143.455	-2.98984	gain	Promoter (<=1kb)	1	21757461	21782943	25483	2	ENSG00000090686.15	ENST00000489108.1	0
chr1	23790210	23790418	209	*	20.4066	400.329	-4.22866	gain	Promoter (<=1kb)	1	23790970	23795539	4570	1	ENSG00000011009.10	ENST00000374514.7	-552
chr1	23981582	23981785	204	*	11.8143	78.0037	-2.62416	gain	Promoter (<=1kb)	1	23966445	23980927	14483	2	ENSG00000188529.14	ENST00000341154.10	-655
chr1	24028198	24028398	201	*	2.68508	26.8978	-2.92039	gain	Distal Intergenic	1	24040835	24086799	45965	1	ENSG00000225315.2	ENST00000439239.2	-12437
chr1	24898400	24898600	201	*	10.2033	44.3814	-2.01818	gain	Downstream (<1kb)	1	24919345	24919416	72	2	ENSG00000278034.1	ENST00000614863.1	20816
chr1	26378222	26378422	201	*	65.5158	307.98	-2.21574	gain	Distal Intergenic	1	26364722	26374522	9801	2	ENSG00000176083.17	ENST00000455900.5	-3700
chr1	27650818	27651056	239	*	4.29612	29.1393	-2.50864	gain	Promoter (1-2kb)	1	27649419	27649610	192	1	ENSG00000235912.1	ENST00000433132.1	1399
chr1	28669803	28670117	315	*	33.2949	201.734	-2.56352	gain	Promoter (1-2kb)	1	28668780	28714873	46094	1	ENSG00000162419.12	ENST00000294409.2	1023
chr1	31715726	31715965	240	*	10.2033	79.7969	-2.85038	gain	Distal Intergenic	1	31679230	31704319	25090	2	ENSG00000084636.17	ENST00000373668.7	-11407
chr1	32107812	32108019	208	*	19.8696	134.489	-2.69871	gain	Promoter (<=1kb)	1	32108038	32176568	68531	1	ENSG00000025800.13	ENST00000373625.7	-19
chr1	32205499	32205807	309	*	10.2033	114.764	-3.36919	gain	Promoter (<=1kb)	1	32205661	32208687	3027	1	ENSG00000160051.11	ENST00000291358.10	0
chr1	32240132	32240386	255	*	13.4254	73.969	-2.37769	gain	Promoter (<=1kb)	1	32231660	32240422	8763	2	ENSG00000220785.7	ENST00000403496.6	36
chr1	34866187	34866661	475	*	25.2397	160.49	-2.62162	gain	Exon (ENST00000235180.4/ENSG00000116544.11, exon 10 of 10)	1	34852669	34859816	7148	2	ENSG00000163866.8	ENST00000521580.2	-6371
chr1	36100014	36100214	201	*	18.7955	139.42	-2.82651	gain	Promoter (<=1kb)	1	36095241	36100249	5009	2	ENSG00000171812.11	ENST00000303143.9	35
chr1	36223775	36224187	413	*	95.5887	748.208	-2.95544	gain	Promoter (<=1kb)	1	36224416	36305357	80942	1	ENSG00000054118.13	ENST00000354618.9	-229
chr1	39606217	39606484	268	*	14.4994	66.7963	-2.12899	gain	Distal Intergenic	1	39633416	39633903	488	1	ENSG00000225903.1	ENST00000424418.1	-26932
chr1	39776792	39777018	227	*	12.3513	82.4867	-2.64456	gain	Intron (ENST00000372827.7/ENSG00000116985.11, intron 1 of 6)	1	39769523	39771348	1826	2	ENSG00000198754.5	ENST00000327582.5	-5444
chr1	39777095	39777295	201	*	0.537015	77.1071	-5.66725	gain	Intron (ENST00000372827.7/ENSG00000116985.11, intron 1 of 6)	1	39769523	39771348	1826	2	ENSG00000198754.5	ENST00000327582.5	-5747
chr1	43172945	43173152	208	*	12.3513	54.6923	-2.06049	gain	Promoter (<=1kb)	1	43164175	43172570	8396	2	ENSG00000117395.11	ENST00000431635.6	-375
chr1	43969764	43970086	323	*	39.2021	373.88	-3.22109	gain	Promoter (<=1kb)	1	43970000	43971013	1014	1	ENSG00000132768.13	ENST00000471934.1	0
chr1	44739261	44739557	297	*	22.0176	119.247	-2.38519	gain	Promoter (<=1kb)	1	44739818	44757971	18154	1	ENSG00000142945.12	ENST00000452259.5	-261
chr1	44775466	44775709	244	*	57.4606	592.201	-3.34298	gain	Promoter (<=1kb)	1	44775573	44778779	3207	1	ENSG00000142937.11	ENST00000372209.3	0
chr1	45584893	45585109	217	*	17.1845	99.522	-2.46673	gain	Promoter (<=1kb)	1	45584065	45618247	34183	1	ENSG00000132780.16	ENST00000351223.7	828
chr1	46548106	46548339	234	*	9.66627	56.0372	-2.41885	gain	Promoter (1-2kb)	1	46547349	46549733	2385	2	ENSG00000162456.9	ENST00000524908.1	1394
chr1	48093722	48093922	201	*	0.537015	17.9319	-3.62262	gain	Downstream (2-3kb)	1	48089368	48089634	267	1	ENSG00000237180.1	ENST00000414953.1	4354
chr1	50417985	50418196	212	*	34.906	351.913	-3.29702	gain	3' UTR	1	50417550	50421632	4083	2	ENSG00000142700.11	ENST00000418121.5	3436
chr1	52842069	52842279	211	*	1.61105	19.2768	-2.95713	gain	Promoter (<=1kb)	1	52842511	52894991	52481	1	ENSG00000203995.9	ENST00000612017.4	-232
chr1	58495764	58495964	201	*	1.61105	13.4489	-2.46826	gain	Intron (ENST00000485760.5/ENSG00000173406.15, intron 3 of 20)	1	58462552	58506199	43648	2	ENSG00000162600.11	ENST00000460671.1	10235
chr1	58592687	58592902	216	*	2.68508	75.7622	-4.38063	gain	Distal Intergenic	1	58575423	58577773	2351	2	ENSG00000184292.6	ENST00000371225.3	-14914
chr1	61741755	61741970	216	*	62.8308	259.116	-2.02683	gain	Promoter (<=1kb)	1	61741998	61742424	427	2	ENSG00000271200.1	ENST00000605725.1	454
chr1	61852176	61852390	215	*	6.44418	72.1759	-3.29718	gain	Promoter (<=1kb)	1	61852499	61852602	104	1	ENSG00000212360.1	ENST00000391058.1	-109
chr1	64269186	64269386	201	*	4.83314	43.0365	-2.91636	gain	Distal Intergenic	1	64220864	64267249	46386	1	ENSG00000177414.13	ENST00000608956.1	48322
chr1	77979042	77979242	201	*	5.37015	25.1046	-2.03491	gain	Promoter (<=1kb)	1	77946482	77979087	32606	2	ENSG00000162613.16	ENST00000294623.8	0
chr1	78145096	78145398	303	*	16.6475	121.04	-2.78982	gain	Distal Intergenic	1	78170481	78171237	757	2	ENSG00000233333.2	ENST00000443064.2	25839
chr1	84621040	84621241	202	*	6.44418	36.7604	-2.34269	gain	Distal Intergenic	1	84628230	84635020	6791	2	ENSG00000180869.4	ENST00000370624.1	13779
chr1	87025058	87025258	201	*	4.83314	68.5895	-3.57653	gain	Intron (ENST00000370551.8/ENSG00000153936.16, intron 1 of 4)	1	87044935	87045871	937	2	ENSG00000235251.2	ENST00000420734.1	20613
chr1	89358347	89358548	202	*	4.83314	46.1746	-3.01567	gain	Distal Intergenic	1	89364058	89386461	22404	1	ENSG00000183347.14	ENST00000370456.4	-5510
chr1	89987314	89987543	230	*	19.8696	156.007	-2.91136	gain	Promoter (<=1kb)	1	89987713	89987944	232	2	ENSG00000252797.1	ENST00000516988.1	401
chr1	96895646	96895846	201	*	1.07403	448.746	-7.76053	gain	Distal Intergenic	1	96806811	96812928	6118	1	ENSG00000117569.18	ENST00000462433.1	88835
chr1	100354037	100354285	249	*	164.327	677.825	-2.03772	gain	Promoter (1-2kb)	1	100352600	100520277	167678	1	ENSG00000079335.18	ENST00000336454.3	1437
chr1	106814863	106815063	201	*	9.12926	148.835	-3.88677	gain	Distal Intergenic	1	106818239	106838167	19929	1	ENSG00000237460.2	ENST00000415910.2	-3176
chr1	109042708	109042908	201	*	6.9812	52.0025	-2.73138	gain	Promoter (<=1kb)	1	108970214	109042113	71900	2	ENSG00000085433.15	ENST00000369965.8	-595
chr1	110460380	110460580	201	*	2.68508	40.3467	-3.48801	gain	Distal Intergenic	1	110456505	110457354	850	2	ENSG00000270380.1	ENST00000481350.2	-3026
chr1	112707751	112708032	282	*	13.9624	109.833	-2.88897	gain	Promoter (<=1kb)	1	112701131	112707434	6304	2	ENSG00000155366.16	ENST00000369642.7	-317
chr1	113067647	113067848	202	*	0	18.8285	-4.3095	gain	Intron (ENST00000421157.1/ENSG00000238198.1, intron 1 of 2)	1	113011687	113073105	61419	2	ENSG00000238198.1	ENST00000421157.1	5257
chr1	116418600	116418804	205	*	11.2773	54.6923	-2.18148	gain	Promoter (<=1kb)	1	116392247	116418622	26376	2	ENSG00000203865.9	ENST00000608511.5	0
chr1	117128701	117128901	201	*	19.8696	118.35	-2.51573	gain	Distal Intergenic	1	117112185	117122587	10403	2	ENSG00000134253.9	ENST00000369461.3	-6114
chr1	145720673	145720888	216	*	13.9624	92.7975	-2.64821	gain	Promoter (1-2kb)	1	145719520	145739153	19634	1	ENSG00000117281.15	ENST00000369288.6	1153
chr1	147670351	147670561	211	*	23.0916	229.528	-3.25834	gain	Promoter (<=1kb)	1	147642235	147670496	28262	2	ENSG00000162836.11	ENST00000583509.6	0
chr1	150050716	150050916	201	*	3.75911	45.7263	-3.29547	gain	Promoter (2-3kb)	1	150053864	150055034	1171	1	ENSG00000223945.2	ENST00000426826.2	-2948
chr1	150255921	150256133	213	*	31.1469	205.32	-2.68213	gain	Promoter (1-2kb)	1	150257159	150265078	7920	1	ENSG00000118298.10	ENST00000369111.8	-1026
chr1	150281350	150281573	224	*	16.1105	182.457	-3.42249	gain	Promoter (<=1kb)	1	150282543	150286737	4195	1	ENSG00000159208.15	ENST00000447007.5	-970
chr1	150794545	150794760	216	*	9.66627	471.609	-5.46952	gain	Downstream (1-2kb)	1	150800473	150801031	559	1	ENSG00000224690.2	ENST00000426992.2	-5713
chr1	153986681	153986966	286	*	17.1845	76.2105	-2.08609	gain	Promoter (<=1kb)	1	153982061	153986358	4298	2	ENSG00000143545.8	ENST00000495720.5	-323
chr1	154669727	154670057	331	*	18.7955	99.0737	-2.33782	gain	Distal Intergenic	1	154702729	154708226	5498	2	ENSG00000143603.18	ENST00000515643.1	38169
chr1	156113870	156114234	365	*	32.2209	160.49	-2.28129	gain	Promoter (<=1kb)	1	156114670	156137764	23095	1	ENSG00000160789.19	ENST00000361308.8	-436
chr1	158125005	158125227	223	*	7.51821	55.5889	-2.7319	gain	Distal Intergenic	1	158132044	158140630	8587	2	ENSG00000231666.6	ENST00000442358.5	15403
chr1	158860934	158861175	242	*	1.07403	586.373	-8.1457	gain	Distal Intergenic	1	158845901	158849506	3606	1	ENSG00000163563.7	ENST00000438394.1	15033
chr1	159843875	159844075	201	*	5.37015	467.126	-6.19942	gain	Intron (ENST00000368102.5/ENSG00000188004.9, intron 2 of 5)	1	159851906	159851972	67	2	ENSG00000212161.1	ENST00000390859.1	7897
chr1	161046180	161046411	232	*	13.9624	129.11	-3.12031	gain	Promoter (<=1kb)	1	161039251	161045977	6727	2	ENSG00000158773.14	ENST00000368021.7	-203
chr1	161523827	161524027	201	*	5.37015	134.041	-4.40592	gain	Promoter (<=1kb)	1	161524540	161526910	2371	1	ENSG00000173110.7	ENST00000309758.5	-513
chr1	161741577	161741781	205	*	2.68508	14.3455	-2.05805	gain	Distal Intergenic	1	161735808	161736102	295	1	ENSG00000241347.3	ENST00000497546.3	5769
chr1	162128801	162129032	232	*	21.4806	118.35	-2.40845	gain	Intron (ENST00000530878.5/ENSG00000198929.12, intron 1 of 9)	1	162157107	162157182	76	1	ENSG00000266144.1	ENST00000577581.1	-28075
chr1	162349831	162350031	201	*	5.90717	42.5882	-2.65777	gain	Intron (ENST00000530878.5/ENSG00000198929.12, intron 6 of 9)	1	162342546	162342640	95	1	ENSG00000207729.3	ENST00000384996.3	7285
chr1	166838813	166839013	201	*	2.68508	61.865	-4.09249	gain	Promoter (<=1kb)	1	166839447	166849208	9762	1	ENSG00000143157.11	ENST00000449930.5	-434
chr1	167937402	167937720	319	*	37.054	347.43	-3.19475	gain	Promoter (<=1kb)	1	167937153	167993330	56178	1	ENSG00000143164.15	ENST00000455334.5	249
chr1	172149721	172149988	268	*	31.6839	159.146	-2.29273	gain	Intron (ENST00000355305.9/ENSG00000197959.13, intron 15 of 20)	1	172136531	172144794	8264	2	ENSG00000230630.3	ENST00000417354.2	-4927
chr1	173420419	173420639	221	*	3.22209	116.557	-4.79926	gain	Intron (ENST00000367716.3/ENSG00000203739.3, intron 1 of 1)	1	173418074	173442097	24024	2	ENSG00000203739.3	ENST00000437190.1	21458
chr1	173914320	173914562	243	*	16.6475	109.385	-2.645	gain	Promoter (<=1kb)	1	173909730	173914665	4936	2	ENSG00000117601.13	ENST00000487183.1	103
chr1	175888066	175888267	202	*	11.2773	51.5542	-2.09781	gain	Distal Intergenic	1	175877343	175880468	3126	1	ENSG00000224718.1	ENST00000457217.1	10723
chr1	176207615	176207815	201	*	20.4066	93.6941	-2.14522	gain	Promoter (<=1kb)	1	176207648	176229330	21683	1	ENSG00000236021.1	ENST00000456125.1	0
chr1	178542314	178542522	209	*	10.7403	46.1746	-2.00654	gain	Promoter (<=1kb)	1	178542752	178545500	2749	1	ENSG00000213057.5	ENST00000367638.1	-230
chr1	178726320	178726620	301	*	68.7379	475.643	-2.77289	gain	Promoter (<=1kb)	1	178724306	178726285	1980	2	ENSG00000273062.1	ENST00000608517.1	-35
chr1	181128158	181128371	214	*	4.29612	164.973	-4.96987	gain	Distal Intergenic	1	181088712	181092899	4188	1	ENSG00000162783.10	ENST00000367577.6	39446
chr1	183623288	183623502	215	*	7.51821	35.8638	-2.11358	gain	3' UTR	1	183630325	183633309	2985	2	ENSG00000162704.15	ENST00000602490.1	9807
chr1	184034691	184034891	201	*	9.66627	1006.88	-6.56212	gain	Promoter (2-3kb)	1	183935837	184037729	101893	2	ENSG00000198756.10	ENST00000361927.8	2838
chr1	184663960	184664193	234	*	5.90717	80.2452	-3.55612	gain	Distal Intergenic	1	184694468	184710469	16002	2	ENSG00000116406.18	ENST00000466392.1	46276
chr1	184753977	184754186	210	*	11.2773	51.5542	-2.09781	gain	Promoter (<=1kb)	1	184720510	184754873	34364	2	ENSG00000116406.18	ENST00000474725.5	687
chr1	184982149	184982374	226	*	6.44418	78.0037	-3.40774	gain	Distal Intergenic	1	184791030	184974550	183521	2	ENSG00000135842.16	ENST00000367511.3	-7599
chr1	193121488	193121688	201	*	120.828	769.726	-2.66137	gain	Promoter (<=1kb)	1	193122017	193253901	131885	1	ENSG00000134371.10	ENST00000367435.3	-329
chr1	197924641	197924841	201	*	3.22209	47.0712	-3.50914	gain	Intron (ENST00000367391.5/ENSG00000143355.15, intron 4 of 5)	1	197917399	197935476	18078	1	ENSG00000143355.15	ENST00000367387.5	7242
chr1	200279861	200280061	201	*	20.4066	120.592	-2.50592	gain	Intron (ENST00000636153.1/ENSG00000203721.6, intron 4 of 4)	1	200315435	200315967	533	2	ENSG00000273093.1	ENST00000608159.1	35906
chr1	201260203	201260403	201	*	7.51821	240.736	-4.82674	gain	Distal Intergenic	1	201283452	201332993	49542	1	ENSG00000081277.12	ENST00000263946.7	-23049
chr1	201348176	201348376	201	*	2.14806	25.1046	-3.05177	gain	Distal Intergenic	1	201361012	201361357	346	2	ENSG00000118194.18	ENST00000477035.1	12981
chr1	201480799	201481011	213	*	16.1105	69.0378	-2.03326	gain	Downstream (2-3kb)	1	201483532	201492499	8968	2	ENSG00000159176.13	ENST00000533402.5	11488
chr1	203031553	203031753	201	*	6.44418	54.6923	-2.90329	gain	Promoter (2-3kb)	1	203034484	203078735	44252	1	ENSG00000143847.15	ENST00000295706.8	-2731
chr1	205977481	205977725	245	*	41.3502	193.664	-2.20055	gain	3' UTR	1	205983743	205992580	8838	2	ENSG00000276600.4	ENST00000622969.1	14855
chr1	209566218	209566426	209	*	27.9248	268.978	-3.22247	gain	Promoter (1-2kb)	1	209528455	209567673	39219	2	ENSG00000224260.6	ENST00000424696.6	1247
chr1	209900024	209900308	285	*	5.37015	64.5548	-3.3633	gain	Distal Intergenic	1	209938174	210162223	224050	1	ENSG00000143469.17	ENST00000367019.5	-37866
chr1	211698508	211698708	201	*	2.14806	20.6217	-2.77994	gain	Distal Intergenic	1	211686522	211690103	3582	1	ENSG00000231057.3	ENST00000443174.2	11986
chr1	214447376	214447576	201	*	5.90717	58.2786	-3.10135	gain	Intron (ENST00000366956.9/ENSG00000152104.11, intron 3 of 18)	1	214482813	214483387	575	2	ENSG00000213036.3	ENST00000432577.1	35811
chr1	214447813	214448013	201	*	19.8696	469.815	-4.49569	gain	Intron (ENST00000366956.9/ENSG00000152104.11, intron 3 of 18)	1	214482813	214483387	575	2	ENSG00000213036.3	ENST00000432577.1	35374
chr1	214552369	214552605	237	*	2.14806	49.761	-4.01119	gain	Promoter (<=1kb)	1	214464702	214552449	87748	2	ENSG00000152104.11	ENST00000486173.1	0
chr1	220787360	220787669	310	*	59.0717	432.159	-2.85014	gain	Promoter (<=1kb)	1	220786759	220819657	32899	1	ENSG00000186205.12	ENST00000366910.9	601
chr1	223844813	223845015	203	*	31.1469	252.84	-2.98117	gain	Promoter (<=1kb)	1	223814176	223845794	31619	2	ENSG00000143514.16	ENST00000472180.1	779
chr1	225428647	225429043	397	*	45.1093	212.045	-2.20803	gain	Promoter (<=1kb)	1	225401503	225428855	27353	2	ENSG00000143815.14	ENST00000338179.6	0
chr1	225474924	225475138	215	*	8.59224	135.834	-3.83442	gain	Distal Intergenic	1	225447243	225465343	18101	2	ENSG00000234476.1	ENST00000428642.1	-9581
chr1	227131322	227131536	215	*	7.51821	235.804	-4.797	gain	Intron (ENST00000366767.7/ENSG00000143776.18, intron 10 of 34)	1	227111984	227112799	816	2	ENSG00000143776.18	ENST00000466538.1	-18523
chr1	227805666	227805887	222	*	15.0364	136.731	-3.10243	gain	Distal Intergenic	1	227815693	227846470	30778	1	ENSG00000185888.5	ENST00000366757.3	-9806
chr1	229227503	229227703	201	*	10.7403	159.146	-3.76984	gain	Promoter (<=1kb)	1	229223461	229227562	4102	2	ENSG00000233920.1	ENST00000430677.1	0
chr1	230068666	230068867	202	*	26.8508	254.633	-3.19828	gain	Promoter (1-2kb)	1	230067259	230092033	24775	1	ENSG00000143641.9	ENST00000488903.1	1407
chr1	235307588	235307790	203	*	33.832	177.077	-2.35402	gain	Intron (ENST00000366603.6/ENSG00000054267.20, intron 2 of 23)	1	235295865	235296335	471	1	ENSG00000236863.2	ENST00000452590.2	11723
chr1	244864651	244864851	201	*	56.9236	244.77	-2.08509	gain	Promoter (<=1kb)	1	244864738	244865272	535	1	ENSG00000273175.1	ENST00000610145.1	0
chr1	246699171	246699504	334	*	19.8696	115.661	-2.48285	gain	Distal Intergenic	1	246690047	246691821	1775	1	ENSG00000235021.1	ENST00000442712.1	9124
chr1	246866370	246866571	202	*	0	44.3814	-5.50403	gain	Promoter (2-3kb)	1	246861958	246864298	2341	2	ENSG00000153207.14	ENST00000477526.1	-2072
chr10	760621	760821	201	*	1.61105	133.593	-5.68783	gain	Distal Intergenic	10	743992	744958	967	1	ENSG00000231601.1	ENST00000412695.1	16629
chr10	1057414	1057617	204	*	18.2585	77.5554	-2.02821	gain	Promoter (<=1kb)	10	1056858	1132170	75313	1	ENSG00000047056.14	ENST00000263150.8	556
chr10	6264687	6264898	212	*	8.05523	119.695	-3.73648	gain	Distal Intergenic	10	6277687	6335982	58296	1	ENSG00000215244.2	ENST00000399868.2	-12789
chr10	13536803	13537003	201	*	0	38.5536	-5.30574	gain	Distal Intergenic	10	13496788	13528974	32187	2	ENSG00000165626.16	ENST00000466271.1	-7829
chr10	14959916	14960116	201	*	2.14806	39.4502	-3.68361	gain	Promoter (<=1kb)	10	14959510	14972681	13172	1	ENSG00000197889.9	ENST00000496225.2	406
chr10	15427816	15428233	418	*	110.088	507.024	-2.19319	gain	Distal Intergenic	10	15248639	15371062	122424	2	ENSG00000148468.16	ENST00000455654.1	-56754
chr10	17642338	17642538	201	*	0	573.372	-9.16584	gain	Promoter (1-2kb)	10	17641284	17643878	2595	2	ENSG00000260589.1	ENST00000563601.1	1340
chr10	25080999	25081199	201	*	5.37015	127.316	-4.33223	gain	Distal Intergenic	10	24981980	25062279	80300	2	ENSG00000151023.16	ENST00000615958.4	-18720
chr10	25317928	25318129	202	*	0.537015	226.39	-7.20889	gain	Intron (ENST00000376351.3/ENSG00000151025.9, intron 2 of 10)	10	25244061	25244854	794	2	ENSG00000274242.1	ENST00000613843.1	-73074
chr10	25700856	25701099	244	*	35.98	213.389	-2.53542	gain	Intron (ENST00000626230.2/ENSG00000280809.2, intron 1 of 2)	10	25691537	25692323	787	1	ENSG00000271563.1	ENST00000605318.1	9319
chr10	29304635	29304962	328	*	40.2761	197.251	-2.26395	gain	Intron (ENST00000375500.7/ENSG00000120563.8, intron 3 of 4)	10	29291925	29318328	26404	1	ENSG00000120563.8	ENST00000494304.1	12710
chr10	32446108	32446365	258	*	5.90717	34.5189	-2.36242	gain	Promoter (<=1kb)	10	32446176	32574560	128385	1	ENSG00000216937.12	ENST00000362006.10	0
chr10	34710483	34710683	201	*	8.59224	127.765	-3.74673	gain	Intron (ENST00000545260.5/ENSG00000148498.15, intron 1 of 22)	10	34675635	34676041	407	2	ENSG00000215184.2	ENST00000399739.2	-34442
chr10	35041260	35041460	201	*	7.51821	49.761	-2.5751	gain	Intron (ENST00000374746.5/ENSG00000108094.14, intron 7 of 18)	10	35008551	35071339	62789	2	ENSG00000108094.14	ENST00000374746.5	29879
chr10	35468310	35468510	201	*	15.0364	78.452	-2.30873	gain	Intron (ENST00000490012.6/ENSG00000108100.17, intron 7 of 9)	10	35434111	35501661	67551	1	ENSG00000108100.17	ENST00000470025.1	34199
chr10	42552900	42553124	225	*	1.07403	56.0372	-4.78139	gain	Promoter (<=1kb)	10	42520787	42552822	32036	2	ENSG00000234420.7	ENST00000435805.6	-78
chr10	46030806	46031039	234	*	5.37015	109.833	-4.12091	gain	Promoter (<=1kb)	10	46005091	46030714	25624	2	ENSG00000266412.5	ENST00000581486.5	-92
chr10	47445824	47446049	226	*	10.2033	282.427	-4.66098	gain	Distal Intergenic	10	47460191	47462683	2493	2	ENSG00000265190.6	ENST00000602274.1	16634
chr10	50937667	50937867	201	*	11.8143	118.35	-3.21937	gain	Distal Intergenic	10	50962993	50963358	366	2	ENSG00000236944.1	ENST00000417131.1	25491
chr10	54923761	54923961	201	*	4.83314	32.7257	-2.5315	gain	Intron (ENST00000613346.4/ENSG00000150275.17, intron 3 of 5)	10	54864674	54869122	4449	2	ENSG00000236958.1	ENST00000414295.1	-54639
chr10	59906993	59907224	232	*	56.9236	290.048	-2.32904	gain	Promoter (<=1kb)	10	59788763	59906656	117894	2	ENSG00000108091.10	ENST00000263102.6	-337
chr10	64913782	64913982	201	*	1.61105	592.649	-7.82884	gain	Intron (ENST00000425902.2/ENSG00000224714.2, intron 1 of 1)	10	64901136	64924518	23383	2	ENSG00000224714.2	ENST00000425902.2	10536
chr10	67046015	67046215	201	*	20.4066	273.461	-3.68048	gain	Intron (ENST00000361320.4/ENSG00000198739.10, intron 2 of 2)	10	67052609	67055028	2420	1	ENSG00000225299.1	ENST00000422963.1	-6394
chr10	68957144	68957346	203	*	11.2773	48.8644	-2.02201	gain	Promoter (<=1kb)	10	68956440	68985067	28628	1	ENSG00000165732.12	ENST00000620315.1	704
chr10	69451418	69451623	206	*	3.22209	36.7604	-3.16084	gain	Promoter (<=1kb)	10	69451473	69507669	56197	1	ENSG00000099282.9	ENST00000373290.6	0
chr10	70170365	70170568	204	*	20.9436	121.04	-2.47549	gain	Promoter (<=1kb)	10	70147289	70170523	23235	2	ENSG00000079332.14	ENST00000373242.6	0
chr10	72171265	72171465	201	*	10.2033	44.3814	-2.01818	gain	Intron (ENST00000394919.5/ENSG00000138303.17, intron 5 of 9)	10	72180858	72180989	132	1	ENSG00000200294.1	ENST00000363424.1	-9393
chr10	73247302	73247503	202	*	6.9812	66.7963	-3.08653	gain	Promoter (<=1kb)	10	73247360	73276984	29625	1	ENSG00000236756.4	ENST00000440197.2	0
chr10	73626029	73626297	269	*	13.9624	74.4173	-2.33356	gain	Promoter (<=1kb)	10	73625996	73626790	795	1	ENSG00000268584.1	ENST00000595595.1	33
chr10	75099983	75100239	257	*	3.75911	50.6576	-3.44022	gain	Promoter (<=1kb)	10	75099586	75168627	69042	1	ENSG00000156671.12	ENST00000447533.5	397
chr10	92087837	92088044	208	*	8.05523	41.2433	-2.2219	gain	Intron (ENST00000412050.8/ENSG00000107864.14, intron 8 of 9)	10	92076242	92076365	124	1	ENSG00000252993.1	ENST00000517184.1	11595
chr10	92160543	92160753	211	*	7.51821	659.445	-6.27674	gain	Intron (ENST00000412050.8/ENSG00000107864.14, intron 4 of 9)	10	92136875	92138370	1496	1	ENSG00000213484.2	ENST00000394444.2	23668
chr10	94444357	94444586	230	*	4.83314	69.4861	-3.59499	gain	Intron (ENST00000225235.4/ENSG00000108239.8, intron 2 of 12)	10	94402504	94535930	133427	1	ENSG00000108239.8	ENST00000225235.4	41853
chr10	96118592	96118801	210	*	24.7027	216.976	-3.08418	gain	Distal Intergenic	10	96112747	96112851	105	1	ENSG00000200728.1	ENST00000363858.1	5845
chr10	96765778	96765978	201	*	3.22209	39.0019	-3.24404	gain	Distal Intergenic	10	96750288	96750899	612	1	ENSG00000236552.2	ENST00000439189.1	15490
chr10	98323375	98323575	201	*	2.14806	32.7257	-3.42131	gain	Distal Intergenic	10	98247690	98268250	20561	2	ENSG00000138131.3	ENST00000260702.3	-55125
chr10	98425820	98426022	203	*	13.4254	128.213	-3.16307	gain	Promoter (<=1kb)	10	98423880	98426103	2224	2	ENSG00000107521.18	ENST00000497527.1	81
chr10	100591300	100591500	201	*	1.07403	39.0019	-4.26956	gain	Distal Intergenic	10	100536470	100545497	9028	1	ENSG00000166135.13	ENST00000478787.1	54830
chr10	102449405	102449607	203	*	13.9624	78.452	-2.40874	gain	Promoter (<=1kb)	10	102449817	102451759	1943	1	ENSG00000269609.5	ENST00000494270.6	-210
chr10	102743148	102743533	386	*	59.6087	272.565	-2.17429	gain	Promoter (<=1kb)	10	102743970	102816240	72271	1	ENSG00000166272.16	ENST00000448841.5	-437
chr10	102854494	102854706	213	*	22.0176	92.7975	-2.02681	gain	Promoter (<=1kb)	10	102845761	102854513	8753	2	ENSG00000282772.1	ENST00000631443.1	0
chr10	103131030	103131269	240	*	15.5734	141.214	-3.10111	gain	Intron (ENST00000404739.7/ENSG00000076685.18, intron 2 of 16)	10	103125017	103125416	400	2	ENSG00000237827.1	ENST00000445539.1	-5614
chr10	103410246	103410449	204	*	6.44418	29.1393	-2.01746	gain	Intron (ENST00000369797.7/ENSG00000148843.13, intron 8 of 35)	10	103403227	103405372	2146	1	ENSG00000148843.13	ENST00000471061.1	7019
chr10	105682355	105682621	267	*	3.75911	48.8644	-3.38925	gain	Downstream (2-3kb)	10	105685383	105685865	483	2	ENSG00000233477.1	ENST00000450091.1	3244
chr10	110600561	110600848	288	*	17.7215	152.421	-3.03473	gain	Intron (ENST00000361804.4/ENSG00000108055.9, intron 22 of 28)	10	110568327	110582006	13680	1	ENSG00000108055.9	ENST00000462899.1	32234
chr10	110672180	110672449	270	*	27.9248	119.695	-2.06099	gain	Intron (ENST00000369519.3/ENSG00000203867.7, intron 1 of 13)	10	110644397	110839469	195073	1	ENSG00000203867.7	ENST00000369519.3	27783
chr10	110768460	110768704	245	*	16.1105	84.2799	-2.31733	gain	Intron (ENST00000369519.3/ENSG00000203867.7, intron 1 of 13)	10	110761142	110761242	101	1	ENSG00000199364.1	ENST00000362494.1	7318
chr10	114238469	114238669	201	*	5.90717	260.461	-5.24236	gain	Promoter (<=1kb)	10	114239330	114289992	50663	1	ENSG00000165816.12	ENST00000298715.8	-661
chr10	118459736	118459936	201	*	3.75911	42.1399	-3.18026	gain	Distal Intergenic	10	118357755	118365103	7349	1	ENSG00000232139.5	ENST00000453236.1	101981
chr10	118594381	118594582	202	*	25.7767	173.491	-2.7041	gain	Promoter (<=1kb)	10	118594095	118595369	1275	2	ENSG00000119973.5	ENST00000636925.1	787
chr10	118755206	118755470	265	*	30.6099	287.807	-3.19166	gain	Promoter (<=1kb)	10	118676411	118755246	78836	2	ENSG00000151893.14	ENST00000369151.7	0
chr10	118930928	118931128	201	*	4.29612	45.278	-3.12732	gain	Promoter (2-3kb)	10	118932674	118933295	622	2	ENSG00000213574.2	ENST00000394996.2	2167
chr10	119667836	119668036	201	*	10.7403	73.969	-2.67483	gain	Intron (ENST00000369085.7/ENSG00000151929.9, intron 1 of 3)	10	119656610	119676707	20098	1	ENSG00000151929.9	ENST00000450186.1	11226
chr10	119750728	119750941	214	*	31.1469	285.565	-3.15611	gain	Intron (ENST00000361976.6/ENSG00000198825.12, intron 1 of 19)	10	119768247	119768538	292	1	ENSG00000242818.3	ENST00000467429.3	-17306
chr10	120948901	120949133	233	*	14.4994	95.4873	-2.63813	gain	Intron (ENST00000414774.1/ENSG00000227307.1, intron 1 of 1)	10	120925547	120980700	55154	2	ENSG00000227307.1	ENST00000414774.1	31567
chr10	121102358	121102559	202	*	1.61105	110.729	-5.41924	gain	Distal Intergenic	10	121133090	121133723	634	2	ENSG00000236762.1	ENST00000433839.1	31164
chr10	125968819	125969019	201	*	2.14806	377.018	-6.90785	gain	Intron (ENST00000368693.5/ENSG00000203780.10, intron 1 of 10)	10	125972188	125973126	939	2	ENSG00000233409.1	ENST00000445458.1	4107
chr10	128126749	128126951	203	*	20.4066	91.0043	-2.10365	gain	Promoter (<=1kb)	10	128096659	128126385	29727	2	ENSG00000148773.13	ENST00000368654.7	-364
chr10	130127824	130128057	234	*	9.66627	41.6916	-2.0009	gain	Distal Intergenic	10	130131770	130132241	472	2	ENSG00000233319.1	ENST00000449940.1	4184
chr10	132398197	132398400	204	*	9.12926	87.8663	-3.13311	gain	Promoter (1-2kb)	10	132397168	132417863	20696	1	ENSG00000171813.13	ENST00000305233.5	1029
chr11	679476	679676	201	*	0	56.0372	-5.83383	gain	Promoter (<=1kb)	11	674372	678779	4408	2	ENSG00000177030.16	ENST00000526790.1	-697
chr11	1882471	1882671	201	*	17.7215	77.5554	-2.06901	gain	Promoter (1-2kb)	11	1884388	1887502	3115	1	ENSG00000130592.14	ENST00000484895.5	-1717
chr11	4187879	4188079	201	*	2.14806	31.3808	-3.3626	gain	Promoter (<=1kb)	11	4187140	4202655	15516	1	ENSG00000254480.1	ENST00000525365.1	739
chr11	6365589	6365789	201	*	0.537015	88.7628	-5.86792	gain	Promoter (2-3kb)	11	6362812	6365267	2456	1	ENSG00000254443.1	ENST00000531479.1	2777
chr11	6612882	6613121	240	*	3.75911	94.5907	-4.32811	gain	Promoter (<=1kb)	11	6610842	6612667	1826	2	ENSG00000166337.9	ENST00000299424.8	-215
chr11	8813720	8813929	210	*	13.9624	70.831	-2.26326	gain	Promoter (2-3kb)	11	8807826	8811580	3755	2	ENSG00000166444.18	ENST00000531237.1	-2140
chr11	9264142	9264493	352	*	46.1833	202.63	-2.1096	gain	Promoter (<=1kb)	11	9139459	9265087	125629	2	ENSG00000184014.7	ENST00000530044.5	594
chr11	15238228	15238428	201	*	10.7403	139.869	-3.58481	gain	Intron (ENST00000379554.7/ENSG00000188487.11, intron 10 of 12)	11	15235145	15246318	11174	1	ENSG00000188487.11	ENST00000526102.1	3083
chr11	16924709	16925053	345	*	12.8884	146.145	-3.40529	gain	Intron (ENST00000531066.5/ENSG00000166689.15, intron 3 of 26)	11	16854889	16881619	26731	2	ENSG00000166689.15	ENST00000528637.5	-43090
chr11	19712561	19712765	205	*	17.1845	80.6935	-2.16751	gain	Promoter (<=1kb)	11	19710934	19712619	1686	2	ENSG00000270607.1	ENST00000603468.1	0
chr11	20388277	20388493	217	*	16.6475	353.258	-4.32727	gain	Promoter (<=1kb)	11	20387747	20392251	4505	1	ENSG00000185238.12	ENST00000526583.1	530
chr11	32106271	32106471	201	*	5.90717	108.488	-3.98653	gain	Promoter (1-2kb)	11	32097143	32105091	7949	2	ENSG00000255252.3	ENST00000533009.1	-1180
chr11	32894159	32894447	289	*	77.3302	625.375	-2.99939	gain	Promoter (<=1kb)	11	32893260	32932002	38743	1	ENSG00000060749.14	ENST00000527250.5	899
chr11	33868351	33868618	268	*	4.83314	69.4861	-3.59499	gain	Promoter (<=1kb)	11	33858576	33869536	10961	2	ENSG00000135363.11	ENST00000411482.1	918
chr11	34916569	34916801	233	*	16.1105	73.969	-2.13142	gain	Promoter (<=1kb)	11	34916572	34995971	79400	1	ENSG00000110435.11	ENST00000227868.8	0
chr11	44862242	44862494	253	*	8.59224	87.418	-3.2044	gain	Promoter (2-3kb)	11	44859603	44909839	50237	1	ENSG00000157570.11	ENST00000520837.5	2639
chr11	45110645	45110847	203	*	2.68508	113.867	-4.96213	gain	Intron (ENST00000530656.5/ENSG00000019485.12, intron 1 of 6)	11	45095806	45224908	129103	1	ENSG00000019485.12	ENST00000530656.5	14839
chr11	45771932	45772138	207	*	6.44418	474.747	-5.99794	gain	Promoter (<=1kb)	11	45771432	45772358	927	1	ENSG00000205106.4	ENST00000378779.4	500
chr11	46808908	46809108	201	*	4.83314	78.452	-3.76774	gain	Intron (ENST00000529230.5/ENSG00000175216.14, intron 7 of 43)	11	46797844	46802318	4475	2	ENSG00000175216.14	ENST00000532321.1	-6590
chr11	47270973	47271174	202	*	8.59224	41.6916	-2.15401	gain	Promoter (<=1kb)	11	47270156	47330030	59875	1	ENSG00000110514.19	ENST00000402192.6	817
chr11	59106963	59107168	206	*	20.9436	303.497	-3.79456	gain	Promoter (<=1kb)	11	59107185	59127410	20226	1	ENSG00000189057.10	ENST00000411426.1	-17
chr11	59135929	59136140	212	*	3.22209	32.7257	-2.99782	gain	Exon (ENST00000501817.6/ENSG00000245571.6, exon 3 of 5)	11	59135925	59140115	4191	2	ENSG00000245571.6	ENST00000532845.1	3975
chr11	59566423	59566628	206	*	23.6287	139.42	-2.51134	gain	Promoter (<=1kb)	11	59561146	59566074	4929	2	ENSG00000255008.2	ENST00000533552.2	-349
chr11	59586320	59586520	201	*	9.66627	114.316	-3.43446	gain	Intron (ENST00000263847.5/ENSG00000110048.11, intron 9 of 13)	11	59595077	59595158	82	2	ENSG00000264559.1	ENST00000581818.1	8638
chr11	60841783	60842085	303	*	17.1845	96.3839	-2.42098	gain	Promoter (<=1kb)	11	60842071	60851081	9011	1	ENSG00000110104.11	ENST00000227520.9	0
chr11	60913657	60913883	227	*	12.3513	69.0378	-2.39115	gain	Promoter (<=1kb)	11	60913874	60923443	9570	1	ENSG00000110108.9	ENST00000227525.7	0
chr11	61187569	61187865	297	*	27.9248	126.42	-2.13921	gain	Distal Intergenic	11	61203307	61207864	4558	1	ENSG00000229859.9	ENST00000535551.1	-15442
chr11	61797276	61797507	232	*	9.12926	80.6935	-3.01169	gain	Promoter (1-2kb)	11	61795940	61797232	1293	1	ENSG00000168496.3	ENST00000535307.1	1336
chr11	62705685	62705885	201	*	9.12926	52.0025	-2.38753	gain	Promoter (<=1kb)	11	62692376	62706218	13843	2	ENSG00000168000.14	ENST00000448568.6	333
chr11	63593232	63593432	201	*	8.05523	38.1053	-2.11054	gain	Intron (ENST00000323646.9/ENSG00000176485.10, intron 2 of 3)	11	63590254	63608581	18328	2	ENSG00000176485.10	ENST00000540943.1	15149
chr11	63838539	63838769	231	*	11.2773	54.244	-2.16982	gain	Promoter (<=1kb)	11	63838928	63911019	72092	1	ENSG00000072518.20	ENST00000377810.7	-159
chr11	64284549	64284766	218	*	8.59224	75.3139	-2.99201	gain	Promoter (<=1kb)	11	64269830	64284639	14810	2	ENSG00000002330.13	ENST00000394532.7	0
chr11	64449642	64449844	203	*	4.83314	44.8297	-2.97394	gain	Promoter (<=1kb)	11	64449074	64451657	2584	1	ENSG00000181908.5	ENST00000316124.3	568
chr11	65095931	65096143	213	*	2.68508	36.7604	-3.35711	gain	Promoter (<=1kb)	11	65096115	65108319	12205	1	ENSG00000149823.7	ENST00000530773.5	0
chr11	65382453	65382653	201	*	3.75911	66.348	-3.82287	gain	Promoter (<=1kb)	11	65375194	65382638	7445	2	ENSG00000162241.12	ENST00000294187.10	0
chr11	66069237	66069437	201	*	13.4254	60.0718	-2.0819	gain	Promoter (<=1kb)	11	66067277	66069619	2343	2	ENSG00000255038.1	ENST00000529036.1	182
chr11	66408426	66408632	207	*	17.1845	207.562	-3.51969	gain	Promoter (<=1kb)	11	66409158	66410003	846	1	ENSG00000254510.1	ENST00000527061.1	-526
chr11	67120209	67120456	248	*	22.5546	97.2805	-2.06089	gain	Promoter (<=1kb)	11	67119976	67180453	60478	1	ENSG00000173120.14	ENST00000527157.1	233
chr11	68010829	68011029	201	*	18.7955	86.0731	-2.13705	gain	Promoter (<=1kb)	11	68010367	68028694	18328	1	ENSG00000006534.15	ENST00000617288.4	462
chr11	69088796	69089002	207	*	39.2021	182.009	-2.18657	gain	Exon (ENST00000442692.2/ENSG00000162341.16, exon 18 of 18)	11	69083176	69083258	83	1	ENSG00000265539.1	ENST00000581178.1	5620
chr11	72725354	72725556	203	*	10.2033	54.6923	-2.31355	gain	Promoter (2-3kb)	11	72685075	72722358	37284	2	ENSG00000186635.14	ENST00000334211.12	-2996
chr11	74948923	74949123	201	*	5.37015	75.7622	-3.591	gain	Promoter (<=1kb)	11	74842968	74949116	106149	2	ENSG00000166435.15	ENST00000527087.5	0
chr11	76235702	76235979	278	*	19.8696	146.145	-2.81777	gain	Distal Intergenic	11	76210956	76216025	5070	2	ENSG00000255362.1	ENST00000531538.1	-19677
chr11	77637718	77637951	234	*	4.29612	28.2427	-2.46507	gain	Promoter (<=1kb)	11	77614530	77637805	23276	2	ENSG00000074201.8	ENST00000525428.5	0
chr11	78961288	78961510	223	*	6.9812	31.3808	-2.02046	gain	Promoter (<=1kb)	11	78889866	78962219	72354	2	ENSG00000149256.15	ENST00000533013.1	709
chr11	82682257	82682457	201	*	4.29612	33.6223	-2.70869	gain	Intron (ENST00000532217.1/ENSG00000245832.6, intron 2 of 4)	11	82689559	82689768	210	1	ENSG00000227097.5	ENST00000473748.1	-7102
chr11	86069805	86070062	258	*	68.2009	426.779	-2.628	gain	Promoter (<=1kb)	11	85958839	86069882	111044	2	ENSG00000073921.17	ENST00000528398.5	0
chr11	87010123	87010340	218	*	5.37015	44.3814	-2.8327	gain	Distal Intergenic	11	87024583	87025777	1195	1	ENSG00000254748.1	ENST00000528764.1	-14243
chr11	90223653	90223875	223	*	63.3678	558.578	-3.11993	gain	Promoter (<=1kb)	11	90201160	90223364	22205	2	ENSG00000110172.11	ENST00000320585.10	-289
chr11	92886461	92886661	201	*	3.22209	38.1053	-3.21133	gain	Promoter (<=1kb)	11	92886865	92890626	3762	1	ENSG00000165323.15	ENST00000469900.1	-204
chr11	102269331	102269531	201	*	13.9624	62.3133	-2.08117	gain	Distal Intergenic	11	102295060	102295806	747	1	ENSG00000243777.1	ENST00000463969.1	-25529
chr11	102451744	102451944	201	*	10.7403	67.6929	-2.54869	gain	Promoter (<=1kb)	11	102402099	102452355	50257	2	ENSG00000152558.14	ENST00000526676.1	411
chr11	103092117	103092390	274	*	92.3666	390.467	-2.06791	gain	Promoter (<=1kb)	11	103062079	103092215	30137	2	ENSG00000137692.11	ENST00000260247.9	0
chr11	105976851	105977134	284	*	17.1845	315.601	-4.12189	gain	Promoter (1-2kb)	11	105974826	105974931	106	2	ENSG00000252081.1	ENST00000516272.1	-1920
chr11	113532800	113533021	222	*	5.37015	74.8656	-3.57405	gain	Distal Intergenic	11	113413864	113475691	61828	2	ENSG00000149295.13	ENST00000540600.5	-57109
chr11	113774046	113774320	275	*	13.9624	104.902	-2.82331	gain	Promoter (<=1kb)	11	113733187	113773811	40625	2	ENSG00000086827.8	ENST00000200135.7	-235
chr11	114439965	114440169	205	*	11.2773	62.7616	-2.37669	gain	Promoter (<=1kb)	11	114440121	114450262	10142	1	ENSG00000076043.9	ENST00000544827.5	0
chr11	116499504	116499704	201	*	17.7215	76.6588	-2.05245	gain	Promoter (<=1kb)	11	116496899	116500630	3732	2	ENSG00000236437.1	ENST00000452629.1	926
chr11	117072534	117072776	243	*	5.37015	32.7257	-2.40445	gain	Intron (ENST00000445177.5/ENSG00000160584.15, intron 1 of 24)	11	116845593	117098271	252679	2	ENSG00000160584.15	ENST00000415541.5	25495
chr11	117434682	117434906	225	*	5.37015	169.008	-4.73813	gain	Intron (ENST00000527706.5/ENSG00000177103.13, intron 25 of 30)	11	117411112	117412830	1719	1	ENSG00000110274.14	ENST00000533433.1	23570
chr11	118435491	118435691	201	*	5.90717	32.7257	-2.28768	gain	Promoter (<=1kb)	11	118433121	118435206	2086	2	ENSG00000255384.1	ENST00000532619.1	-285
chr11	118435692	118435892	201	*	3.22209	28.691	-2.814	gain	Promoter (<=1kb)	11	118433121	118435206	2086	2	ENSG00000255384.1	ENST00000532619.1	-486
chr11	119144991	119145207	217	*	3.75911	27.7944	-2.59703	gain	Distal Intergenic	11	119149012	119162653	13642	1	ENSG00000172350.9	ENST00000619701.4	-3805
chr11	119652222	119652426	205	*	4.29612	21.9666	-2.11653	gain	Intron (ENST00000532153.1/ENSG00000254561.3, intron 5 of 6)	11	119656311	119656416	106	1	ENSG00000199217.1	ENST00000362347.1	-3885
chr11	121850983	121851185	203	*	2.14806	89.6594	-4.84792	gain	Distal Intergenic	11	122004355	122004451	97	1	ENSG00000252556.1	ENST00000516747.1	-153170
chr11	123111537	123111737	201	*	0	23.3115	-4.60356	gain	Intron (ENST00000448775.3/ENSG00000166250.11, intron 1 of 6)	11	123083082	123097966	14885	2	ENSG00000166250.11	ENST00000529128.1	-13571
chr11	124402389	124402606	218	*	17.1845	78.9003	-2.13549	gain	Promoter (2-3kb)	11	124404234	124405102	869	2	ENSG00000255048.1	ENST00000534542.1	2496
chr11	124673856	124674059	204	*	11.8143	60.5201	-2.2633	gain	Promoter (<=1kb)	11	124673910	124675875	1966	1	ENSG00000064199.6	ENST00000529498.1	0
chr11	124758352	124758552	201	*	5.37015	30.4842	-2.30523	gain	Promoter (<=1kb)	11	124759129	124765936	6808	1	ENSG00000250073.2	ENST00000504932.2	-577
chr11	128831199	128831415	217	*	0	93.6941	-6.5652	gain	Distal Intergenic	11	128838744	128842534	3791	2	ENSG00000151704.15	ENST00000392664.2	11119
chr11	130448599	130448820	222	*	17.7215	151.076	-3.02203	gain	Promoter (<=1kb)	11	130448974	130476641	27668	1	ENSG00000166106.3	ENST00000299164.3	-154
chr11	130916473	130916699	227	*	3.75911	120.592	-4.67521	gain	Promoter (<=1kb)	11	130875436	130916509	41074	2	ENSG00000120451.10	ENST00000265909.8	0
chr12	3041404	3041720	317	*	3.22209	37.2087	-3.17787	gain	Promoter (<=1kb)	12	3041437	3044950	3514	1	ENSG00000250899.3	ENST00000513358.3	0
chr12	4142910	4143110	201	*	4.83314	43.4848	-2.93097	gain	Distal Intergenic	12	4110028	4118132	8105	2	ENSG00000242444.3	ENST00000393388.3	-24778
chr12	4562013	4562220	208	*	2.68508	96.8322	-4.73054	gain	Promoter (<=1kb)	12	4562204	4613874	51671	1	ENSG00000010219.13	ENST00000543431.5	0
chr12	6279234	6279559	326	*	22.5546	585.476	-4.63799	gain	Distal Intergenic	12	6270168	6270425	258	2	ENSG00000256103.2	ENST00000537967.1	-8809
chr12	6342438	6342638	201	*	29.5358	216.079	-2.82965	gain	Promoter (<=1kb)	12	6328757	6342114	13358	2	ENSG00000067182.7	ENST00000534885.5	-324
chr12	6567973	6568324	352	*	19.8696	216.079	-3.37875	gain	Promoter (<=1kb)	12	6556871	6568278	11408	2	ENSG00000111641.11	ENST00000382421.7	0
chr12	7638787	7639012	226	*	12.3513	73.5207	-2.48066	gain	Distal Intergenic	12	7649400	7665893	16494	2	ENSG00000111701.6	ENST00000229304.4	26881
chr12	7806918	7807141	224	*	23.6287	117.454	-2.26592	gain	Distal Intergenic	12	7800361	7800467	107	2	ENSG00000199912.1	ENST00000363042.1	-6451
chr12	9239137	9239337	201	*	0	386.88	-8.59947	gain	Promoter (<=1kb)	12	9239467	9239551	85	2	ENSG00000283429.1	ENST00000635744.1	214
chr12	11975661	11975876	216	*	25.2397	136.282	-2.38732	gain	Distal Intergenic	12	12049844	12099684	49841	1	ENSG00000121380.12	ENST00000589718.5	-73968
chr12	12656047	12656247	201	*	5.90717	38.1053	-2.5012	gain	Distal Intergenic	12	12648939	12649713	775	1	ENSG00000275963.1	ENST00000619780.1	7108
chr12	14803624	14803897	274	*	15.0364	112.523	-2.82356	gain	Promoter (<=1kb)	12	14803666	14904610	100945	1	ENSG00000182993.3	ENST00000533472.1	0
chr12	15221411	15221631	221	*	8.59224	107.143	-3.49493	gain	Promoter (<=1kb)	12	15107783	15221417	113635	2	ENSG00000134533.6	ENST00000256953.6	0
chr12	24985217	24985417	201	*	7.51821	105.35	-3.64212	gain	Distal Intergenic	12	24995670	24996919	1250	2	ENSG00000226397.8	ENST00000434912.3	11502
chr12	26112941	26113141	201	*	39.7391	177.974	-2.13526	gain	Distal Intergenic	12	26121991	26231014	109024	1	ENSG00000123096.11	ENST00000538142.5	-8850
chr12	26651561	26651803	243	*	15.5734	68.1412	-2.06067	gain	Intron (ENST00000381340.7/ENSG00000123104.11, intron 21 of 56)	12	26621182	26630714	9533	2	ENSG00000123104.11	ENST00000545902.1	-20847
chr12	27013684	27013884	201	*	19.3325	95.039	-2.23983	gain	Promoter (<=1kb)	12	26979902	27014211	34310	2	ENSG00000064115.10	ENST00000542667.5	327
chr12	32755131	32755422	292	*	22.5546	94.5907	-2.02086	gain	Promoter (<=1kb)	12	32747204	32755796	8593	2	ENSG00000139131.12	ENST00000548490.1	374
chr12	43957897	43958097	201	*	12.8884	85.6248	-2.6409	gain	Intron (ENST00000551577.5/ENSG00000139173.9, intron 3 of 6)	12	44008620	44010143	1524	2	ENSG00000258212.1	ENST00000546499.1	52046
chr12	45122818	45123033	216	*	12.8884	146.593	-3.40968	gain	Distal Intergenic	12	45117771	45117888	118	1	ENSG00000199556.1	ENST00000362686.1	5047
chr12	45215886	45216115	230	*	16.6475	148.386	-3.08152	gain	Promoter (<=1kb)	12	45173064	45216006	42943	2	ENSG00000134297.6	ENST00000256692.5	0
chr12	46384088	46384288	201	*	46.7203	196.354	-2.04811	gain	Promoter (<=1kb)	12	46384107	46387972	3866	1	ENSG00000257261.5	ENST00000551021.5	0
chr12	48965850	48966089	240	*	12.3513	127.316	-3.26465	gain	3' UTR	12	48970120	48970652	533	2	ENSG00000169884.13	ENST00000475740.1	4563
chr12	50088632	50088832	201	*	7.51821	180.215	-4.41101	gain	Promoter (<=1kb)	12	50088235	50100149	11915	1	ENSG00000066117.14	ENST00000548573.5	397
chr12	50765232	50765460	229	*	5.37015	32.2774	-2.38514	gain	Promoter (<=1kb)	12	50764509	50814368	49860	1	ENSG00000123268.8	ENST00000552487.1	723
chr12	50825413	50825615	203	*	10.2033	46.6229	-2.08773	gain	Distal Intergenic	12	50841498	50841785	288	2	ENSG00000243075.3	ENST00000497925.3	16170
chr12	53352598	53352833	236	*	11.2773	51.5542	-2.09781	gain	Distal Intergenic	12	53328581	53345315	16735	2	ENSG00000170374.5	ENST00000547755.1	-7283
chr12	53493027	53493389	363	*	11.2773	48.8644	-2.02201	gain	Promoter (<=1kb)	12	53486985	53493070	6086	2	ENSG00000139625.12	ENST00000547803.1	0
chr12	54217041	54217311	271	*	38.6651	214.734	-2.44331	gain	Distal Intergenic	12	54231397	54231476	80	2	ENSG00000094916.14	ENST00000577868.1	14165
chr12	54666823	54667057	235	*	9.12926	67.2446	-2.75219	gain	Distal Intergenic	12	54682973	54687434	4462	1	ENSG00000257634.1	ENST00000552524.1	-15916
chr12	55619756	55620077	322	*	13.9624	165.87	-3.47931	gain	Distal Intergenic	12	55611623	55612554	932	1	ENSG00000272937.1	ENST00000607990.1	8133
chr12	56104231	56104453	223	*	30.0728	164.525	-2.41332	gain	Promoter (<=1kb)	12	56104319	56113861	9543	1	ENSG00000170515.13	ENST00000303305.10	0
chr12	57127229	57127496	268	*	33.2949	432.159	-3.65883	gain	Promoter (<=1kb)	12	57128493	57150059	21567	1	ENSG00000123384.13	ENST00000553277.5	-997
chr12	57655362	57655562	201	*	23.6287	234.908	-3.25981	gain	Distal Intergenic	12	57674665	57675250	586	1	ENSG00000242990.2	ENST00000480739.2	-19103
chr12	62288637	62288837	201	*	5.37015	157.352	-4.63567	gain	Intron (ENST00000353364.7/ENSG00000135655.14, intron 1 of 20)	12	62258784	62279150	20367	2	ENSG00000198673.10	ENST00000550396.1	-9487
chr12	62466552	62466837	286	*	9.66627	49.761	-2.25066	gain	Promoter (<=1kb)	12	62466817	62600479	133663	1	ENSG00000061987.14	ENST00000393630.7	0
chr12	62799200	62799404	205	*	21.4806	183.802	-3.03923	gain	Intron (ENST00000228705.6/ENSG00000111110.11, intron 3 of 9)	12	62689750	62788484	98735	2	ENSG00000111110.11	ENST00000551519.1	-10716
chr12	78000178	78000380	203	*	6.9812	148.386	-4.2263	gain	Intron (ENST00000550042.2/ENSG00000067798.14, intron 8 of 8)	12	78007178	78010897	3720	1	ENSG00000067798.14	ENST00000550673.1	-6798
chr12	78733419	78733619	201	*	2.68508	41.2433	-3.51896	gain	Distal Intergenic	12	78793526	78794114	589	2	ENSG00000257564.1	ENST00000546724.1	60495
chr12	88035439	88035667	229	*	33.832	205.32	-2.5664	gain	Promoter (<=1kb)	12	88035446	88050160	14715	1	ENSG00000133641.17	ENST00000356891.3	0
chr12	88261535	88261735	201	*	1.07403	114.316	-5.79701	gain	Distal Intergenic	12	88142307	88160710	18404	1	ENSG00000139324.11	ENST00000551088.1	119228
chr12	88298785	88298985	201	*	32.7579	363.121	-3.43112	gain	Distal Intergenic	12	88430442	88430550	109	1	ENSG00000199245.1	ENST00000362375.1	-131457
chr12	100401752	100402006	255	*	3.22209	57.8303	-3.80053	gain	Promoter (<=1kb)	12	100402618	100404380	1763	1	ENSG00000179520.10	ENST00000547922.1	-612
chr12	100573550	100573773	224	*	12.8884	65.8997	-2.26812	gain	Promoter (<=1kb)	12	100573683	100624890	51208	1	ENSG00000139354.10	ENST00000266754.9	0
chr12	101323722	101323922	201	*	13.4254	112.074	-2.97059	gain	Promoter (2-3kb)	12	101326855	101329345	2491	1	ENSG00000120800.4	ENST00000551345.1	-2933
chr12	109288965	109289173	209	*	9.12926	634.789	-5.97195	gain	Promoter (1-2kb)	12	109279761	109290252	10492	2	ENSG00000139445.17	ENST00000423960.1	1079
chr12	110404384	110404584	201	*	3.75911	63.2099	-3.75403	gain	Promoter (<=1kb)	12	110375477	110403730	28254	2	ENSG00000196510.12	ENST00000450008.2	-654
chr12	116346849	116347049	201	*	2.14806	60.0718	-4.27797	gain	Distal Intergenic	12	116368764	116389471	20708	1	ENSG00000258346.1	ENST00000548506.1	-21715
chr12	117423782	117423982	201	*	0.537015	11.6557	-3.04159	gain	Intron (ENST00000549189.1/ENSG00000089250.18, intron 1 of 1)	12	117331433	117452170	120738	2	ENSG00000089250.18	ENST00000549189.1	28188
chr12	120445548	120445748	201	*	9.12926	60.9684	-2.613	gain	Promoter (<=1kb)	12	120444208	120446370	2163	2	ENSG00000170855.3	ENST00000302432.3	622
chr12	120599243	120599444	202	*	6.44418	228.632	-4.94706	gain	Distal Intergenic	12	120594015	120594548	534	2	ENSG00000242137.1	ENST00000495697.1	-4695
chr12	120955281	120955492	212	*	34.369	145.697	-2.05228	gain	Intron (ENST00000619441.1/ENSG00000241388.4, intron 1 of 1)	12	120969838	120972292	2455	2	ENSG00000241388.4	ENST00000539163.1	16800
chr12	121077818	121078018	201	*	18.7955	149.731	-2.92873	gain	Promoter (1-2kb)	12	121079842	121080124	283	1	ENSG00000256963.1	ENST00000538389.1	-1824
chr12	123582264	123582464	201	*	34.906	180.215	-2.33541	gain	Promoter (2-3kb)	12	123584531	123598577	14047	1	ENSG00000086598.10	ENST00000262225.7	-2067
chr12	131104782	131105055	274	*	67.1269	286.014	-2.07482	gain	Exon (ENST00000261654.9/ENSG00000111452.12, exon 16 of 25)	12	131091912	131108836	16925	1	ENSG00000111452.12	ENST00000536988.1	12870
chr12	132022054	132022254	201	*	6.9812	147.041	-4.21325	gain	Intron (ENST00000389561.6/ENSG00000183495.13, intron 23 of 52)	12	132028946	132051016	22071	1	ENSG00000183495.13	ENST00000611841.1	-6692
chr13	19781850	19782050	201	*	18.7955	104.902	-2.41948	gain	Promoter (<=1kb)	13	19674756	19782917	108162	2	ENSG00000121390.18	ENST00000471658.5	867
chr13	19818369	19818597	229	*	16.1105	78.0037	-2.20704	gain	Promoter (<=1kb)	13	19818121	19818619	499	2	ENSG00000233469.1	ENST00000435385.1	22
chr13	19960262	19960477	216	*	18.7955	110.281	-2.49096	gain	Promoter (<=1kb)	13	19959859	20003092	43234	1	ENSG00000121741.16	ENST00000620447.1	403
chr13	20119271	20119478	208	*	8.05523	259.116	-4.84426	gain	Distal Intergenic	13	20102701	20103230	530	1	ENSG00000236076.1	ENST00000455848.1	16570
chr13	21140040	21140250	211	*	44.0352	208.458	-2.21754	gain	Promoter (<=1kb)	13	21139886	21139957	72	2	ENSG00000252128.1	ENST00000516319.1	-83
chr13	23889236	23889446	211	*	4.29612	49.761	-3.26071	gain	Promoter (<=1kb)	13	23730189	23889419	159231	2	ENSG00000027001.9	ENST00000382172.3	0
chr13	24020469	24020669	201	*	0.537015	61.4167	-5.34373	gain	Intron (ENST00000382141.4/ENSG00000273167.1, intron 3 of 15)	13	23979810	24035027	55218	1	ENSG00000228741.2	ENST00000439928.2	40659
chr13	24605846	24606046	201	*	0.537015	81.5901	-5.74777	gain	Distal Intergenic	13	24587224	24597676	10453	1	ENSG00000205822.10	ENST00000450973.1	18622
chr13	24997424	24997624	201	*	7.51821	38.5536	-2.21519	gain	Distal Intergenic	13	24988577	24988925	349	2	ENSG00000232858.1	ENST00000428810.1	-8499
chr13	27533434	27533649	216	*	4.83314	48.4161	-3.08264	gain	Distal Intergenic	13	27488138	27488232	95	1	ENSG00000252499.1	ENST00000516690.1	45296
chr13	27665403	27665605	203	*	2.14806	77.5554	-4.64118	gain	Promoter (<=1kb)	13	27665113	27665753	641	1	ENSG00000186184.16	ENST00000636117.1	290
chr13	27830084	27830299	216	*	11.2773	87.8663	-2.85564	gain	Promoter (1-2kb)	13	27828763	27828869	107	1	ENSG00000207330.1	ENST00000384600.1	1321
chr13	29923911	29924111	201	*	3.75911	57.8303	-3.6278	gain	Promoter (2-3kb)	13	29918647	29926651	8005	2	ENSG00000224405.1	ENST00000450264.1	2540
chr13	33941186	33941386	201	*	2.14806	567.096	-7.49553	gain	Intron (ENST00000434425.5/ENSG00000133119.12, intron 8 of 8)	13	33846190	33850825	4636	1	ENSG00000276672.1	ENST00000621575.1	94996
chr13	35136399	35136608	210	*	4.29612	147.041	-4.80492	gain	Intron (ENST00000400445.7/ENSG00000172915.18, intron 17 of 57)	13	35185294	35186679	1386	1	ENSG00000232795.1	ENST00000439854.1	-48686
chr13	36736101	36736400	300	*	3.75911	307.98	-6.02068	gain	Distal Intergenic	13	36740041	36740863	823	1	ENSG00000235306.2	ENST00000432112.2	-3641
chr13	40012312	40012512	201	*	6.9812	406.157	-5.67284	gain	Distal Intergenic	13	39857135	39857227	93	2	ENSG00000212553.1	ENST00000391251.1	-155085
chr13	45121367	45121570	204	*	10.7403	115.212	-3.30722	gain	Promoter (<=1kb)	13	45120515	45284909	164395	1	ENSG00000188342.11	ENST00000340473.7	852
chr13	46553861	46554173	313	*	24.1657	158.249	-2.66175	gain	Promoter (<=1kb)	13	46553260	46742733	189474	1	ENSG00000136141.14	ENST00000389797.7	601
chr13	48303039	48303310	272	*	10.2033	685.446	-5.93715	gain	Promoter (<=1kb)	13	48302447	48303659	1213	2	ENSG00000231473.2	ENST00000436963.1	349
chr13	49793063	49793307	245	*	36.517	184.698	-2.30734	gain	Promoter (<=1kb)	13	49699307	49792921	93615	2	ENSG00000102753.9	ENST00000261667.7	-142
chr13	49848110	49848311	202	*	11.2773	50.6576	-2.07298	gain	Distal Intergenic	13	49889634	49889728	95	2	ENSG00000222148.1	ENST00000410216.1	41417
chr13	50055175	50055398	224	*	1.07403	37.657	-4.22022	gain	Intron (ENST00000621282.4/ENSG00000231607.9, intron 5 of 13)	13	50049591	50049663	73	1	ENSG00000274878.1	ENST00000620005.1	5584
chr13	50493865	50494065	201	*	9.12926	60.9684	-2.613	gain	Promoter (1-2kb)	13	50492644	50512893	20250	1	ENSG00000176124.11	ENST00000484606.1	1221
chr13	50845084	50845284	201	*	22.5546	268.978	-3.51876	gain	Promoter (1-2kb)	13	50711901	50843939	132039	2	ENSG00000186047.9	ENST00000400393.3	-1145
chr13	51070173	51070373	201	*	1.07403	44.3814	-4.45159	gain	Intron (ENST00000533288.5/ENSG00000123201.14, intron 1 of 3)	13	51015416	51066207	50792	2	ENSG00000123201.14	ENST00000389600.6	-3966
chr13	52965597	52965802	206	*	5.90717	174.836	-4.66999	gain	Distal Intergenic	13	53028759	53052057	23299	1	ENSG00000102837.6	ENST00000219022.2	-62957
chr13	59078811	59079011	201	*	0.537015	64.5548	-5.4145	gain	Distal Intergenic	13	59071462	59071803	342	2	ENSG00000232647.1	ENST00000449146.1	-7008
chr13	74132714	74132914	201	*	4.29612	145.248	-4.78734	gain	Distal Intergenic	13	74231457	74259976	28520	1	ENSG00000235532.1	ENST00000419499.1	-98543
chr13	97028759	97029053	295	*	15.0364	277.944	-4.12055	gain	Distal Intergenic	13	96987553	96994730	7178	2	ENSG00000165621.8	ENST00000541518.5	-34029
chr13	99656265	99656514	250	*	12.8884	72.6241	-2.4063	gain	Intron (ENST00000376355.7/ENSG00000125246.15, intron 1 of 7)	13	99643059	99643149	91	1	ENSG00000263615.1	ENST00000583390.1	13206
chr13	104417854	104418054	201	*	3.22209	238.046	-5.82319	gain	Distal Intergenic	13	104814327	104815069	743	1	ENSG00000225823.1	ENST00000455851.1	-396273
chr13	112640911	112641235	325	*	15.5734	87.418	-2.41547	gain	Distal Intergenic	13	112647044	112684497	37454	1	ENSG00000197595.4	ENST00000623100.2	-5809
chr14	20690712	20690912	201	*	17.7215	133.593	-2.84583	gain	Promoter (1-2kb)	14	20688782	20700602	11821	1	ENSG00000258818.3	ENST00000555597.1	1930
chr14	21455965	21456174	210	*	15.5734	67.6929	-2.05129	gain	Promoter (<=1kb)	14	21385486	21456080	70595	2	ENSG00000100888.12	ENST00000557364.5	0
chr14	22822913	22823137	225	*	8.05523	39.4502	-2.15932	gain	Promoter (<=1kb)	14	22813049	22822963	9915	2	ENSG00000155465.18	ENST00000557629.5	0
chr14	23469469	23469792	324	*	18.2585	79.3486	-2.06078	gain	Promoter (<=1kb)	14	23469688	23478193	8506	1	ENSG00000129460.15	ENST00000408901.7	0
chr14	24332212	24332460	249	*	19.3325	108.04	-2.42299	gain	Promoter (<=1kb)	14	24318364	24332484	14121	2	ENSG00000129467.13	ENST00000554577.5	24
chr14	31561698	31561898	201	*	2.68508	285.117	-6.27877	gain	Promoter (<=1kb)	14	31561624	31787822	226199	1	ENSG00000151413.16	ENST00000551314.1	74
chr14	35822133	35822339	207	*	9.66627	215.183	-4.34112	gain	Promoter (2-3kb)	14	35819837	35820220	384	1	ENSG00000258300.2	ENST00000551207.2	2296
chr14	46551784	46551984	201	*	4.29612	188.285	-5.15948	gain	Distal Intergenic	14	46471361	46501611	30251	1	ENSG00000258700.5	ENST00000556869.1	80423
chr14	53355540	53355742	203	*	5.90717	39.4502	-2.54998	gain	Intron (ENST00000456100.5/ENSG00000237356.5, intron 2 of 3)	14	53369381	53526242	156862	1	ENSG00000237356.5	ENST00000425648.1	-13639
chr14	54189903	54190136	234	*	20.4066	235.356	-3.46484	gain	Distal Intergenic	14	53991101	53991995	895	2	ENSG00000224004.2	ENST00000441945.2	-197908
chr14	55245776	55245976	201	*	13.9624	59.1752	-2.00783	gain	Distal Intergenic	14	55240622	55241080	459	2	ENSG00000271180.1	ENST00000605294.1	-4696
chr14	58640002	58640204	203	*	11.2773	93.2458	-2.94043	gain	Promoter (1-2kb)	14	58638837	58647263	8427	1	ENSG00000165617.14	ENST00000541264.2	1165
chr14	58976307	58976507	201	*	5.90717	85.1765	-3.64113	gain	Intron (ENST00000555378.5/ENSG00000258583.5, intron 4 of 4)	14	58894166	59017328	123163	1	ENSG00000258583.5	ENST00000556026.1	82141
chr14	60343925	60344143	219	*	6.44418	54.244	-2.89163	gain	Distal Intergenic	14	60323236	60323907	672	1	ENSG00000258556.1	ENST00000554773.1	20689
chr14	61762114	61762329	216	*	6.44418	51.1059	-2.80726	gain	Promoter (<=1kb)	14	61762357	61796428	34072	1	ENSG00000023608.4	ENST00000216294.4	-28
chr14	67618751	67618951	201	*	5.90717	85.6248	-3.64861	gain	Promoter (<=1kb)	14	67619798	67651720	31923	1	ENSG00000081181.7	ENST00000261783.3	-847
chr14	67674073	67674301	229	*	8.05523	110.281	-3.61931	gain	Promoter (<=1kb)	14	67651264	67674610	23347	2	ENSG00000100568.10	ENST00000216456.6	309
chr14	67694785	67695040	256	*	11.2773	64.1065	-2.40681	gain	Promoter (<=1kb)	14	67684510	67695717	11208	2	ENSG00000072042.12	ENST00000553816.5	677
chr14	67874965	67875273	309	*	9.12926	1317.99	-7.02477	gain	Intron (ENST00000479335.5/ENSG00000182185.18, intron 6 of 11)	14	67865032	68683118	818087	1	ENSG00000182185.18	ENST00000553595.5	9933
chr14	70622157	70622379	223	*	11.2773	113.867	-3.2259	gain	Intron (ENST00000553982.1/ENSG00000259115.1, intron 2 of 4)	14	70610086	70610379	294	1	ENSG00000240837.3	ENST00000473332.3	12071
chr14	73633570	73633770	201	*	5.90717	85.6248	-3.64861	gain	Promoter (<=1kb)	14	73616700	73633778	17079	2	ENSG00000258603.3	ENST00000555011.2	8
chr14	73644945	73645147	203	*	11.2773	82.0384	-2.75778	gain	Promoter (<=1kb)	14	73644991	73689515	44525	1	ENSG00000119661.14	ENST00000555631.6	0
chr14	73741617	73741843	227	*	12.8884	94.1424	-2.77621	gain	Promoter (1-2kb)	14	73718843	73740255	21413	2	ENSG00000156030.13	ENST00000423556.6	-1362
chr14	77377329	77377543	215	*	10.7403	52.0025	-2.17459	gain	Promoter (<=1kb)	14	77377133	77391497	14365	1	ENSG00000100583.4	ENST00000216471.4	196
chr14	77459148	77459348	201	*	39.2021	233.563	-2.54463	gain	Promoter (<=1kb)	14	77459669	77464690	5022	1	ENSG00000100591.7	ENST00000556866.5	-321
chr14	92794160	92794363	204	*	26.3137	144.352	-2.41185	gain	Promoter (<=1kb)	14	92794231	92839963	45733	1	ENSG00000066455.12	ENST00000163416.6	0
chr14	94689478	94689833	356	*	6.9812	100.419	-3.66757	gain	Distal Intergenic	14	94674877	94675829	953	2	ENSG00000259140.2	ENST00000556151.2	-13649
chr14	95461095	95461298	204	*	57.4606	381.949	-2.71162	gain	Intron (ENST00000557275.5/ENSG00000176438.12, intron 3 of 16)	14	95417604	95456189	38586	2	ENSG00000176438.12	ENST00000554873.5	-4906
chr14	100215389	100215589	201	*	26.8508	345.189	-3.63577	gain	Intron (ENST00000554537.1/ENSG00000258982.1, intron 1 of 1)	14	100238298	100239346	1049	1	ENSG00000100811.11	ENST00000554371.1	-22709
chr14	102063185	102063460	276	*	38.1281	268.978	-2.78657	gain	Promoter (2-3kb)	14	102036669	102066228	29560	2	ENSG00000258959.1	ENST00000553701.1	2768
chr14	102087655	102087878	224	*	8.05523	284.22	-4.97718	gain	Promoter (<=1kb)	14	102080738	102087191	6454	2	ENSG00000080824.18	ENST00000216281.12	-464
chr14	103254644	103254849	206	*	7.51821	754.484	-6.47071	gain	Distal Intergenic	14	103241492	103241972	481	1	ENSG00000242837.1	ENST00000488305.1	13152
chr14	103901089	103901366	278	*	4.29612	59.1752	-3.50616	gain	Distal Intergenic	14	103912516	103914142	1627	2	ENSG00000156411.9	ENST00000554287.1	12776
chr14	104342216	104342579	364	*	25.2397	116.109	-2.15803	gain	Distal Intergenic	14	104376530	104378951	2422	2	ENSG00000258598.1	ENST00000557687.1	36372
chr14	105166735	105166935	201	*	30.0728	272.116	-3.13579	gain	Promoter (1-2kb)	14	105140981	105168824	27844	2	ENSG00000184916.8	ENST00000331782.7	1889
chr14	105465500	105465703	204	*	2.68508	78.0037	-4.42215	gain	Promoter (<=1kb)	14	105465334	105470542	5209	1	ENSG00000182979.17	ENST00000552286.5	166
chr15	35078537	35078811	275	*	6.44418	195.009	-4.71867	gain	Promoter (2-3kb)	15	35081144	35081513	370	1	ENSG00000259665.1	ENST00000558497.1	-2333
chr15	40217210	40217410	201	*	2.68508	64.5548	-4.15294	gain	Promoter (<=1kb)	15	40217417	40220644	3228	1	ENSG00000156970.12	ENST00000558151.1	-7
chr15	40593789	40593997	209	*	18.7955	80.2452	-2.03711	gain	Promoter (<=1kb)	15	40594020	40664342	70323	1	ENSG00000137812.19	ENST00000346991.9	-23
chr15	40755312	40755514	203	*	23.0916	127.765	-2.41813	gain	Promoter (<=1kb)	15	40744094	40755336	11243	2	ENSG00000137824.15	ENST00000560905.1	0
chr15	42919711	42919911	201	*	4.83314	46.1746	-3.01567	gain	Promoter (<=1kb)	15	42855119	42919788	64670	2	ENSG00000128881.16	ENST00000567485.1	0
chr15	43824606	43824806	201	*	15.5734	181.112	-3.45788	gain	Promoter (<=1kb)	15	43804492	43824802	20311	2	ENSG00000140259.6	ENST00000267812.3	0
chr15	44662976	44663192	217	*	3.75911	101.315	-4.42619	gain	Promoter (<=1kb)	15	44563121	44663647	100527	2	ENSG00000104133.14	ENST00000427534.6	455
chr15	45430393	45430604	212	*	29.5358	124.178	-2.03541	gain	Promoter (<=1kb)	15	45430529	45433342	2814	1	ENSG00000166920.11	ENST00000396650.6	0
chr15	48179065	48179265	201	*	3.22209	1313.06	-8.28186	gain	Promoter (<=1kb)	15	48134631	48178517	43887	2	ENSG00000104177.17	ENST00000324324.11	-548
chr15	48358254	48358454	201	*	9.12926	43.0365	-2.12017	gain	Distal Intergenic	15	48341136	48342062	927	1	ENSG00000128951.13	ENST00000559852.1	17118
chr15	48963846	48964060	215	*	34.906	143.903	-2.0128	gain	Promoter (<=1kb)	15	48823735	48963444	139710	2	ENSG00000185634.11	ENST00000332408.8	-402
chr15	49155653	49155853	201	*	18.2585	77.1071	-2.01996	gain	Promoter (<=1kb)	15	49155656	49282067	126412	1	ENSG00000156958.14	ENST00000559883.5	0
chr15	50354988	50355256	269	*	11.8143	101.763	-3.0035	gain	Promoter (<=1kb)	15	50277263	50355153	77891	2	ENSG00000104064.16	ENST00000220429.12	0
chr15	52020986	52021186	201	*	66.0529	376.121	-2.49166	gain	Promoter (<=1kb)	15	52021464	52046311	24848	1	ENSG00000069956.11	ENST00000558891.1	-278
chr15	55641742	55641942	201	*	3.22209	72.6241	-4.12415	gain	Intron (ENST00000389286.8/ENSG00000166450.12, intron 11 of 19)	15	55655076	55675669	20594	2	ENSG00000166450.12	ENST00000561465.1	33727
chr15	56207765	56207965	201	*	4.29612	57.8303	-3.47355	gain	Intron (ENST00000559447.6/ENSG00000181827.14, intron 1 of 8)	15	56192353	56193262	910	2	ENSG00000261072.2	ENST00000565846.2	-14503
chr15	59373146	59373361	216	*	18.7955	92.7975	-2.24438	gain	Promoter (<=1kb)	15	59372995	59492375	119381	1	ENSG00000157470.11	ENST00000560394.5	151
chr15	62066831	62067083	253	*	116.532	606.546	-2.36994	gain	Promoter (<=1kb)	15	62066977	62070917	3941	1	ENSG00000198535.5	ENST00000355522.5	0
chr15	62638025	62638225	201	*	11.2773	124.178	-3.34992	gain	Exon (ENST00000558940.1/ENSG00000259458.1, exon 3 of 3)	15	62637636	62645181	7546	2	ENSG00000259458.1	ENST00000560347.1	6956
chr15	62782059	62782259	201	*	9.66627	52.4508	-2.32515	gain	Intron (ENST00000561311.5/ENSG00000171914.15, intron 43 of 57)	15	62763226	62766359	3134	1	ENSG00000171914.15	ENST00000467297.1	18833
chr15	64387578	64387784	207	*	18.2585	111.178	-2.54222	gain	Promoter (<=1kb)	15	64387748	64397760	10013	1	ENSG00000103671.9	ENST00000559833.5	0
chr15	65077938	65078142	205	*	4.83314	275.703	-5.56792	gain	Promoter (1-2kb)	15	65076816	65078192	1377	1	ENSG00000234438.3	ENST00000432196.3	1122
chr15	66803329	66803531	203	*	13.4254	56.9337	-2.00579	gain	Distal Intergenic	15	66808404	66810560	2157	1	ENSG00000270490.1	ENST00000604293.1	-4873
chr15	67163305	67163505	201	*	13.9624	59.6235	-2.01854	gain	Promoter (2-3kb)	15	67166019	67190762	24744	1	ENSG00000166949.15	ENST00000537194.6	-2514
chr15	68554144	68554349	206	*	0.537015	49.3127	-5.03272	gain	Distal Intergenic	15	68578969	68727803	148835	1	ENSG00000103647.12	ENST00000566799.5	-24620
chr15	70505644	70505900	257	*	11.2773	52.4508	-2.12222	gain	Promoter (<=1kb)	15	70503907	70505928	2022	2	ENSG00000259473.1	ENST00000559752.1	28
chr15	70825260	70825460	201	*	12.3513	62.7616	-2.2557	gain	Distal Intergenic	15	70796657	70802688	6032	2	ENSG00000235420.7	ENST00000496414.1	-22572
chr15	72184225	72184452	228	*	2.14806	84.7282	-4.76723	gain	Intron (ENST00000309731.11/ENSG00000175318.11, intron 1 of 11)	15	72173565	72176562	2998	2	ENSG00000175318.11	ENST00000569450.1	-7663
chr15	72232228	72232428	201	*	24.7027	118.35	-2.21521	gain	Promoter (<=1kb)	15	72199032	72231822	32791	2	ENSG00000067225.17	ENST00000568883.5	-406
chr15	72855807	72856007	201	*	6.9812	30.9325	-2.00035	gain	Distal Intergenic	15	72899399	72900260	862	2	ENSG00000259259.1	ENST00000560329.1	44253
chr15	73972968	73973169	202	*	3.22209	30.4842	-2.8986	gain	Distal Intergenic	15	73983220	73986500	3281	2	ENSG00000067221.13	ENST00000561480.1	13331
chr15	74842570	74842804	235	*	30.0728	141.662	-2.19887	gain	Promoter (<=1kb)	15	74836893	74842676	5784	2	ENSG00000140474.12	ENST00000568273.5	0
chr15	74890473	74890688	216	*	0	62.7616	-5.99462	gain	Promoter (<=1kb)	15	74890550	74897957	7408	1	ENSG00000178802.17	ENST00000567177.1	0
chr15	75713602	75713851	250	*	16.1105	211.148	-3.63212	gain	Promoter (<=1kb)	15	75674322	75712848	38527	2	ENSG00000173546.7	ENST00000308508.5	-754
chr15	76190848	76191143	296	*	7.51821	36.7604	-2.14825	gain	Promoter (<=1kb)	15	76191469	76204962	13494	1	ENSG00000169758.12	ENST00000558249.1	-326
chr15	77420618	77420818	201	*	24.1657	116.557	-2.22383	gain	Promoter (<=1kb)	15	77420651	77485607	64957	1	ENSG00000140382.14	ENST00000336216.8	0
chr15	77566275	77566475	201	*	3.22209	44.8297	-3.44025	gain	Promoter (2-3kb)	15	77568970	77573037	4068	1	ENSG00000259420.5	ENST00000560590.5	-2495
chr15	77870481	77870798	318	*	9.12926	43.4848	-2.13479	gain	Distal Intergenic	15	77894684	77904674	9991	1	ENSG00000260139.6	ENST00000567704.5	-23886
chr15	81097942	81098261	320	*	11.2773	62.3133	-2.36651	gain	Promoter (1-2kb)	15	81099408	81136748	37341	1	ENSG00000156206.13	ENST00000561216.1	-1147
chr15	81275182	81275385	204	*	6.44418	31.8291	-2.14079	gain	Intron (ENST00000560241.5/ENSG00000172349.17, intron 6 of 12)	15	81278878	81306548	27671	1	ENSG00000172349.17	ENST00000560115.5	-3493
chr15	89034284	89034511	228	*	19.8696	128.213	-2.63028	gain	Distal Intergenic	15	89037977	89038286	310	2	ENSG00000260275.1	ENST00000564874.1	3775
chr15	89358966	89359180	215	*	25.7767	108.04	-2.0258	gain	Promoter (<=1kb)	15	89358841	89360377	1537	1	ENSG00000279708.1	ENST00000624115.1	125
chr15	89464838	89465038	201	*	0.537015	315.153	-7.68435	gain	Distal Intergenic	15	89471445	89479430	7986	2	ENSG00000140519.12	ENST00000558360.1	14392
chr15	90286802	90287002	201	*	4.29612	30.4842	-2.57162	gain	Promoter (1-2kb)	15	90284376	90285580	1205	2	ENSG00000271396.1	ENST00000605689.1	-1222
chr15	90389047	90389288	242	*	20.4066	190.078	-3.15804	gain	Promoter (<=1kb)	15	90388355	90391932	3578	1	ENSG00000140575.12	ENST00000559809.2	692
chr15	90571241	90571442	202	*	3.22209	49.761	-3.58769	gain	Intron (ENST00000420329.6/ENSG00000140577.15, intron 2 of 14)	15	90593712	90618206	24495	1	ENSG00000140577.15	ENST00000561119.5	-22270
chr15	101296201	101296401	201	*	2.68508	695.757	-7.56282	gain	Promoter (<=1kb)	15	101295419	101305737	10319	1	ENSG00000259172.1	ENST00000558838.1	782
chr16	65715	65920	206	*	12.3513	68.5895	-2.38188	gain	Promoter (<=1kb)	16	63743	65039	1297	2	ENSG00000007384.15	ENST00000419764.1	-676
chr16	1363538	1363744	207	*	28.9988	225.942	-2.91934	gain	Promoter (2-3kb)	16	1358900	1361405	2506	2	ENSG00000260425.1	ENST00000569831.1	-2133
chr16	1408193	1408582	390	*	25.2397	115.212	-2.14694	gain	Promoter (<=1kb)	16	1408834	1412248	3415	1	ENSG00000260132.1	ENST00000568554.1	-252
chr16	2927011	2927254	244	*	51.5535	237.598	-2.18272	gain	Intron (ENST00000253928.13/ENSG00000059122.16, intron 2 of 9)	16	2930797	2940163	9367	1	ENSG00000059122.16	ENST00000573564.5	-3543
chr16	3983087	3983327	241	*	18.7955	86.0731	-2.13705	gain	Promoter (<=1kb)	16	3981773	3984150	2378	2	ENSG00000162104.9	ENST00000574721.1	823
chr16	4548869	4549070	202	*	15.0364	98.1771	-2.62865	gain	Distal Intergenic	16	4556490	4600714	44225	1	ENSG00000205832.7	ENST00000444310.4	-7420
chr16	4615620	4616079	460	*	52.0905	357.741	-2.75642	gain	Promoter (<=1kb)	16	4616493	4657363	40871	1	ENSG00000102858.12	ENST00000591895.5	-414
chr16	8567675	8567996	322	*	7.51821	39.8985	-2.26342	gain	Intron (ENST00000623677.1/ENSG00000232258.6, intron 2 of 2)	16	8569706	8572302	2597	2	ENSG00000232258.6	ENST00000444171.1	4306
chr16	10918871	10919071	201	*	7.51821	34.0706	-2.04164	gain	Intron (ENST00000618207.4/ENSG00000179583.18, intron 14 of 17)	16	10915646	10917010	1365	1	ENSG00000179583.18	ENST00000572665.1	3225
chr16	11977716	11977916	201	*	15.0364	91.4526	-2.52736	gain	Promoter (<=1kb)	16	11976851	11977850	1000	2	ENSG00000260488.1	ENST00000570197.1	0
chr16	12067897	12068101	205	*	8.05523	36.7604	-2.06005	gain	Intron (ENST00000566228.5/ENSG00000048471.13, intron 9 of 20)	16	12081237	12081902	666	1	ENSG00000241641.1	ENST00000466136.1	-13136
chr16	17101673	17101873	201	*	3.22209	20.1734	-2.32622	gain	3' UTR	16	17096202	17096421	220	2	ENSG00000260405.1	ENST00000566172.1	-5252
chr16	18998928	18999128	201	*	0	21.9666	-4.52146	gain	Intron (ENST00000569532.5/ENSG00000170537.12, intron 1 of 14)	16	19012157	19012263	107	1	ENSG00000207167.1	ENST00000384438.1	-13029
chr16	23596879	23597079	201	*	18.2585	105.798	-2.47132	gain	Promoter (<=1kb)	16	23581002	23596356	15355	2	ENSG00000004779.9	ENST00000007516.7	-523
chr16	24253165	24253366	202	*	3.22209	30.4842	-2.8986	gain	Promoter (2-3kb)	16	24255553	24362801	107249	1	ENSG00000006116.3	ENST00000005284.3	-2187
chr16	24730520	24730720	201	*	5.90717	73.5207	-3.43148	gain	Promoter (<=1kb)	16	24729713	24826227	96515	1	ENSG00000090905.18	ENST00000395799.7	807
chr16	28212611	28212860	250	*	5.90717	97.7288	-3.83731	gain	Promoter (<=1kb)	16	28180941	28211920	30980	2	ENSG00000169180.11	ENST00000566073.1	-691
chr16	28822463	28822746	284	*	45.6463	245.667	-2.40273	gain	Promoter (<=1kb)	16	28823035	28837237	14203	1	ENSG00000168488.18	ENST00000563314.5	-289
chr16	30052974	30053296	323	*	20.9436	92.3492	-2.08884	gain	Promoter (<=1kb)	16	30053090	30070414	17325	1	ENSG00000149925.17	ENST00000338110.9	0
chr16	30895919	30896119	201	*	18.7955	183.354	-3.21923	gain	Promoter (<=1kb)	16	30896607	30903560	6954	1	ENSG00000150281.6	ENST00000279804.2	-488
chr16	48384107	48384307	201	*	6.44418	92.7975	-3.65536	gain	Promoter (1-2kb)	16	48360531	48385450	24920	2	ENSG00000196470.11	ENST00000394725.2	1143
chr16	49407921	49408144	224	*	4.29612	49.3127	-3.24791	gain	Distal Intergenic	16	49373823	49399431	25609	1	ENSG00000166152.3	ENST00000299191.3	34098
chr16	49588755	49588955	201	*	0	47.5195	-5.60049	gain	Intron (ENST00000561648.5/ENSG00000102935.11, intron 6 of 8)	16	49490951	49640852	149902	2	ENSG00000102935.11	ENST00000567169.5	51897
chr16	49857696	49857965	270	*	24.1657	140.317	-2.48941	gain	Promoter (<=1kb)	16	49491275	49857919	366645	2	ENSG00000102935.11	ENST00000562520.1	0
chr16	50503981	50504181	201	*	1.61105	165.87	-5.99795	gain	Intron (ENST00000637635.1/ENSG00000260573.2, intron 4 of 4)	16	50548330	50649249	100920	1	ENSG00000140807.6	ENST00000268459.5	-44149
chr16	52813359	52813559	201	*	0.537015	35.4155	-4.56635	gain	Distal Intergenic	16	52934813	52935635	823	1	ENSG00000260326.1	ENST00000562636.1	-121254
chr16	54193646	54193960	315	*	11.2773	106.246	-3.12686	gain	Distal Intergenic	16	54149690	54158512	8823	1	ENSG00000140718.19	ENST00000637049.1	43956
chr16	55990392	55990592	201	*	5.37015	69.4861	-3.46794	gain	Distal Intergenic	16	55846154	55956031	109878	2	ENSG00000159398.15	ENST00000521992.5	-34361
chr16	57245177	57245377	201	*	9.12926	90.556	-3.17613	gain	Promoter (<=1kb)	16	57245259	57246141	883	1	ENSG00000102931.7	ENST00000565794.1	0
chr16	57649168	57649369	202	*	6.44418	43.9331	-2.59359	gain	Promoter (1-2kb)	16	57647445	57651594	4150	1	ENSG00000205336.11	ENST00000566187.1	1723
chr16	58487813	58488057	245	*	11.2773	50.6576	-2.07298	gain	3' UTR	16	58495456	58507197	11742	1	ENSG00000103034.14	ENST00000561720.5	-7399
chr16	60488751	60488987	237	*	4.83314	56.4854	-3.30085	gain	Intron (ENST00000567862.1/ENSG00000261310.1, intron 2 of 2)	16	60486819	60523250	36432	2	ENSG00000261310.1	ENST00000567862.1	34263
chr16	65118097	65118297	201	*	1.61105	17.9319	-2.85812	gain	Intron (ENST00000394156.7/ENSG00000140937.13, intron 1 of 13)	16	64947547	65121930	174384	2	ENSG00000140937.13	ENST00000566827.5	3633
chr16	67514395	67514595	201	*	1.61105	14.7938	-2.59666	gain	Distal Intergenic	16	67518418	67538471	20054	1	ENSG00000039523.18	ENST00000562116.1	-3823
chr16	67833934	67834137	204	*	10.7403	65.4514	-2.50083	gain	Promoter (<=1kb)	16	67829949	67833946	3998	2	ENSG00000102901.12	ENST00000564128.1	0
chr16	67841774	67841989	216	*	12.8884	69.9344	-2.35261	gain	Promoter (<=1kb)	16	67835248	67841950	6703	2	ENSG00000102901.12	ENST00000565436.1	0
chr16	68760924	68761159	236	*	17.1845	137.179	-2.92576	gain	Promoter (2-3kb)	16	68763294	68833538	70245	1	ENSG00000039068.18	ENST00000562836.5	-2135
chr16	68844258	68844464	207	*	11.2773	90.1077	-2.89158	gain	Promoter (<=1kb)	16	68843614	68846893	3280	1	ENSG00000103047.7	ENST00000565037.1	644
chr16	69105469	69105720	252	*	45.6463	201.285	-2.11656	gain	Promoter (<=1kb)	16	69105564	69115550	9987	1	ENSG00000103044.10	ENST00000569188.5	0
chr16	69755018	69755254	237	*	17.1845	208.906	-3.52897	gain	Promoter (<=1kb)	16	69741867	69754940	13074	2	ENSG00000141101.12	ENST00000268802.9	-78
chr16	71475063	71475336	274	*	41.8872	372.535	-3.12263	gain	3' UTR	16	71477886	71478999	1114	2	ENSG00000157429.15	ENST00000561469.1	3663
chr16	81181239	81181536	298	*	24.7027	166.318	-2.7026	gain	Promoter (<=1kb)	16	81100889	81181324	80436	2	ENSG00000166473.17	ENST00000533478.5	0
chr16	81366409	81366672	264	*	1.61105	167.215	-6.00953	gain	Promoter (<=1kb)	16	81365419	81372024	6606	1	ENSG00000261609.4	ENST00000567335.1	990
chr16	84738496	84738697	202	*	11.8143	155.559	-3.61088	gain	Intron (ENST00000219473.11/ENSG00000103194.15, intron 2 of 13)	16	84733209	84744911	11703	1	ENSG00000103194.15	ENST00000563023.1	5287
chr16	85028506	85028915	410	*	39.7391	186.94	-2.20579	gain	Promoter (<=1kb)	16	85027751	85094220	66470	1	ENSG00000135709.12	ENST00000538274.5	755
chr16	86946454	86946654	201	*	4.29612	57.382	-3.46252	gain	Distal Intergenic	16	86906175	86906472	298	2	ENSG00000260795.1	ENST00000566109.1	-39982
chr16	86951973	86952173	201	*	5.37015	78.9003	-3.6488	gain	Distal Intergenic	16	86906175	86906472	298	2	ENSG00000260795.1	ENST00000566109.1	-45501
chr16	87278544	87278931	388	*	82.1633	474.298	-2.51481	gain	Intron (ENST00000562840.1/ENSG00000260456.6, intron 1 of 4)	16	87268185	87268337	153	1	ENSG00000243705.1	ENST00000465012.1	10359
chr16	87653393	87653621	229	*	18.7955	147.49	-2.90712	gain	Promoter (<=1kb)	16	87653562	87698142	44581	1	ENSG00000154118.12	ENST00000563609.1	0
chr16	88002442	88002642	201	*	17.1845	574.269	-4.98346	gain	Intron (ENST00000439677.5/ENSG00000172530.20, intron 4 of 5)	16	88017190	88033219	16030	1	ENSG00000172530.20	ENST00000497491.1	-14548
chr16	88468367	88468660	294	*	53.7015	233.115	-2.09756	gain	Promoter (<=1kb)	16	88468918	88469031	114	1	ENSG00000263456.1	ENST00000577370.1	-258
chr16	88948930	88949135	206	*	16.1105	259.116	-3.9262	gain	Intron (ENST00000378347.2/ENSG00000205018.2, intron 1 of 1)	16	88892244	88941844	49601	2	ENSG00000129993.14	ENST00000569443.5	-7086
chr17	948188	948398	211	*	29.5358	233.563	-2.9414	gain	Intron (ENST00000336868.7/ENSG00000167693.16, intron 1 of 7)	17	959034	959366	333	1	ENSG00000263017.1	ENST00000570544.1	-10636
chr17	3845558	3845816	259	*	9.66627	92.7975	-3.13649	gain	Promoter (<=1kb)	17	3802165	3846251	44087	2	ENSG00000074356.16	ENST00000389005.5	435
chr17	5486682	5487012	331	*	34.906	321.877	-3.16869	gain	Promoter (<=1kb)	17	5482810	5486811	4002	2	ENSG00000072849.10	ENST00000571968.1	0
chr17	7561093	7561354	262	*	32.7579	175.284	-2.38461	gain	Promoter (<=1kb)	17	7561875	7571969	10095	1	ENSG00000161956.12	ENST00000321337.11	-521
chr17	8093950	8094150	201	*	6.9812	38.5536	-2.30913	gain	Downstream (1-2kb)	17	8088056	8088147	92	1	ENSG00000264005.1	ENST00000583321.1	5894
chr17	8435461	8435740	280	*	33.2949	247.012	-2.85434	gain	Promoter (<=1kb)	17	8435852	8448635	12784	1	ENSG00000166579.15	ENST00000582665.5	-112
chr17	10697529	10697741	213	*	3.22209	63.6582	-3.9368	gain	Promoter (<=1kb)	17	10672474	10697568	25095	2	ENSG00000133028.10	ENST00000255390.9	0
chr17	14206202	14206413	212	*	12.8884	213.838	-3.9513	gain	Intron (ENST00000261643.7/ENSG00000006695.10, intron 6 of 6)	17	14210488	14217922	7435	1	ENSG00000231595.1	ENST00000458492.1	-4075
chr17	16352299	16352500	202	*	11.2773	102.212	-3.07154	gain	Promoter (<=1kb)	17	16349714	16353445	3732	2	ENSG00000166582.9	ENST00000584214.1	945
chr17	16438934	16439134	201	*	4.83314	28.691	-2.34768	gain	Promoter (<=1kb)	17	16438975	16441738	2764	1	ENSG00000175061.17	ENST00000487066.5	0
chr17	17205291	17205506	216	*	18.7955	190.526	-3.2743	gain	Promoter (<=1kb)	17	17200995	17206315	5321	2	ENSG00000179598.5	ENST00000321560.3	809
chr17	17836392	17836592	201	*	3.75911	181.56	-5.26154	gain	Promoter (<=1kb)	17	17812073	17836987	24915	2	ENSG00000072310.16	ENST00000355815.8	395
chr17	18182811	18183011	201	*	45.1093	307.084	-2.74019	gain	Promoter (<=1kb)	17	18183078	18209398	26321	1	ENSG00000091542.8	ENST00000541285.1	-67
chr17	18314831	18315031	201	*	3.75911	24.208	-2.40512	gain	Promoter (<=1kb)	17	18273921	18315007	41087	2	ENSG00000177302.14	ENST00000542570.5	0
chr17	18362672	18362872	201	*	13.9624	118.35	-2.99579	gain	Promoter (<=1kb)	17	18347514	18363346	15833	2	ENSG00000176974.18	ENST00000582653.1	474
chr17	18363426	18363961	536	*	73.0341	377.018	-2.35219	gain	Promoter (<=1kb)	17	18327860	18363563	35704	2	ENSG00000176974.18	ENST00000352886.10	0
chr17	20801582	20801886	305	*	8.05523	66.348	-2.89481	gain	Distal Intergenic	17	20789217	20789595	379	2	ENSG00000264662.1	ENST00000580630.1	-11987
chr17	27354512	27354780	269	*	16.6475	79.7969	-2.19484	gain	Promoter (1-2kb)	17	27351858	27352584	727	2	ENSG00000265683.1	ENST00000582878.1	-1928
chr17	28273983	28274183	201	*	3.75911	31.3808	-2.76638	gain	Promoter (1-2kb)	17	28274657	28275716	1060	2	ENSG00000264029.1	ENST00000583209.1	1533
chr17	28416881	28417081	201	*	13.9624	86.5214	-2.54829	gain	Promoter (<=1kb)	17	28416922	28417492	571	1	ENSG00000265541.1	ENST00000583907.1	0
chr17	31487642	31487873	232	*	8.59224	64.5548	-2.77276	gain	Promoter (<=1kb)	17	31488000	31531849	43850	1	ENSG00000131242.16	ENST00000394744.6	-127
chr17	31707717	31707939	223	*	13.4254	309.325	-4.4271	gain	Promoter (1-2kb)	17	31709568	31709859	292	1	ENSG00000266448.1	ENST00000578645.1	-1629
chr17	32127551	32127921	371	*	7.51821	93.2458	-3.46781	gain	Promoter (<=1kb)	17	32127595	32128454	860	1	ENSG00000277511.1	ENST00000613639.1	0
chr17	35764162	35764399	238	*	12.3513	189.63	-3.83572	gain	Exon (ENST00000604830.1/ENSG00000270806.1, exon 2 of 3)	17	35760910	35765079	4170	1	ENSG00000270806.1	ENST00000605587.1	3252
chr17	40220000	40220216	217	*	9.12926	50.6576	-2.35045	gain	Promoter (<=1kb)	17	40219852	40262638	42787	1	ENSG00000171475.13	ENST00000584296.1	148
chr17	42011209	42011412	204	*	20.9436	223.7	-3.35613	gain	Promoter (<=1kb)	17	42011382	42022444	11063	1	ENSG00000168256.17	ENST00000585955.5	0
chr17	42458775	42458987	213	*	12.8884	63.2099	-2.20892	gain	Promoter (<=1kb)	17	42458844	42521485	62642	1	ENSG00000033627.15	ENST00000393829.6	0
chr17	42744901	42745101	201	*	1.61105	52.8991	-4.36756	gain	Promoter (<=1kb)	17	42700275	42745030	44756	2	ENSG00000108799.12	ENST00000428826.6	0
chr17	43022409	43022610	202	*	11.8143	51.5542	-2.03605	gain	Promoter (<=1kb)	17	43014605	43022418	7814	2	ENSG00000108828.15	ENST00000355653.7	0
chr17	43694427	43694697	271	*	16.6475	76.6588	-2.13769	gain	Intron (ENST00000593169.1/ENSG00000267440.1, intron 1 of 1)	17	43680273	43705884	25612	1	ENSG00000267440.1	ENST00000593169.1	14154
chr17	44168451	44168735	285	*	22.5546	103.557	-2.1502	gain	Promoter (1-2kb)	17	44170447	44172209	1763	1	ENSG00000161664.6	ENST00000591700.1	-1712
chr17	45173070	45173279	210	*	32.7579	449.194	-3.73725	gain	Promoter (1-2kb)	17	45170682	45171584	903	2	ENSG00000267288.2	ENST00000589451.1	-1486
chr17	47949280	47949546	267	*	26.8508	128.661	-2.21896	gain	Promoter (1-2kb)	17	47947555	47948275	721	2	ENSG00000264019.1	ENST00000582142.1	-1005
chr17	48074466	48074668	203	*	8.59224	67.2446	-2.83077	gain	Intron (ENST00000393408.7/ENSG00000108468.14, intron 4 of 4)	17	48066704	48067293	590	2	ENSG00000278765.1	ENST00000614061.1	-7173
chr17	48831418	48831618	201	*	2.68508	52.4508	-3.85844	gain	Promoter (<=1kb)	17	48831228	48848336	17109	1	ENSG00000136436.14	ENST00000507076.1	190
chr17	48846753	48846956	204	*	13.9624	95.9356	-2.69569	gain	Promoter (<=1kb)	17	48847724	48848455	732	1	ENSG00000136436.14	ENST00000509014.2	-768
chr17	49259781	49260085	305	*	13.9624	70.3827	-2.25423	gain	Distal Intergenic	17	49248256	49252694	4439	1	ENSG00000177369.8	ENST00000502951.1	11525
chr17	49567867	49568195	329	*	52.6275	336.671	-2.65457	gain	Intron (ENST00000514506.1/ENSG00000249906.1, intron 1 of 2)	17	49505657	49574064	68408	2	ENSG00000249906.1	ENST00000514506.1	5869
chr17	50719472	50719702	231	*	12.3513	69.9344	-2.4095	gain	Promoter (<=1kb)	17	50719544	50756213	36670	1	ENSG00000108848.15	ENST00000505658.5	0
chr17	51371756	51372024	269	*	10.2033	94.1424	-3.08617	gain	Distal Intergenic	17	51336715	51342571	5857	1	ENSG00000225860.2	ENST00000441895.2	35041
chr17	57524242	57524442	201	*	13.9624	428.572	-4.84349	gain	Promoter (<=1kb)	17	57522248	57523597	1350	2	ENSG00000266100.1	ENST00000577189.1	-645
chr17	59329646	59329856	211	*	19.8696	86.9697	-2.07561	gain	Promoter (1-2kb)	17	59331689	59397291	65603	1	ENSG00000175155.8	ENST00000581865.1	-1833
chr17	60037133	60037333	201	*	11.2773	52.0025	-2.11006	gain	Distal Intergenic	17	60043025	60043105	81	2	ENSG00000264049.1	ENST00000583979.1	5772
chr17	60078904	60079154	251	*	14.4994	443.366	-4.84146	gain	Promoter (<=1kb)	17	60043194	60078931	35738	2	ENSG00000068097.14	ENST00000184956.10	0
chr17	60142924	60143209	286	*	35.443	190.526	-2.39383	gain	Promoter (2-3kb)	17	60135762	60140081	4320	2	ENSG00000267095.1	ENST00000592317.1	-2843
chr17	62064049	62064255	207	*	19.3325	156.904	-2.95719	gain	Promoter (1-2kb)	17	61942605	62065282	122678	2	ENSG00000108510.9	ENST00000397786.6	1027
chr17	65013977	65014178	202	*	8.05523	36.3121	-2.04282	gain	3' UTR	17	65051909	65053308	1400	1	ENSG00000266598.1	ENST00000581796.1	-37731
chr17	66508843	66509123	281	*	9.12926	56.9337	-2.51588	gain	Intron (ENST00000578063.5/ENSG00000154229.11, intron 3 of 9)	17	66398069	66416854	18786	2	ENSG00000264630.5	ENST00000584715.5	-91989
chr17	67293764	67294024	261	*	10.2033	49.761	-2.1798	gain	Distal Intergenic	17	67276118	67276351	234	2	ENSG00000264093.1	ENST00000582714.1	-17413
chr17	67475526	67475726	201	*	15.5734	72.1759	-2.14249	gain	Intron (ENST00000299954.13/ENSG00000154217.14, intron 1 of 8)	17	67471489	67471585	97	2	ENSG00000263690.2	ENST00000582790.2	-3941
chr17	68456684	68456906	223	*	21.4806	141.662	-2.66585	gain	Promoter (<=1kb)	17	68421282	68457421	36140	2	ENSG00000070540.12	ENST00000262139.9	515
chr17	73210332	73210649	318	*	44.0352	204.872	-2.19262	gain	Intron (ENST00000403627.7/ENSG00000133193.12, intron 2 of 2)	17	73206741	73208507	1767	1	ENSG00000166685.11	ENST00000582973.1	3591
chr17	73710158	73710480	323	*	32.2209	143.455	-2.12046	gain	Distal Intergenic	17	73737854	73756557	18704	1	ENSG00000263574.1	ENST00000583854.1	-27374
chr17	74602104	74602313	210	*	15.0364	72.6241	-2.19883	gain	Promoter (1-2kb)	17	74603737	74607229	3493	1	ENSG00000261222.2	ENST00000569279.1	-1424
chr17	75109728	75109959	232	*	25.2397	151.973	-2.54345	gain	Promoter (<=1kb)	17	75109952	75129170	19219	1	ENSG00000125449.6	ENST00000581078.1	0
chr17	75205100	75205436	337	*	21.4806	275.254	-3.61925	gain	Promoter (<=1kb)	17	75205659	75215775	10117	1	ENSG00000125450.10	ENST00000583569.5	-223
chr17	75941158	75941475	318	*	28.9988	133.144	-2.16081	gain	Promoter (<=1kb)	17	75909844	75941140	31297	2	ENSG00000188878.18	ENST00000585990.5	-18
chr17	78497124	78497324	201	*	12.8884	60.0718	-2.13663	gain	Promoter (<=1kb)	17	78496653	78503056	6404	1	ENSG00000267432.5	ENST00000598378.2	471
chr17	79722448	79722653	206	*	11.8143	76.6588	-2.59939	gain	Distal Intergenic	17	79730919	79742222	11304	1	ENSG00000182156.9	ENST00000328313.9	-8266
chr17	80474583	80474828	246	*	32.7579	196.354	-2.54749	gain	Promoter (<=1kb)	17	80467148	80474698	7551	2	ENSG00000171246.5	ENST00000535681.1	0
chr17	80544319	80544531	213	*	18.2585	385.087	-4.32536	gain	Promoter (<=1kb)	17	80544819	80858124	313306	1	ENSG00000141564.13	ENST00000574767.5	-288
chr17	80866209	80866410	202	*	14.4994	127.765	-3.05445	gain	Intron (ENST00000577161.5/ENSG00000141564.13, intron 13 of 21)	17	80922724	80924172	1449	1	ENSG00000141564.13	ENST00000576366.1	-56314
chr17	81241755	81241955	201	*	51.5535	257.323	-2.29732	gain	Promoter (1-2kb)	17	81239914	81241169	1256	1	ENSG00000224877.3	ENST00000573173.1	1841
chr17	81365887	81366090	204	*	19.8696	105.35	-2.34935	gain	Intron (ENST00000574472.1/ENSG00000263154.1, intron 1 of 2)	17	81362272	81374214	11943	1	ENSG00000263154.1	ENST00000574472.1	3615
chr17	81794672	81794977	306	*	19.8696	83.3833	-2.01556	gain	Distal Intergenic	17	81804132	81810391	6260	1	ENSG00000215644.9	ENST00000572185.1	-9155
chr17	81916741	81916941	201	*	41.8872	317.843	-2.89423	gain	Promoter (<=1kb)	17	81911939	81917153	5215	2	ENSG00000187531.13	ENST00000572976.5	212
chr17	82414515	82414774	260	*	27.9248	174.836	-2.60385	gain	Promoter (<=1kb)	17	82392226	82415516	23291	2	ENSG00000181396.12	ENST00000583897.5	742
chr18	499651	499853	203	*	4.29612	113.419	-4.43325	gain	Promoter (<=1kb)	18	316740	500722	183983	2	ENSG00000158270.11	ENST00000400256.4	869
chr18	3771484	3771703	220	*	25.2397	155.111	-2.57275	gain	Promoter (<=1kb)	18	3770017	3771430	1414	2	ENSG00000266513.1	ENST00000584060.1	-54
chr18	5296944	5297165	222	*	5.90717	32.7257	-2.28768	gain	Promoter (<=1kb)	18	5289020	5297053	8034	2	ENSG00000198081.10	ENST00000614697.4	0
chr18	9055363	9055578	216	*	2.14806	242.529	-6.27349	gain	Distal Intergenic	18	9020029	9020764	736	1	ENSG00000242058.2	ENST00000460237.2	35334
chr18	12419852	12420052	201	*	8.05523	109.833	-3.61349	gain	Promoter (<=1kb)	18	12419892	12427322	7431	1	ENSG00000141391.13	ENST00000589952.5	0
chr18	13680715	13680946	232	*	20.9436	118.35	-2.44333	gain	Intron (ENST00000322247.7/ENSG00000177150.12, intron 3 of 4)	18	13666231	13671939	5709	2	ENSG00000177150.12	ENST00000589346.1	-8776
chr18	23284095	23284369	275	*	5.90717	52.0025	-2.93989	gain	Intron (ENST00000581444.5/ENSG00000134490.13, intron 14 of 15)	18	23257164	23260354	3191	2	ENSG00000266495.1	ENST00000585184.1	-23741
chr18	24076352	24076552	201	*	12.8884	54.6923	-2.0036	gain	Intron (ENST00000304621.10/ENSG00000168234.12, intron 4 of 13)	18	24076794	24099320	22527	2	ENSG00000265204.1	ENST00000578443.1	22768
chr18	26307277	26307524	248	*	24.1657	291.841	-3.54059	gain	Intron (ENST00000269142.9/ENSG00000141384.12, intron 9 of 14)	18	26348347	26349004	658	1	ENSG00000264911.1	ENST00000582910.1	-40823
chr18	33199575	33199787	213	*	3.75911	57.382	-3.61676	gain	Intron (ENST00000403303.5/ENSG00000166960.16, intron 19 of 21)	18	32937402	33136077	198676	2	ENSG00000166960.16	ENST00000581852.5	-63498
chr18	36129765	36130054	290	*	56.9236	354.155	-2.61622	gain	Promoter (<=1kb)	18	36129871	36180556	50686	1	ENSG00000134759.13	ENST00000358232.10	0
chr18	38451880	38452090	211	*	6.44418	155.559	-4.39445	gain	Distal Intergenic	18	38655219	38660775	5557	2	ENSG00000268566.5	ENST00000597906.1	208685
chr18	48948484	48948685	202	*	8.05523	67.2446	-2.91389	gain	Promoter (<=1kb)	18	48921534	48948505	26972	2	ENSG00000101665.8	ENST00000586093.1	0
chr18	51029547	51029749	203	*	14.4994	110.281	-2.84392	gain	Promoter (<=1kb)	18	51029614	51085045	55432	1	ENSG00000141646.13	ENST00000398417.6	0
chr18	58045361	58045862	502	*	82.1633	563.958	-2.76412	gain	Promoter (<=1kb)	18	58045525	58165861	120337	1	ENSG00000049759.17	ENST00000590694.5	0
chr18	74342561	74342761	201	*	32.2209	272.116	-3.03935	gain	Intron (ENST00000579455.1/ENSG00000206043.6, intron 10 of 13)	18	74315813	74359187	43375	1	ENSG00000206043.6	ENST00000579455.1	26748
chr18	76854307	76854507	201	*	4.83314	238.494	-5.35957	gain	Promoter (2-3kb)	18	76851773	76875516	23744	1	ENSG00000130856.15	ENST00000583095.1	2534
chr18	77000441	77000694	254	*	55.3126	278.393	-2.31077	gain	Intron (ENST00000382582.7/ENSG00000197971.14, intron 2 of 6)	18	77002849	77006846	3998	2	ENSG00000279811.1	ENST00000624814.1	6152
chr19	623969	624172	204	*	7.51821	72.6241	-3.11156	gain	Promoter (1-2kb)	19	622535	625509	2975	2	ENSG00000099821.13	ENST00000590709.3	1337
chr19	1194450	1194699	250	*	2.14806	29.1393	-3.25911	gain	Intron (ENST00000585748.2/ENSG00000118046.14, intron 3 of 4)	19	1203209	1203842	634	1	ENSG00000267736.2	ENST00000591146.2	-8510
chr19	1876197	1876467	271	*	5.37015	79.7969	-3.6649	gain	Promoter (<=1kb)	19	1874871	1876169	1299	2	ENSG00000261526.2	ENST00000565797.2	-28
chr19	2463474	2463681	208	*	3.75911	293.635	-5.95209	gain	Promoter (1-2kb)	19	2458935	2462185	3251	2	ENSG00000267201.1	ENST00000587826.1	-1289
chr19	2579523	2579768	246	*	17.7215	101.763	-2.45656	gain	Intron (ENST00000382159.7/ENSG00000176533.12, intron 2 of 4)	19	2595019	2595291	273	2	ENSG00000263974.2	ENST00000584223.2	15523
chr19	2611286	2611522	237	*	10.7403	47.5195	-2.0471	gain	Promoter (<=1kb)	19	2610155	2611862	1708	2	ENSG00000267412.1	ENST00000590491.1	340
chr19	2722996	2723196	201	*	6.9812	35.8638	-2.20753	gain	Promoter (1-2kb)	19	2714567	2721418	6852	2	ENSG00000176490.4	ENST00000323469.4	-1578
chr19	3163332	3163617	286	*	78.4042	463.988	-2.5499	gain	3' UTR	19	3141576	3155175	13600	2	ENSG00000267551.3	ENST00000587587.1	-8157
chr19	3500910	3501190	281	*	24.7027	106.246	-2.06094	gain	Promoter (<=1kb)	19	3490822	3500940	10119	2	ENSG00000129932.7	ENST00000427575.5	0
chr19	4759746	4760052	307	*	27.9248	129.11	-2.16935	gain	Distal Intergenic	19	4769140	4772533	3394	1	ENSG00000176840.11	ENST00000317292.7	-9088
chr19	5904023	5904240	218	*	18.2585	164.077	-3.09957	gain	Promoter (<=1kb)	19	5902431	5904006	1576	2	ENSG00000174886.12	ENST00000591160.1	-17
chr19	9498841	9499041	201	*	6.44418	35.8638	-2.30802	gain	Promoter (<=1kb)	19	9498678	9510079	11402	1	ENSG00000267273.1	ENST00000589751.1	163
chr19	10113040	10113240	201	*	15.5734	105.35	-2.68187	gain	Promoter (<=1kb)	19	10112104	10113834	1731	1	ENSG00000244165.1	ENST00000471843.1	936
chr19	10119767	10119970	204	*	6.44418	49.761	-2.76954	gain	Promoter (<=1kb)	19	10115017	10119902	4886	2	ENSG00000130811.11	ENST00000253108.8	0
chr19	10403622	10403931	310	*	8.05523	52.8991	-2.57344	gain	Promoter (<=1kb)	19	10403458	10403538	81	2	ENSG00000105401.7	ENST00000408639.1	-84
chr19	10858385	10858585	201	*	4.29612	26.0012	-2.35002	gain	Intron (ENST00000592854.5/ENSG00000214212.8, intron 5 of 7)	19	10848495	10860104	11610	1	ENSG00000214212.8	ENST00000587494.1	9890
chr19	11191417	11191623	207	*	6.44418	39.4502	-2.44196	gain	Promoter (2-3kb)	19	11169676	11194511	24836	2	ENSG00000197256.10	ENST00000589894.1	2888
chr19	12401232	12401436	205	*	42.9612	344.292	-2.97352	gain	Promoter (<=1kb)	19	12390016	12401271	11256	2	ENSG00000196466.10	ENST00000430385.3	0
chr19	12441090	12441305	216	*	12.3513	61.4167	-2.22495	gain	Promoter (<=1kb)	19	12429707	12441112	11406	2	ENSG00000180855.15	ENST00000301547.9	0
chr19	12696596	12696871	276	*	28.9988	136.282	-2.19417	gain	Promoter (<=1kb)	19	12688053	12696619	8567	2	ENSG00000132004.12	ENST00000587296.1	0
chr19	12965701	12965931	231	*	9.66627	41.6916	-2.0009	gain	Promoter (<=1kb)	19	12965159	12974524	9366	1	ENSG00000179284.5	ENST00000585548.1	542
chr19	13009414	13009628	215	*	15.0364	131.351	-3.04495	gain	Promoter (2-3kb)	19	13012188	13025520	13333	1	ENSG00000008441.16	ENST00000590027.1	-2560
chr19	13366628	13366878	251	*	6.9812	75.3139	-3.25727	gain	Promoter (<=1kb)	19	13362405	13366298	3894	2	ENSG00000141837.19	ENST00000637952.1	-330
chr19	14520045	14520245	201	*	19.8696	263.599	-3.66433	gain	Promoter (1-2kb)	19	14514770	14518420	3651	2	ENSG00000132002.7	ENST00000254322.2	-1625
chr19	15091982	15092198	217	*	4.29612	30.4842	-2.57162	gain	Distal Intergenic	19	15086980	15088221	1242	1	ENSG00000094661.2	ENST00000209540.2	5002
chr19	15381156	15381369	214	*	149.827	603.408	-2.00263	gain	Promoter (1-2kb)	19	15370145	15379798	9654	2	ENSG00000105127.8	ENST00000599883.1	-1358
chr19	15898027	15898227	201	*	4.29612	147.938	-4.81363	gain	Promoter (<=1kb)	19	15878023	15898074	20052	2	ENSG00000186115.12	ENST00000392846.7	0
chr19	16496672	16496955	284	*	3.22209	109.833	-4.71428	gain	Promoter (<=1kb)	19	16496463	16501126	4664	1	ENSG00000105072.8	ENST00000594813.1	209
chr19	17420684	17420959	276	*	16.1105	184.25	-3.43652	gain	Promoter (<=1kb)	19	17420122	17422965	2844	1	ENSG00000141971.12	ENST00000526234.1	562
chr19	18117678	18117878	201	*	3.75911	75.7622	-4.01163	gain	Intron (ENST00000262811.10/ENSG00000099308.10, intron 2 of 26)	19	18123399	18124132	734	1	ENSG00000099308.10	ENST00000601226.2	-5521
chr19	18293366	18293654	289	*	35.443	188.733	-2.38026	gain	Distal Intergenic	19	18285343	18285495	153	2	ENSG00000241464.3	ENST00000467018.3	-7871
chr19	24033260	24033525	266	*	4.29612	42.1399	-3.02602	gain	Promoter (<=1kb)	19	24033405	24129961	96557	1	ENSG00000213096.10	ENST00000613065.4	0
chr19	29716646	29716850	205	*	8.05523	54.244	-2.60899	gain	Promoter (<=1kb)	19	29698886	29715789	16904	2	ENSG00000131943.17	ENST00000614091.4	-857
chr19	29831174	29831401	228	*	30.0728	194.113	-2.65058	gain	Distal Intergenic	19	29821732	29824280	2549	1	ENSG00000105173.13	ENST00000574121.1	9442
chr19	33195406	33195610	205	*	11.2773	56.9337	-2.23841	gain	Promoter (<=1kb)	19	33194584	33208867	14284	1	ENSG00000130881.13	ENST00000253193.8	822
chr19	33235286	33235534	249	*	13.4254	117.454	-3.03764	gain	Distal Intergenic	19	33208664	33225850	17187	2	ENSG00000130876.11	ENST00000253188.8	-9436
chr19	33904829	33905029	201	*	16.1105	69.9344	-2.05161	gain	Promoter (1-2kb)	19	33906352	33908391	2040	1	ENSG00000277013.1	ENST00000610908.1	-1323
chr19	34677412	34677615	204	*	4.29612	50.2093	-3.2734	gain	Promoter (<=1kb)	19	34675717	34677581	1865	2	ENSG00000279329.1	ENST00000623668.1	0
chr19	34773254	34773467	214	*	13.4254	65.4514	-2.20369	gain	Promoter (<=1kb)	19	34762795	34773229	10435	2	ENSG00000153896.17	ENST00000587354.6	-25
chr19	35135421	35135646	226	*	10.2033	78.452	-2.82616	gain	Promoter (<=1kb)	19	35124513	35135200	10688	2	ENSG00000153902.13	ENST00000392225.7	-221
chr19	35248872	35249078	207	*	12.8884	59.6235	-2.126	gain	Promoter (<=1kb)	19	35248879	35267963	19085	1	ENSG00000105699.16	ENST00000347609.8	0
chr19	35693864	35694126	263	*	23.0916	164.525	-2.78044	gain	Distal Intergenic	19	35683778	35684201	424	2	ENSG00000267190.1	ENST00000589501.1	-9663
chr19	35879765	35879981	217	*	49.4054	275.703	-2.45669	gain	Promoter (<=1kb)	19	35879227	35879791	565	1	ENSG00000105290.11	ENST00000591165.1	538
chr19	40348350	40348577	228	*	3.75911	128.661	-4.76791	gain	Promoter (<=1kb)	19	40348456	40366880	18425	1	ENSG00000105223.19	ENST00000599685.5	0
chr19	40403258	40403593	336	*	37.5911	164.973	-2.10461	gain	Intron (ENST00000291825.11/ENSG00000105227.14, intron 5 of 5)	19	40407457	40408243	787	2	ENSG00000105227.14	ENST00000599513.1	4650
chr19	40529488	40529722	235	*	3.75911	33.6223	-2.86294	gain	Promoter (<=1kb)	19	40530488	40560752	30265	1	ENSG00000160460.15	ENST00000392023.1	-766
chr19	41449457	41449671	215	*	20.4066	147.49	-2.79424	gain	Distal Intergenic	19	41443158	41444765	1608	1	ENSG00000204978.2	ENST00000378187.2	6299
chr19	41859459	41859691	233	*	4.29612	54.244	-3.38281	gain	Promoter (<=1kb)	19	41859918	41872926	13009	1	ENSG00000105372.6	ENST00000598742.5	-227
chr19	42217517	42217729	213	*	31.1469	177.077	-2.46975	gain	Promoter (<=1kb)	19	42198598	42217669	19072	2	ENSG00000160570.13	ENST00000336034.8	0
chr19	42450615	42450815	201	*	2.68508	20.6217	-2.55271	gain	Intron (ENST00000597203.1/ENSG00000213904.8, intron 1 of 1)	19	42428288	42443048	14761	2	ENSG00000189377.8	ENST00000601181.5	-7567
chr19	44570925	44571133	209	*	3.22209	17.0353	-2.09479	gain	Promoter (<=1kb)	19	44570304	44570564	261	2	ENSG00000224366.1	ENST00000441814.1	-361
chr19	45038834	45039065	232	*	11.2773	86.5214	-2.83364	gain	Promoter (<=1kb)	19	45039040	45070956	31917	1	ENSG00000104859.14	ENST00000221455.7	0
chr19	45404202	45404405	204	*	8.05523	125.523	-3.80451	gain	Promoter (<=1kb)	19	45379634	45405038	25405	2	ENSG00000104881.15	ENST00000360957.9	633
chr19	47273669	47274046	378	*	42.4242	249.702	-2.5294	gain	Promoter (<=1kb)	19	47274453	47275707	1255	1	ENSG00000257704.3	ENST00000552360.3	-407
chr19	47436770	47436970	201	*	8.59224	62.7616	-2.73275	gain	Intron (ENST00000236877.10/ENSG00000118160.13, intron 8 of 9)	19	47430235	47432568	2334	2	ENSG00000118160.13	ENST00000600576.1	-4202
chr19	47483777	47483978	202	*	15.5734	90.556	-2.46578	gain	Promoter (<=1kb)	19	47480827	47483894	3068	2	ENSG00000118162.13	ENST00000598699.1	0
chr19	47743718	47743918	201	*	5.90717	41.2433	-2.61256	gain	Promoter (1-2kb)	19	47745522	47757058	11537	1	ENSG00000105373.18	ENST00000246802.9	-1604
chr19	49890155	49890392	238	*	46.7203	200.837	-2.08052	gain	Promoter (1-2kb)	19	49888175	49888230	56	1	ENSG00000104946.11	ENST00000584564.1	1980
chr19	50705467	50705670	204	*	2.14806	19.7251	-2.71884	gain	Promoter (<=1kb)	19	50703699	50704506	808	2	ENSG00000161681.15	ENST00000461154.1	-961
chr19	50835565	50835765	201	*	6.44418	131.799	-4.15699	gain	Promoter (1-2kb)	19	50825305	50837213	11909	2	ENSG00000174562.13	ENST00000326856.8	1448
chr19	51169456	51169656	201	*	26.8508	198.596	-2.84129	gain	Promoter (2-3kb)	19	51167398	51173429	6032	1	ENSG00000171101.13	ENST00000614626.1	2058
chr19	51703745	51703975	231	*	17.7215	99.522	-2.42474	gain	Promoter (<=1kb)	19	51703999	51705190	1192	1	ENSG00000182310.13	ENST00000576975.1	-24
chr19	52786731	52786931	201	*	8.05523	52.8991	-2.57344	gain	Promoter (<=1kb)	19	52764195	52786763	22569	2	ENSG00000189190.9	ENST00000338230.3	0
chr19	53195325	53195607	283	*	39.2021	378.811	-3.23994	gain	Promoter (1-2kb)	19	53197111	53211015	13905	1	ENSG00000269001.2	ENST00000597550.5	-1504
chr19	53772924	53773124	201	*	1.07403	347.43	-7.39229	gain	Promoter (<=1kb)	19	53772506	53773280	775	2	ENSG00000229000.1	ENST00000413308.1	156
chr19	55259308	55259627	320	*	78.9412	342.499	-2.10329	gain	Promoter (<=1kb)	19	55229780	55258995	29216	2	ENSG00000105063.18	ENST00000412770.6	-313
chr19	55516701	55517036	336	*	24.7027	331.74	-3.6944	gain	Intron (ENST00000389623.10/ENSG00000179954.15, intron 13 of 13)	19	55529733	55536303	6571	2	ENSG00000187550.8	ENST00000344158.4	19267
chr19	56066422	56066622	201	*	2.68508	22.8632	-2.69502	gain	Promoter (<=1kb)	19	56066684	56078801	12118	1	ENSG00000267522.1	ENST00000587218.1	-62
chr19	58467198	58467398	201	*	15.0364	111.626	-2.81212	gain	Promoter (<=1kb)	19	58467096	58473398	6303	1	ENSG00000083812.11	ENST00000196482.3	102
chr19	58519052	58519284	233	*	47.2573	268.53	-2.48163	gain	Promoter (<=1kb)	19	58513530	58519554	6025	2	ENSG00000119574.12	ENST00000354590.7	270
chr19	58559063	58559277	215	*	41.8872	208.458	-2.28804	gain	Promoter (<=1kb)	19	58559129	58570584	11456	1	ENSG00000267858.5	ENST00000593642.5	0
chr2	7083985	7084216	232	*	3.22209	110.281	-4.72011	gain	Distal Intergenic	2	7074504	7077880	3377	2	ENSG00000223884.5	ENST00000428379.1	-6105
chr2	7809316	7809516	201	*	2.68508	126.42	-5.11175	gain	Distal Intergenic	2	7736438	7737095	658	2	ENSG00000229405.1	ENST00000433998.1	-72221
chr2	8734797	8734997	201	*	2.14806	298.566	-6.57227	gain	Promoter (2-3kb)	2	8733609	8737289	3681	2	ENSG00000134313.14	ENST00000471685.1	2292
chr2	9002698	9002915	218	*	52.6275	218.321	-2.032	gain	Promoter (<=1kb)	2	8860695	9003658	142964	2	ENSG00000143797.11	ENST00000486484.5	743
chr2	9770434	9770637	204	*	9.66627	43.4848	-2.06026	gain	Promoter (<=1kb)	2	9757496	9770341	12846	2	ENSG00000243491.1	ENST00000474667.1	-93
chr2	11682168	11682368	201	*	6.44418	43.9331	-2.59359	gain	Promoter (<=1kb)	2	11681461	11683328	1868	1	ENSG00000228496.1	ENST00000435175.1	707
chr2	15939777	15939978	202	*	2.14806	46.6229	-3.91912	gain	Promoter (<=1kb)	2	15940564	15947007	6444	1	ENSG00000134323.10	ENST00000281043.3	-586
chr2	23912134	23912348	215	*	8.59224	62.7616	-2.73275	gain	Intron (ENST00000238789.9/ENSG00000119778.14, intron 1 of 27)	2	23900693	23901149	457	1	ENSG00000238111.1	ENST00000421721.1	11441
chr2	23925999	23926244	246	*	35.443	177.526	-2.29242	gain	Promoter (<=1kb)	2	23869670	23927065	57396	2	ENSG00000119778.14	ENST00000439915.1	821
chr2	23941405	23941605	201	*	18.2585	160.042	-3.06387	gain	Promoter (<=1kb)	2	23940419	24004909	64491	1	ENSG00000173960.12	ENST00000309033.4	986
chr2	26947284	26947484	201	*	40.2761	238.942	-2.53931	gain	3' UTR	2	26938459	26948856	10398	1	ENSG00000157851.16	ENST00000484882.1	8825
chr2	29923166	29923382	217	*	17.1845	90.556	-2.33195	gain	Promoter (1-2kb)	2	29192774	29921566	728793	2	ENSG00000171094.15	ENST00000389048.7	-1600
chr2	37925720	37925920	201	*	5.37015	140.317	-4.47146	gain	Promoter (<=1kb)	2	37925347	37998363	73017	1	ENSG00000115841.19	ENST00000440353.5	373
chr2	42810550	42810818	269	*	14.4994	147.49	-3.26008	gain	Distal Intergenic	2	42797225	42798712	1488	2	ENSG00000226491.1	ENST00000419363.1	-11838
chr2	43996302	43996531	230	*	32.7579	140.765	-2.07021	gain	Promoter (<=1kb)	2	43886508	43996005	109498	2	ENSG00000138095.18	ENST00000260665.11	-297
chr2	44415732	44415932	201	*	42.9612	816.349	-4.21665	gain	Intron (ENST00000402247.5/ENSG00000143919.14, intron 3 of 3)	2	44372748	44550790	178043	1	ENSG00000143919.14	ENST00000428993.1	42984
chr2	47370031	47370242	212	*	9.66627	56.0372	-2.41885	gain	Promoter (<=1kb)	2	47369495	47373993	4499	1	ENSG00000119888.10	ENST00000419334.1	536
chr2	48615961	48616310	350	*	32.7579	737.897	-4.45208	gain	Promoter (1-2kb)	2	48617798	48646660	28863	1	ENSG00000242441.7	ENST00000448460.5	-1488
chr2	54415161	54415361	201	*	8.59224	47.0712	-2.32523	gain	Distal Intergenic	2	54456285	54669675	213391	1	ENSG00000115306.15	ENST00000356805.8	-40924
chr2	55511635	55511835	201	*	10.2033	247.46	-4.47102	gain	Distal Intergenic	2	55519604	55545079	25476	1	ENSG00000163001.11	ENST00000339012.7	-7769
chr2	61888622	61888823	202	*	21.4806	100.867	-2.17993	gain	Promoter (<=1kb)	2	61868089	61888804	20716	2	ENSG00000115484.14	ENST00000394440.7	0
chr2	63552597	63552797	201	*	10.7403	154.214	-3.72472	gain	Intron (ENST00000272321.11/ENSG00000143951.15, intron 1 of 17)	2	63517892	63519268	1377	2	ENSG00000279485.1	ENST00000624325.1	-33329
chr2	64453232	64453682	451	*	75.1821	305.739	-2.00949	gain	Promoter (<=1kb)	2	64395220	64453798	58579	2	ENSG00000223935.1	ENST00000441630.1	116
chr2	66429130	66429330	201	*	7.51821	34.5189	-2.05996	gain	Intron (ENST00000454167.1/ENSG00000226819.1, intron 3 of 3)	2	66433452	66439967	6516	1	ENSG00000143995.19	ENST00000496248.5	-4122
chr2	69829139	69829339	201	*	10.2033	54.6923	-2.31355	gain	Promoter (<=1kb)	2	69829642	69881396	51755	1	ENSG00000087338.4	ENST00000282570.3	-303
chr2	70293756	70293974	219	*	4.29612	94.1424	-4.16708	gain	Promoter (<=1kb)	2	70281362	70293771	12410	2	ENSG00000143977.13	ENST00000272348.6	0
chr2	73163779	73164102	324	*	8.59224	38.1053	-2.02742	gain	Distal Intergenic	2	73088942	73156721	67780	2	ENSG00000135631.16	ENST00000475951.1	-7058
chr2	75241820	75242069	250	*	11.8143	85.1765	-2.74954	gain	Distal Intergenic	2	75046463	75199700	153238	2	ENSG00000115353.10	ENST00000305249.9	-42120
chr2	75646213	75646521	309	*	70.886	370.742	-2.37052	gain	Promoter (<=1kb)	2	75646783	75647693	911	1	ENSG00000115364.13	ENST00000493686.1	-262
chr2	83801366	83801566	201	*	24.1657	350.568	-3.80428	gain	Distal Intergenic	2	83657735	83657842	108	1	ENSG00000199295.1	ENST00000362425.1	143631
chr2	84459904	84460130	227	*	46.7203	237.598	-2.3219	gain	Promoter (<=1kb)	2	84441233	84460045	18813	2	ENSG00000163541.11	ENST00000491642.5	0
chr2	84882237	84882448	212	*	13.9624	71.2793	-2.27224	gain	Promoter (<=1kb)	2	84870329	84881975	11647	2	ENSG00000186854.10	ENST00000436322.1	-262
chr2	85418332	85418534	203	*	11.8143	177.974	-3.80392	gain	Promoter (<=1kb)	2	85399146	85418432	19287	2	ENSG00000042493.15	ENST00000409275.1	0
chr2	85612294	85612502	209	*	11.8143	62.3133	-2.30475	gain	Promoter (<=1kb)	2	85612122	85623790	11669	1	ENSG00000168883.19	ENST00000465282.5	172
chr2	95323492	95323694	203	*	7.51821	69.4861	-3.04872	gain	Intron (ENST00000295225.9/ENSG00000115041.12, intron 2 of 8)	2	95310222	95386076	75855	1	ENSG00000115041.12	ENST00000360990.7	13270
chr2	96815562	96815762	201	*	40.8131	218.769	-2.39396	gain	Promoter (<=1kb)	2	96816245	96833911	17667	1	ENSG00000168763.15	ENST00000377060.7	-483
chr2	100818556	100818757	202	*	35.443	218.769	-2.59227	gain	Promoter (1-2kb)	2	100820152	100996829	176678	1	ENSG00000170485.16	ENST00000335681.9	-1395
chr2	101150380	101150580	201	*	5.90717	63.2099	-3.21663	gain	Promoter (<=1kb)	2	101007617	101151253	143637	2	ENSG00000204634.12	ENST00000376840.8	673
chr2	105337108	105337362	255	*	63.9048	280.634	-2.11742	gain	Promoter (<=1kb)	2	105337359	105349211	11853	1	ENSG00000135974.9	ENST00000258457.6	0
chr2	105576395	105576595	201	*	2.14806	18.8285	-2.65504	gain	Distal Intergenic	2	105385897	105438513	52617	2	ENSG00000115641.18	ENST00000607522.1	-137882
chr2	106582692	106582893	202	*	14.4994	72.6241	-2.24797	gain	Distal Intergenic	2	106543014	106544297	1284	1	ENSG00000232001.1	ENST00000451464.1	39678
chr2	113755840	113756066	227	*	13.4254	60.9684	-2.10292	gain	Promoter (<=1kb)	2	113741909	113756587	14679	2	ENSG00000115084.12	ENST00000498768.1	521
chr2	118774546	118774972	427	*	12.8884	124.178	-3.17204	gain	Distal Intergenic	2	118833700	118834609	910	2	ENSG00000258910.2	ENST00000584273.1	59637
chr2	120442715	120443146	432	*	44.0352	362.224	-3.01173	gain	Distal Intergenic	2	120464335	120466218	1884	2	ENSG00000280409.1	ENST00000622953.1	23072
chr2	120863752	120863955	204	*	19.8696	387.329	-4.21781	gain	Intron (ENST00000482119.5/ENSG00000074047.21, intron 2 of 3)	2	120866378	120867403	1026	2	ENSG00000271709.1	ENST00000603720.1	3448
chr2	127064724	127064924	201	*	12.8884	156.007	-3.49888	gain	Promoter (<=1kb)	2	127050408	127064810	14403	2	ENSG00000136717.14	ENST00000484253.1	0
chr2	127106197	127106451	255	*	22.5546	104.005	-2.15637	gain	Promoter (<=1kb)	2	127048027	127107001	58975	2	ENSG00000136717.14	ENST00000376113.6	550
chr2	131493028	131493239	212	*	0	51.1059	-5.70337	gain	Promoter (<=1kb)	2	131492813	131521573	28761	1	ENSG00000152117.17	ENST00000438378.2	215
chr2	132416518	132416840	323	*	37.5911	159.594	-2.05708	gain	Promoter (<=1kb)	2	132416574	132646559	229986	1	ENSG00000183840.6	ENST00000329321.3	0
chr2	153822423	153822673	251	*	2.68508	45.7263	-3.66447	gain	Distal Intergenic	2	153871913	154453849	581937	1	ENSG00000144278.14	ENST00000392825.7	-49240
chr2	158545207	158545407	201	*	25.2397	147.938	-2.50489	gain	Intron (ENST00000426248.7/ENSG00000144283.21, intron 2 of 21)	2	158548425	158549224	800	1	ENSG00000227331.1	ENST00000393397.2	-3018
chr2	159600867	159601287	421	*	41.3502	463.091	-3.45397	gain	Intron (ENST00000392782.5/ENSG00000123636.17, intron 1 of 35)	2	159615296	159617082	1787	1	ENSG00000224152.1	ENST00000418474.1	-14009
chr2	161308309	161308542	234	*	15.0364	139.42	-3.13033	gain	Promoter (<=1kb)	2	161308461	161319022	10562	1	ENSG00000115233.11	ENST00000478123.5	0
chr2	167212117	167212317	201	*	4.83314	27.7944	-2.30345	gain	Intron (ENST00000409043.5/ENSG00000163092.19, intron 4 of 9)	2	167187283	167259749	72467	1	ENSG00000163092.19	ENST00000409605.1	24834
chr2	168643422	168643671	250	*	6.9812	167.215	-4.39756	gain	Intron (ENST00000305747.10/ENSG00000172292.14, intron 4 of 9)	2	168606390	168606496	107	2	ENSG00000199348.1	ENST00000362478.1	-36926
chr2	169694062	169694429	368	*	20.4066	97.2805	-2.19885	gain	Promoter (<=1kb)	2	169662326	169694350	32025	2	ENSG00000154479.12	ENST00000421028.1	0
chr2	171433371	171433572	202	*	18.7955	91.0043	-2.21653	gain	Promoter (<=1kb)	2	171331808	171433116	101309	2	ENSG00000123600.18	ENST00000460539.5	-255
chr2	174249207	174249451	245	*	9.66627	78.0037	-2.88886	gain	Promoter (<=1kb)	2	174072447	174248698	176252	2	ENSG00000138430.15	ENST00000284719.7	-509
chr2	176140610	176140826	217	*	62.2938	495.817	-2.97258	gain	Intron (ENST00000432796.2/ENSG00000128652.11, intron 1 of 1)	2	176134606	176137098	2493	2	ENSG00000237380.6	ENST00000426965.1	-3512
chr2	177263778	177264032	255	*	21.4806	115.212	-2.37001	gain	Promoter (<=1kb)	2	177230305	177263800	33496	2	ENSG00000116044.15	ENST00000397063.8	0
chr2	181892677	181892882	206	*	12.8884	147.041	-3.41405	gain	Promoter (<=1kb)	2	181892632	181893850	1219	1	ENSG00000138434.16	ENST00000470129.1	45
chr2	194546013	194546240	228	*	1.61105	40.795	-4.00063	gain	Distal Intergenic	2	194454581	194455142	562	2	ENSG00000225394.1	ENST00000418805.1	-90871
chr2	195248203	195248405	203	*	15.0364	162.732	-3.35191	gain	Distal Intergenic	2	195448532	195478925	30394	1	ENSG00000224099.1	ENST00000413290.1	-200127
chr2	202965841	202966041	201	*	4.83314	237.598	-5.35416	gain	Intron (ENST00000402905.7/ENSG00000138380.17, intron 8 of 15)	2	202995194	202995403	210	1	ENSG00000270664.1	ENST00000604508.1	-29153
chr2	205813651	205813865	215	*	18.2585	95.039	-2.31812	gain	Distal Intergenic	2	205764337	205795121	30785	1	ENSG00000118257.16	ENST00000467850.1	49314
chr2	208025455	208025657	203	*	2.14806	32.2774	-3.40201	gain	Promoter (<=1kb)	2	207821288	208025560	204273	2	ENSG00000178385.14	ENST00000427836.7	0
chr2	209425513	209425765	253	*	25.7767	221.011	-3.05158	gain	Promoter (1-2kb)	2	209424058	209730518	306461	1	ENSG00000078018.19	ENST00000199940.10	1455
chr2	210949136	210949336	201	*	0.537015	418.261	-8.09157	gain	Distal Intergenic	2	211104934	211105732	799	1	ENSG00000271074.1	ENST00000605674.1	-155598
chr2	215269971	215270171	201	*	9.66627	72.6241	-2.78712	gain	Distal Intergenic	2	215274992	215277947	2956	1	ENSG00000237571.1	ENST00000448086.1	-4821
chr2	217850374	217850633	260	*	12.3513	67.2446	-2.35373	gain	Intron (ENST00000171887.8/ENSG00000079308.16, intron 16 of 32)	2	217848472	217858633	10162	2	ENSG00000079308.16	ENST00000480665.1	8000
chr2	218687480	218687680	201	*	8.05523	96.8322	-3.43349	gain	Promoter (1-2kb)	2	218688837	218692550	3714	1	ENSG00000163482.11	ENST00000480709.1	-1157
chr2	218853883	218854115	233	*	23.0916	153.318	-2.6793	gain	Distal Intergenic	2	218859821	218874233	14413	1	ENSG00000115596.3	ENST00000233948.3	-5706
chr2	224039605	224039878	274	*	8.59224	59.1752	-2.64923	gain	Promoter (<=1kb)	2	223975112	224039319	64208	2	ENSG00000135919.12	ENST00000258405.8	-286
chr2	229407212	229407427	216	*	1.07403	167.663	-6.34556	gain	Exon (ENST00000341772.4/ENSG00000187957.7, exon 10 of 13)	2	229023995	229271285	247291	2	ENSG00000153823.18	ENST00000392055.7	-135927
chr2	229738103	229738303	201	*	0.537015	21.07	-3.84388	gain	Distal Intergenic	2	229357629	229714558	356930	2	ENSG00000187957.7	ENST00000341772.4	-23545
chr2	231052876	231053178	303	*	30.0728	204.872	-2.72802	gain	Promoter (<=1kb)	2	231052040	231052637	598	1	ENSG00000261829.1	ENST00000568958.1	836
chr2	231906090	231906312	223	*	4.83314	27.7944	-2.30345	gain	Distal Intergenic	2	231892242	231892298	57	2	ENSG00000222246.1	ENST00000410314.1	-13792
chr2	232385707	232385930	224	*	8.59224	60.5201	-2.68112	gain	Promoter (1-2kb)	2	232385750	232387044	1295	2	ENSG00000244280.1	ENST00000461596.1	1114
chr2	235394135	235394337	203	*	4.29612	49.3127	-3.24791	gain	Distal Intergenic	2	235494089	235853202	359114	1	ENSG00000157985.18	ENST00000409457.5	-99752
chr2	238350963	238351163	201	*	8.05523	58.2786	-2.71069	gain	Intron (ENST00000391993.7/ENSG00000204104.11, intron 10 of 14)	2	238347183	238397680	50498	1	ENSG00000204104.11	ENST00000462122.1	3780
chr2	239247458	239247687	230	*	192.251	913.63	-2.24271	gain	Intron (ENST00000345617.7/ENSG00000068024.16, intron 2 of 26)	2	239186488	239236669	50182	2	ENSG00000068024.16	ENST00000496347.1	-10789
chr2	240586597	240586818	222	*	29.5358	152.869	-2.33313	gain	Promoter (<=1kb)	2	240586716	240599109	12394	1	ENSG00000142330.19	ENST00000391984.6	0
chr2	240641053	240641301	249	*	18.7955	142.11	-2.85388	gain	Distal Intergenic	2	240627433	240631253	3821	1	ENSG00000178623.11	ENST00000438013.3	13620
chr2	241078507	241078708	202	*	9.66627	42.5882	-2.03088	gain	Intron (ENST00000405547.7/ENSG00000162804.13, intron 26 of 29)	2	241071406	241075605	4200	1	ENSG00000162804.13	ENST00000491761.1	7101
chr20	816138	816360	223	*	19.8696	85.6248	-2.05338	gain	Distal Intergenic	20	833715	846279	12565	1	ENSG00000125898.12	ENST00000381941.7	-17355
chr20	2402747	2402947	201	*	1.61105	59.6235	-4.53718	gain	Intron (ENST00000202625.6/ENSG00000166948.9, intron 7 of 12)	20	2394452	2400444	5993	1	ENSG00000166948.9	ENST00000477505.1	8295
chr20	3767991	3768211	221	*	30.6099	141.214	-2.16961	gain	Promoter (<=1kb)	20	3753508	3768387	14880	2	ENSG00000101220.17	ENST00000379772.3	176
chr20	4222357	4222613	257	*	11.2773	90.1077	-2.89158	gain	Promoter (<=1kb)	20	4221681	4222381	701	2	ENSG00000171873.7	ENST00000621688.1	0
chr20	4720815	4721015	201	*	3.22209	52.0025	-3.65003	gain	Promoter (<=1kb)	20	4721910	4728460	6551	1	ENSG00000171864.4	ENST00000305817.2	-895
chr20	5610136	5610341	206	*	22.5546	140.317	-2.58485	gain	Promoter (<=1kb)	20	5575900	5610924	35025	2	ENSG00000125772.12	ENST00000481690.2	583
chr20	9067937	9068170	234	*	5.90717	89.2111	-3.70714	gain	Promoter (<=1kb)	20	9068763	9339007	270245	1	ENSG00000101333.16	ENST00000407043.6	-593
chr20	17996137	17996337	201	*	5.37015	42.1399	-2.75962	gain	Intron (ENST00000486776.5/ENSG00000125850.10, intron 3 of 3)	20	18011955	18012284	330	1	ENSG00000218902.3	ENST00000447474.1	-15618
chr20	18197397	18197640	244	*	1.61105	27.7944	-3.46309	gain	Distal Intergenic	20	18220113	18220512	400	1	ENSG00000232943.1	ENST00000432363.1	-22473
chr20	20052792	20053044	253	*	19.3325	252.391	-3.6395	gain	Promoter (<=1kb)	20	20052579	20075224	22646	1	ENSG00000089101.17	ENST00000475466.5	213
chr20	21048883	21049083	201	*	16.1105	292.738	-4.10158	gain	Distal Intergenic	20	21089696	21090509	814	1	ENSG00000283405.1	ENST00000636173.1	-40613
chr20	21541606	21541829	224	*	2.14806	17.4836	-2.55371	gain	Distal Intergenic	20	21530202	21530744	543	1	ENSG00000233492.1	ENST00000431034.1	11404
chr20	23050777	23050989	213	*	14.4994	97.7288	-2.67126	gain	Promoter (1-2kb)	20	23045633	23049741	4109	2	ENSG00000178726.6	ENST00000377103.2	-1036
chr20	25178951	25179177	227	*	6.44418	63.2099	-3.10861	gain	Distal Intergenic	20	25195693	25226729	31037	1	ENSG00000197586.12	ENST00000354989.9	-16516
chr20	25223248	25223466	219	*	18.2585	78.0037	-2.03642	gain	Promoter (<=1kb)	20	25223867	25225733	1867	1	ENSG00000197586.12	ENST00000463734.1	-401
chr20	34676504	34676728	225	*	3.22209	46.1746	-3.48198	gain	Promoter (<=1kb)	20	34560542	34677085	116544	2	ENSG00000101464.10	ENST00000217446.7	357
chr20	34907654	34907854	201	*	5.90717	83.8316	-3.61844	gain	Intron (ENST00000481971.5/ENSG00000131069.19, intron 2 of 4)	20	34913093	34919572	6480	1	ENSG00000131069.19	ENST00000468550.6	-5239
chr20	34955858	34956078	221	*	13.4254	764.347	-5.72943	gain	Promoter (<=1kb)	20	34928430	34955817	27388	2	ENSG00000100983.9	ENST00000216951.6	-41
chr20	35060712	35060953	242	*	10.2033	99.0737	-3.15907	gain	Intron (ENST00000451813.6/ENSG00000100991.11, intron 3 of 18)	20	35030317	35030420	104	2	ENSG00000202150.1	ENST00000365280.1	-30292
chr20	36156764	36156965	202	*	13.4254	59.6235	-2.07127	gain	Promoter (1-2kb)	20	36148726	36155760	7035	2	ENSG00000232406.6	ENST00000609884.5	-1004
chr20	37693565	37693849	285	*	18.2585	109.833	-2.52482	gain	Promoter (<=1kb)	20	37693955	37872128	178174	1	ENSG00000132792.18	ENST00000405275.6	-106
chr20	41095411	41095720	310	*	9.66627	81.1418	-2.94506	gain	Intron (ENST00000361337.2/ENSG00000198900.5, intron 9 of 20)	20	41136960	41175721	38762	1	ENSG00000124181.14	ENST00000244007.7	-41240
chr20	43513949	43514328	380	*	15.0364	100.867	-2.66726	gain	Promoter (<=1kb)	20	43514413	43541895	27483	1	ENSG00000185513.14	ENST00000373135.7	-85
chr20	43657361	43657561	201	*	14.4994	117.902	-2.93949	gain	Distal Intergenic	20	43652523	43653291	769	1	ENSG00000215467.2	ENST00000358609.4	4838
chr20	44001793	44001993	201	*	17.7215	86.5214	-2.22494	gain	Intron (ENST00000341197.8/ENSG00000124191.17, intron 2 of 8)	20	44007248	44007537	290	1	ENSG00000241229.3	ENST00000464331.3	-5255
chr20	45891213	45891501	289	*	8.05523	61.4167	-2.78511	gain	Promoter (<=1kb)	20	45891313	45893299	1987	1	ENSG00000064601.16	ENST00000606394.5	0
chr20	45971885	45972094	210	*	20.9436	187.837	-3.10527	gain	Promoter (<=1kb)	20	45948653	45972172	23520	2	ENSG00000198026.7	ENST00000322927.2	78
chr20	46207018	46207218	201	*	3.75911	123.73	-4.71197	gain	Intron (ENST00000372262.7/ENSG00000149654.9, intron 6 of 10)	20	46209821	46220849	11029	2	ENSG00000149654.9	ENST00000474438.1	13631
chr20	46226729	46227031	303	*	2.68508	139.42	-5.25191	gain	Intron (ENST00000372262.7/ENSG00000149654.9, intron 3 of 10)	20	46209821	46220849	11029	2	ENSG00000149654.9	ENST00000474438.1	-5880
chr20	47331470	47331670	201	*	4.83314	34.5189	-2.60624	gain	Intron (ENST00000311275.11/ENSG00000101040.19, intron 2 of 21)	20	47237310	47319061	81752	2	ENSG00000101040.19	ENST00000468376.2	-12409
chr20	47501716	47502002	287	*	10.2033	86.0731	-2.9583	gain	Promoter (<=1kb)	20	47501902	47656877	154976	1	ENSG00000124151.18	ENST00000372004.7	0
chr20	57332555	57332755	201	*	5.37015	247.012	-5.28294	gain	Promoter (1-2kb)	20	57334750	57343994	9245	1	ENSG00000054796.12	ENST00000494972.1	-1995
chr20	58624025	58624225	201	*	4.83314	68.1412	-3.5672	gain	Distal Intergenic	20	58634772	58635738	967	1	ENSG00000268941.2	ENST00000598340.2	-10547
chr20	59515677	59515957	281	*	3.22209	71.2793	-4.09755	gain	Promoter (<=1kb)	20	59515191	59516039	849	1	ENSG00000227282.1	ENST00000443747.1	486
chr20	62370423	62370625	203	*	11.2773	90.1077	-2.89158	gain	Distal Intergenic	20	62309065	62367312	58248	2	ENSG00000130702.14	ENST00000252999.7	-3111
chr20	63957286	63957490	205	*	4.83314	22.8632	-2.03244	gain	Promoter (<=1kb)	20	63939829	63956415	16587	2	ENSG00000198276.14	ENST00000354216.10	-871
chr21	28885681	28885885	205	*	65.5158	334.878	-2.33617	gain	Promoter (<=1kb)	21	28872191	28885371	13181	2	ENSG00000156239.11	ENST00000460212.1	-310
chr21	29019357	29019557	201	*	9.66627	79.7969	-2.92124	gain	Promoter (<=1kb)	21	29004384	29019378	14995	2	ENSG00000156253.6	ENST00000493196.1	0
chr21	29558516	29558716	201	*	2.68508	148.835	-5.34553	gain	Intron (ENST00000422809.5/ENSG00000156273.15, intron 2 of 4)	21	29596040	29630747	34708	1	ENSG00000156273.15	ENST00000462262.1	-37324
chr21	31098672	31098872	201	*	8.05523	86.0731	-3.2654	gain	Distal Intergenic	21	31118418	31130221	11804	2	ENSG00000156299.13	ENST00000423206.5	31349
chr21	31180607	31180862	256	*	12.8884	91.4526	-2.73484	gain	Intron (ENST00000286827.7/ENSG00000156299.13, intron 16 of 28)	21	31118458	31160909	42452	2	ENSG00000156299.13	ENST00000636887.1	-19698
chr21	32569882	32570082	201	*	5.90717	38.1053	-2.5012	gain	Downstream (2-3kb)	21	32572238	32575881	3644	2	ENSG00000186842.4	ENST00000334165.4	5799
chr21	36589534	36589742	209	*	5.37015	41.2433	-2.72932	gain	Distal Intergenic	21	36460621	36576569	115949	2	ENSG00000159261.10	ENST00000342108.2	-12965
chr21	39175246	39175446	201	*	3.75911	22.4149	-2.29866	gain	3' UTR	21	39171130	39172106	977	2	ENSG00000235701.1	ENST00000437262.1	-3140
chr21	39380103	39380305	203	*	11.2773	70.831	-2.54861	gain	Promoter (<=1kb)	21	39380244	39397889	17646	1	ENSG00000182093.14	ENST00000333781.9	0
chr21	41817220	41817477	258	*	15.5734	218.769	-3.72904	gain	Promoter (2-3kb)	21	41798225	41814962	16738	2	ENSG00000141956.13	ENST00000486812.5	-2258
chr21	44752973	44753265	293	*	20.9436	107.143	-2.30107	gain	Distal Intergenic	21	44769040	44775436	6397	2	ENSG00000184787.18	ENST00000481546.1	22171
chr21	45391664	45391867	204	*	0	108.488	-6.77463	gain	Distal Intergenic	21	45378336	45379635	1300	2	ENSG00000228355.1	ENST00000416468.1	-12029
chr21	45556073	45556273	201	*	26.8508	135.386	-2.2919	gain	Distal Intergenic	21	45498201	45544411	46211	2	ENSG00000173638.18	ENST00000567670.5	-11662
chr21	45575233	45575433	201	*	8.59224	688.585	-6.16772	gain	Distal Intergenic	21	45593654	45603056	9403	1	ENSG00000233922.2	ENST00000441095.2	-18221
chr21	45747818	45748019	202	*	10.7403	63.2099	-2.45133	gain	Promoter (<=1kb)	21	45748023	45749956	1934	1	ENSG00000183570.16	ENST00000609985.1	-4
chr22	16949737	16950028	292	*	3.22209	47.9678	-3.5358	gain	Downstream (<1kb)	22	16933521	16934003	483	2	ENSG00000253481.2	ENST00000521497.2	-15734
chr22	18023493	18023746	254	*	11.2773	83.3833	-2.78096	gain	Promoter (<=1kb)	22	17787649	18024559	236911	2	ENSG00000243156.7	ENST00000441493.6	813
chr22	18077627	18077876	250	*	11.2773	100.867	-3.05262	gain	Promoter (<=1kb)	22	18076527	18077797	1271	2	ENSG00000225335.3	ENST00000426483.1	0
chr22	20118510	20118710	201	*	48.8684	264.047	-2.41005	gain	Promoter (<=1kb)	22	20117953	20127035	9083	1	ENSG00000099901.16	ENST00000418705.2	557
chr22	20606244	20606509	266	*	7.51821	64.5548	-2.94408	gain	Exon (ENST00000416717.6/ENSG00000223553.6, exon 13 of 18)	22	20587496	20592218	4723	2	ENSG00000250261.1	ENST00000508880.1	-14026
chr22	21867776	21867980	205	*	38.6651	341.602	-3.11059	gain	Promoter (<=1kb)	22	21769040	21867680	98641	2	ENSG00000100030.14	ENST00000398822.7	-96
chr22	24270780	24270980	201	*	5.90717	35.8638	-2.41604	gain	Promoter (<=1kb)	22	24270817	24417739	146923	1	ENSG00000100014.19	ENST00000437398.5	0
chr22	24555899	24556187	289	*	87.5335	428.572	-2.27861	gain	Promoter (<=1kb)	22	24555958	24558086	2129	1	ENSG00000100028.11	ENST00000468770.1	0
chr22	26172456	26172656	201	*	2.14806	54.244	-4.13328	gain	Promoter (2-3kb)	22	26169658	26380334	210677	1	ENSG00000100095.18	ENST00000343706.8	2798
chr22	29457971	29458187	217	*	1.07403	21.07	-3.41158	gain	Intron (ENST00000461286.4/ENSG00000225465.8, intron 2 of 2)	22	29441340	29441678	339	2	ENSG00000225465.8	ENST00000539579.2	-16293
chr22	29588029	29588235	207	*	6.44418	88.3146	-3.58471	gain	Distal Intergenic	22	29554808	29581337	26530	2	ENSG00000184117.11	ENST00000216121.11	-6692
chr22	30108672	30108928	257	*	7.51821	45.7263	-2.45561	gain	Intron (ENST00000336726.10/ENSG00000176635.17, intron 5 of 10)	22	30105094	30105408	315	2	ENSG00000226573.1	ENST00000423857.1	-3264
chr22	30287802	30288016	215	*	16.6475	112.971	-2.69113	gain	Promoter (<=1kb)	22	30287198	30287950	753	2	ENSG00000239282.7	ENST00000464854.1	0
chr22	30426522	30426726	205	*	70.886	310.222	-2.11416	gain	Promoter (<=1kb)	22	30425817	30428951	3135	1	ENSG00000242114.5	ENST00000407550.3	705
chr22	32206948	32207154	207	*	16.1105	81.5901	-2.27109	gain	Promoter (1-2kb)	22	32205115	32269666	64552	1	ENSG00000242082.1	ENST00000434942.1	1833
chr22	35056587	35056787	201	*	15.0364	78.452	-2.30873	gain	Distal Intergenic	22	35066136	35087386	21251	1	ENSG00000175329.12	ENST00000404699.6	-9349
chr22	36451792	36452004	213	*	5.37015	31.3808	-2.34574	gain	Promoter (2-3kb)	22	36445395	36454944	9550	2	ENSG00000228719.1	ENST00000442579.1	2940
chr22	36470349	36470553	205	*	2.68508	29.5876	-3.05318	gain	Intron (ENST00000216185.6/ENSG00000100348.9, intron 3 of 3)	22	36467591	36481340	13750	2	ENSG00000100348.9	ENST00000403313.5	10787
chr22	37791864	37792071	208	*	2.14806	16.1387	-2.44472	gain	Distal Intergenic	22	37805093	37807436	2344	1	ENSG00000189060.5	ENST00000340857.3	-13022
chr22	41286031	41286307	277	*	23.6287	428.572	-4.12449	gain	Promoter (<=1kb)	22	41245611	41286251	40641	2	ENSG00000100401.19	ENST00000356244.7	0
chr22	41403915	41404115	201	*	26.3137	228.632	-3.07162	gain	Distal Intergenic	22	41382935	41394274	11340	1	ENSG00000167074.14	ENST00000413942.1	20980
chr22	41667412	41667679	268	*	13.9624	138.076	-3.21646	gain	Distal Intergenic	22	41656953	41661699	4747	1	ENSG00000196419.12	ENST00000478914.1	10459
chr22	42269479	42269823	345	*	10.7403	49.761	-2.11225	gain	Promoter (<=1kb)	22	42269753	42274862	5110	1	ENSG00000182057.4	ENST00000332965.3	0
chr22	42437811	42438011	201	*	10.7403	60.9684	-2.40006	gain	Promoter (<=1kb)	22	42438023	42446195	8173	1	ENSG00000230107.1	ENST00000428765.1	-12
chr22	43128974	43129175	202	*	45.1093	356.845	-2.9562	gain	Intron (ENST00000216115.2/ENSG00000100290.2, intron 4 of 4)	22	43140830	43142964	2135	2	ENSG00000100294.12	ENST00000608052.1	13789
chr22	43955767	43956054	288	*	52.6275	590.407	-3.46311	gain	Promoter (<=1kb)	22	43955442	43973322	17881	1	ENSG00000100347.14	ENST00000493161.1	325
chr22	45804976	45805185	210	*	4.29612	111.626	-4.41046	gain	Intron (ENST00000381061.8/ENSG00000130638.15, intron 8 of 10)	22	45792418	45793636	1219	2	ENSG00000235347.1	ENST00000438230.1	-11340
chr22	46528288	46528488	201	*	8.05523	78.0037	-3.1251	gain	Intron (ENST00000262738.7/ENSG00000075275.16, intron 1 of 34)	22	46530308	46534200	3893	2	ENSG00000075275.16	ENST00000497509.1	5712
chr22	50245478	50245678	201	*	1.61105	74.8656	-4.86075	gain	Promoter (<=1kb)	22	50217689	50244992	27304	2	ENSG00000128159.11	ENST00000498611.5	-486
chr3	5918215	5918415	201	*	0.537015	77.1071	-5.66725	gain	Distal Intergenic	3	5962842	6124120	161279	1	ENSG00000229642.1	ENST00000425894.1	-44427
chr3	7989031	7989231	201	*	6.44418	516.438	-6.11913	gain	Intron (ENST00000441861.5/ENSG00000227110.6, intron 2 of 3)	3	7952805	8016307	63503	2	ENSG00000227110.6	ENST00000441861.5	27076
chr3	9500577	9500777	201	*	8.05523	78.452	-3.13326	gain	3' UTR	3	9475050	9475659	610	1	ENSG00000168137.15	ENST00000466826.1	25527
chr3	10115663	10115874	212	*	3.75911	68.1412	-3.86078	gain	Promoter (<=1kb)	3	10115592	10127190	11599	1	ENSG00000254999.3	ENST00000530758.1	71
chr3	12557033	12557265	233	*	11.2773	61.4167	-2.34594	gain	Promoter (<=1kb)	3	12557087	12582503	25417	1	ENSG00000075975.15	ENST00000411987.5	0
chr3	13896686	13896886	201	*	7.51821	54.244	-2.69719	gain	Distal Intergenic	3	13816258	13880121	63864	2	ENSG00000154764.5	ENST00000285018.4	-16565
chr3	14261273	14261473	201	*	19.8696	98.6254	-2.25511	gain	Distal Intergenic	3	14272373	14303845	31473	2	ENSG00000255021.1	ENST00000525575.1	42372
chr3	16309660	16309882	223	*	4.83314	36.3121	-2.6773	gain	Intron (ENST00000605932.5/ENSG00000154814.13, intron 9 of 9)	3	16314439	16314987	549	1	ENSG00000271964.1	ENST00000607464.1	-4557
chr3	28531372	28531572	201	*	3.22209	40.3467	-3.29174	gain	Intron (ENST00000635992.1/ENSG00000283563.1, intron 5 of 13)	3	28511003	28538122	27120	1	ENSG00000206559.7	ENST00000457897.1	20369
chr3	33278081	33278292	212	*	2.14806	46.1746	-3.90548	gain	Promoter (<=1kb)	3	33278173	33359358	81186	1	ENSG00000153558.13	ENST00000483037.5	0
chr3	33776491	33776691	201	*	2.68508	51.1059	-3.82168	gain	Distal Intergenic	3	33771963	33772295	333	1	ENSG00000227707.1	ENST00000427380.1	4528
chr3	38496277	38496480	204	*	7.51821	139.869	-4.04766	gain	Promoter (<=1kb)	3	38496340	38501502	5163	1	ENSG00000157036.12	ENST00000443942.5	0
chr3	39030931	39031131	201	*	5.37015	32.2774	-2.38514	gain	Distal Intergenic	3	39025987	39026093	107	1	ENSG00000206708.1	ENST00000383981.1	4944
chr3	45995834	45996057	224	*	10.2033	178.422	-4.00137	gain	Promoter (<=1kb)	3	45984581	45995824	11244	2	ENSG00000163820.14	ENST00000471739.1	-10
chr3	46208350	46208616	267	*	5.90717	58.2786	-3.10135	gain	Promoter (<=1kb)	3	46201709	46208396	6688	2	ENSG00000163823.3	ENST00000296140.3	0
chr3	46578760	46578988	229	*	1.07403	39.8985	-4.30154	gain	Promoter (<=1kb)	3	46579142	46579779	638	1	ENSG00000241186.8	ENST00000459867.1	-154
chr3	46895252	46895456	205	*	11.8143	66.348	-2.39388	gain	Promoter (2-3kb)	3	46892721	46898734	6014	1	ENSG00000160801.13	ENST00000490109.1	2531
chr3	47990003	47990203	201	*	3.22209	29.1393	-2.83562	gain	Intron (ENST00000395734.7/ENSG00000047849.21, intron 2 of 17)	3	47973084	48016412	43329	2	ENSG00000047849.21	ENST00000434267.5	26209
chr3	48656117	48656317	201	*	0	30.9325	-4.99695	gain	Exon (ENST00000164024.4/ENSG00000008300.15, exon 3 of 35)	3	48636469	48662915	26447	2	ENSG00000008300.15	ENST00000164024.4	6598
chr3	49029483	49029697	215	*	25.2397	206.217	-2.98132	gain	Promoter (<=1kb)	3	49027870	49029408	1539	2	ENSG00000178035.11	ENST00000496837.1	-75
chr3	50235623	50235831	209	*	14.4994	115.661	-2.91203	gain	Promoter (<=1kb)	3	50235952	50259355	23404	1	ENSG00000114353.16	ENST00000313601.10	-121
chr3	50350642	50350842	201	*	8.05523	50.2093	-2.49958	gain	Promoter (<=1kb)	3	50347330	50350779	3450	2	ENSG00000114388.12	ENST00000476064.5	0
chr3	50359630	50359872	243	*	62.2938	362.224	-2.52073	gain	Promoter (<=1kb)	3	50354749	50359610	4862	2	ENSG00000126062.3	ENST00000266025.3	-20
chr3	51499144	51499356	213	*	7.51821	60.0718	-2.84188	gain	Promoter (<=1kb)	3	51395867	51499994	104128	2	ENSG00000145041.15	ENST00000423656.5	638
chr3	51539424	51539625	202	*	5.37015	39.0019	-2.65067	gain	Promoter (1-2kb)	3	51541144	51541870	727	1	ENSG00000164080.13	ENST00000602430.1	-1519
chr3	52339585	52339804	220	*	15.5734	93.2458	-2.50756	gain	Intron (ENST00000420323.6/ENSG00000114841.17, intron 8 of 77)	3	52361219	52362476	1258	1	ENSG00000114841.17	ENST00000466628.1	-21415
chr3	53269982	53270182	201	*	5.90717	30.4842	-2.18846	gain	Distal Intergenic	3	53241895	53256052	14158	2	ENSG00000163931.15	ENST00000483706.1	-13930
chr3	53891154	53891394	241	*	63.9048	637.03	-3.29723	gain	Promoter (<=1kb)	3	53887996	53891855	3860	2	ENSG00000113811.10	ENST00000487571.1	461
chr3	87227190	87227390	201	*	10.7403	109.833	-3.23884	gain	Promoter (<=1kb)	3	87227271	87255548	28278	1	ENSG00000083937.8	ENST00000471660.5	0
chr3	94004352	94004623	272	*	7.51821	49.3127	-2.5623	gain	Intron (ENST00000535334.5/ENSG00000169379.15, intron 2 of 8)	3	93988634	93988946	313	2	ENSG00000239614.1	ENST00000491722.1	-15406
chr3	98329563	98329775	213	*	13.4254	80.2452	-2.49367	gain	Intron (ENST00000508616.1/ENSG00000251088.1, intron 2 of 3)	3	98311913	98312843	931	1	ENSG00000232535.1	ENST00000394191.2	17650
chr3	98538575	98538776	202	*	12.3513	73.5207	-2.48066	gain	Intron (ENST00000512905.5/ENSG00000080819.6, intron 3 of 3)	3	98531899	98533150	1252	1	ENSG00000154165.4	ENST00000284311.4	6676
chr3	99818252	99818452	201	*	18.2585	299.014	-3.96146	gain	Promoter (<=1kb)	3	99817912	100041396	223485	1	ENSG00000184220.11	ENST00000496116.1	340
chr3	107208272	107208485	214	*	8.05523	44.8297	-2.33946	gain	Intron (ENST00000484698.5/ENSG00000242759.6, intron 1 of 7)	3	107109790	107240589	130800	2	ENSG00000242759.6	ENST00000607801.5	32104
chr3	107430033	107430250	218	*	15.0364	79.3486	-2.32492	gain	Promoter (<=1kb)	3	107430930	107463912	32983	1	ENSG00000273125.1	ENST00000609293.1	-680
chr3	109482761	109482961	201	*	2.68508	39.0019	-3.4403	gain	Intron (ENST00000497996.1/ENSG00000228980.3, intron 4 of 4)	3	109471329	109471812	484	2	ENSG00000244196.1	ENST00000479662.1	-10949
chr3	111936144	111936344	201	*	3.75911	43.4848	-3.22455	gain	Intron (ENST00000393923.7/ENSG00000144824.19, intron 6 of 17)	3	111939527	111945440	5914	1	ENSG00000144824.19	ENST00000491694.1	-3183
chr3	113051332	113051561	230	*	6.44418	33.6223	-2.21752	gain	Exon (ENST00000462010.1/ENSG00000241219.1, exon 3 of 3)	3	113041390	113041814	425	2	ENSG00000243483.1	ENST00000476607.1	-9518
chr3	115341245	115341445	201	*	0.537015	18.8285	-3.68937	gain	Distal Intergenic	3	115279125	115279860	736	1	ENSG00000244157.1	ENST00000492033.1	62120
chr3	116517397	116517597	201	*	4.83314	65.8997	-3.51966	gain	Intron (ENST00000474851.1/ENSG00000185565.11, intron 2 of 4)	3	116552473	116568264	15792	1	ENSG00000241397.1	ENST00000497854.1	-34876
chr3	119155188	119155388	201	*	9.66627	236.701	-4.47802	gain	Intron (ENST00000494105.2/ENSG00000163424.8, intron 3 of 3)	3	119147375	119187807	40433	1	ENSG00000251012.1	ENST00000490594.1	7813
chr3	123286343	123286543	201	*	11.2773	49.3127	-2.03493	gain	Promoter (<=1kb)	3	123284446	123287111	2666	2	ENSG00000173175.14	ENST00000478092.1	568
chr3	126522331	126522594	264	*	19.3325	81.5901	-2.02218	gain	Promoter (1-2kb)	3	126524283	126543291	19009	1	ENSG00000180767.9	ENST00000319340.6	-1689
chr3	128123706	128123996	291	*	17.7215	139.869	-2.91158	gain	Promoter (<=1kb)	3	128080960	128123824	42865	2	ENSG00000175792.11	ENST00000322623.9	0
chr3	128490217	128490417	201	*	11.2773	72.6241	-2.58418	gain	Promoter (<=1kb)	3	128486148	128490648	4501	2	ENSG00000179348.11	ENST00000492608.1	231
chr3	133943653	133943856	204	*	8.05523	108.488	-3.59588	gain	Intron (ENST00000310926.8/ENSG00000174640.12, intron 10 of 13)	3	133948654	133949216	563	2	ENSG00000174640.12	ENST00000477061.1	5360
chr3	136146973	136147180	208	*	4.29612	56.9337	-3.4514	gain	3' UTR	3	136155549	136155996	448	1	ENSG00000241438.1	ENST00000463873.1	-8369
chr3	137032450	137032660	211	*	2.68508	55.1406	-3.92928	gain	Distal Intergenic	3	136959125	136982196	23072	2	ENSG00000249407.1	ENST00000462176.2	-50254
chr3	138329146	138329387	242	*	3.22209	57.8303	-3.80053	gain	Promoter (<=1kb)	3	138301380	138329363	27984	2	ENSG00000181322.13	ENST00000333911.7	0
chr3	138916246	138916481	236	*	14.4994	65.4514	-2.10009	gain	Distal Intergenic	3	138940428	138942578	2151	2	ENSG00000244578.1	ENST00000477059.1	26097
chr3	138961259	138961462	204	*	19.3325	84.7282	-2.07598	gain	Distal Intergenic	3	138947612	138950828	3217	1	ENSG00000206262.8	ENST00000498709.1	13647
chr3	139539691	139539912	222	*	19.3325	147.49	-2.8685	gain	Promoter (<=1kb)	3	139517434	139539829	22396	2	ENSG00000114115.9	ENST00000232219.6	0
chr3	142366561	142366766	206	*	1.07403	28.691	-3.83952	gain	Intron (ENST00000264951.8/ENSG00000114127.10, intron 27 of 41)	3	142355324	142370588	15265	2	ENSG00000114127.10	ENST00000467077.1	3822
chr3	149813055	149813271	217	*	13.9624	86.0731	-2.54089	gain	Promoter (<=1kb)	3	149813204	149961016	147813	1	ENSG00000082996.19	ENST00000491086.5	0
chr3	157332263	157332465	203	*	15.5734	70.831	-2.11573	gain	Intron (ENST00000487238.5/ENSG00000243176.5, intron 2 of 2)	3	157363293	157364481	1189	2	ENSG00000197415.11	ENST00000472419.1	32016
chr3	158127912	158128112	201	*	7.51821	125.523	-3.89271	gain	Intron (ENST00000480820.5/ENSG00000174891.12, intron 3 of 9)	3	158122154	158354951	232798	1	ENSG00000174891.12	ENST00000477788.5	5758
chr3	161335193	161335393	201	*	5.37015	179.767	-4.82666	gain	Distal Intergenic	3	161328924	161330238	1315	2	ENSG00000243838.1	ENST00000495689.1	-4955
chr3	163551114	163551314	201	*	43.4982	413.33	-3.21896	gain	Distal Intergenic	3	163475067	163479365	4299	1	ENSG00000240792.1	ENST00000477099.1	76047
chr3	169967450	169967671	222	*	15.0364	98.6254	-2.63516	gain	Promoter (<=1kb)	3	169966826	169985885	19060	1	ENSG00000008952.16	ENST00000481435.5	624
chr3	176609512	176609712	201	*	6.9812	134.937	-4.09019	gain	Intron (ENST00000434969.1/ENSG00000223715.1, intron 2 of 2)	3	176626279	176634457	8179	2	ENSG00000223715.1	ENST00000421034.1	24745
chr3	179512671	179512871	201	*	28.9988	969.219	-5.01533	gain	Distal Intergenic	3	179464346	179465328	983	1	ENSG00000181260.8	ENST00000483867.1	48325
chr3	182258657	182258914	258	*	37.054	243.425	-2.68327	gain	Distal Intergenic	3	182365147	182368256	3110	1	ENSG00000242012.1	ENST00000473893.1	-106233
chr3	182740805	182741005	201	*	4.83314	37.2087	-2.71156	gain	Promoter (<=1kb)	3	182739669	182740848	1180	2	ENSG00000260377.1	ENST00000565024.1	0
chr3	183885127	183885327	201	*	11.2773	49.3127	-2.03493	gain	Promoter (<=1kb)	3	183862607	183884933	22327	2	ENSG00000175193.12	ENST00000469056.1	-194
chr3	184134145	184134508	364	*	42.4242	216.976	-2.3276	gain	Promoter (<=1kb)	3	184135038	184145311	10274	1	ENSG00000145191.12	ENST00000491144.5	-530
chr3	184262261	184262568	308	*	11.2773	77.5554	-2.67772	gain	Promoter (<=1kb)	3	184259213	184261463	2251	2	ENSG00000163888.3	ENST00000296238.3	-798
chr3	184543992	184544203	212	*	30.0728	124.178	-2.01026	gain	Downstream (2-3kb)	3	184546714	184556918	10205	2	ENSG00000230215.1	ENST00000421870.1	12715
chr3	184561261	184561499	239	*	10.7403	56.9337	-2.30293	gain	Promoter (<=1kb)	3	184561784	184582409	20626	1	ENSG00000182580.2	ENST00000330394.2	-285
chr3	185176886	185177086	201	*	3.22209	132.248	-4.98001	gain	Intron (ENST00000444571.5/ENSG00000223358.5, intron 1 of 3)	3	185162901	185191955	29055	1	ENSG00000223358.5	ENST00000417720.1	13985
chr3	191417097	191417306	210	*	6.9812	47.0712	-2.5905	gain	Distal Intergenic	3	191461163	191461456	294	1	ENSG00000253548.1	ENST00000518817.1	-43857
chr3	191502603	191502893	291	*	2.68508	185.595	-5.66207	gain	Distal Intergenic	3	191461163	191461456	294	1	ENSG00000253548.1	ENST00000518817.1	41440
chr3	193592871	193593272	402	*	25.2397	177.526	-2.76631	gain	Promoter (<=1kb)	3	193502545	193593111	90567	2	ENSG00000127249.14	ENST00000489140.1	0
chr3	194583743	194584113	371	*	12.8884	68.5895	-2.32499	gain	Promoter (<=1kb)	3	194584011	194590260	6250	1	ENSG00000231770.5	ENST00000453671.5	0
chr3	195259461	195259661	201	*	13.9624	162.732	-3.45192	gain	Promoter (<=1kb)	3	195180394	195260080	79687	2	ENSG00000173950.15	ENST00000494175.1	419
chr4	712094	712332	239	*	18.7955	117.902	-2.58653	gain	Intron (ENST00000419774.5/ENSG00000185619.18, intron 1 of 5)	4	705943	767864	61922	1	ENSG00000185619.18	ENST00000440452.5	6151
chr4	1116934	1117135	202	*	4.83314	67.2446	-3.54837	gain	Promoter (1-2kb)	4	1118884	1119013	130	1	ENSG00000212458.1	ENST00000391156.1	-1749
chr4	1338880	1339119	240	*	23.0916	290.497	-3.59687	gain	3' UTR	4	1332561	1340147	7587	1	ENSG00000090316.15	ENST00000515766.1	6319
chr4	6640544	6640782	239	*	30.0728	140.765	-2.18978	gain	Promoter (<=1kb)	4	6640686	6641791	1106	1	ENSG00000179010.14	ENST00000507420.1	0
chr4	6720398	6720598	201	*	16.6475	237.149	-3.75433	gain	Distal Intergenic	4	6716055	6717671	1617	1	ENSG00000186222.4	ENST00000320776.4	4343
chr4	8468796	8468996	201	*	5.90717	88.3146	-3.69273	gain	Promoter (1-2kb)	4	8470926	8493531	22606	1	ENSG00000155275.18	ENST00000531038.5	-1930
chr4	8688198	8688400	203	*	6.9812	51.5542	-2.71913	gain	Distal Intergenic	4	8745397	8746033	637	2	ENSG00000250915.1	ENST00000514043.1	57633
chr4	10554667	10554974	308	*	44.5723	206.217	-2.18491	gain	Intron (ENST00000226951.10/ENSG00000109684.14, intron 8 of 18)	4	10486874	10517465	30592	2	ENSG00000109684.14	ENST00000515667.5	-37202
chr4	11805928	11806128	201	*	18.2585	145.248	-2.92485	gain	Intron (ENST00000510095.5/ENSG00000249631.5, intron 3 of 3)	4	11770368	11773871	3504	1	ENSG00000249631.5	ENST00000514452.1	35560
chr4	13332347	13332547	201	*	4.83314	43.9331	-2.94544	gain	Promoter (<=1kb)	4	13333414	13338302	4889	1	ENSG00000205940.8	ENST00000602906.1	-867
chr4	13811104	13811304	201	*	14.4994	97.7288	-2.67126	gain	Intron (ENST00000510907.5/ENSG00000250634.5, intron 2 of 3)	4	13820110	13977075	156966	1	ENSG00000250634.5	ENST00000503532.1	-8806
chr4	16001509	16001733	225	*	12.8884	62.7616	-2.19881	gain	Intron (ENST00000447510.6/ENSG00000007062.11, intron 12 of 26)	4	15985511	15986037	527	2	ENSG00000007062.11	ENST00000511270.1	-15472
chr4	17511398	17511601	204	*	33.832	138.972	-2.00666	gain	Promoter (<=1kb)	4	17490041	17511981	21941	2	ENSG00000151552.11	ENST00000505710.1	380
chr4	20699987	20700409	423	*	8.05523	98.6254	-3.45969	gain	Promoter (<=1kb)	4	20700413	20713521	13109	1	ENSG00000163138.18	ENST00000510051.5	-4
chr4	36351220	36351420	201	*	8.59224	86.5214	-3.1897	gain	Intron (ENST00000504344.1/ENSG00000251438.1, intron 1 of 2)	4	36332741	36345756	13016	1	ENSG00000197057.8	ENST00000503528.1	18479
chr4	37566802	37567031	230	*	6.44418	340.706	-5.5205	gain	Intron (ENST00000381980.8/ENSG00000154274.14, intron 2 of 3)	4	37584233	37591826	7594	1	ENSG00000154274.14	ENST00000284437.6	-17202
chr4	39019559	39019759	201	*	3.75911	43.0365	-3.20994	gain	Intron (ENST00000381938.3/ENSG00000121895.7, intron 1 of 6)	4	38998460	39032407	33948	2	ENSG00000121895.7	ENST00000372489.2	12648
chr4	39182442	39182669	228	*	9.12926	101.315	-3.33642	gain	Promoter (<=1kb)	4	39182504	39215919	33416	1	ENSG00000157796.17	ENST00000503697.5	0
chr4	40629746	40630027	282	*	22.5546	142.559	-2.60756	gain	Promoter (<=1kb)	4	40423681	40629864	206184	2	ENSG00000163694.14	ENST00000510871.5	0
chr4	41160894	41161125	232	*	23.0916	233.115	-3.28061	gain	Intron (ENST00000295974.12/ENSG00000163697.16, intron 1 of 17)	4	41065590	41207908	142319	2	ENSG00000163697.16	ENST00000503555.5	46783
chr4	44760239	44760473	235	*	5.90717	50.2093	-2.89024	gain	Distal Intergenic	4	44702139	44726595	24457	2	ENSG00000163281.11	ENST00000295448.7	-33644
chr4	49655485	49655685	201	*	12.3513	264.047	-4.31119	gain	Distal Intergenic	4	49588772	49589529	758	1	ENSG00000249337.2	ENST00000510539.2	66713
chr4	52660109	52660340	232	*	9.12926	76.6588	-2.93862	gain	Promoter (<=1kb)	4	52659406	52661668	2263	1	ENSG00000248866.1	ENST00000503051.1	703
chr4	53236447	53236647	201	*	5.37015	117.454	-4.21685	gain	Intron (ENST00000401642.7/ENSG00000184178.15, intron 4 of 8)	4	53265461	53265567	107	2	ENSG00000207385.1	ENST00000384655.1	28920
chr4	55321827	55322036	210	*	9.12926	41.6916	-2.07543	gain	Distal Intergenic	4	55313011	55313924	914	2	ENSG00000250464.1	ENST00000514850.1	-7903
chr4	55545167	55545478	312	*	24.1657	112.523	-2.17345	gain	Promoter (<=1kb)	4	55434823	55545932	111110	2	ENSG00000134852.14	ENST00000381322.5	454
chr4	55947946	55948266	321	*	41.8872	200.389	-2.23137	gain	Promoter (<=1kb)	4	55948871	55960925	12055	1	ENSG00000174799.10	ENST00000422247.6	-605
chr4	56544343	56544634	292	*	37.054	196.802	-2.37794	gain	Intron (ENST00000512175.2/ENSG00000249693.2, intron 1 of 8)	4	56557716	56596545	38830	1	ENSG00000249693.2	ENST00000510716.1	-13082
chr4	70601451	70601754	304	*	5.37015	34.9672	-2.49728	gain	Exon (ENST00000322937.10/ENSG00000178522.14, exon 6 of 13)	4	70592295	70606879	14585	1	ENSG00000178522.14	ENST00000449493.2	9156
chr4	76411745	76411945	201	*	33.2949	456.367	-3.73728	gain	Intron (ENST00000509851.5/ENSG00000163749.17, intron 3 of 5)	4	76375177	76407323	32147	2	ENSG00000163749.17	ENST00000434846.2	-4422
chr4	76748832	76749038	207	*	18.7955	442.021	-4.48413	gain	Exon (ENST00000296043.6/ENSG00000138771.14, exon 6 of 11)	4	76756960	76758474	1515	2	ENSG00000233860.1	ENST00000452412.1	9436
chr4	77308937	77309138	202	*	5.90717	52.0025	-2.93989	gain	Promoter (2-3kb)	4	77311397	77312111	715	2	ENSG00000250006.2	ENST00000503840.2	2973
chr4	78082042	78082242	201	*	2.14806	388.674	-6.95166	gain	Intron (ENST00000325942.10/ENSG00000138759.17, intron 2 of 41)	4	78057980	78446558	388579	1	ENSG00000138759.17	ENST00000264899.10	24062
chr4	78370383	78370587	205	*	4.83314	544.233	-6.54646	gain	Intron (ENST00000325942.10/ENSG00000138759.17, intron 23 of 41)	4	78379197	78379514	318	1	ENSG00000248117.1	ENST00000515470.1	-8610
chr4	86595040	86595311	272	*	96.1257	436.641	-2.17182	gain	Promoter (<=1kb)	4	86594732	86815149	220418	1	ENSG00000163629.12	ENST00000411767.6	308
chr4	87853099	87853352	254	*	15.5734	85.6248	-2.38591	gain	Distal Intergenic	4	87832987	87846814	13828	1	ENSG00000152595.16	ENST00000361056.3	20112
chr4	88378893	88379093	201	*	3.75911	19.7251	-2.12262	gain	Promoter (<=1kb)	4	88378911	88390732	11822	1	ENSG00000138642.14	ENST00000504905.5	0
chr4	88515719	88515966	248	*	11.8143	327.257	-4.679	gain	Distal Intergenic	4	88521048	88523813	2766	1	ENSG00000138641.15	ENST00000601319.1	-5082
chr4	88799974	88800174	201	*	5.90717	65.0031	-3.25637	gain	Intron (ENST00000395002.6/ENSG00000138640.14, intron 2 of 16)	4	88727655	88823201	95547	2	ENSG00000138640.14	ENST00000508369.5	23027
chr4	92305516	92305717	202	*	7.51821	36.3121	-2.13102	gain	Promoter (<=1kb)	4	92304657	93772498	1467842	1	ENSG00000152208.12	ENST00000510992.5	859
chr4	98656593	98656820	228	*	77.3302	533.474	-2.77048	gain	Promoter (<=1kb)	4	98478717	98657635	178919	2	ENSG00000168785.7	ENST00000515287.5	815
chr4	102759996	102760220	225	*	21.4806	136.282	-2.61039	gain	Promoter (<=1kb)	4	102631988	102760933	128946	2	ENSG00000109323.8	ENST00000505239.1	713
chr4	108303491	108303692	202	*	21.4806	132.696	-2.5722	gain	Distal Intergenic	4	108407843	108408578	736	2	ENSG00000239939.1	ENST00000476193.1	104886
chr4	112167232	112167474	243	*	15.5734	494.472	-4.90186	gain	Intron (ENST00000309733.5/ENSG00000174749.5, intron 1 of 1)	4	112171215	112171527	313	1	ENSG00000243280.2	ENST00000484625.2	-3741
chr4	112515634	112516030	397	*	9.12926	77.1071	-2.94693	gain	Promoter (<=1kb)	4	112513516	112516172	2657	2	ENSG00000178403.3	ENST00000313341.3	142
chr4	114071137	114071339	203	*	7.51821	75.7622	-3.17177	gain	Distal Intergenic	4	114103938	114104225	288	1	ENSG00000248716.2	ENST00000508637.2	-32599
chr4	118270491	118270691	201	*	16.6475	108.936	-2.63913	gain	Distal Intergenic	4	118278709	118279823	1115	1	ENSG00000269893.6	ENST00000602414.5	-8018
chr4	118835186	118835405	220	*	13.9624	113.867	-2.94056	gain	Promoter (<=1kb)	4	118722823	118836138	113316	2	ENSG00000150961.14	ENST00000280551.10	733
chr4	119300427	119300635	209	*	19.8696	115.212	-2.47729	gain	Promoter (<=1kb)	4	119298699	119300921	2223	2	ENSG00000164096.12	ENST00000504110.1	286
chr4	121801012	121801282	271	*	9.66627	50.6576	-2.27592	gain	Promoter (<=1kb)	4	121801317	121816909	15593	1	ENSG00000123737.12	ENST00000243498.9	-35
chr4	121823957	121824216	260	*	8.59224	50.6576	-2.42904	gain	Promoter (<=1kb)	4	121816445	121823933	7489	2	ENSG00000145386.9	ENST00000618014.1	-24
chr4	122576970	122577174	205	*	33.2949	197.699	-2.53452	gain	Distal Intergenic	4	122618983	122689156	70174	1	ENSG00000227145.1	ENST00000417927.1	-41809
chr4	123478770	123478973	204	*	0	22.4149	-4.54935	gain	Distal Intergenic	4	123490268	123522106	31839	1	ENSG00000249125.1	ENST00000503950.1	-11295
chr4	127587044	127587330	287	*	7.51821	43.4848	-2.38469	gain	Distal Intergenic	4	127623271	127644036	20766	1	ENSG00000164066.12	ENST00000504491.1	-35941
chr4	128134184	128134384	201	*	6.44418	297.221	-5.32413	gain	Intron (ENST00000326639.10/ENSG00000138709.17, intron 11 of 19)	4	128122117	128222926	100810	1	ENSG00000138709.17	ENST00000507259.5	12067
chr4	136428151	136428351	201	*	2.14806	20.1734	-2.74972	gain	Distal Intergenic	4	136173199	136395471	222273	2	ENSG00000251567.5	ENST00000500324.2	-32680
chr4	138919181	138919384	204	*	17.7215	171.25	-3.20173	gain	Intron (ENST00000511951.1/ENSG00000250195.1, intron 2 of 2)	4	138923930	138924232	303	2	ENSG00000250577.1	ENST00000506416.1	4848
chr4	139300927	139301137	211	*	3.22209	54.6923	-3.72145	gain	Promoter (<=1kb)	4	139289938	139301204	11267	2	ENSG00000109390.11	ENST00000505036.5	67
chr4	139301154	139301380	227	*	24.7027	136.731	-2.42186	gain	Promoter (<=1kb)	4	139289917	139301210	11294	2	ENSG00000109390.11	ENST00000539002.5	0
chr4	139556329	139556563	235	*	8.59224	69.9344	-2.88654	gain	Promoter (<=1kb)	4	139495941	139556238	60298	2	ENSG00000145391.13	ENST00000506866.6	-91
chr4	145619831	145620090	260	*	46.7203	224.149	-2.2382	gain	Promoter (<=1kb)	4	145618985	145646622	27638	1	ENSG00000151611.13	ENST00000506919.1	846
chr4	145679596	145679814	219	*	2.14806	56.4854	-4.19066	gain	Promoter (<=1kb)	4	145680115	145732794	52680	1	ENSG00000237136.7	ENST00000438731.6	-301
chr4	146241981	146242181	201	*	9.12926	83.3833	-3.05843	gain	Promoter (<=1kb)	4	146241806	146243669	1864	1	ENSG00000251010.1	ENST00000510996.1	175
chr4	149637631	149637831	201	*	5.90717	143.455	-4.38638	gain	Intron (ENST00000636793.1/ENSG00000234828.8, intron 7 of 13)	4	149666057	149711149	45093	1	ENSG00000250905.1	ENST00000505781.1	-28226
chr4	151099048	151099449	402	*	28.4618	1079.05	-5.19611	gain	Promoter (<=1kb)	4	151099573	151104652	5080	1	ENSG00000145425.9	ENST00000274065.8	-124
chr4	153249382	153249582	201	*	19.8696	112.971	-2.44919	gain	Intron (ENST00000441616.5/ENSG00000109654.14, intron 1 of 3)	4	153257379	153270519	13141	1	ENSG00000109654.14	ENST00000502281.2	-7797
chr4	153792487	153792687	201	*	9.66627	78.0037	-2.88886	gain	Distal Intergenic	4	153780592	153789120	8529	2	ENSG00000145423.4	ENST00000274063.4	-3367
chr4	158925241	158925441	201	*	0	113.867	-6.84383	gain	Intron (ENST00000434826.2/ENSG00000164123.6, intron 3 of 4)	4	158909373	158909450	78	2	ENSG00000274535.1	ENST00000620099.1	-15791
chr4	161582533	161582745	213	*	7.51821	278.841	-5.03791	gain	Intron (ENST00000306100.9/ENSG00000168843.13, intron 8 of 15)	4	161542603	161664904	122302	2	ENSG00000168843.13	ENST00000511170.1	82159
chr4	164221692	164221892	201	*	0.537015	11.2074	-2.98956	gain	Intron (ENST00000503008.5/ENSG00000145416.13, intron 1 of 7)	4	164197007	164197711	705	2	ENSG00000248546.3	ENST00000512835.1	-23981
chr4	165113216	165113472	257	*	52.6275	221.011	-2.04958	gain	Promoter (<=1kb)	4	165070608	165112919	42312	2	ENSG00000170088.13	ENST00000306480.10	-297
chr4	165206933	165207133	201	*	2.68508	146.593	-5.32379	gain	Promoter (<=1kb)	4	165207618	165323153	115536	1	ENSG00000109466.13	ENST00000226725.10	-485
chr4	168183753	168183953	201	*	20.4066	90.1077	-2.08952	gain	Intron (ENST00000359299.7/ENSG00000109511.11, intron 10 of 11)	4	168165241	168178315	13075	1	ENSG00000109511.11	ENST00000503003.1	18512
chr4	168441452	168441652	201	*	4.83314	54.244	-3.24347	gain	Exon (ENST00000260184.11/ENSG00000181381.13, exon 10 of 38)	4	168396099	168456059	59961	2	ENSG00000181381.13	ENST00000505863.1	14407
chr4	169791675	169792078	404	*	15.0364	88.7628	-2.48477	gain	Promoter (<=1kb)	4	169791221	169791702	482	2	ENSG00000229204.3	ENST00000511479.1	0
chr4	173505946	173506146	201	*	5.37015	44.8297	-2.84688	gain	Distal Intergenic	4	173527270	173583375	56106	1	ENSG00000237125.8	ENST00000512099.5	-21124
chr4	176195401	176195614	214	*	18.7955	111.178	-2.50254	gain	Promoter (<=1kb)	4	176192972	176195541	2570	2	ENSG00000150628.6	ENST00000508699.1	0
chr4	177310237	177310440	204	*	9.66627	57.8303	-2.4635	gain	Promoter (<=1kb)	4	177309903	177354279	44377	1	ENSG00000109674.3	ENST00000513321.1	334
chr4	186192405	186192605	201	*	10.2033	162.284	-3.86539	gain	Promoter (<=1kb)	4	186191520	186210801	19282	1	ENSG00000145476.15	ENST00000378802.4	885
chr5	1161322	1161704	383	*	25.2397	130.903	-2.32965	gain	Distal Intergenic	5	1175957	1178546	2590	2	ENSG00000249201.2	ENST00000505972.2	16842
chr5	1883286	1883496	211	*	44.0352	244.77	-2.44818	gain	Promoter (<=1kb)	5	1883966	1884649	684	1	ENSG00000249116.1	ENST00000506335.1	-470
chr5	5141709	5141943	235	*	28.4618	196.802	-2.74714	gain	Promoter (1-2kb)	5	5140468	5303807	163340	1	ENSG00000145536.15	ENST00000433402.2	1241
chr5	10250080	10250382	303	*	67.6639	392.708	-2.5195	gain	Promoter (<=1kb)	5	10250216	10264925	14710	1	ENSG00000150753.11	ENST00000515390.5	0
chr5	14011615	14011877	263	*	5.90717	111.178	-4.02155	gain	Distal Intergenic	5	13690331	13944543	254213	2	ENSG00000039139.9	ENST00000265104.4	-67072
chr5	14664266	14664468	203	*	1.07403	58.7269	-4.84787	gain	Promoter (<=1kb)	5	14663103	14664275	1173	2	ENSG00000261360.1	ENST00000564167.1	0
chr5	17793903	17794103	201	*	9.66627	273.461	-4.68547	gain	Intron (ENST00000511596.5/ENSG00000249937.5, intron 2 of 4)	5	17850259	17929636	79378	1	ENSG00000249937.5	ENST00000514771.5	-56156
chr5	27618237	27618438	202	*	2.14806	100.419	-5.00971	gain	Distal Intergenic	5	27475665	27485186	9522	1	ENSG00000250337.5	ENST00000514255.1	142572
chr5	29808979	29809180	202	*	3.22209	19.7251	-2.29535	gain	Distal Intergenic	5	29795938	29796268	331	1	ENSG00000250984.1	ENST00000510857.1	13041
chr5	32709747	32709957	211	*	10.2033	157.801	-3.82522	gain	Promoter (<=1kb)	5	32709407	32786826	77420	1	ENSG00000113389.15	ENST00000434067.6	340
chr5	33085929	33086129	201	*	10.2033	449.642	-5.32999	gain	Intron (ENST00000510327.1/ENSG00000250697.1, intron 2 of 2)	5	33090126	33090349	224	2	ENSG00000250672.1	ENST00000510162.1	4220
chr5	37158492	37158692	201	*	49.9424	281.979	-2.47376	gain	Promoter (<=1kb)	5	37124871	37158277	33407	2	ENSG00000197603.13	ENST00000509957.5	-215
chr5	39928459	39928659	201	*	19.8696	257.771	-3.6322	gain	Intron (ENST00000638070.1/ENSG00000250048.2, intron 2 of 2)	5	39892138	40053315	161178	1	ENSG00000250048.2	ENST00000638070.1	36321
chr5	40755082	40755359	278	*	13.9624	76.6588	-2.37581	gain	Promoter (<=1kb)	5	40512333	40755908	243576	2	ENSG00000113638.13	ENST00000636863.1	549
chr5	42945023	42945291	269	*	15.5734	146.145	-3.15029	gain	Distal Intergenic	5	42972624	42973092	469	1	ENSG00000250711.1	ENST00000503606.1	-27333
chr5	43482699	43482943	245	*	7.51821	50.6576	-2.60036	gain	Promoter (<=1kb)	5	43444252	43483836	39585	2	ENSG00000151881.14	ENST00000500337.6	893
chr5	43514991	43515234	244	*	15.0364	125.972	-2.98508	gain	Promoter (<=1kb)	5	43486701	43515145	28445	2	ENSG00000172244.8	ENST00000306862.6	0
chr5	44332433	44332695	263	*	18.7955	79.7969	-2.02913	gain	Intron (ENST00000264664.4/ENSG00000070193.4, intron 1 of 2)	5	44388732	44413989	25258	1	ENSG00000248464.1	ENST00000502457.1	-56037
chr5	53256457	53256657	201	*	3.75911	181.56	-5.26154	gain	Distal Intergenic	5	53206561	53207176	616	1	ENSG00000213940.4	ENST00000439391.3	49896
chr5	55712062	55712272	211	*	10.7403	87.418	-2.91287	gain	Promoter (<=1kb)	5	55656721	55712261	55541	2	ENSG00000177058.11	ENST00000512208.5	0
chr5	65483784	65484036	253	*	8.59224	75.7622	-3.00046	gain	Promoter (1-2kb)	5	65148736	65481920	333185	2	ENSG00000049192.14	ENST00000381055.7	-1864
chr5	69189667	69190004	338	*	2.68508	65.0031	-4.16277	gain	Promoter (<=1kb)	5	69189742	69209929	20188	1	ENSG00000153044.9	ENST00000502689.1	0
chr5	73472363	73472563	201	*	26.8508	401.674	-3.85383	gain	Promoter (<=1kb)	5	73454187	73472896	18710	2	ENSG00000251324.1	ENST00000506196.1	333
chr5	75510489	75510801	313	*	40.8131	182.009	-2.12988	gain	Promoter (<=1kb)	5	75373655	75511629	137975	2	ENSG00000113163.15	ENST00000405807.8	828
chr5	76338033	76338291	259	*	13.9624	308.428	-4.37019	gain	Intron (ENST00000322285.7/ENSG00000122012.13, intron 12 of 12)	5	76285542	76311462	25921	2	ENSG00000250348.1	ENST00000502589.1	-26571
chr5	79237571	79237787	217	*	15.0364	88.7628	-2.48477	gain	Promoter (1-2kb)	5	79236189	79327215	91027	1	ENSG00000152409.8	ENST00000396137.4	1382
chr5	79878817	79879040	224	*	3.75911	18.3802	-2.02582	gain	Distal Intergenic	5	79849552	79849846	295	2	ENSG00000238254.3	ENST00000509131.1	-28971
chr5	80407971	80408171	201	*	23.6287	109.385	-2.16413	gain	Promoter (<=1kb)	5	80408013	80479350	71338	1	ENSG00000039319.16	ENST00000338008.9	0
chr5	83243611	83243844	234	*	17.1845	134.041	-2.89262	gain	Intron (ENST00000282268.7/ENSG00000152422.15, intron 6 of 7)	5	83279921	83280644	724	2	ENSG00000251552.1	ENST00000513804.1	36800
chr5	83497322	83497522	201	*	7.51821	578.752	-6.08874	gain	Intron (ENST00000265077.7/ENSG00000038427.15, intron 5 of 14)	5	83512102	83537247	25146	1	ENSG00000038427.15	ENST00000515397.1	-14580
chr5	88690999	88691292	294	*	63.3678	264.944	-2.04671	gain	Promoter (<=1kb)	5	88667342	88691041	23700	2	ENSG00000245526.9	ENST00000513893.5	0
chr5	90473573	90473869	297	*	18.7955	105.798	-2.43164	gain	Promoter (<=1kb)	5	90474059	90495707	21649	1	ENSG00000113356.11	ENST00000505345.5	-190
chr5	90932153	90932353	201	*	2.14806	33.174	-3.44036	gain	Intron (ENST00000405460.6/ENSG00000164199.15, intron 83 of 89)	5	90854060	90863857	9798	1	ENSG00000164199.15	ENST00000503852.1	78093
chr5	91871125	91871325	201	*	6.44418	329.05	-5.47043	gain	Distal Intergenic	5	91843687	91844529	843	2	ENSG00000248826.2	ENST00000509726.2	-26596
chr5	95847140	95847340	201	*	6.9812	39.4502	-2.34147	gain	Promoter (1-2kb)	5	95849309	95849855	547	1	ENSG00000272021.1	ENST00000607856.1	-1969
chr5	96614069	96614269	201	*	15.0364	63.6582	-2.01148	gain	Intron (ENST00000502645.2/ENSG00000251314.2, intron 4 of 4)	5	96584493	96631000	46508	1	ENSG00000251314.2	ENST00000513158.1	29576
chr5	96977131	96977331	201	*	2.68508	127.765	-5.1269	gain	Intron (ENST00000231368.9/ENSG00000113441.15, intron 1 of 17)	5	96962656	96962757	102	2	ENSG00000200884.1	ENST00000364014.1	-14374
chr5	100990514	100990714	201	*	2.68508	47.5195	-3.7188	gain	Distal Intergenic	5	100806935	100903266	96332	2	ENSG00000113532.12	ENST00000231461.9	-87248
chr5	101091584	101091784	201	*	0.537015	58.7269	-5.28018	gain	Distal Intergenic	5	100806935	100903266	96332	2	ENSG00000113532.12	ENST00000231461.9	-188318
chr5	102776687	102776887	201	*	6.44418	52.0025	-2.83187	gain	Intron (ENST00000505654.1/ENSG00000145730.20, intron 1 of 1)	5	102755343	102866270	110928	1	ENSG00000145730.20	ENST00000512073.1	21344
chr5	115626462	115626662	201	*	13.9624	62.7616	-2.09135	gain	Promoter (<=1kb)	5	115613508	115626173	12666	2	ENSG00000134970.13	ENST00000456936.3	-289
chr5	123037140	123037420	281	*	33.832	376.121	-3.43655	gain	Promoter (<=1kb)	5	123023250	123036741	13492	2	ENSG00000168938.5	ENST00000306442.4	-399
chr5	123423416	123423778	363	*	67.6639	559.475	-3.02903	gain	Promoter (<=1kb)	5	123344886	123423592	78707	2	ENSG00000168944.15	ENST00000306481.10	0
chr5	128436697	128436897	201	*	12.3513	80.2452	-2.6053	gain	Intron (ENST00000262464.8/ENSG00000138829.11, intron 7 of 64)	5	128365170	128377821	12652	2	ENSG00000138829.11	ENST00000511489.1	-58876
chr5	129095824	129096033	210	*	8.05523	69.0378	-2.95131	gain	Promoter (1-2kb)	5	129094751	129114028	19278	1	ENSG00000066583.11	ENST00000173527.5	1073
chr5	132180172	132180395	224	*	9.66627	54.244	-2.37276	gain	Promoter (<=1kb)	5	132179234	132181128	1895	2	ENSG00000224015.1	ENST00000457890.1	733
chr5	132295246	132295485	240	*	27.9248	156.007	-2.44045	gain	Promoter (<=1kb)	5	132210381	132295271	84891	2	ENSG00000072682.18	ENST00000431054.5	0
chr5	132557442	132557657	216	*	17.7215	108.488	-2.548	gain	Promoter (<=1kb)	5	132557231	132609339	52109	1	ENSG00000113522.13	ENST00000423956.5	211
chr5	134140587	134140787	201	*	4.83314	52.8991	-3.20792	gain	Promoter (<=1kb)	5	134140535	134148236	7702	1	ENSG00000081059.19	ENST00000524342.5	52
chr5	134982426	134982643	218	*	1.61105	20.1734	-3.01955	gain	Intron (ENST00000504352.1/ENSG00000132570.14, intron 6 of 7)	5	134967907	134995854	27948	1	ENSG00000152705.7	ENST00000511235.1	14519
chr5	135032358	135032560	203	*	26.8508	140.317	-2.34315	gain	Promoter (<=1kb)	5	135029287	135032010	2724	2	ENSG00000069011.15	ENST00000504936.1	-348
chr5	138752369	138752569	201	*	11.2773	87.8663	-2.85564	gain	Promoter (<=1kb)	5	138753097	138810204	57108	1	ENSG00000044115.20	ENST00000523912.5	-528
chr5	139403641	139403841	201	*	8.59224	51.5542	-2.45387	gain	Promoter (<=1kb)	5	139396854	139404050	7197	2	ENSG00000170469.10	ENST00000514983.5	209
chr5	140752628	140752828	201	*	5.37015	152.869	-4.59423	gain	Distal Intergenic	5	140764110	140764821	712	1	ENSG00000248106.2	ENST00000505332.2	-11282
chr5	141392423	141392625	203	*	11.8143	51.5542	-2.03605	gain	Promoter (<=1kb)	5	141392814	141512979	120166	1	ENSG00000253767.2	ENST00000398604.2	-189
chr5	142655811	142656011	201	*	15.5734	67.6929	-2.05129	gain	Intron (ENST00000443800.5/ENSG00000231185.6, intron 3 of 3)	5	142592179	142644301	52123	2	ENSG00000113578.17	ENST00000610990.4	-11510
chr5	142769661	142769875	215	*	46.1833	192.32	-2.03464	gain	Promoter (<=1kb)	5	142770384	143226485	456102	1	ENSG00000145819.15	ENST00000274498.8	-509
chr5	147628064	147628294	231	*	20.4066	124.627	-2.55302	gain	Intron (ENST00000626945.2/ENSG00000280780.2, intron 3 of 3)	5	147632762	147660937	28176	1	ENSG00000280780.2	ENST00000630801.1	-4468
chr5	148257334	148257534	201	*	3.22209	38.1053	-3.21133	gain	Distal Intergenic	5	148268180	148286254	18075	1	ENSG00000214510.9	ENST00000512953.5	-10646
chr5	148776859	148777059	201	*	3.22209	23.3115	-2.52561	gain	Distal Intergenic	5	148825245	148828687	3443	1	ENSG00000169252.5	ENST00000305988.5	-48186
chr5	148820849	148821118	270	*	92.3666	556.337	-2.57757	gain	Distal Intergenic	5	148825245	148828687	3443	1	ENSG00000169252.5	ENST00000305988.5	-4127
chr5	149046995	149047195	201	*	4.29612	161.387	-4.93836	gain	Exon (ENST00000504091.1/ENSG00000169247.11, exon 3 of 3)	5	149031586	149042747	11162	2	ENSG00000169247.11	ENST00000503071.1	-4248
chr5	149551599	149551801	203	*	11.8143	119.247	-3.23017	gain	Promoter (<=1kb)	5	149495896	149551552	55657	2	ENSG00000113712.16	ENST00000377843.6	-47
chr5	157744602	157744811	210	*	11.2773	90.556	-2.89866	gain	Promoter (<=1kb)	5	157743695	157760709	17015	1	ENSG00000155858.5	ENST00000286307.5	907
chr5	158075303	158075527	225	*	5.90717	37.2087	-2.46773	gain	Downstream (2-3kb)	5	158078099	158078764	666	2	ENSG00000253422.1	ENST00000519146.1	3237
chr5	160345461	160345694	234	*	18.7955	146.593	-2.89838	gain	Promoter (<=1kb)	5	160342216	160345396	3181	2	ENSG00000135083.14	ENST00000521643.1	-65
chr5	168987601	168987801	201	*	2.14806	18.3802	-2.62205	gain	Intron (ENST00000519560.5/ENSG00000184347.14, intron 4 of 35)	5	168993000	168995677	2678	1	ENSG00000248965.1	ENST00000514811.1	-5199
chr5	170744506	170744849	344	*	13.4254	109.833	-2.9417	gain	Downstream (2-3kb)	5	170747047	170758179	11133	2	ENSG00000253348.1	ENST00000521965.1	13330
chr5	172188395	172188875	481	*	47.2573	226.838	-2.23919	gain	Promoter (<=1kb)	5	172042073	172188386	146314	2	ENSG00000072786.12	ENST00000176763.9	-9
chr5	173144297	173144497	201	*	5.90717	242.529	-5.13985	gain	Promoter (<=1kb)	5	173144442	173164340	19899	1	ENSG00000113734.17	ENST00000231668.13	0
chr5	173472327	173472540	214	*	10.7403	87.8663	-2.92017	gain	Promoter (2-3kb)	5	173469682	173484584	14903	1	ENSG00000253141.1	ENST00000518605.1	2645
chr5	175729952	175730164	213	*	3.75911	24.208	-2.40512	gain	Distal Intergenic	5	175703898	175704004	107	1	ENSG00000200648.1	ENST00000363778.1	26054
chr5	176574087	176574296	210	*	9.66627	48.4161	-2.21193	gain	Exon (ENST00000510636.5/ENSG00000074276.10, exon 7 of 32)	5	176565306	176595697	30392	1	ENSG00000074276.10	ENST00000506348.1	8781
chr5	177402605	177402887	283	*	42.4242	173.491	-2.00658	gain	Promoter (<=1kb)	5	177403204	177432257	29054	1	ENSG00000198055.10	ENST00000502598.5	-317
chr5	177403845	177404053	209	*	34.369	208.458	-2.56611	gain	Promoter (<=1kb)	5	177402163	177403750	1588	2	ENSG00000131187.9	ENST00000504406.5	-95
chr5	177591952	177592267	316	*	26.8508	174.388	-2.65476	gain	Promoter (<=1kb)	5	177592158	177596124	3967	1	ENSG00000184840.11	ENST00000332598.6	0
chr5	178154041	178154245	205	*	20.9436	89.6594	-2.04666	gain	Promoter (<=1kb)	5	178149460	178153967	4508	2	ENSG00000145912.8	ENST00000274606.7	-74
chr5	180328768	180328973	206	*	77.8672	555.44	-2.81873	gain	Promoter (1-2kb)	5	180318844	180330934	12091	2	ENSG00000131459.12	ENST00000518185.1	1961
chr6	1240770	1240970	201	*	0.537015	442.021	-8.1711	gain	Distal Intergenic	6	1312440	1314748	2309	1	ENSG00000164379.6	ENST00000296839.4	-71470
chr6	1781528	1781728	201	*	9.12926	102.66	-3.35526	gain	Intron (ENST00000530927.5/ENSG00000112699.10, intron 7 of 10)	6	1679172	1726477	47306	2	ENSG00000112699.10	ENST00000533279.1	-55051
chr6	3118036	3118401	366	*	27.3878	118.799	-2.07727	gain	Promoter (<=1kb)	6	3118374	3152575	34202	1	ENSG00000137274.12	ENST00000434640.5	0
[truncated: 8,531 more rows]
