# Supplementary material for: R-loop proximity proteomics identifies a role of DDX41 in transcription-associated genomic instability
Source: Nat Commun. 2021 Dec 16;12:7314. doi: 10.1038/s41467-021-27530-y (PMC8677849; doi:10.1038/s41467-021-27530-y)
Supplement: Supplementary file 8 — Supplementary Data 6 [file 41467_2021_27530_MOESM8_ESM.xlsx]

## Sheet: HCT116 MapR
seqnames	start	end	width	strand	peak_id	log2FC_rpm	log2FC_rpkm	rpkm_avg_RnaseH1_MNase_siCtrl	rpkm_avg_RnaseH1_MNase_siDDX41	rpm_avg_RnaseH1_MNase_siCtrl	rpm_avg_RnaseH1_MNase_siDDX41	log2_avg_rpm	log2_avg_rpkm	annotation	geneChr	geneStart	geneEnd	geneLength	geneStrand	geneId	transcriptId	distanceToTSS
KI270442.1	216455	216602	148	*	intersect_per_group_129	0.443774	1.03193	2.02856	5.19265	0.300227	0.768513	0.617646	2.20496	Promoter (<=1kb)	112	217250	217401	152	2	ENSG00000278294.1	ENST00000611690.1	799
KI270442.1	217522	218979	1458	*	intersect_per_group_130	0.674436	0.615855	1.94791	3.51757	2.84005	5.12861	2.3174	1.90023	Promoter (<=1kb)	112	217250	217401	152	2	ENSG00000278294.1	ENST00000611690.1	-121
KI270442.1	380232	381572	1341	*	intersect_per_group_141	0.709801	0.654504	1.62783	3.1364	2.18292	4.20591	2.06847	1.75793	Promoter (<=1kb)	112	380608	380726	119	1	ENSG00000278457.1	ENST00000620265.1	0
KI270442.1	382302	383223	922	*	intersect_per_group_142	0.608034	0.622932	1.80278	3.31628	1.66216	3.05761	1.74841	1.83169	Promoter (1-2kb)	112	380608	380726	119	1	ENSG00000278457.1	ENST00000620265.1	1694
KI270713.1	22005	22234	230	*	intersect_per_group_145	0.431559	0.804492	1.93423	4.12473	0.444873	0.948687	0.7628	2.01059	Promoter (<=1kb)	114	21861	22024	164	2	ENSG00000275405.1	ENST00000619109.1	0
KI270733.1	124852	124968	117	*	intersect_per_group_160	0.232864	0.691983	2.0022	3.85006	0.234257	0.450457	0.424768	1.97311	Promoter (2-3kb)	120	122136	122225	90	1	ENSG00000273739.1	ENST00000618675.1	2716
KI270733.1	130034	130182	149	*	intersect_per_group_162	0.317744	0.730298	2.4105	4.65796	0.359164	0.694036	0.610322	2.18086	Promoter (1-2kb)	120	128877	129029	153	1	ENSG00000276700.1	ENST00000616292.1	1157
KI270733.1	169952	170119	168	*	intersect_per_group_172	0.323306	0.589391	3.90896	6.38608	0.656705	1.07286	0.899008	2.62	Promoter (2-3kb)	120	167218	167307	90	1	ENSG00000276312.1	ENST00000615130.1	2734
KQ983258.1	200960	201128	169	*	intersect_per_group_196	0.431254	1.03034	1.46818	4.04128	0.248123	0.682975	0.551441	1.90871	Promoter (<=1kb)	344	200222	203908	3687	1	ENSG00000283600.1	ENST00000637558.1	738
KQ983258.1	202622	203514	893	*	intersect_per_group_197	0.628954	0.656661	1.18345	2.44205	1.05682	2.18075	1.3889	1.49198	Promoter (2-3kb)	344	200222	203908	3687	1	ENSG00000283600.1	ENST00000637558.1	2400
chr1	904396	904621	226	*	intersect_per_group_200	0.423179	0.980549	0.846223	2.643	0.191246	0.597317	0.479522	1.4566	Promoter (<=1kb)	1	904834	915976	11143	1	ENSG00000272438.1	ENST00000607769.1	-213
chr1	927380	927554	175	*	intersect_per_group_205	0.278327	0.63185	1.97877	3.61575	0.346285	0.632757	0.574848	1.92496	Promoter (1-2kb)	1	925741	944581	18841	1	ENSG00000187634.11	ENST00000622503.4	1639
chr1	936567	936583	17	*	intersect_per_group_206	0.173108	1.76391	2.24928	10.0351	0.0382378	0.170597	0.143286	2.83637	Promoter (2-3kb)	1	939275	944259	4985	1	ENSG00000187634.11	ENST00000455979.1	-2692
chr1	964060	964394	335	*	intersect_per_group_211	0.396615	0.710157	0.965494	2.21551	0.32344	0.742197	0.616187	1.37323	Promoter (<=1kb)	1	963552	964164	613	1	ENSG00000187961.13	ENST00000481067.1	508
chr1	978536	979454	919	*	intersect_per_group_214	0.604481	0.629259	0.741571	1.69381	0.681504	1.55661	1.08342	1.14906	Promoter (1-2kb)	1	975205	981029	5825	2	ENSG00000187642.9	ENST00000433179.3	1575
chr1	1001627	1001925	299	*	intersect_per_group_218	0.536717	0.92292	1.37284	3.49879	0.41048	1.04614	0.789361	1.78065	Promoter (<=1kb)	1	1001145	1014435	13291	1	ENSG00000187608.8	ENST00000624652.1	482
chr1	1004155	1004579	425	*	intersect_per_group_219	0.581225	0.980159	0.408456	1.77844	0.173594	0.755836	0.55062	1.06588	Intron (ENST00000624697.3/ENSG00000187608.8, intron 1 of 2)	1	1001145	1014435	13291	1	ENSG00000187608.8	ENST00000624652.1	3010
chr1	1019644	1021577	1934	*	intersect_per_group_222	0.736113	0.589918	1.00274	2.01445	1.9393	3.89595	1.96998	1.32688	Promoter (<=1kb)	1	1020123	1056116	35994	1	ENSG00000188157.13	ENST00000379370.6	0
chr1	1026595	1026745	151	*	intersect_per_group_224	0.257472	0.673373	1.75036	3.38627	0.264305	0.511327	0.472817	1.83524	Intron (ENST00000379370.6/ENSG00000188157.13, intron 2 of 35)	1	1020123	1056118	35996	1	ENSG00000188157.13	ENST00000620552.4	6472
chr1	1031550	1032764	1215	*	intersect_per_group_225	0.700422	0.649432	0.959836	2.0741	1.1662	2.52003	1.50747	1.33169	Promoter (1-2kb)	1	1034106	1040725	6620	1	ENSG00000188157.13	ENST00000477585.1	-1342
chr1	1043837	1043879	43	*	intersect_per_group_228	0.212821	1.3043	1.69904	5.66566	0.0730586	0.243623	0.21206	2.22723	Promoter (1-2kb)	1	1045399	1046349	951	1	ENSG00000188157.13	ENST00000479707.1	-1520
chr1	1046419	1047199	781	*	intersect_per_group_229	0.646442	0.723276	0.851338	2.05642	0.664895	1.60607	1.09456	1.29506	Promoter (<=1kb)	1	1047201	1047865	665	1	ENSG00000188157.13	ENST00000466223.1	-2
chr1	1049681	1049723	43	*	intersect_per_group_230	0.183059	0.922199	2.96328	6.51043	0.127421	0.279948	0.267458	2.52026	Promoter (<=1kb)	1	1050556	1053950	3395	1	ENSG00000188157.13	ENST00000419249.1	-833
chr1	1075230	1075497	268	*	intersect_per_group_236	0.419159	0.847049	0.994642	2.588	0.266564	0.693583	0.565669	1.48095	Promoter (<=1kb)	1	1070966	1074307	3342	2	ENSG00000237330.2	ENST00000453464.2	-923
chr1	1085285	1086030	746	*	intersect_per_group_239	0.52721	0.607878	0.812352	1.76205	0.606015	1.31449	0.97104	1.19358	Promoter (1-2kb)	1	1082146	1084072	1927	2	ENSG00000131591.17	ENST00000464905.1	-1213
chr1	1143515	1145062	1548	*	intersect_per_group_246	0.80893	0.664861	0.598725	1.53464	0.926826	2.37563	1.40666	1.04732	Exon (ENST00000416774.1/ENSG00000223823.1, exon 3 of 3)	1	1137017	1144056	7040	1	ENSG00000223823.1	ENST00000416774.1	6498
chr1	1168702	1169811	1110	*	intersect_per_group_252	0.712056	0.681146	0.821214	1.92016	0.911548	2.13138	1.33426	1.2453	Promoter (<=1kb)	1	1169005	1169087	83	1	ENSG00000198976.1	ENST00000362106.1	0
chr1	1180797	1180807	11	*	intersect_per_group_255	0.124219	1.0932	6.74697	15.528	0.0742167	0.170808	0.166731	3.6014	Promoter (<=1kb)	1	1180537	1180884	348	1	ENSG00000162571.13	ENST00000514695.1	260
chr1	1183188	1184219	1032	*	intersect_per_group_256	0.787142	0.775164	0.577099	1.69902	0.595566	1.75339	1.12067	1.0963	Promoter (<=1kb)	1	1185036	1197475	12440	1	ENSG00000162571.13	ENST00000486379.1	-817
chr1	1197045	1198007	963	*	intersect_per_group_257	0.815115	0.83033	0.564283	1.78144	0.543405	1.71553	1.09049	1.1196	3' UTR	1	1203844	1205680	1837	2	ENSG00000186891.13	ENST00000486728.5	7673
chr1	1208302	1208350	49	*	intersect_per_group_261	0.168996	0.731766	3.49663	6.46743	0.171335	0.316904	0.315125	2.58063	Promoter (1-2kb)	1	1203511	1206691	3181	2	ENSG00000186891.13	ENST00000379268.6	-1611
chr1	1212718	1213363	646	*	intersect_per_group_262	0.478183	0.596577	0.807614	1.73334	0.521719	1.11974	0.864515	1.18299	Promoter (<=1kb)	1	1212019	1213498	1480	2	ENSG00000186827.10	ENST00000453580.1	135
chr1	1231614	1231977	364	*	intersect_per_group_263	0.41774	0.650241	1.51196	2.94235	0.550353	1.07101	0.856535	1.69026	Promoter (<=1kb)	1	1227272	1231968	4697	2	ENSG00000078808.16	ENST00000459994.2	0
chr1	1240957	1242831	1875	*	intersect_per_group_265	0.903044	0.713289	0.76164	1.88828	1.42807	3.54052	1.80087	1.2172	Promoter (<=1kb)	1	1242449	1243158	710	2	ENSG00000184163.3	ENST00000478606.1	327
chr1	1245523	1245643	121	*	intersect_per_group_267	0.242787	0.82292	1.27316	3.02118	0.154052	0.365562	0.333203	1.65405	Promoter (<=1kb)	1	1243981	1244724	744	2	ENSG00000184163.3	ENST00000486627.1	-799
chr1	1273957	1274122	166	*	intersect_per_group_268	0.457389	1.30364	0.710939	3.22347	0.118016	0.535097	0.407686	1.56911	Promoter (<=1kb)	1	1254470	1273885	19416	2	ENSG00000160087.20	ENST00000349431.10	-72
chr1	1302229	1302481	253	*	intersect_per_group_273	0.274888	0.62498	0.865073	1.8763	0.218864	0.474703	0.429518	1.2453	Promoter (<=1kb)	1	1293564	1303260	9697	2	ENSG00000131584.18	ENST00000353662.4	779
chr1	1328595	1329224	630	*	intersect_per_group_280	0.492524	0.623237	0.791096	1.75887	0.49839	1.10809	0.850592	1.18586	Promoter (2-3kb)	1	1331314	1335306	3993	1	ENSG00000169962.4	ENST00000339381.5	-2090
chr1	1333006	1333277	272	*	intersect_per_group_282	0.427057	0.860911	0.954678	2.55006	0.259673	0.693615	0.562322	1.46067	Promoter (1-2kb)	1	1331314	1335306	3993	1	ENSG00000169962.4	ENST00000339381.5	1692
chr1	1333886	1334046	161	*	intersect_per_group_283	0.242334	0.623812	1.66216	3.10223	0.267607	0.499459	0.468357	1.75796	Promoter (2-3kb)	1	1331314	1335306	3993	1	ENSG00000169962.4	ENST00000339381.5	2572
chr1	1337708	1338265	558	*	intersect_per_group_285	0.441275	0.597231	0.828442	1.76609	0.462271	0.985477	0.785654	1.19992	Promoter (1-2kb)	1	1336412	1339422	3011	2	ENSG00000107404.18	ENST00000632445.1	1157
chr1	1375018	1375197	180	*	intersect_per_group_294	0.360305	0.846576	1.51181	3.5168	0.272125	0.633024	0.538612	1.81324	Promoter (<=1kb)	1	1373730	1375157	1428	2	ENSG00000175756.13	ENST00000338370.7	0
chr1	1399620	1399964	345	*	intersect_per_group_296	0.393097	0.616842	1.69918	3.13923	0.586218	1.08304	0.875487	1.77366	Promoter (<=1kb)	1	1399806	1402033	2228	1	ENSG00000224870.6	ENST00000572242.1	0
chr1	1419316	1419477	162	*	intersect_per_group_298	0.2285	0.624068	1.40192	2.70187	0.227111	0.437703	0.414035	1.60971	Promoter (<=1kb)	1	1420245	1422691	2447	1	ENSG00000225905.1	ENST00000428932.1	-768
chr1	1421376	1421644	269	*	intersect_per_group_299	0.415165	0.818569	1.10631	2.71481	0.297598	0.730284	0.598309	1.5413	Promoter (<=1kb)	1	1418420	1421444	3025	2	ENSG00000235098.8	ENST00000520296.5	0
chr1	1425797	1426459	663	*	intersect_per_group_300	0.671334	0.81634	0.788653	2.1497	0.522877	1.42525	0.981168	1.30403	Promoter (<=1kb)	1	1426128	1427787	1660	1	ENSG00000205116.3	ENST00000378821.3	0
chr1	1430788	1430956	169	*	intersect_per_group_301	0.290057	0.739111	1.45263	3.0938	0.245494	0.522852	0.469025	1.71071	Promoter (<=1kb)	1	1430550	1431843	1294	2	ENSG00000225285.1	ENST00000434150.1	887
chr1	1431841	1432530	690	*	intersect_per_group_302	0.585743	0.696531	0.878282	2.04395	0.606015	1.41032	1.00588	1.29931	Promoter (<=1kb)	1	1430550	1431843	1294	2	ENSG00000225285.1	ENST00000434150.1	0
chr1	1433391	1435582	2192	*	intersect_per_group_303	0.912576	0.732504	1.17241	2.6095	2.56992	5.72003	2.36316	1.53155	Promoter (<=1kb)	1	1434861	1437459	2599	1	ENSG00000179403.11	ENST00000495558.1	0
chr1	1489431	1489556	126	*	intersect_per_group_307	0.193146	0.617219	1.54358	2.90164	0.194492	0.365607	0.356199	1.68823	Exon (ENST00000474481.1/ENSG00000160072.19, exon 4 of 5)	1	1484569	1496201	11633	1	ENSG00000160072.19	ENST00000474481.1	4862
chr1	1602643	1603128	486	*	intersect_per_group_316	0.540507	0.756699	1.0442	2.45393	0.507483	1.19261	0.887561	1.45894	Promoter (2-3kb)	1	1598012	1600096	2085	2	ENSG00000228594.3	ENST00000422725.3	-2547
chr1	1620634	1622030	1397	*	intersect_per_group_318	0.714358	0.609274	0.579791	1.40996	0.809969	1.96971	1.25691	0.996298	Promoter (1-2kb)	1	1623122	1624859	1738	1	ENSG00000197530.12	ENST00000512004.1	-1092
chr1	1627274	1629718	2445	*	intersect_per_group_319	0.798775	0.625674	1.22235	2.42893	2.98864	5.93873	2.44987	1.49858	Promoter (<=1kb)	1	1627460	1629552	2093	1	ENSG00000197530.12	ENST00000473511.5	0
chr1	1631644	1632040	397	*	intersect_per_group_320	0.55453	0.878044	0.928243	2.54388	0.368512	1.00992	0.756354	1.4521	Promoter (<=1kb)	1	1632095	1634654	2560	1	ENSG00000189409.13	ENST00000356026.9	-55
chr1	1636860	1637083	224	*	intersect_per_group_321	0.429044	0.892242	1.3539	3.36898	0.303274	0.754652	0.612553	1.74908	Promoter (2-3kb)	1	1634240	1635263	1024	1	ENSG00000189409.13	ENST00000490017.1	2620
chr1	1665240	1665819	580	*	intersect_per_group_323	0.451894	0.618058	0.595243	1.44839	0.345241	0.840068	0.671433	1.01565	3' UTR	1	1663782	1670139	6358	2	ENSG00000189339.11	ENST00000480991.1	4320
chr1	1753216	1753528	313	*	intersect_per_group_326	0.508407	0.972366	0.718559	2.37191	0.224909	0.742407	0.569159	1.3478	Promoter (<=1kb)	1	1752975	1754383	1409	2	ENSG00000008130.15	ENST00000498806.1	855
chr1	1758983	1760445	1463	*	intersect_per_group_328	0.687632	0.597646	0.984251	2.00266	1.43996	2.92989	1.67126	1.31815	Promoter (<=1kb)	1	1752471	1758575	6105	2	ENSG00000008130.15	ENST00000342348.9	-408
chr1	1777917	1779117	1201	*	intersect_per_group_329	0.686869	0.63656	0.849875	1.87585	1.0207	2.25289	1.39879	1.24054	Promoter (<=1kb)	1	1751232	1778470	27239	2	ENSG00000008130.15	ENST00000341426.9	0
chr1	1894433	1894563	131	*	intersect_per_group_332	0.232579	0.703926	1.55603	3.16359	0.20384	0.414431	0.388614	1.74838	Promoter (2-3kb)	1	1891471	1892658	1188	1	ENSG00000231050.1	ENST00000412228.1	2962
chr1	1915991	1916314	324	*	intersect_per_group_337	0.394399	0.756854	0.747329	1.95264	0.242135	0.632656	0.523457	1.23265	Promoter (<=1kb)	1	1915409	1917071	1663	1	ENSG00000169885.9	ENST00000462293.1	582
chr1	1923467	1923668	202	*	intersect_per_group_339	0.304506	0.744555	1.10768	2.53132	0.223751	0.511327	0.451582	1.49544	Exon (ENST00000493964.5/ENSG00000142609.17, exon 36 of 38)	1	1922083	1927403	5321	2	ENSG00000142609.17	ENST00000412120.2	3735
chr1	1974356	1974546	191	*	intersect_per_group_343	0.322885	0.814712	1.09088	2.67774	0.208357	0.511449	0.443504	1.52823	Intron (ENST00000493964.5/ENSG00000142609.17, intron 6 of 37)	1	1955711	1960108	4398	2	ENSG00000142609.17	ENST00000461752.3	-14248
chr1	2019939	2020017	79	*	intersect_per_group_345	0.40695	1.6595	1.07244	5.54699	0.0847228	0.438212	0.335103	2.10759	Promoter (<=1kb)	1	2019324	2030751	11428	1	ENSG00000187730.7	ENST00000378585.5	615
chr1	2068283	2068338	56	*	intersect_per_group_351	0.180739	0.967114	1.73881	4.35417	0.0973733	0.243833	0.227252	2.01667	Intron (ENST00000378567.7/ENSG00000067606.16, intron 4 of 17)	1	2073462	2185390	111929	1	ENSG00000067606.16	ENST00000400921.6	-5124
chr1	2073190	2073455	266	*	intersect_per_group_353	0.36393	0.795863	0.762607	2.06009	0.202853	0.547984	0.459871	1.26984	Promoter (<=1kb)	1	2073462	2185390	111929	1	ENSG00000067606.16	ENST00000400921.6	-7
chr1	2092994	2093677	684	*	intersect_per_group_354	0.616421	0.75403	0.605112	1.70702	0.413897	1.1676	0.840562	1.1084	Intron (ENST00000378567.7/ENSG00000067606.16, intron 4 of 17)	1	2082248	2150936	68689	1	ENSG00000067606.16	ENST00000481140.5	10746
chr1	2095402	2095599	198	*	intersect_per_group_355	0.274569	0.707222	1.00725	2.27716	0.199436	0.450877	0.406163	1.40174	Intron (ENST00000378567.7/ENSG00000067606.16, intron 4 of 17)	1	2104716	2150870	46155	1	ENSG00000067606.16	ENST00000482686.5	-9117
chr1	2190466	2190654	189	*	intersect_per_group_358	0.419883	1.11971	0.735599	2.7715	0.139028	0.523814	0.412967	1.46129	Exon (ENST00000497675.2/ENSG00000162585.16, exon 2 of 2)	1	2189544	2194108	4565	2	ENSG00000162585.16	ENST00000497675.2	3454
chr1	2199222	2199271	50	*	intersect_per_group_360	0.190841	0.821685	3.29231	6.58652	0.164616	0.329326	0.318428	2.57032	Promoter (<=1kb)	1	2189548	2199907	10360	2	ENSG00000162585.16	ENST00000401813.7	636
chr1	2216258	2216648	391	*	intersect_per_group_362	0.390163	0.636327	0.983727	2.08344	0.384637	0.814625	0.677739	1.34118	Intron (ENST00000442483.2/ENSG00000234396.3, intron 1 of 1)	1	2189548	2212720	23173	2	ENSG00000162585.16	ENST00000487186.5	-3538
chr1	2237964	2238165	202	*	intersect_per_group_364	0.338757	0.866444	0.872105	2.41315	0.176165	0.487457	0.413389	1.40197	Intron (ENST00000378536.4/ENSG00000157933.9, intron 1 of 6)	1	2232479	2303038	70560	1	ENSG00000157933.9	ENST00000508416.1	5485
chr1	2254753	2254831	79	*	intersect_per_group_365	0.271909	1.22368	1.14356	4.00612	0.0903415	0.316484	0.267131	1.83788	Intron (ENST00000378536.4/ENSG00000157933.9, intron 1 of 6)	1	2247996	2303376	55381	1	ENSG00000157933.9	ENST00000478223.2	6757
chr1	2273236	2273266	31	*	intersect_per_group_366	0.229942	1.69769	1.6079	7.45953	0.0498447	0.231245	0.189724	2.46825	Intron (ENST00000378536.4/ENSG00000157933.9, intron 1 of 6)	1	2247996	2303376	55381	1	ENSG00000157933.9	ENST00000478223.2	25240
chr1	2283841	2284087	247	*	intersect_per_group_368	0.336598	0.698553	1.22464	2.61031	0.302486	0.644747	0.559361	1.54472	Intron (ENST00000378536.4/ENSG00000157933.9, intron 1 of 6)	1	2303646	2304368	723	1	ENSG00000157933.9	ENST00000507179.1	-19559
chr1	2293165	2293338	174	*	intersect_per_group_369	0.224259	0.603785	1.27115	2.45146	0.22118	0.426554	0.404758	1.51667	Intron (ENST00000378536.4/ENSG00000157933.9, intron 1 of 6)	1	2303646	2304368	723	1	ENSG00000157933.9	ENST00000507179.1	-10308
chr1	2305774	2306533	760	*	intersect_per_group_370	0.635076	0.742078	0.46062	1.44301	0.350071	1.09669	0.78524	0.964816	Promoter (2-3kb)	1	2303646	2304368	723	1	ENSG00000157933.9	ENST00000507179.1	2128
chr1	2319032	2320575	1544	*	intersect_per_group_373	0.74308	0.619585	0.728769	1.65614	1.12522	2.55708	1.50647	1.13255	Downstream (<1kb)	1	2326201	2326693	493	2	ENSG00000272161.1	ENST00000607720.1	6118
chr1	2324630	2324839	210	*	intersect_per_group_375	0.272297	0.612244	1.43517	2.72248	0.301385	0.571721	0.522611	1.62238	Promoter (1-2kb)	1	2326201	2326693	493	2	ENSG00000272161.1	ENST00000607720.1	1854
chr1	2333283	2333403	121	*	intersect_per_group_378	0.20441	0.609098	1.96378	3.52066	0.237617	0.426	0.413387	1.90389	Intron (ENST00000378531.7/ENSG00000116151.13, intron 12 of 13)	1	2326201	2326693	493	2	ENSG00000272161.1	ENST00000607720.1	-6590
chr1	2335001	2335349	349	*	intersect_per_group_379	0.358271	0.63036	0.976285	2.05919	0.340723	0.718658	0.61324	1.33213	Intron (ENST00000378531.7/ENSG00000116151.13, intron 12 of 13)	1	2326201	2326693	493	2	ENSG00000272161.1	ENST00000607720.1	-8308
chr1	2336493	2336780	288	*	intersect_per_group_380	0.394178	0.757229	1.06559	2.49134	0.306889	0.717506	0.596646	1.47429	Exon (ENST00000378531.7/ENSG00000116151.13, exon 11 of 14)	1	2326201	2326693	493	2	ENSG00000272161.1	ENST00000607720.1	-9800
chr1	2339452	2339611	160	*	intersect_per_group_381	0.226216	0.709821	0.913232	2.12928	0.146117	0.340685	0.314292	1.33414	Intron (ENST00000378531.7/ENSG00000116151.13, intron 10 of 13)	1	2351644	2351857	214	2	ENSG00000269896.2	ENST00000417061.2	12246
chr1	2351071	2351178	108	*	intersect_per_group_383	0.239733	0.904853	1.15891	3.04224	0.125162	0.328562	0.294973	1.63254	Promoter (<=1kb)	1	2351644	2351857	214	2	ENSG00000269896.2	ENST00000417061.2	679
chr1	2382006	2382263	258	*	intersect_per_group_385	0.351507	0.716627	1.1594	2.54862	0.299126	0.657545	0.563974	1.51299	Promoter (2-3kb)	1	2371676	2385121	13446	2	ENSG00000116151.13	ENST00000419785.1	2858
chr1	2407979	2408135	157	*	intersect_per_group_386	0.33711	0.906386	1.31273	3.33485	0.206098	0.523572	0.448727	1.73283	Promoter (1-2kb)	1	2408583	2410004	1422	2	ENSG00000157911.9	ENST00000515760.1	1869
chr1	2436963	2437153	191	*	intersect_per_group_388	0.471525	1.12335	1.06752	3.50415	0.203897	0.669292	0.522653	1.71626	Intron (ENST00000609981.5/ENSG00000149527.17, intron 2 of 3)	1	2425980	2479804	53825	1	ENSG00000149527.17	ENST00000609981.5	10983
chr1	2447401	2447445	45	*	intersect_per_group_390	0.21701	1.02657	2.93765	7.02165	0.132194	0.315974	0.291703	2.58006	Intron (ENST00000609981.5/ENSG00000149527.17, intron 2 of 3)	1	2467459	2505526	38068	1	ENSG00000149527.17	ENST00000449969.5	-20014
chr1	2800122	2800439	318	*	intersect_per_group_393	0.293191	0.614771	0.579553	1.41879	0.184298	0.451176	0.398062	0.999403	Promoter (1-2kb)	1	2635976	2801717	165742	2	ENSG00000215912.12	ENST00000401095.8	1278
chr1	3069758	3070093	336	*	intersect_per_group_404	0.407406	0.665849	1.47817	2.93162	0.496665	0.985024	0.799787	1.68028	Promoter (<=1kb)	1	3069211	3438621	369411	1	ENSG00000142611.16	ENST00000270722.9	547
chr1	3072057	3072137	81	*	intersect_per_group_405	0.191228	0.620585	3.06325	5.24724	0.248123	0.425026	0.41854	2.36604	Promoter (2-3kb)	1	3069211	3438621	369411	1	ENSG00000142611.16	ENST00000270722.9	2846
chr1	3072873	3072910	38	*	intersect_per_group_406	0.145407	0.871283	2.71182	5.78999	0.103049	0.22002	0.216032	2.39257	Intron (ENST00000511072.5/ENSG00000142611.16, intron 1 of 15)	1	3069211	3438621	369411	1	ENSG00000142611.16	ENST00000270722.9	3662
chr1	3119248	3119528	281	*	intersect_per_group_409	0.304505	0.639076	0.865403	1.90505	0.243178	0.535319	0.474305	1.25413	Intron (ENST00000511072.5/ENSG00000142611.16, intron 1 of 15)	1	3127975	3128035	61	1	ENSG00000283572.1	ENST00000635819.1	-8447
chr1	3236204	3236235	32	*	intersect_per_group_410	0.203231	1.23155	2.82317	7.97755	0.0903415	0.255282	0.229971	2.67815	Promoter (1-2kb)	1	3237931	3433925	195995	1	ENSG00000142611.16	ENST00000512462.5	-1696
chr1	3378399	3378451	53	*	intersect_per_group_411	0.26573	1.22452	2.18517	6.44305	0.115814	0.341482	0.297072	2.40983	Intron (ENST00000511072.5/ENSG00000142611.16, intron 3 of 15)	1	3396491	3434293	37803	1	ENSG00000142611.16	ENST00000509860.1	-18040
chr1	3405447	3405541	95	*	intersect_per_group_412	0.149194	0.647251	1.26994	2.55514	0.120644	0.242738	0.240853	1.54228	Exon (ENST00000511072.5/ENSG00000142611.16, exon 8 of 16)	1	3396491	3434293	37803	1	ENSG00000142611.16	ENST00000509860.1	8956
chr1	3412183	3412314	132	*	intersect_per_group_413	0.292998	1.14928	0.49143	2.30803	0.0648687	0.30466	0.2446	1.26287	Exon (ENST00000511072.5/ENSG00000142611.16, exon 9 of 16)	1	3424919	3434095	9177	1	ENSG00000142611.16	ENST00000378389.5	-12605
chr1	3453373	3453534	162	*	intersect_per_group_415	0.3791	0.919433	1.63116	3.9765	0.264248	0.644193	0.540246	1.92745	Promoter (<=1kb)	1	3454426	3481113	26688	1	ENSG00000130762.14	ENST00000378378.8	-892
chr1	3469039	3469488	450	*	intersect_per_group_419	0.393355	0.596192	0.932129	1.92084	0.419458	0.864378	0.715382	1.27887	Promoter (<=1kb)	1	3468544	3473521	4978	1	ENSG00000130762.14	ENST00000445297.5	495
chr1	3474363	3474641	279	*	intersect_per_group_421	0.466364	0.946255	0.808747	2.48521	0.22564	0.693373	0.545481	1.40435	Promoter (1-2kb)	1	3472769	3481113	8345	1	ENSG00000130762.14	ENST00000485984.1	1594
chr1	3497310	3497472	163	*	intersect_per_group_425	0.458132	1.29575	0.774972	3.35765	0.12632	0.547296	0.418793	1.6165	Promoter (<=1kb)	1	3490925	3496717	5793	2	ENSG00000162591.15	ENST00000491842.1	-593
chr1	3501821	3502909	1089	*	intersect_per_group_427	0.73851	0.711577	0.770302	1.89903	0.838859	2.06805	1.29481	1.22322	Exon (ENST00000294599.8/ENSG00000162591.15, exon 15 of 30)	1	3490925	3496717	5793	2	ENSG00000162591.15	ENST00000491842.1	-5104
chr1	3504091	3504615	525	*	intersect_per_group_428	0.546404	0.758959	0.79698	2.04097	0.418414	1.07151	0.803196	1.2744	Intron (ENST00000294599.8/ENSG00000162591.15, intron 14 of 29)	1	3490925	3496717	5793	2	ENSG00000162591.15	ENST00000491842.1	-7374
chr1	3517132	3517171	40	*	intersect_per_group_430	0.26884	1.7398	1.30259	6.69038	0.0521037	0.267615	0.21395	2.32091	Intron (ENST00000294599.8/ENSG00000162591.15, intron 2 of 29)	1	3489920	3531448	41529	2	ENSG00000162591.15	ENST00000294599.8	14277
chr1	3518958	3519035	78	*	intersect_per_group_431	0.292258	1.41854	0.832385	3.89822	0.064926	0.304061	0.24427	1.75074	Intron (ENST00000294599.8/ENSG00000162591.15, intron 2 of 29)	1	3489920	3531448	41529	2	ENSG00000162591.15	ENST00000294599.8	12413
chr1	3530830	3530922	93	*	intersect_per_group_433	0.200867	0.910296	0.995703	2.75079	0.0926004	0.255823	0.231693	1.52268	Promoter (<=1kb)	1	3489920	3531448	41529	2	ENSG00000162591.15	ENST00000294599.8	526
chr1	3541655	3542011	357	*	intersect_per_group_435	0.447221	0.829881	0.580551	1.80949	0.207257	0.645988	0.512603	1.13423	Intron (ENST00000356575.8/ENSG00000162591.15, intron 4 of 36)	1	3489920	3531448	41529	2	ENSG00000162591.15	ENST00000294599.8	-10207
chr1	3554917	3555005	89	*	intersect_per_group_437	0.24113	1.00024	1.27526	3.55127	0.113498	0.316063	0.280696	1.77115	Intron (ENST00000356575.8/ENSG00000162591.15, intron 4 of 36)	1	3560695	3560790	96	2	ENSG00000207776.1	ENST00000385042.1	5785
chr1	3595509	3595719	211	*	intersect_per_group_441	0.261707	0.678631	0.851372	1.96334	0.179639	0.414265	0.375125	1.26745	Intron (ENST00000356575.8/ENSG00000162591.15, intron 2 of 36)	1	3490562	3611277	120716	2	ENSG00000162591.15	ENST00000485002.6	15558
chr1	3649731	3649960	230	*	intersect_per_group_443	0.452486	0.957208	1.15183	3.17789	0.264922	0.730914	0.582959	1.66214	Promoter (<=1kb)	1	3632213	3650026	17814	2	ENSG00000116213.15	ENST00000424367.5	66
chr1	3651929	3653079	1151	*	intersect_per_group_444	0.762394	0.721478	0.925853	2.17548	1.06566	2.50398	1.47758	1.35088	Promoter (<=1kb)	1	3652520	3736201	83682	1	ENSG00000078900.14	ENST00000378295.8	0
chr1	3692298	3692449	152	*	intersect_per_group_445	0.224237	0.676463	1.18146	2.48645	0.179582	0.37794	0.354747	1.50282	Promoter (1-2kb)	1	3690707	3729751	39045	1	ENSG00000078900.14	ENST00000603364.5	1591
chr1	3695603	3695754	152	*	intersect_per_group_446	0.278267	0.791691	1.2896	2.96353	0.196019	0.450457	0.404073	1.64458	Promoter (2-3kb)	1	3698046	3708534	10489	1	ENSG00000078900.14	ENST00000604194.1	-2292
chr1	3703187	3703337	151	*	intersect_per_group_447	0.347416	0.892852	1.61888	3.86285	0.244451	0.58329	0.49965	1.90337	Intron (ENST00000378295.8/ENSG00000078900.14, intron 3 of 13)	1	3698058	3733091	35034	1	ENSG00000078900.14	ENST00000378290.4	5129
chr1	3707119	3707362	244	*	intersect_per_group_448	0.451881	0.929884	1.12106	3.04088	0.273538	0.741975	0.592403	1.62338	Intron (ENST00000378295.8/ENSG00000078900.14, intron 3 of 13)	1	3712200	3714298	2099	2	ENSG00000235131.1	ENST00000416554.1	6936
chr1	3713244	3713418	175	*	intersect_per_group_449	0.294504	0.90788	0.642925	2.0826	0.112512	0.364455	0.308574	1.24047	Promoter (<=1kb)	1	3712200	3714298	2099	2	ENSG00000235131.1	ENST00000416554.1	880
chr1	3714454	3714688	235	*	intersect_per_group_450	0.330911	0.756893	0.942519	2.28256	0.221492	0.536402	0.463567	1.38545	Promoter (<=1kb)	1	3712200	3714298	2099	2	ENSG00000235131.1	ENST00000416554.1	-156
chr1	3721877	3721950	74	*	intersect_per_group_452	0.193983	0.846418	1.75321	3.95035	0.129737	0.292326	0.276237	1.94553	Intron (ENST00000378295.8/ENSG00000078900.14, intron 4 of 13)	1	3727478	3733367	5890	1	ENSG00000078900.14	ENST00000604566.1	-5528
chr1	3732785	3732925	141	*	intersect_per_group_454	0.40843	1.28771	0.789336	3.3685	0.111296	0.474958	0.370864	1.62242	3' UTR	1	3735601	3736588	988	2	ENSG00000227372.11	ENST00000624167.1	3663
chr1	3774733	3774789	57	*	intersect_per_group_456	0.224929	1.14683	1.66968	4.91138	0.0951716	0.279948	0.248	2.10115	Promoter (1-2kb)	1	3773063	3775670	2608	1	ENSG00000235169.7	ENST00000561886.1	1670
chr1	3900972	3901128	157	*	intersect_per_group_460	0.358719	0.928728	1.43955	3.64393	0.22601	0.572097	0.484451	1.82446	Promoter (<=1kb)	1	3900416	3915447	15032	1	ENSG00000236423.5	ENST00000439488.1	556
chr1	4724743	4724883	141	*	intersect_per_group_466	0.252643	0.787079	1.18269	2.76641	0.16676	0.390063	0.354352	1.57267	Intron (ENST00000378190.7/ENSG00000196581.10, intron 2 of 5)	1	4711155	4712165	1011	1	ENSG00000196581.10	ENST00000466761.1	13588
chr1	5667994	5668196	203	*	intersect_per_group_469	0.307878	0.712626	1.32967	2.81783	0.269924	0.57202	0.506878	1.62	Promoter (<=1kb)	1	5561709	5668255	106547	2	ENSG00000236948.2	ENST00000637702.1	59
chr1	6101984	6102146	163	*	intersect_per_group_474	0.343127	0.870158	1.46488	3.50546	0.238775	0.57139	0.490655	1.80123	3' UTR	1	6105081	6106772	1692	2	ENSG00000116254.17	ENST00000475121.1	4626
chr1	6130036	6130249	214	*	intersect_per_group_476	0.352519	0.838856	0.986183	2.55255	0.211043	0.546246	0.46325	1.46956	Promoter (1-2kb)	1	6105083	6131739	26657	2	ENSG00000116254.17	ENST00000377999.5	1490
chr1	6157510	6157712	203	*	intersect_per_group_477	0.284221	0.631403	1.58035	2.99715	0.320812	0.608422	0.550523	1.71754	Intron (ENST00000262450.7/ENSG00000116254.17, intron 3 of 41)	1	6105081	6144104	39024	2	ENSG00000116254.17	ENST00000462991.5	-13406
chr1	6171799	6171937	139	*	intersect_per_group_478	0.463249	1.3913	0.884609	3.94361	0.122961	0.548162	0.417446	1.77151	Intron (ENST00000262450.7/ENSG00000116254.17, intron 1 of 41)	1	6105091	6180023	74933	2	ENSG00000116254.17	ENST00000496404.1	8086
chr1	6199345	6199533	189	*	intersect_per_group_479	0.339006	0.74833	1.7391	3.60127	0.32869	0.680639	0.589442	1.87585	Promoter (<=1kb)	1	6186723	6199553	12831	2	ENSG00000116251.9	ENST00000465387.5	20
chr1	6206150	6206525	376	*	intersect_per_group_480	0.452485	0.680826	1.60536	3.17654	0.603615	1.19438	0.925238	1.76169	Promoter (<=1kb)	1	6206176	6221299	15124	1	ENSG00000158286.12	ENST00000377939.4	0
chr1	6259901	6260640	740	*	intersect_per_group_484	0.569422	0.657874	0.812144	1.85912	0.600987	1.37575	0.991585	1.22381	Promoter (<=1kb)	1	6247346	6260975	13630	2	ENSG00000158292.6	ENST00000377893.2	335
chr1	6279746	6280021	276	*	intersect_per_group_486	0.351963	0.75368	0.768638	1.98208	0.212144	0.547054	0.464249	1.24815	Intron (ENST00000608083.5/ENSG00000097021.19, intron 8 of 8)	1	6281253	6295504	14252	2	ENSG00000097021.19	ENST00000481175.1	15483
chr1	6368046	6368282	237	*	intersect_per_group_488	0.377571	0.863613	0.850551	2.36724	0.201581	0.561037	0.466036	1.38344	Intron (ENST00000608083.5/ENSG00000097021.19, intron 1 of 8)	1	6264273	6360707	96435	2	ENSG00000097021.19	ENST00000377845.7	-7339
chr1	6423968	6425351	1384	*	intersect_per_group_491	0.72655	0.62412	0.601702	1.46866	0.832756	2.03262	1.28255	1.02516	Promoter (<=1kb)	1	6412418	6424670	12253	2	ENSG00000069812.11	ENST00000377837.5	0
chr1	6440235	6440804	570	*	intersect_per_group_493	0.56366	0.749363	0.776069	1.98566	0.442359	1.13183	0.837615	1.25149	Promoter (<=1kb)	1	6440378	6445757	5380	1	ENSG00000187017.15	ENST00000418286.1	0
chr1	6445353	6445589	237	*	intersect_per_group_494	0.408151	0.895782	0.972691	2.67042	0.230528	0.632891	0.517738	1.49649	Promoter (1-2kb)	1	6443034	6447006	3973	2	ENSG00000231868.1	ENST00000419034.1	1417
chr1	6447153	6448992	1840	*	intersect_per_group_495	0.764787	0.633361	1.15731	2.34637	2.12946	4.31732	2.0784	1.4604	Promoter (<=1kb)	1	6447331	6449056	1726	1	ENSG00000187017.15	ENST00000632803.1	0
chr1	6451500	6451613	114	*	intersect_per_group_496	0.214348	0.621807	2.28799	4.05956	0.260831	0.46279	0.445526	2.06135	Promoter (<=1kb)	1	6451658	6461370	9713	1	ENSG00000187017.15	ENST00000434576.1	-45
chr1	6457127	6457277	151	*	intersect_per_group_497	0.254138	0.77473	1.08979	2.57536	0.164558	0.388879	0.352441	1.50211	Exon (ENST00000377828.5/ENSG00000187017.15, exon 11 of 13)	1	6460508	6461370	863	1	ENSG00000187017.15	ENST00000468561.1	-3231
chr1	6460184	6460756	573	*	intersect_per_group_498	0.523786	0.722813	0.533761	1.53132	0.305845	0.877443	0.670518	1.02328	Promoter (<=1kb)	1	6460508	6461370	863	1	ENSG00000187017.15	ENST00000468561.1	0
chr1	6465121	6465867	747	*	intersect_per_group_499	0.602233	0.699985	0.648704	1.6783	0.484582	1.25369	0.902371	1.11337	Promoter (<=1kb)	1	6461994	6465272	3279	2	ENSG00000215788.9	ENST00000469691.5	0
chr1	6488856	6489479	624	*	intersect_per_group_501	0.58299	0.762628	0.510593	1.56284	0.31861	0.975213	0.719763	1.02625	Promoter (1-2kb)	1	6467122	6490570	23449	2	ENSG00000171680.20	ENST00000377725.5	1091
chr1	6554091	6554242	152	*	intersect_per_group_504	0.315196	0.938034	1.02798	2.88545	0.156254	0.438588	0.375647	1.564	Promoter (<=1kb)	1	6549362	6554500	5139	2	ENSG00000162408.10	ENST00000464665.1	258
chr1	6580141	6580353	213	*	intersect_per_group_505	0.264925	0.596074	1.40234	2.63137	0.298699	0.560483	0.515602	1.59305	Promoter (<=1kb)	1	6580088	6588105	8018	1	ENSG00000204859.12	ENST00000488936.1	53
chr1	6586034	6587205	1172	*	intersect_per_group_506	0.693575	0.646871	0.758448	1.75332	0.888901	2.05489	1.30562	1.17369	Promoter (<=1kb)	1	6586207	6589280	3074	1	ENSG00000204859.12	ENST00000498342.5	0
chr1	6588164	6588841	678	*	intersect_per_group_507	0.48514	0.594658	0.719678	1.59691	0.487941	1.0827	0.836185	1.10989	Promoter (<=1kb)	1	6588687	6589280	594	1	ENSG00000204859.12	ENST00000466941.1	0
chr1	6601862	6603659	1798	*	intersect_per_group_508	0.814481	0.638252	0.665067	1.59158	1.19579	2.86166	1.59871	1.08972	Promoter (<=1kb)	1	6590724	6602869	12146	2	ENSG00000162413.16	ENST00000377658.8	0
chr1	6615341	6615590	250	*	intersect_per_group_510	0.327914	0.730575	0.894545	2.14362	0.223636	0.535905	0.464429	1.3329	Promoter (<=1kb)	1	6594081	6614607	20527	2	ENSG00000162413.16	ENST00000463043.1	-734
chr1	6701419	6701555	137	*	intersect_per_group_512	0.301276	0.971639	1.00719	2.93623	0.137985	0.402263	0.344969	1.57129	Promoter (<=1kb)	1	6645800	6701802	56003	2	ENSG00000007923.15	ENST00000426784.1	247
chr1	6784435	6784933	499	*	intersect_per_group_513	0.464679	0.649801	1.01932	2.16822	0.508641	1.08194	0.844218	1.37505	Promoter (<=1kb)	1	6783892	6784843	952	2	ENSG00000237436.1	ENST00000442889.1	0
chr1	6786074	6786302	229	*	intersect_per_group_514	0.516001	1.06668	1.17821	3.56248	0.269809	0.815809	0.625559	1.7529	Promoter (<=1kb)	1	6785552	6887787	102236	1	ENSG00000171735.18	ENST00000461311.1	522
chr1	7561437	7561470	34	*	intersect_per_group_516	0.163443	0.899545	3.57156	7.52814	0.121433	0.255957	0.249378	2.71146	Intron (ENST00000303635.11/ENSG00000171735.18, intron 6 of 22)	1	7441096	7441554	459	2	ENSG00000225126.1	ENST00000440032.1	-119883
chr1	7661690	7661868	179	*	intersect_per_group_518	0.377556	1.0117	0.91317	2.8575	0.163457	0.511493	0.419512	1.52874	Exon (ENST00000303635.11/ENSG00000171735.18, exon 8 of 23)	1	7693124	7694844	1721	2	ENSG00000270171.1	ENST00000602640.1	32976
chr1	8329542	8330623	1082	*	intersect_per_group_522	0.724561	0.698039	0.642618	1.66482	0.695313	1.80133	1.16885	1.10683	Promoter (<=1kb)	1	8330138	8344157	14020	1	ENSG00000162426.14	ENST00000497660.5	0
chr1	8343150	8343737	588	*	intersect_per_group_523	0.482621	0.637237	0.761058	1.73906	0.447502	1.02257	0.794964	1.16996	Intron (ENST00000471889.5/ENSG00000162426.14, intron 8 of 8)	1	8352909	8355082	2174	2	ENSG00000142599.17	ENST00000467350.1	11345
chr1	8360629	8360919	291	*	intersect_per_group_524	0.318795	0.651208	0.864202	1.9277	0.251483	0.56096	0.491824	1.2606	Promoter (1-2kb)	1	8355521	8362844	7324	2	ENSG00000142599.17	ENST00000505225.1	1925
chr1	8423471	8424341	871	*	intersect_per_group_525	0.633245	0.676335	0.73552	1.77349	0.640638	1.54471	1.06535	1.17281	Promoter (<=1kb)	1	8354093	8423666	69574	2	ENSG00000142599.17	ENST00000476556.5	0
chr1	8817541	8818141	601	*	intersect_per_group_527	0.536109	0.667669	1.15814	2.42822	0.696044	1.45936	1.05499	1.48191	Promoter (<=1kb)	1	8354626	8817643	463018	2	ENSG00000142599.17	ENST00000400908.6	0
chr1	8876824	8876877	54	*	intersect_per_group_528	0.157875	0.683517	3.13104	5.63466	0.169076	0.304271	0.306465	2.42837	Promoter (1-2kb)	1	8875788	8878007	2220	2	ENSG00000236269.1	ENST00000414948.1	1130
chr1	8878113	8879266	1154	*	intersect_per_group_529	0.695072	0.657634	0.991723	2.14193	1.14445	2.47179	1.4896	1.35999	Promoter (<=1kb)	1	8861002	8878690	17689	2	ENSG00000074800.13	ENST00000234590.8	0
chr1	9263114	9263295	182	*	intersect_per_group_531	0.327732	0.934997	0.745116	2.33646	0.135611	0.425236	0.356621	1.34528	Promoter (2-3kb)	1	9265530	9271337	5808	1	ENSG00000049239.12	ENST00000495451.1	-2235
chr1	9293569	9293892	324	*	intersect_per_group_532	0.400202	0.693161	1.24486	2.62953	0.403333	0.851968	0.702791	1.55444	Promoter (<=1kb)	1	9294528	9356497	61970	1	ENSG00000171621.13	ENST00000450402.1	-636
chr1	9589335	9589679	345	*	intersect_per_group_536	0.621831	1.06616	0.843126	2.85924	0.290879	0.986438	0.712515	1.51156	Promoter (<=1kb)	1	9588922	9614849	25928	1	ENSG00000188807.12	ENST00000340381.10	413
chr1	9592493	9592655	163	*	intersect_per_group_537	0.411415	1.18968	0.781725	3.06416	0.127421	0.499459	0.39335	1.54742	Intron (ENST00000340305.9/ENSG00000188807.12, intron 1 of 5)	1	9588922	9614849	25928	1	ENSG00000188807.12	ENST00000340381.10	3571
chr1	9601901	9602159	259	*	intersect_per_group_538	0.359298	0.707596	1.30986	2.77218	0.339253	0.717995	0.612234	1.60456	Exon (ENST00000340305.9/ENSG00000188807.12, exon 6 of 6)	1	9606214	9607685	1472	1	ENSG00000188807.12	ENST00000510900.1	-4055
chr1	9607386	9607489	104	*	intersect_per_group_539	0.313285	1.0523	1.51358	4.21273	0.157412	0.438123	0.376032	1.94978	Promoter (<=1kb)	1	9607728	9613247	5520	1	ENSG00000188807.12	ENST00000508400.1	-239
chr1	9687459	9687521	63	*	intersect_per_group_540	0.262919	0.961005	2.98142	6.75049	0.187829	0.425281	0.385768	2.55237	Promoter (<=1kb)	1	9672426	9687555	15130	2	ENSG00000231789.2	ENST00000415330.2	34
chr1	10399203	10399594	392	*	intersect_per_group_544	0.427858	0.697488	0.936982	2.14116	0.367297	0.839336	0.681059	1.3443	Promoter (<=1kb)	1	10399498	10408140	8643	1	ENSG00000142657.20	ENST00000465632.5	0
chr1	10430415	10430622	208	*	intersect_per_group_545	0.295957	0.644068	1.58786	3.04412	0.330275	0.633177	0.567279	1.72944	Promoter (<=1kb)	1	10430443	10442809	12367	1	ENSG00000175279.21	ENST00000309048.7	0
chr1	10474984	10475322	339	*	intersect_per_group_547	0.430692	0.683019	1.63303	3.22733	0.553599	1.09406	0.866972	1.77828	Promoter (<=1kb)	1	10474982	10623286	148305	1	ENSG00000142655.12	ENST00000491661.2	2
chr1	10629969	10630349	381	*	intersect_per_group_548	0.389813	0.670095	0.793925	1.85445	0.302486	0.706547	0.5893	1.21673	3' UTR	1	10637121	10638763	1643	2	ENSG00000130940.14	ENST00000478524.1	8414
chr1	10634521	10634999	479	*	intersect_per_group_550	0.512418	0.739325	0.909119	2.18707	0.435468	1.04761	0.800362	1.34942	Downstream (1-2kb)	1	10637121	10638763	1643	2	ENSG00000130940.14	ENST00000478524.1	3764
chr1	10643488	10643775	288	*	intersect_per_group_552	0.409437	0.825194	0.828881	2.24036	0.238718	0.645224	0.528042	1.34177	Promoter (1-2kb)	1	10642082	10645076	2995	2	ENSG00000130940.14	ENST00000447850.3	1301
chr1	10648076	10648361	286	*	intersect_per_group_553	0.40101	0.833383	0.733664	2.08914	0.209828	0.597495	0.489195	1.26987	Promoter (2-3kb)	1	10650484	10651100	617	2	ENSG00000130940.14	ENST00000490176.1	2739
chr1	10658776	10658832	57	*	intersect_per_group_554	0.163913	0.847342	1.93225	4.27566	0.110138	0.243712	0.235023	2.03701	Promoter (2-3kb)	1	10658007	10661398	3392	2	ENSG00000130940.14	ENST00000492173.1	2566
chr1	10674742	10674829	88	*	intersect_per_group_556	0.269629	1.09791	1.27789	3.8757	0.112455	0.341061	0.294851	1.83867	Intron (ENST00000377022.7/ENSG00000130940.14, intron 4 of 20)	1	10658007	10661398	3392	2	ENSG00000130940.14	ENST00000492173.1	-13344
chr1	11045266	11045328	63	*	intersect_per_group_560	0.13654	0.59264	2.61204	4.44696	0.164558	0.280159	0.289667	2.17935	Promoter (1-2kb)	1	11026523	11047223	20701	2	ENSG00000009724.16	ENST00000400897.7	1895
chr1	11054068	11054914	847	*	intersect_per_group_562	0.597244	0.653816	0.53114	1.40898	0.449875	1.19341	0.865238	0.978239	Promoter (<=1kb)	1	11054584	11055204	621	2	ENSG00000116649.9	ENST00000475189.1	290
chr1	11059413	11060439	1027	*	intersect_per_group_563	0.636296	0.628444	0.727295	1.67022	0.746932	1.71532	1.15777	1.13669	Promoter (<=1kb)	1	11054589	11060024	5436	2	ENSG00000116649.9	ENST00000376957.6	0
chr1	11535180	11535213	34	*	intersect_per_group_568	0.215693	1.59356	1.46771	6.44739	0.049902	0.219211	0.182129	2.30963	Promoter (1-2kb)	1	11533676	11537225	3550	1	ENSG00000204624.7	ENST00000304391.6	1504
chr1	11663950	11664845	896	*	intersect_per_group_571	0.592211	0.616726	1.28031	2.49661	1.14716	2.23696	1.42871	1.5303	Promoter (<=1kb)	1	11664124	11674354	10231	1	ENSG00000116663.10	ENST00000376753.8	0
chr1	11691408	11691827	420	*	intersect_per_group_573	0.564756	0.924588	0.579132	1.99742	0.243235	0.838916	0.623938	1.19426	Promoter (<=1kb)	1	11674480	11691650	17171	2	ENSG00000116670.14	ENST00000235310.7	0
chr1	11919127	11919271	145	*	intersect_per_group_578	0.252872	0.766959	1.21454	2.76843	0.176108	0.401423	0.365989	1.58086	Downstream (<1kb)	1	11920183	11926403	6221	2	ENSG00000116685.15	ENST00000616327.1	7132
chr1	11934385	11934948	564	*	intersect_per_group_579	0.475577	0.591345	1.59825	2.91465	0.901411	1.64386	1.18437	1.7033	Promoter (<=1kb)	1	11934694	11952691	17998	1	ENSG00000083444.16	ENST00000449038.5	0
chr1	12230884	12231060	177	*	intersect_per_group_584	0.328927	0.748826	1.80595	3.71519	0.319654	0.657589	0.573977	1.91095	Promoter (<=1kb)	1	12230067	12512047	281981	1	ENSG00000048707.13	ENST00000620676.4	817
chr1	12616247	12616470	224	*	intersect_per_group_587	0.403615	0.938192	0.884915	2.61173	0.198221	0.585028	0.47677	1.45855	Promoter (<=1kb)	1	12579768	12616696	36929	2	ENSG00000162496.8	ENST00000482265.1	226
chr1	12617096	12617205	110	*	intersect_per_group_588	0.262165	0.915103	1.34887	3.42928	0.148376	0.377221	0.336624	1.76089	Promoter (<=1kb)	1	12568392	12616795	48404	2	ENSG00000162496.8	ENST00000464917.5	-301
chr1	14996744	14996968	225	*	intersect_per_group_591	0.394949	0.922181	0.869809	2.54324	0.195707	0.57223	0.468811	1.43644	Intron (ENST00000636203.1/ENSG00000189337.16, intron 4 of 16)	1	14945919	15065797	119879	1	ENSG00000189337.16	ENST00000400797.3	50825
chr1	15152749	15154304	1556	*	intersect_per_group_592	0.685569	0.591369	1.13824	2.22164	1.77111	3.45687	1.85359	1.4222	Promoter (<=1kb)	1	15153733	15220408	66676	1	ENSG00000171729.13	ENST00000400796.7	0
chr1	15409525	15409630	106	*	intersect_per_group_594	0.291787	0.993859	1.46371	3.90648	0.155153	0.414087	0.361342	1.8817	Promoter (<=1kb)	1	15402979	15409433	6455	2	ENSG00000228140.1	ENST00000427824.1	-92
chr1	15410936	15411090	155	*	intersect_per_group_595	0.254963	0.755548	1.12908	2.59446	0.175007	0.402142	0.365776	1.51691	Promoter (<=1kb)	1	15410265	15429081	18817	1	ENSG00000142634.12	ENST00000445566.1	671
chr1	15428855	15429466	612	*	intersect_per_group_597	0.576308	0.73167	0.83628	2.04925	0.511803	1.25414	0.913012	1.28852	3' UTR	1	15438439	15446654	8216	1	ENSG00000162438.11	ENST00000375949.4	-8973
chr1	15617593	15617783	191	*	intersect_per_group_599	0.36047	0.815929	1.52262	3.44091	0.290821	0.657214	0.559754	1.79982	Promoter (<=1kb)	1	15617615	15627066	9452	1	ENSG00000197312.11	ENST00000546927.1	0
chr1	15684849	15685011	163	*	intersect_per_group_600	0.292151	0.661599	2.22529	4.10187	0.362722	0.668605	0.599949	2.05782	Promoter (<=1kb)	1	15684541	15719869	35329	1	ENSG00000116786.11	ENST00000462455.1	308
chr1	15725450	15725574	125	*	intersect_per_group_601	0.277925	0.96504	1.01056	2.92485	0.12632	0.365607	0.317262	1.56935	Exon (ENST00000375799.7/ENSG00000116786.11, exon 8 of 20)	1	15729845	15734115	4271	1	ENSG00000116786.11	ENST00000477849.1	-4271
chr1	15726514	15726632	119	*	intersect_per_group_602	0.274384	0.887806	1.41984	3.47758	0.168961	0.413833	0.368933	1.78606	Intron (ENST00000375799.7/ENSG00000116786.11, intron 8 of 19)	1	15729845	15734115	4271	1	ENSG00000116786.11	ENST00000477849.1	-3213
chr1	15736581	15736937	357	*	intersect_per_group_604	0.394675	0.724474	0.678409	1.77323	0.242192	0.633044	0.52368	1.15434	Promoter (<=1kb)	1	15722719	15736896	14178	2	ENSG00000237938.5	ENST00000453804.1	0
chr1	15739373	15739404	32	*	intersect_per_group_605	0.147759	1.03639	2.45866	6.09404	0.0786773	0.195009	0.185033	2.39954	Promoter (<=1kb)	1	15739035	15739562	528	1	ENSG00000162461.7	ENST00000465495.1	338
chr1	15937382	15937554	173	*	intersect_per_group_608	0.381432	1.1411	0.602355	2.53398	0.104207	0.438378	0.346296	1.36074	Promoter (1-2kb)	1	15938583	15939544	962	1	ENSG00000065526.10	ENST00000487496.1	-1029
chr1	15941862	15942587	726	*	intersect_per_group_609	0.649625	0.775995	0.494717	1.55951	0.359164	1.1322	0.803792	1.01943	Promoter (<=1kb)	1	15941869	15942722	854	2	ENSG00000116809.11	ENST00000462525.1	135
chr1	15992162	15992380	219	*	intersect_per_group_612	0.303537	0.719144	1.02672	2.3364	0.224852	0.511671	0.452344	1.42307	Promoter (2-3kb)	1	15989871	15994751	4881	1	ENSG00000224966.4	ENST00000505954.1	2291
chr1	16022048	16022713	666	*	intersect_per_group_614	0.535782	0.679984	0.479961	1.37108	0.319654	0.913138	0.692781	0.945248	Promoter (<=1kb)	1	16022052	16034050	11999	1	ENSG00000186510.11	ENST00000331433.4	0
chr1	16045450	16045587	138	*	intersect_per_group_615	0.246736	0.7565	1.31686	2.91407	0.181726	0.402142	0.369533	1.63945	Promoter (1-2kb)	1	16043777	16057308	13532	1	ENSG00000184908.17	ENST00000375679.8	1673
chr1	16073715	16073913	199	*	intersect_per_group_618	0.345214	0.765708	1.53138	3.30386	0.304744	0.657468	0.566675	1.77299	Promoter (<=1kb)	1	16058279	16073632	15354	2	ENSG00000185519.8	ENST00000494078.1	-83
chr1	16206782	16208156	1375	*	intersect_per_group_626	0.667717	0.596549	1.09928	2.17432	1.51152	2.98969	1.70071	1.39879	Promoter (<=1kb)	1	16197854	16207011	9158	2	ENSG00000142632.16	ENST00000478117.5	0
chr1	16232213	16232319	107	*	intersect_per_group_627	0.255517	0.892763	1.4392	3.52894	0.153995	0.377596	0.340044	1.80077	Exon (ENST00000375599.7/ENSG00000132881.11, exon 5 of 5)	1	16216469	16228027	11559	2	ENSG00000237276.8	ENST00000602586.1	-4186
chr1	16352471	16352661	191	*	intersect_per_group_629	0.311266	0.736062	1.40079	2.9988	0.26755	0.572772	0.506054	1.67798	Promoter (<=1kb)	1	16352575	16393355	40781	1	ENSG00000055070.16	ENST00000475078.1	0
chr1	16367272	16367435	164	*	intersect_per_group_630	0.271565	0.637687	2.02764	3.71051	0.332533	0.608523	0.556335	1.95199	Promoter (<=1kb)	1	16367265	16398142	30878	1	ENSG00000055070.16	ENST00000492354.1	7
chr1	16409822	16410074	253	*	intersect_per_group_631	0.27943	0.594936	1.12683	2.21238	0.285088	0.559731	0.508337	1.41663	Exon (ENST00000466212.5/ENSG00000187144.11, exon 7 of 17)	1	16387117	16403974	16858	2	ENSG00000187144.11	ENST00000491418.5	-5848
chr1	16476007	16476148	142	*	intersect_per_group_632	0.339474	0.943631	1.43589	3.68511	0.203897	0.523285	0.447411	1.83208	Exon (ENST00000263511.8/ENSG00000080947.14, exon 14 of 15)	1	16476930	16483341	6412	2	ENSG00000080947.14	ENST00000591316.1	7193
chr1	16484786	16485161	376	*	intersect_per_group_633	0.345801	0.606942	0.782549	1.71487	0.294238	0.644791	0.55534	1.1691	Promoter (1-2kb)	1	16476930	16483341	6412	2	ENSG00000080947.14	ENST00000591316.1	-1445
chr1	16490854	16491141	288	*	intersect_per_group_634	0.480057	1.05058	0.442634	1.98821	0.127479	0.572606	0.433004	1.14758	Promoter (<=1kb)	1	16468922	16491082	22161	2	ENSG00000080947.14	ENST00000591348.5	0
chr1	16514294	16514485	192	*	intersect_per_group_635	0.375877	0.864571	1.39409	3.35915	0.267665	0.644957	0.542318	1.75558	Promoter (<=1kb)	1	16514122	16514285	164	2	ENSG00000206652.1	ENST00000383925.1	-9
chr1	16619898	16620412	515	*	intersect_per_group_637	0.55951	0.695948	2.05219	3.94439	1.05688	2.03136	1.34717	1.99938	Promoter (2-3kb)	1	16617391	16617729	339	1	ENSG00000271732.1	ENST00000607700.1	2507
chr1	16621744	16622084	341	*	intersect_per_group_638	0.431324	0.62388	2.4976	4.38985	0.851681	1.49694	1.12056	2.15177	Exon (ENST00000412962.3/ENSG00000215908.9, exon 10 of 12)	1	16617391	16617729	339	1	ENSG00000271732.1	ENST00000607700.1	4353
chr1	16625807	16626593	787	*	intersect_per_group_639	0.626078	0.664658	2.51579	4.5732	1.97992	3.59911	1.92201	2.18412	Exon (ENST00000412962.3/ENSG00000215908.9, exon 6 of 12)	1	16618969	16633346	14378	2	ENSG00000215908.9	ENST00000412962.3	6753
chr1	16633181	16633385	205	*	intersect_per_group_641	0.431171	0.744095	3.13608	5.92762	0.642897	1.21516	0.947875	2.46776	Promoter (<=1kb)	1	16618969	16633346	14378	2	ENSG00000215908.9	ENST00000412962.3	0
chr1	16914283	16914542	260	*	intersect_per_group_646	0.366784	0.708601	1.38987	2.90557	0.361366	0.755448	0.640072	1.65431	Intron (ENST00000466256.6/ENSG00000058453.16, intron 1 of 8)	1	16921950	16972979	51030	1	ENSG00000058453.16	ENST00000375541.9	-7408
chr1	16922319	16922321	3	*	intersect_per_group_647	0.132296	1.0853	30.1138	65.018	0.0903415	0.195054	0.192444	5.60187	Promoter (<=1kb)	1	16921950	16972979	51030	1	ENSG00000058453.16	ENST00000375541.9	369
chr1	16924374	16924409	36	*	intersect_per_group_648	0.318769	1.4526	3.44456	11.1648	0.124004	0.401932	0.336818	3.05392	Promoter (1-2kb)	1	16922767	16954362	31596	1	ENSG00000058453.16	ENST00000467938.5	1607
chr1	16929858	16930029	172	*	intersect_per_group_650	0.446547	1.19366	0.888918	3.32055	0.152894	0.571135	0.445742	1.63447	Promoter (<=1kb)	1	16930135	16946405	16271	1	ENSG00000058453.16	ENST00000492631.5	-106
chr1	16936760	16936765	6	*	intersect_per_group_651	0.144468	0.928657	20.8604	40.6113	0.125162	0.243668	0.244175	4.98804	Promoter (<=1kb)	1	16936791	16940093	3303	1	ENSG00000058453.16	ENST00000467715.2	-26
chr1	16948379	16948453	75	*	intersect_per_group_654	0.351111	1.49975	1.18911	5.19066	0.0891834	0.389299	0.309457	2.06691	Promoter (<=1kb)	1	16948391	16951338	2948	1	ENSG00000058453.16	ENST00000477773.1	0
chr1	16976520	16976565	46	*	intersect_per_group_655	0.181436	0.784304	3.72467	7.13712	0.171335	0.328308	0.321722	2.68502	Promoter (1-2kb)	1	16974502	16978276	3775	2	ENSG00000117122.13	ENST00000375534.7	1711
chr1	16979710	16980825	1116	*	intersect_per_group_656	0.699437	0.668541	0.884745	1.99574	0.987375	2.22724	1.38256	1.28702	Promoter (<=1kb)	1	16974502	16980621	6120	2	ENSG00000117122.13	ENST00000490075.5	0
chr1	17596989	17597094	106	*	intersect_per_group_659	0.150232	0.606062	1.24471	2.41667	0.131939	0.256167	0.255867	1.50115	Intron (ENST00000361221.7/ENSG00000074964.16, intron 4 of 28)	1	17602171	17604882	2712	1	ENSG00000074964.16	ENST00000482892.1	-5077
chr1	18643861	18644007	147	*	intersect_per_group_661	0.425293	1.27317	0.852224	3.47669	0.125277	0.511073	0.398542	1.66196	Intron (ENST00000375375.7/ENSG00000009709.11, intron 4 of 7)	1	18631524	18736102	104579	1	ENSG00000009709.11	ENST00000400661.3	12337
chr1	18926587	18928358	1772	*	intersect_per_group_663	0.75966	0.601516	0.717792	1.60642	1.27193	2.84658	1.61318	1.11244	Intron (ENST00000455833.6/ENSG00000169991.10, intron 1 of 8)	1	18849273	18921121	71849	2	ENSG00000255275.3	ENST00000494072.3	-5466
chr1	19311726	19312690	965	*	intersect_per_group_667	0.591132	0.601155	0.748945	1.65303	0.722732	1.59517	1.11033	1.13815	Promoter (<=1kb)	1	19312326	19329300	16975	1	ENSG00000040487.12	ENST00000375155.7	0
chr1	19484990	19486198	1209	*	intersect_per_group_668	0.696808	0.645458	0.893769	1.9623	1.08057	2.37242	1.44705	1.27979	Promoter (<=1kb)	1	19338776	19485513	146738	2	ENSG00000077549.17	ENST00000264203.7	0
chr1	19596892	19597388	497	*	intersect_per_group_669	0.499669	0.705034	0.936652	2.1571	0.465516	1.07208	0.822768	1.34873	Promoter (<=1kb)	1	19596977	19629821	32845	1	ENSG00000173436.13	ENST00000617872.4	0
chr1	19643981	19644045	65	*	intersect_per_group_670	0.198303	0.79582	2.60029	5.25033	0.169019	0.341271	0.327854	2.30021	Promoter (<=1kb)	1	19644163	19658452	14290	1	ENSG00000158747.13	ENST00000375136.7	-118
chr1	19644755	19645482	728	*	intersect_per_group_671	0.683956	0.783767	0.969216	2.39024	0.705589	1.7401	1.15241	1.42209	Promoter (<=1kb)	1	19645372	19656933	11562	1	ENSG00000158747.13	ENST00000425400.5	0
chr1	19799713	19800273	561	*	intersect_per_group_672	0.465612	0.612356	1.016	2.08197	0.569978	1.16799	0.902253	1.34993	Promoter (<=1kb)	1	19682213	19799917	117705	2	ENSG00000162542.13	ENST00000294543.10	0
chr1	19882405	19882562	158	*	intersect_per_group_673	0.255579	0.716668	1.29745	2.77559	0.204998	0.438544	0.402472	1.60242	Promoter (<=1kb)	1	19882513	19912945	30433	1	ENSG00000169914.5	ENST00000375120.3	0
chr1	20486097	20487071	975	*	intersect_per_group_674	0.819466	0.826587	1.24554	2.98243	1.2144	2.90787	1.61407	1.63876	Promoter (<=1kb)	1	20482391	20486220	3830	2	ENSG00000162545.5	ENST00000375078.3	0
chr1	20726971	20727206	236	*	intersect_per_group_676	0.476603	1.03715	0.918059	2.93619	0.216662	0.69294	0.540822	1.54948	5' UTR	1	20727032	20731175	4144	2	ENSG00000189410.11	ENST00000519434.1	3969
chr1	20820321	20820525	205	*	intersect_per_group_680	0.388286	0.83503	1.52114	3.49745	0.311834	0.716977	0.598751	1.81118	Intron (ENST00000374935.7/ENSG00000075151.20, intron 29 of 32)	1	20841241	20841302	62	1	ENSG00000251914.1	ENST00000516105.1	-20716
chr1	21574689	21575063	375	*	intersect_per_group_685	0.521843	0.883661	0.774691	2.27439	0.290509	0.852898	0.652329	1.33602	Promoter (<=1kb)	1	21574478	21578399	3922	1	ENSG00000162551.13	ENST00000374829.2	211
chr1	21587179	21587343	165	*	intersect_per_group_686	0.330741	0.849157	1.39783	3.31957	0.230642	0.547729	0.474239	1.7479	Promoter (<=1kb)	1	21586472	21591187	4716	1	ENSG00000233431.1	ENST00000457706.1	707
chr1	21598008	21598341	334	*	intersect_per_group_687	0.567113	1.0516	0.623996	2.36627	0.208415	0.790334	0.584361	1.31912	3' UTR	1	21586472	21591187	4716	1	ENSG00000233431.1	ENST00000457706.1	11536
chr1	21821767	21822186	420	*	intersect_per_group_689	0.353324	0.586905	0.706826	1.56369	0.296867	0.656749	0.562482	1.09441	Promoter (<=1kb)	1	21821497	21822548	1052	1	ENSG00000187942.11	ENST00000484271.1	270
chr1	21823926	21824259	334	*	intersect_per_group_690	0.355131	0.681341	0.714895	1.75006	0.238775	0.584519	0.497379	1.15864	Promoter (<=1kb)	1	21823301	21824266	966	2	ENSG00000142798.17	ENST00000481644.1	7
chr1	21864033	21864181	149	*	intersect_per_group_693	0.422026	1.07472	1.53201	4.33318	0.228269	0.645644	0.523016	1.97548	Exon (ENST00000374695.7/ENSG00000142798.17, exon 37 of 97)	1	21851311	21854656	3346	2	ENSG00000142798.17	ENST00000493940.2	-9377
chr1	21865402	21865754	353	*	intersect_per_group_694	0.356285	0.649233	0.781458	1.79392	0.275855	0.633254	0.540577	1.19389	Exon (ENST00000374695.7/ENSG00000142798.17, exon 34 of 97)	1	21872859	21874706	1848	2	ENSG00000142798.17	ENST00000427897.1	8952
chr1	21874349	21874477	129	*	intersect_per_group_695	0.309248	0.952268	1.31964	3.48831	0.170234	0.449992	0.389691	1.76722	Promoter (<=1kb)	1	21872859	21874706	1848	2	ENSG00000142798.17	ENST00000427897.1	229
chr1	21933621	21933944	324	*	intersect_per_group_698	0.471272	0.809982	1.19717	2.85205	0.387882	0.924065	0.72768	1.59675	Intron (ENST00000374695.7/ENSG00000142798.17, intron 1 of 96)	1	21822245	21937297	115053	2	ENSG00000142798.17	ENST00000374695.7	3353
chr1	21936091	21936408	318	*	intersect_per_group_699	0.461619	0.890686	0.695534	2.14362	0.22118	0.68167	0.53747	1.27475	Promoter (<=1kb)	1	21822245	21937297	115053	2	ENSG00000142798.17	ENST00000374695.7	889
chr1	21937612	21937999	388	*	intersect_per_group_700	0.402709	0.685981	0.770795	1.84885	0.299068	0.717352	0.592838	1.20778	Promoter (<=1kb)	1	21822245	21937297	115053	2	ENSG00000142798.17	ENST00000374695.7	-315
chr1	22142273	22142542	270	*	intersect_per_group_702	0.439479	0.929499	0.755386	2.34333	0.203954	0.6327	0.50419	1.35013	Promoter (<=1kb)	1	22117305	22142966	25662	2	ENSG00000162552.14	ENST00000290167.10	424
chr1	22452089	22452340	252	*	intersect_per_group_703	0.386823	0.716012	1.72368	3.47401	0.434367	0.875451	0.726752	1.84753	Promoter (<=1kb)	1	22451867	22531154	79288	1	ENSG00000184677.16	ENST00000375647.4	222
chr1	23019445	23019896	452	*	intersect_per_group_704	0.431024	0.619355	1.24546	2.44944	0.562947	1.10715	0.875817	1.50967	Promoter (<=1kb)	1	23019448	23083689	64242	1	ENSG00000004487.15	ENST00000356634.7	0
chr1	24108302	24108904	603	*	intersect_per_group_712	0.610202	0.746437	1.29288	2.84664	0.779608	1.71652	1.16868	1.61813	Promoter (<=1kb)	1	24081549	24108439	26891	2	ENSG00000142661.18	ENST00000475306.1	0
chr1	24745660	24745701	42	*	intersect_per_group_718	0.183025	1.10988	2.01585	5.50902	0.0846655	0.231379	0.211663	2.2517	Promoter (<=1kb)	1	24745409	24797963	52555	1	ENSG00000169504.14	ENST00000489758.1	251
chr1	24904995	24905171	177	*	intersect_per_group_720	0.272733	0.791452	0.851045	2.20382	0.150635	0.390076	0.345232	1.33767	Intron (ENST00000399916.5/ENSG00000020633.18, intron 5 of 5)	1	24919345	24919416	72	2	ENSG00000278034.1	ENST00000614863.1	14245
chr1	24932516	24932642	127	*	intersect_per_group_722	0.195683	0.602103	1.67954	3.06735	0.213302	0.389554	0.380096	1.75422	Promoter (2-3kb)	1	24899518	24929877	30360	2	ENSG00000020633.18	ENST00000308873.10	-2639
chr1	25338463	25338767	305	*	intersect_per_group_725	0.313896	0.585009	1.15518	2.23288	0.35233	0.681027	0.600916	1.42977	Promoter (<=1kb)	1	25338460	25356853	18394	1	ENSG00000183726.10	ENST00000468704.1	3
chr1	25543883	25544352	470	*	intersect_per_group_726	0.408482	0.596452	0.998151	2.02119	0.469131	0.94996	0.773613	1.3275	Promoter (<=1kb)	1	25543580	25568886	25307	1	ENSG00000157978.11	ENST00000374338.4	303
chr1	25616165	25616459	295	*	intersect_per_group_727	0.48115	0.807569	1.66935	3.67206	0.492459	1.08326	0.838233	1.87606	Promoter (1-2kb)	1	25617468	25786206	168739	1	ENSG00000117643.14	ENST00000611903.4	-1009
chr1	25875031	25875929	899	*	intersect_per_group_730	0.645372	0.672559	1.13006	2.3951	1.01593	2.1532	1.36992	1.46602	Promoter (1-2kb)	1	25877496	25877605	110	1	ENSG00000207302.1	ENST00000384572.1	-1567
chr1	26164152	26164336	185	*	intersect_per_group_733	0.382669	0.902588	1.36563	3.42234	0.252641	0.633133	0.528958	1.76298	Exon (ENST00000634842.1/ENSG00000282872.1, exon 4 of 4)	1	26164161	26168581	4421	2	ENSG00000282872.1	ENST00000634842.1	4245
chr1	26279745	26279926	182	*	intersect_per_group_736	0.388356	0.82211	2.02416	4.34669	0.368398	0.791098	0.659694	2.06537	Promoter (<=1kb)	1	26280122	26281450	1329	1	ENSG00000142669.14	ENST00000319041.6	-196
chr1	26336608	26336636	29	*	intersect_per_group_737	0.125605	1.40485	0.956266	4.17998	0.0277317	0.12122	0.103633	1.83517	Promoter (<=1kb)	1	26328609	26336383	7775	2	ENSG00000176092.13	ENST00000520372.5	-225
chr1	26787720	26788392	673	*	intersect_per_group_743	0.572716	0.685946	0.949852	2.13684	0.63925	1.43809	1.02763	1.34673	Promoter (<=1kb)	1	26787964	26797807	9844	1	ENSG00000060642.10	ENST00000472757.5	0
chr1	26848895	26848904	10	*	intersect_per_group_745	0.15751	1.80031	3.82378	15.8009	0.0382378	0.158009	0.13504	3.43461	Promoter (1-2kb)	1	26850362	26857602	7241	1	ENSG00000204160.11	ENST00000488397.3	-1458
chr1	27012404	27012635	232	*	intersect_per_group_751	0.369886	0.859194	0.854153	2.36348	0.198164	0.548327	0.45759	1.3834	Promoter (<=1kb)	1	27005020	27012836	7817	2	ENSG00000158246.7	ENST00000289166.5	201
chr1	27393826	27393995	170	*	intersect_per_group_760	0.281474	0.720845	1.4308	3.00631	0.243235	0.511073	0.46169	1.68641	Promoter (1-2kb)	1	27392644	27395814	3171	1	ENSG00000181773.6	ENST00000374024.3	1182
chr1	27489781	27490035	255	*	intersect_per_group_761	0.436581	0.801141	1.65357	3.62378	0.42166	0.924065	0.742319	1.86341	Promoter (<=1kb)	1	27408197	27490051	81855	2	ENSG00000158195.10	ENST00000536657.1	16
chr1	27527951	27528400	450	*	intersect_per_group_762	0.524122	0.753195	1.16357	2.64675	0.523608	1.19104	0.893224	1.53862	Promoter (2-3kb)	1	27525805	27530561	4757	1	ENSG00000237429.1	ENST00000443579.1	2146
chr1	27557060	27557304	245	*	intersect_per_group_764	0.532253	0.999602	1.48522	3.96908	0.36388	0.972424	0.738251	1.89807	Intron (ENST00000247087.9/ENSG00000126705.13, intron 2 of 5)	1	27552042	27553304	1263	2	ENSG00000126705.13	ENST00000487743.2	-3756
chr1	27602035	27604413	2379	*	intersect_per_group_765	0.837126	0.592487	0.636107	1.46699	1.5133	3.48998	1.80803	1.03671	Promoter (<=1kb)	1	27534035	27603591	69557	2	ENSG00000126705.13	ENST00000247087.9	0
chr1	27659677	27660047	371	*	intersect_per_group_766	0.455542	0.742396	1.08684	2.49119	0.403219	0.92423	0.734416	1.47976	Promoter (2-3kb)	1	27660328	27662722	2395	2	ENSG00000233975.1	ENST00000440492.1	2675
chr1	27773315	27773635	321	*	intersect_per_group_767	0.483054	0.835194	1.17714	2.88422	0.37786	0.925835	0.724081	1.59964	Promoter (<=1kb)	1	27773255	27802039	28785	1	ENSG00000117758.13	ENST00000468761.1	60
chr1	28648405	28648580	176	*	intersect_per_group_774	0.319766	0.653172	2.58001	4.63	0.454081	0.814879	0.708832	2.2032	Promoter (<=1kb)	1	28648600	28648730	131	1	ENSG00000270103.3	ENST00000602813.1	-20
chr1	28669234	28669503	270	*	intersect_per_group_775	0.364853	0.644183	1.828	3.41975	0.49356	0.923333	0.772685	1.85753	Promoter (<=1kb)	1	28668780	28714873	46094	1	ENSG00000162419.12	ENST00000294409.2	454
chr1	28914778	28915222	445	*	intersect_per_group_777	0.45751	0.754207	0.484407	1.50376	0.215561	0.669171	0.528437	0.995724	Promoter (<=1kb)	1	28914579	29065221	150643	1	ENSG00000159023.19	ENST00000373797.1	199
chr1	29121197	29125298	4102	*	intersect_per_group_778	1.00874	0.681771	0.87579	2.00897	3.59249	8.24079	2.79007	1.28829	Promoter (<=1kb)	1	29119428	29123935	4508	2	ENSG00000253304.1	ENST00000521452.1	0
chr1	29181559	29181989	431	*	intersect_per_group_779	0.454316	0.656301	1.37317	2.7402	0.591836	1.18103	0.91566	1.61197	Promoter (<=1kb)	1	29147743	29181987	34245	2	ENSG00000116350.16	ENST00000373795.6	0
chr1	31181813	31182580	768	*	intersect_per_group_786	0.633511	0.722787	0.681781	1.77556	0.523608	1.36363	0.958744	1.15618	Promoter (<=1kb)	1	31180540	31181676	1137	2	ENSG00000084628.9	ENST00000528449.1	-137
chr1	31434540	31435137	598	*	intersect_per_group_788	0.57417	0.76354	0.573549	1.67134	0.342982	0.999459	0.740902	1.08573	3' UTR	1	31413813	31434680	20868	1	ENSG00000168528.11	ENST00000536384.2	20727
chr1	31576554	31577356	803	*	intersect_per_group_789	0.592026	0.657175	0.787606	1.81904	0.632448	1.46069	1.03321	1.20372	Promoter (<=1kb)	1	31576568	31585340	8773	1	ENSG00000142910.15	ENST00000478398.5	0
chr1	31665407	31666220	814	*	intersect_per_group_791	0.653876	0.72854	0.56776	1.59772	0.462156	1.30054	0.911767	1.05848	Promoter (<=1kb)	1	31656400	31666081	9682	2	ENSG00000084636.17	ENST00000440437.1	0
chr1	31727841	31728036	196	*	intersect_per_group_793	0.476013	1.17625	0.845199	3.16994	0.165659	0.621309	0.478696	1.5886	Exon (ENST00000398556.7/ENSG00000121753.12, exon 28 of 29)	1	31727170	31735347	8178	2	ENSG00000121753.12	ENST00000530999.1	7311
chr1	31800333	31800639	307	*	intersect_per_group_794	0.368999	0.689825	1.04555	2.29965	0.320984	0.705993	0.597878	1.41824	Promoter (<=1kb)	1	31794227	31799892	5666	2	ENSG00000134668.12	ENST00000531039.5	-441
chr1	32013905	32014090	186	*	intersect_per_group_797	0.327755	0.80803	1.25154	2.94204	0.232787	0.54722	0.475088	1.63077	Promoter (<=1kb)	1	32013926	32043877	29952	1	ENSG00000121774.17	ENST00000307714.12	0
chr1	32108068	32108251	184	*	intersect_per_group_799	0.341444	0.804865	1.46729	3.31031	0.269981	0.609097	0.525607	1.76077	Promoter (<=1kb)	1	32108058	32173173	65116	1	ENSG00000025800.13	ENST00000471599.5	10
chr1	32205881	32205959	79	*	intersect_per_group_801	0.272199	0.937804	2.41939	5.55022	0.191132	0.438467	0.394843	2.31754	Promoter (<=1kb)	1	32205671	32208682	3012	1	ENSG00000160051.11	ENST00000537469.2	210
chr1	32351639	32351999	361	*	intersect_per_group_804	0.476136	0.724929	1.64367	3.3695	0.593364	1.21639	0.929698	1.81007	Promoter (<=1kb)	1	32351521	32353541	2021	1	ENSG00000162526.6	ENST00000421153.2	118
chr1	32770902	32771743	842	*	intersect_per_group_810	0.627645	0.686082	0.601404	1.57651	0.506382	1.32742	0.938777	1.06278	Exon (ENST00000401073.6/ENSG00000162522.10, exon 6 of 7)	1	32765667	32774970	9304	1	ENSG00000162522.10	ENST00000373480.1	5235
chr1	32884682	32884842	161	*	intersect_per_group_812	0.392985	1.06147	1.10822	3.39999	0.178424	0.547398	0.446691	1.70226	Promoter (1-2kb)	1	32885994	32894063	8070	1	ENSG00000121905.9	ENST00000470166.5	-1152
chr1	32893470	32893812	343	*	intersect_per_group_814	0.403815	0.772683	0.605157	1.74232	0.207569	0.597616	0.488096	1.12018	Promoter (<=1kb)	1	32893524	32898441	4918	1	ENSG00000121905.9	ENST00000470896.1	0
chr1	33255518	33255903	386	*	intersect_per_group_817	0.456821	0.714973	1.2033	2.61661	0.464473	1.01001	0.796798	1.54099	Promoter (<=1kb)	1	33256545	33280414	23870	1	ENSG00000160094.14	ENST00000483388.5	-642
chr1	33349250	33349502	253	*	intersect_per_group_818	0.405042	0.771118	1.50222	3.27027	0.380062	0.827378	0.681422	1.75969	Promoter (<=1kb)	1	33330071	33349650	19580	2	ENSG00000134686.17	ENST00000486897.5	148
chr1	34781235	34782212	978	*	intersect_per_group_820	0.748486	0.755138	0.970286	2.32544	0.94894	2.27428	1.38494	1.40483	Promoter (<=1kb)	1	34781189	34786364	5176	1	ENSG00000188910.7	ENST00000373366.2	46
chr1	34859562	34859715	154	*	intersect_per_group_821	0.377654	0.790339	2.82057	5.6076	0.434367	0.86357	0.721564	2.38241	Promoter (<=1kb)	1	34855349	34859717	4369	2	ENSG00000163866.8	ENST00000423898.1	2
chr1	35268796	35268919	124	*	intersect_per_group_824	0.254611	0.757907	1.73793	3.62994	0.215504	0.450113	0.414469	1.88125	Promoter (<=1kb)	1	35268967	35421944	152978	1	ENSG00000146463.11	ENST00000314607.10	-48
chr1	35557188	35557618	431	*	intersect_per_group_825	0.48346	0.654636	1.98399	3.69745	0.855098	1.5936	1.15338	1.94138	Promoter (<=1kb)	1	35557473	35566772	9300	1	ENSG00000020129.15	ENST00000373253.7	0
chr1	35718677	35719127	451	*	intersect_per_group_828	0.568702	0.805839	1.21979	2.88055	0.550124	1.29913	0.944578	1.60889	Promoter (<=1kb)	1	35716198	35718894	2697	2	ENSG00000142686.7	ENST00000453178.1	0
chr1	35930701	35931657	957	*	intersect_per_group_831	0.596383	0.605747	1.33631	2.55531	1.27884	2.44543	1.51709	1.55866	Promoter (<=1kb)	1	35930718	35983409	52692	1	ENSG00000126070.19	ENST00000324350.9	0
chr1	36156170	36157058	889	*	intersect_per_group_834	0.759554	0.796487	0.970948	2.42328	0.863173	2.15429	1.32696	1.43142	Promoter (<=1kb)	1	36156175	36171823	15649	1	ENSG00000116871.15	ENST00000527764.1	0
chr1	36322188	36324251	2064	*	intersect_per_group_838	0.791795	0.610482	0.843659	1.81484	1.74131	3.74583	1.90442	1.21987	Promoter (<=1kb)	1	36323734	36329221	5488	1	ENSG00000116883.8	ENST00000373137.2	0
chr1	36343356	36343485	130	*	intersect_per_group_839	0.398641	1.13951	1.40725	4.30332	0.182942	0.559432	0.455425	1.94684	Exon (ENST00000359297.6/ENSG00000196182.10, exon 9 of 9)	1	36339624	36361340	21717	2	ENSG00000196182.10	ENST00000359297.6	17855
chr1	36350919	36351057	139	*	intersect_per_group_840	0.337903	0.944471	1.4748	3.76272	0.204998	0.523018	0.447852	1.8555	Intron (ENST00000359297.6/ENSG00000196182.10, intron 5 of 8)	1	36339624	36361340	21717	2	ENSG00000196182.10	ENST00000359297.6	10283
chr1	36397685	36397849	165	*	intersect_per_group_842	0.300995	0.758836	1.55152	3.31749	0.256001	0.547385	0.48717	1.7801	Promoter (<=1kb)	1	36394014	36397878	3865	2	ENSG00000181817.5	ENST00000489912.1	29
chr1	37471454	37471654	201	*	intersect_per_group_843	0.490311	1.12512	1.07216	3.51978	0.215504	0.707477	0.54744	1.7207	Promoter (2-3kb)	1	37454879	37474411	19533	2	ENSG00000233621.1	ENST00000424989.1	2757
chr1	37474634	37474823	190	*	intersect_per_group_844	0.315236	0.749152	1.38468	3.00819	0.26309	0.571555	0.503168	1.67646	Promoter (<=1kb)	1	37474552	37484379	9828	1	ENSG00000163874.9	ENST00000373087.6	82
chr1	37514538	37514730	193	*	intersect_per_group_847	0.277258	0.630069	1.63883	3.08395	0.316294	0.595203	0.541761	1.74906	Promoter (<=1kb)	1	37493934	37514667	20734	2	ENSG00000163875.15	ENST00000487792.5	0
chr1	37554123	37554250	128	*	intersect_per_group_848	0.286825	0.852566	1.5581	3.61918	0.199436	0.463255	0.412885	1.84344	Promoter (<=1kb)	1	37540500	37554248	13749	2	ENSG00000163877.9	ENST00000468040.1	0
chr1	37691843	37691986	144	*	intersect_per_group_849	0.291378	0.898474	1.07785	2.8733	0.15521	0.413756	0.361188	1.57317	Promoter (<=1kb)	1	37686302	37692205	5904	2	ENSG00000116922.14	ENST00000477060.1	219
chr1	37793807	37794589	783	*	intersect_per_group_850	0.630238	0.719208	0.542021	1.5386	0.424403	1.20472	0.859621	1.02879	Promoter (<=1kb)	1	37793883	37801133	7251	1	ENSG00000185090.14	ENST00000397631.7	0
chr1	37808399	37808785	387	*	intersect_per_group_851	0.44659	0.692178	1.27236	2.67149	0.492402	1.03387	0.818143	1.5714	Promoter (<=1kb)	1	37802944	37808185	5242	2	ENSG00000196449.3	ENST00000373044.2	-214
chr1	38046973	38047263	291	*	intersect_per_group_854	0.33358	0.628376	1.21852	2.42944	0.354589	0.706967	0.614265	1.49773	Promoter (<=1kb)	1	38047314	38105734	58421	1	ENSG00000224592.5	ENST00000432922.5	-51
chr1	38872804	38873118	315	*	intersect_per_group_856	0.397271	0.756835	0.849366	2.12502	0.26755	0.669381	0.55431	1.31452	Promoter (<=1kb)	1	38864336	38873278	8943	2	ENSG00000214114.8	ENST00000495043.5	160
chr1	39106063	39106367	305	*	intersect_per_group_859	0.414368	0.76058	1.09749	2.55351	0.334735	0.778821	0.638563	1.49851	Promoter (<=1kb)	1	39105429	39254648	149220	1	ENSG00000127603.23	ENST00000467673.5	634
chr1	39409059	39409383	325	*	intersect_per_group_860	0.519728	0.88456	1.1835	3.03118	0.384637	0.985133	0.75265	1.63568	Promoter (<=1kb)	1	39409073	39416482	7410	1	ENSG00000127603.23	ENST00000530275.2	0
chr1	39491167	39491806	640	*	intersect_per_group_861	0.505515	0.638845	0.717268	1.67393	0.459052	1.07131	0.819817	1.13461	Promoter (<=1kb)	1	39491646	39525935	34290	1	ENSG00000183682.7	ENST00000331593.5	0
chr1	39524842	39524975	134	*	intersect_per_group_862	0.206951	0.620842	1.59917	2.99693	0.214288	0.401588	0.387294	1.72161	Promoter (<=1kb)	1	39522280	39524876	2597	2	ENSG00000182109.7	ENST00000441741.5	0
chr1	39639433	39639643	211	*	intersect_per_group_863	0.381384	0.734724	2.13009	4.20871	0.449449	0.888039	0.738762	2.05984	Promoter (<=1kb)	1	39624153	39639945	15793	2	ENSG00000163909.7	ENST00000372852.3	302
chr1	39691233	39691658	426	*	intersect_per_group_864	0.403536	0.634341	0.895017	1.9415	0.381277	0.827079	0.681834	1.27397	Promoter (<=1kb)	1	39678648	39691485	12838	2	ENSG00000116983.12	ENST00000612703.3	0
chr1	39760884	39761136	253	*	intersect_per_group_865	0.310514	0.622971	1.36436	2.64122	0.345184	0.668229	0.591398	1.5863	Promoter (<=1kb)	1	39761199	39763914	2716	1	ENSG00000084072.16	ENST00000467741.2	-63
chr1	40040056	40040436	381	*	intersect_per_group_868	0.495747	0.758408	1.366	3.00238	0.520446	1.14391	0.873558	1.67093	Promoter (<=1kb)	1	40040233	40072649	32417	1	ENSG00000131236.16	ENST00000372797.7	0
chr1	40097212	40097376	165	*	intersect_per_group_869	0.316277	0.750968	1.83325	3.76813	0.302486	0.621742	0.548055	1.92626	Promoter (<=1kb)	1	40072938	40097245	24308	2	ENSG00000131238.16	ENST00000529905.5	0
chr1	40302645	40302712	68	*	intersect_per_group_871	0.196112	0.758136	2.6571	5.18527	0.180683	0.352599	0.341007	2.29901	Promoter (1-2kb)	1	40302621	40304501	1881	2	ENSG00000049089.13	ENST00000427563.1	1789
chr1	40316538	40316622	85	*	intersect_per_group_872	0.315437	1.0733	2.05958	5.43807	0.175064	0.462236	0.399062	2.24757	Promoter (<=1kb)	1	40310290	40316690	6401	2	ENSG00000049089.13	ENST00000417105.5	68
chr1	40373931	40374097	167	*	intersect_per_group_873	0.259097	0.666885	1.51026	2.9854	0.252214	0.498561	0.459838	1.69948	Promoter (<=1kb)	1	40373697	40423326	49630	1	ENSG00000084070.11	ENST00000372718.7	234
chr1	40668812	40668980	169	*	intersect_per_group_874	0.331324	0.765742	1.87156	3.88236	0.316294	0.656118	0.571634	1.95493	Downstream (<1kb)	1	40620679	40665657	44979	2	ENSG00000117016.9	ENST00000372684.7	-3155
chr1	40782966	40783713	748	*	intersect_per_group_876	0.708462	0.80475	0.894036	2.30858	0.668739	1.72682	1.13605	1.37924	Promoter (<=1kb)	1	40784012	40840452	56441	1	ENSG00000117013.14	ENST00000347132.9	-299
chr1	41241485	41242011	527	*	intersect_per_group_878	0.521355	0.697272	1.09902	2.40343	0.579186	1.26661	0.943282	1.46008	Promoter (<=1kb)	1	41027202	41242110	214909	2	ENSG00000010803.16	ENST00000337495.9	99
chr1	42035322	42035704	383	*	intersect_per_group_882	0.484874	0.774188	1.07078	2.54151	0.41011	0.973398	0.75852	1.48859	Promoter (<=1kb)	1	41847191	42035925	188735	2	ENSG00000127124.14	ENST00000489103.5	221
chr1	42334627	42335536	910	*	intersect_per_group_884	0.575691	0.594039	1.5424	2.83768	1.40359	2.58228	1.58156	1.67357	Promoter (<=1kb)	1	42176539	42334965	158427	2	ENSG00000198815.8	ENST00000372572.5	0
chr1	42766363	42766368	6	*	intersect_per_group_888	0.227736	2.03432	8.68395	38.6682	0.0521037	0.232009	0.191634	4.62504	Promoter (<=1kb)	1	42746374	42766989	20616	2	ENSG00000117385.15	ENST00000460031.5	621
chr1	42767317	42767682	366	*	intersect_per_group_889	0.461011	0.720453	1.40493	2.96259	0.514203	1.08431	0.8474	1.67073	Promoter (<=1kb)	1	42767306	42789937	22632	1	ENSG00000283580.1	ENST00000603943.5	11
chr1	42816835	42817359	525	*	intersect_per_group_890	0.654397	0.907396	0.721236	2.22845	0.378649	1.16994	0.827244	1.30734	Promoter (<=1kb)	1	42817124	42844983	27860	1	ENSG00000164010.13	ENST00000487556.5	0
chr1	42924475	42924654	180	*	intersect_per_group_891	0.42663	1.09182	0.990926	3.24351	0.178367	0.583832	0.465817	1.64026	Downstream (<1kb)	1	42929020	42931125	2106	2	ENSG00000117394.19	ENST00000439722.2	6471
chr1	42931054	42931350	297	*	intersect_per_group_892	0.421794	0.856679	0.705632	2.08867	0.209573	0.620335	0.500755	1.26132	Promoter (<=1kb)	1	42929020	42931125	2106	2	ENSG00000117394.19	ENST00000439722.2	0
chr1	43389914	43390075	162	*	intersect_per_group_897	0.313507	0.628536	3.14011	5.4006	0.508699	0.874897	0.758557	2.3979	Promoter (<=1kb)	1	43389964	43412791	22828	1	ENSG00000198198.14	ENST00000406439.6	0
chr1	43531074	43531212	139	*	intersect_per_group_899	0.243782	0.77243	1.17595	2.71684	0.163457	0.377641	0.345452	1.55895	Promoter (<=1kb)	1	43530903	43580078	49176	1	ENSG00000142949.16	ENST00000436724.5	171
chr1	43558409	43558710	302	*	intersect_per_group_900	0.389781	0.769589	0.81692	2.09746	0.24671	0.633432	0.52614	1.29701	Intron (ENST00000617451.4/ENSG00000142949.16, intron 5 of 7)	1	43545076	43579284	34209	1	ENSG00000142949.16	ENST00000437607.1	13333
chr1	43600302	43600457	156	*	intersect_per_group_902	0.225357	0.60331	1.61244	2.96881	0.25154	0.463134	0.440779	1.71836	Promoter (1-2kb)	1	43598839	43623663	24825	1	ENSG00000142949.16	ENST00000372407.4	1463
chr1	43602132	43602160	29	*	intersect_per_group_903	0.190124	1.6821	1.28059	6.31827	0.037137	0.18323	0.150798	2.26286	Intron (ENST00000359947.8/ENSG00000142949.16, intron 14 of 33)	1	43598839	43623663	24825	1	ENSG00000142949.16	ENST00000372407.4	3293
chr1	43706854	43707952	1099	*	intersect_per_group_904	0.669283	0.64271	0.832109	1.8604	0.914488	2.04458	1.31007	1.23036	Promoter (<=1kb)	1	43707533	43931165	223633	1	ENSG00000126091.19	ENST00000262915.7	0
chr1	43836580	43836758	179	*	intersect_per_group_905	0.345064	0.805742	1.59363	3.53378	0.28526	0.632547	0.544884	1.83338	Promoter (1-2kb)	1	43838622	43838683	62	1	ENSG00000283477.1	ENST00000635807.1	-1864
chr1	43933516	43934250	735	*	intersect_per_group_906	0.655431	0.731936	1.41714	3.01455	1.0416	2.21569	1.39432	1.6852	Promoter (<=1kb)	1	43933675	43936231	2557	1	ENSG00000117407.16	ENST00000477048.5	0
chr1	43946368	43947630	1263	*	intersect_per_group_908	0.687067	0.626137	0.907833	1.9446	1.14659	2.45603	1.4861	1.27871	Promoter (<=1kb)	1	43946939	43968022	21084	1	ENSG00000117408.10	ENST00000372343.7	0
chr1	43991493	43991988	496	*	intersect_per_group_910	0.420018	0.591618	1.03203	2.06214	0.511886	1.02282	0.821591	1.34885	Promoter (<=1kb)	1	43991608	43996528	4921	1	ENSG00000159214.12	ENST00000372318.7	0
chr1	43999417	43999606	190	*	intersect_per_group_912	0.363548	0.943028	0.92109	2.69341	0.175007	0.511748	0.425865	1.48916	Intron (ENST00000372307.7/ENSG00000196517.11, intron 11 of 11)	1	43995393	43995980	588	1	ENSG00000159214.12	ENST00000472562.1	4024
chr1	44820072	44820190	119	*	intersect_per_group_920	0.363146	1.04943	1.70465	4.59784	0.202853	0.547143	0.45943	2.05354	Promoter (<=1kb)	1	44819883	44819997	115	2	ENSG00000202444.1	ENST00000365574.1	-75
chr1	44822482	44822548	67	*	intersect_per_group_921	0.143014	0.617906	2.37138	4.17387	0.158882	0.279649	0.286013	2.09512	Promoter (<=1kb)	1	44819844	44823260	3417	2	ENSG00000117425.13	ENST00000438067.5	712
chr1	44826669	44826819	151	*	intersect_per_group_922	0.337477	0.992167	1.04208	3.06205	0.157355	0.46237	0.389415	1.60979	Exon (ENST00000447098.6/ENSG00000117425.13, exon 18 of 23)	1	44819844	44823260	3417	2	ENSG00000117425.13	ENST00000438067.5	-3409
chr1	45010883	45011303	421	*	intersect_per_group_923	0.407714	0.64215	0.918857	1.99467	0.386839	0.839756	0.690012	1.29676	Promoter (<=1kb)	1	45002540	45011329	8790	2	ENSG00000126107.14	ENST00000372172.4	26
chr1	45206074	45206349	276	*	intersect_per_group_925	0.390373	0.697208	1.62403	3.25451	0.448233	0.898246	0.742644	1.7821	Promoter (<=1kb)	1	45016399	45206556	190158	2	ENSG00000162415.6	ENST00000359600.5	207
chr1	45303871	45304191	321	*	intersect_per_group_926	0.412207	0.689968	1.47608	2.99453	0.473821	0.961243	0.780337	1.6939	Promoter (<=1kb)	1	45303910	45305619	1710	1	ENSG00000281912.1	ENST00000626198.1	0
chr1	45584139	45584589	451	*	intersect_per_group_929	0.432289	0.652996	0.90664	1.99806	0.408894	0.901124	0.726839	1.29416	Promoter (<=1kb)	1	45584065	45618247	34183	1	ENSG00000132780.16	ENST00000351223.7	74
chr1	46616653	46616933	281	*	intersect_per_group_933	0.490677	0.904714	1.21926	3.15484	0.342613	0.886511	0.691143	1.67222	Promoter (<=1kb)	1	46576589	46616843	40255	2	ENSG00000079277.19	ENST00000531769.5	0
chr1	47437114	47437942	829	*	intersect_per_group_937	0.554387	0.599266	1.08292	2.15551	0.897739	1.78692	1.22794	1.38913	Promoter (1-2kb)	1	47436017	47440691	4675	1	ENSG00000186564.5	ENST00000334793.5	1097
chr1	50969360	50969675	316	*	intersect_per_group_940	0.370342	0.684786	1.01229	2.23468	0.319883	0.706159	0.597432	1.39148	Promoter (<=1kb)	1	50969944	50974558	4615	1	ENSG00000123080.10	ENST00000371761.3	-269
chr1	51729381	51729993	613	*	intersect_per_group_944	0.523994	0.616811	1.89346	3.43706	1.16069	2.10692	1.39715	1.87392	Promoter (<=1kb)	1	51729600	51761964	32365	1	ENSG00000117859.18	ENST00000527631.5	0
chr1	52365799	52366024	226	*	intersect_per_group_947	0.332079	0.697014	1.44653	2.96617	0.326915	0.670355	0.583649	1.68093	Promoter (<=1kb)	1	52352532	52366156	13625	2	ENSG00000154222.14	ENST00000491136.6	132
chr1	53114025	53114192	168	*	intersect_per_group_951	0.265721	0.77099	0.986407	2.38969	0.165716	0.401467	0.360186	1.42656	Promoter (<=1kb)	1	53114576	53118609	4034	1	ENSG00000235563.1	ENST00000439621.1	-384
chr1	53684786	53684931	146	*	intersect_per_group_954	0.270413	0.774757	1.38901	3.08737	0.202796	0.450756	0.407925	1.69519	Intron (ENST00000312233.4/ENSG00000174332.5, intron 1 of 9)	1	53688749	53688812	64	2	ENSG00000239007.1	ENST00000459222.1	3881
chr1	53739379	53739581	203	*	intersect_per_group_955	0.496196	1.10926	1.15786	3.65527	0.235046	0.742019	0.573891	1.76832	Promoter (1-2kb)	1	53506242	53738106	231865	2	ENSG00000174332.5	ENST00000628545.1	-1273
chr1	53838002	53838510	509	*	intersect_per_group_956	0.463982	0.626365	1.22683	2.43749	0.624456	1.24068	0.95052	1.5019	Promoter (<=1kb)	1	53818970	53838463	19494	2	ENSG00000058804.11	ENST00000480952.1	0
chr1	53946360	53946546	187	*	intersect_per_group_957	0.415763	0.872116	1.92563	4.35492	0.360093	0.81437	0.666513	2.04973	Promoter (<=1kb)	1	53946358	53960468	14111	1	ENSG00000116212.14	ENST00000444987.1	2
chr1	54405441	54405764	324	*	intersect_per_group_959	0.349904	0.684849	0.719441	1.76406	0.233099	0.571555	0.487823	1.16463	Promoter (<=1kb)	1	54226632	54405504	178873	2	ENSG00000157216.15	ENST00000417664.6	0
chr1	54980637	54980819	183	*	intersect_per_group_965	0.450729	0.998221	1.59552	4.18464	0.291979	0.765788	0.612479	1.9598	Promoter (<=1kb)	1	54980792	54992293	11502	1	ENSG00000143001.4	ENST00000371268.3	0
chr1	55039838	55040140	303	*	intersect_per_group_966	0.371413	0.727709	0.863808	2.08648	0.261734	0.632203	0.533034	1.30751	Promoter (<=1kb)	1	55039548	55064852	25305	1	ENSG00000169174.10	ENST00000302118.5	290
chr1	55215364	55215829	466	*	intersect_per_group_967	0.573542	0.797108	1.24264	2.89685	0.579071	1.34993	0.974163	1.61812	Promoter (<=1kb)	1	55066359	55215113	148755	2	ENSG00000162402.13	ENST00000294383.6	-251
chr1	56578775	56579659	885	*	intersect_per_group_968	0.60981	0.647687	0.683842	1.638	0.6052	1.44963	1.01964	1.11165	Promoter (<=1kb)	1	56494747	56579568	84822	2	ENSG00000162407.8	ENST00000371250.3	0
chr1	58546329	58546409	81	*	intersect_per_group_970	0.313786	1.01688	2.53154	6.1462	0.205055	0.497842	0.434506	2.41653	Promoter (<=1kb)	1	58533987	58546706	12720	2	ENSG00000162600.11	ENST00000456980.5	297
chr1	58814557	58815441	885	*	intersect_per_group_972	0.731619	0.770834	0.875873	2.20072	0.775148	1.94764	1.23964	1.34386	Promoter (1-2kb)	1	58812808	58813342	535	2	ENSG00000272226.1	ENST00000607372.1	-1215
chr1	58903700	58904114	415	*	intersect_per_group_973	0.555472	0.821725	1.22257	2.92844	0.507369	1.2153	0.896338	1.62082	Promoter (<=1kb)	1	58882874	58903747	20874	2	ENSG00000232453.6	ENST00000634763.1	0
chr1	61050214	61050366	153	*	intersect_per_group_975	0.250195	0.597901	2.23414	3.89492	0.341824	0.595923	0.55471	2.02309	Intron (ENST00000371191.5/ENSG00000162599.15, intron 1 of 10)	1	61053830	61332586	278757	1	ENSG00000162599.15	ENST00000476646.5	-3464
chr1	61083125	61083935	811	*	intersect_per_group_976	0.69877	0.778665	0.571217	1.69549	0.463257	1.37504	0.940468	1.09312	Promoter (<=1kb)	1	61082754	61455487	372734	1	ENSG00000162599.15	ENST00000371184.6	371
chr1	61724893	61725091	199	*	intersect_per_group_977	0.330544	0.682294	1.98507	3.79011	0.395029	0.754231	0.655013	1.95888	Promoter (<=1kb)	1	61683497	61725067	41571	2	ENSG00000162604.12	ENST00000468586.5	0
chr1	61742214	61743142	929	*	intersect_per_group_978	0.670085	0.688271	1.23848	2.60698	1.15055	2.42189	1.47831	1.54732	Promoter (<=1kb)	1	61742477	61918076	175600	1	ENSG00000132849.19	ENST00000316485.11	0
chr1	62687778	62688103	326	*	intersect_per_group_980	0.43542	0.797994	0.885161	2.27769	0.288562	0.742528	0.599837	1.36817	Promoter (<=1kb)	1	62454726	62688264	233539	2	ENSG00000116641.17	ENST00000251157.10	161
chr1	63593414	63593999	586	*	intersect_per_group_983	0.692899	0.867392	1.09575	2.8234	0.642108	1.65451	1.1032	1.56539	Promoter (<=1kb)	1	63593809	63660241	66433	1	ENSG00000079739.15	ENST00000540265.5	0
chr1	64744514	64744836	323	*	intersect_per_group_985	0.486518	0.768526	1.77916	3.73438	0.574668	1.2062	0.918719	1.90949	Promoter (<=1kb)	1	64745095	64833229	88135	1	ENSG00000162437.14	ENST00000294428.7	-259
chr1	65002741	65002746	6	*	intersect_per_group_987	0.108962	1.03653	12.3599	26.4049	0.0741594	0.15843	0.158718	4.34925	Promoter (<=1kb)	1	64974612	65002489	27878	2	ENSG00000226891.7	ENST00000634604.1	-252
chr1	65066368	65067190	823	*	intersect_per_group_988	0.672772	0.728359	1.04051	2.38062	0.856339	1.95925	1.26771	1.43859	Promoter (<=1kb)	1	65066627	65067737	1111	2	ENSG00000231485.1	ENST00000448344.1	547
chr1	66929931	66930733	803	*	intersect_per_group_993	0.717664	0.775391	1.35516	3.03123	1.0882	2.43407	1.46526	1.675	Promoter (<=1kb)	1	66930243	66986670	56428	1	ENSG00000198160.14	ENST00000401042.7	0
chr1	67833178	67833742	565	*	intersect_per_group_997	0.59576	0.747326	1.3513	2.94707	0.763484	1.6651	1.14684	1.65498	Promoter (<=1kb)	1	67701466	67833467	132002	2	ENSG00000172380.5	ENST00000370982.3	0
chr1	68232291	68232468	178	*	intersect_per_group_998	0.36678	0.811856	1.86863	4.03579	0.332617	0.718371	0.609276	1.98266	Promoter (<=1kb)	1	68150268	68232280	82013	2	ENSG00000116729.13	ENST00000534713.5	-11
chr1	70221519	70221844	326	*	intersect_per_group_999	0.559694	0.877709	1.69574	3.95329	0.55281	1.28877	0.941701	1.93528	Promoter (<=1kb)	1	70221724	70237550	15827	1	ENSG00000116754.13	ENST00000486667.5	0
chr1	83998827	83999344	518	*	intersect_per_group_1004	0.441359	0.586	1.32556	2.49084	0.686638	1.29026	0.991643	1.54013	Promoter (<=1kb)	1	83865028	83999092	134065	2	ENSG00000137941.16	ENST00000477524.5	0
chr1	84298577	84298980	404	*	intersect_per_group_1006	0.434579	0.661778	1.24964	2.559	0.504855	1.03384	0.823216	1.5382	Promoter (<=1kb)	1	84298366	84350798	52433	1	ENSG00000203943.8	ENST00000370673.7	211
chr1	84505913	84506473	561	*	intersect_per_group_1007	0.494761	0.627377	1.35963	2.64505	0.762752	1.48387	1.08632	1.58609	Promoter (<=1kb)	1	84506291	84526888	20598	1	ENSG00000122432.16	ENST00000370638.6	0
chr1	84892867	84893554	688	*	intersect_per_group_1009	0.581881	0.685119	1.02902	2.26232	0.707963	1.55648	1.09236	1.40363	Promoter (<=1kb)	1	84813404	84893213	79810	2	ENSG00000171517.5	ENST00000370611.3	0
chr1	85048618	85048714	97	*	intersect_per_group_1010	0.319896	0.819158	3.47738	6.89979	0.337306	0.66928	0.588126	2.62961	Promoter (<=1kb)	1	85024557	85048499	23943	2	ENSG00000055732.12	ENST00000490600.6	-119
chr1	85200501	85201949	1449	*	intersect_per_group_1011	0.70927	0.632371	1.31846	2.59387	1.91045	3.75851	1.93903	1.56373	Promoter (<=1kb)	1	85156873	85201046	44174	2	ENSG00000097096.8	ENST00000341460.5	0
chr1	85576783	85577338	556	*	intersect_per_group_1013	0.611435	0.779926	1.22684	2.82357	0.682121	1.56991	1.08815	1.59703	Promoter (<=1kb)	1	85495739	85576858	81120	2	ENSG00000282057.1	ENST00000467666.2	0
chr1	86704587	86705306	720	*	intersect_per_group_1015	0.591999	0.678236	1.12496	2.40032	0.809969	1.72823	1.18212	1.46605	Promoter (<=1kb)	1	86704895	86743268	38374	1	ENSG00000097033.14	ENST00000482504.1	0
chr1	87328128	87328809	682	*	intersect_per_group_1017	0.540011	0.645608	0.917154	1.99919	0.625499	1.36345	0.996008	1.29759	Promoter (<=1kb)	1	87328468	87348923	20456	1	ENSG00000143013.12	ENST00000370544.9	0
chr1	87331378	87331843	466	*	intersect_per_group_1018	0.581417	0.802529	1.29482	3.00252	0.603386	1.39918	1.00092	1.65474	Promoter (<=1kb)	1	87331668	87345408	13741	1	ENSG00000143013.12	ENST00000370542.1	0
chr1	89820943	89821930	988	*	intersect_per_group_1023	0.643358	0.646807	0.825635	1.8584	0.815728	1.8361	1.2178	1.22775	Promoter (<=1kb)	1	89821014	89933160	112147	1	ENSG00000171492.14	ENST00000525774.5	0
chr1	90851268	90851701	434	*	intersect_per_group_1026	0.64214	0.942687	1.02278	2.888	0.443887	1.25339	0.886464	1.56335	Promoter (<=1kb)	1	90782983	90851657	68675	2	ENSG00000233593.8	ENST00000635581.1	0
chr1	91404351	91404774	424	*	intersect_per_group_1028	0.495551	0.793968	0.718602	1.97978	0.304687	0.839425	0.652653	1.23216	Promoter (<=1kb)	1	91394173	91404735	10563	2	ENSG00000162669.15	ENST00000455133.1	0
chr1	92030082	92030305	224	*	intersect_per_group_1031	0.317892	0.701162	1.25141	2.66037	0.280315	0.595923	0.524183	1.56359	Promoter (<=1kb)	1	92029982	92063536	33555	1	ENSG00000172031.6	ENST00000370383.4	100
chr1	92080565	92080648	84	*	intersect_per_group_1032	0.242566	1.05621	1.22746	3.6319	0.103107	0.30508	0.267947	1.77807	Promoter (<=1kb)	1	92080336	92147840	67505	1	ENSG00000189195.10	ENST00000342818.4	229
chr1	92784876	92785432	557	*	intersect_per_group_1034	0.535771	0.706623	0.962407	2.20261	0.536061	1.22685	0.91185	1.36877	Promoter (<=1kb)	1	92703858	92785106	81249	2	ENSG00000067208.14	ENST00000474806.1	0
chr1	92960948	92962130	1183	*	intersect_per_group_1035	0.734943	0.681005	0.682619	1.69767	0.807538	2.00834	1.2678	1.13103	Promoter (<=1kb)	1	92832737	92961522	128786	2	ENSG00000154511.11	ENST00000615519.4	0
chr1	93345661	93346095	435	*	intersect_per_group_1036	0.526742	0.735661	1.54966	3.24559	0.674103	1.41183	1.03067	1.76453	Promoter (<=1kb)	1	93345888	93369498	23611	1	ENSG00000117505.12	ENST00000370272.8	0
chr1	93447802	93448005	204	*	intersect_per_group_1037	0.430452	0.78761	2.58346	5.18581	0.527025	1.0579	0.841945	2.28825	Promoter (<=1kb)	1	93448131	93554659	106529	1	ENSG00000137942.16	ENST00000260506.12	-126
chr1	93578697	93578771	75	*	intersect_per_group_1038	0.360167	1.66658	0.849475	4.87136	0.0637106	0.365352	0.2804	1.94876	Intron (ENST00000370247.7/ENSG00000137936.16, intron 5 of 9)	1	93561787	93585082	23296	2	ENSG00000137936.16	ENST00000539242.5	6311
chr1	93681063	93681700	638	*	intersect_per_group_1039	0.614528	0.755802	0.912991	2.23022	0.582488	1.42288	1.00194	1.36267	Promoter (<=1kb)	1	93561794	93681370	119577	2	ENSG00000137936.16	ENST00000370243.1	0
chr1	94541436	94541630	195	*	intersect_per_group_1044	0.267619	0.586247	1.8281	3.24592	0.356479	0.632955	0.579872	1.82253	Promoter (<=1kb)	1	94529310	94541637	12328	2	ENSG00000117525.13	ENST00000370207.4	7
chr1	94820179	94820563	385	*	intersect_per_group_1045	0.403321	0.642394	1.16153	2.37397	0.44719	0.913979	0.748963	1.46871	Promoter (<=1kb)	1	94820342	94895052	74711	1	ENSG00000143036.16	ENST00000446120.6	0
chr1	94926222	94927518	1297	*	intersect_per_group_1046	0.734437	0.670467	1.10632	2.3524	1.4349	3.05106	1.69732	1.44856	Promoter (<=1kb)	1	94896949	94927223	30275	2	ENSG00000117519.15	ENST00000394202.8	0
chr1	97920673	97920831	159	*	intersect_per_group_1051	0.381483	0.910872	1.77224	4.21231	0.281786	0.669757	0.561469	1.99721	Promoter (<=1kb)	1	97855030	97920997	65968	2	ENSG00000188641.12	ENST00000460019.1	166
chr1	98661424	98662166	743	*	intersect_per_group_1052	0.704152	0.792723	1.10978	2.65486	0.824566	1.97256	1.26217	1.52723	Promoter (<=1kb)	1	98661701	98760498	98798	1	ENSG00000162627.16	ENST00000529992.5	0
chr1	99970032	99970228	197	*	intersect_per_group_1054	0.414533	0.863539	1.78819	4.0731	0.352273	0.8024	0.65749	1.97477	Promoter (<=1kb)	1	99969979	100022956	52978	1	ENSG00000117620.13	ENST00000427993.6	53
chr1	100352489	100352696	208	*	intersect_per_group_1057	0.293022	0.648705	1.50327	2.92452	0.312679	0.608301	0.546452	1.68432	Promoter (<=1kb)	1	100352491	100499460	146970	1	ENSG00000079335.18	ENST00000361544.10	0
chr1	108199779	108200600	822	*	intersect_per_group_1058	0.616403	0.669814	0.996356	2.17594	0.819004	1.78862	1.20402	1.3708	Promoter (<=1kb)	1	108134036	108200358	66323	2	ENSG00000085491.15	ENST00000565488.5	0
chr1	108692379	108692528	150	*	intersect_per_group_1059	0.259035	0.624353	2.23195	3.98211	0.334792	0.597317	0.551939	2.0381	Promoter (<=1kb)	1	108692341	108701803	9463	1	ENSG00000134186.11	ENST00000370021.1	38
chr1	108747026	108747146	121	*	intersect_per_group_1060	0.384396	1.29901	0.919805	3.72389	0.111296	0.45059	0.357207	1.73199	Promoter (<=1kb)	1	108746688	108809526	62839	1	ENSG00000116266.10	ENST00000370008.3	338
chr1	108876946	108877227	282	*	intersect_per_group_1061	0.55133	1.04242	0.994229	3.10746	0.280372	0.876304	0.658406	1.60921	Promoter (<=1kb)	1	108876981	108898724	21744	1	ENSG00000121957.12	ENST00000435987.5	0
chr1	108963115	108963374	260	*	intersect_per_group_1062	0.407757	0.703032	2.08534	4.0227	0.542189	1.0459	0.843217	2.01935	Promoter (<=1kb)	1	108929939	108963450	33512	2	ENSG00000121940.15	ENST00000369976.5	76
chr1	109090829	109090955	127	*	intersect_per_group_1064	0.262434	0.79388	1.567	3.45049	0.199009	0.438212	0.399019	1.81096	Promoter (<=1kb)	1	109087971	109090858	2888	2	ENSG00000273382.1	ENST00000608574.1	0
chr1	109253479	109253864	386	*	intersect_per_group_1068	0.475168	0.819176	0.657659	1.92477	0.253856	0.742961	0.583431	1.19611	Intron (ENST00000271332.3/ENSG00000143126.7, intron 1 of 33)	1	109250019	109275750	25732	1	ENSG00000143126.7	ENST00000271332.3	3460
chr1	109260442	109260452	11	*	intersect_per_group_1069	0.202076	1.46872	7.35784	22.1325	0.0809362	0.243458	0.216855	3.97684	Intron (ENST00000271332.3/ENSG00000143126.7, intron 2 of 33)	1	109265269	109266439	1171	1	ENSG00000143126.7	ENST00000459940.1	-4817
chr1	109494095	109494289	195	*	intersect_per_group_1072	0.354174	0.747606	1.86634	3.8126	0.363937	0.743458	0.635706	1.94091	Promoter (<=1kb)	1	109494099	109500433	6335	1	ENSG00000174151.14	ENST00000310611.8	0
chr1	109548415	109548447	33	*	intersect_per_group_1073	0.174389	1.14954	2.45435	6.66322	0.0809935	0.219886	0.202186	2.47477	Promoter (<=1kb)	1	109548611	109618321	69711	1	ENSG00000065135.9	ENST00000369851.5	-164
chr1	109620413	109621320	908	*	intersect_per_group_1074	0.814472	0.850651	0.721163	2.1038	0.654816	1.91025	1.19064	1.27052	Promoter (<=1kb)	1	109620608	109626349	5742	1	ENSG00000116337.15	ENST00000531203.5	0
chr1	109984794	109985025	232	*	intersect_per_group_1075	0.346321	0.650329	2.01177	3.72706	0.466731	0.864677	0.736132	1.95212	Promoter (<=1kb)	1	109985015	110015531	30517	1	ENSG00000168710.17	ENST00000475081.1	0
chr1	111140469	111140662	194	*	intersect_per_group_1079	0.381221	0.803866	1.83434	3.94811	0.355862	0.765934	0.642376	1.96023	Promoter (<=1kb)	1	111140545	111174963	34419	1	ENSG00000134255.13	ENST00000460443.5	0
chr1	111203940	111204689	750	*	intersect_per_group_1080	0.522252	0.588541	1.15309	2.23765	0.864815	1.67824	1.18366	1.43048	Promoter (<=1kb)	1	111187174	111204409	17236	2	ENSG00000162777.16	ENST00000369752.5	0
chr1	111619842	111620218	377	*	intersect_per_group_1081	0.473862	0.740642	1.27771	2.80588	0.481698	1.05782	0.823551	1.60492	Promoter (<=1kb)	1	111619783	111716691	96909	1	ENSG00000116473.14	ENST00000369709.3	59
chr1	111990130	111991148	1019	*	intersect_per_group_1083	0.723221	0.716378	0.55353	1.55253	0.564047	1.58203	1.05175	1.03776	Promoter (<=1kb)	1	111990296	111991173	878	1	ENSG00000231437.3	ENST00000428461.1	0
chr1	112674517	112675418	902	*	intersect_per_group_1084	0.778246	0.809455	1.07139	2.63021	0.966394	2.37245	1.41653	1.51137	Promoter (<=1kb)	1	112674698	112700734	26037	1	ENSG00000155363.18	ENST00000369644.5	0
chr1	112706798	112707429	632	*	intersect_per_group_1085	0.790015	0.959485	0.969788	2.83048	0.612906	1.78886	1.13808	1.53612	Promoter (<=1kb)	1	112701106	112707403	6298	2	ENSG00000155366.16	ENST00000339083.11	0
chr1	112718957	112719112	156	*	intersect_per_group_1086	0.314051	0.856025	1.32114	3.20137	0.206098	0.499414	0.435902	1.70543	Promoter (1-2kb)	1	112720419	112727235	6817	1	ENSG00000184599.13	ENST00000369630.7	-1307
chr1	112723068	112723429	362	*	intersect_per_group_1087	0.344915	0.63075	0.710383	1.64831	0.257159	0.596687	0.512907	1.12389	Promoter (2-3kb)	1	112720577	112727235	6659	1	ENSG00000184599.13	ENST00000361886.3	2491
chr1	113390478	113391296	819	*	intersect_per_group_1088	0.610285	0.669916	0.806461	1.87404	0.660492	1.53484	1.06879	1.22666	Promoter (<=1kb)	1	113390749	113682434	291686	1	ENSG00000081026.18	ENST00000369617.8	0
chr1	113759035	113759419	385	*	intersect_per_group_1089	0.381676	0.60521	1.21566	2.37046	0.46803	0.912629	0.757304	1.48185	Promoter (<=1kb)	1	113697202	113759155	61954	2	ENSG00000116793.15	ENST00000393357.6	0
chr1	113905300	113905433	134	*	intersect_per_group_1091	0.288013	0.702414	2.51488	4.7195	0.336994	0.632413	0.570175	2.20702	Promoter (<=1kb)	1	113905409	113914086	8678	1	ENSG00000118655.4	ENST00000466480.1	0
chr1	114669831	114670024	194	*	intersect_per_group_1094	0.490034	0.968621	2.04161	4.95234	0.396072	0.960753	0.747097	2.16895	Promoter (<=1kb)	1	114582850	114670035	87186	2	ENSG00000175984.14	ENST00000393274.5	11
chr1	115976289	115976895	607	*	intersect_per_group_1096	0.514328	0.634714	1.23104	2.46399	0.747244	1.49564	1.08505	1.5097	Promoter (<=1kb)	1	115976498	116070054	93557	1	ENSG00000163393.12	ENST00000369503.8	0
chr1	116373534	116374202	669	*	intersect_per_group_1098	0.758363	0.918575	0.722225	2.25543	0.483169	1.50888	0.99713	1.31547	Promoter (<=1kb)	1	116373867	116404772	30906	1	ENSG00000163399.15	ENST00000537345.5	0
chr1	116570204	116571037	834	*	intersect_per_group_1100	0.636722	0.680996	1.27902	2.65383	1.0667	2.21329	1.40054	1.56872	Promoter (<=1kb)	1	116514739	116570984	56246	2	ENSG00000116815.15	ENST00000464088.5	0
chr1	117122067	117122099	33	*	intersect_per_group_1103	0.184746	1.06447	3.19289	7.769	0.105365	0.256377	0.239852	2.6962	Promoter (<=1kb)	1	117118034	117121792	3759	2	ENSG00000134253.9	ENST00000485032.1	-275
chr1	117605990	117606711	722	*	intersect_per_group_1105	0.551707	0.656195	0.629036	1.56723	0.454164	1.13154	0.842257	1.06911	Promoter (<=1kb)	1	117605934	117628372	22439	1	ENSG00000183508.4	ENST00000369448.3	56
chr1	120176614	120176774	161	*	intersect_per_group_1107	0.247681	0.595683	2.01349	3.55395	0.324172	0.572186	0.53424	1.9198	Promoter (<=1kb)	1	120150898	120176515	25618	2	ENSG00000265808.3	ENST00000578049.3	-99
chr1	121519204	121519506	303	*	intersect_per_group_1109	0.468471	0.843778	1.14668	2.85273	0.347443	0.864378	0.683392	1.58482	Promoter (<=1kb)	1	121519345	121568791	49447	1	ENSG00000231752.5	ENST00000458200.2	0
chr1	145215987	145216121	135	*	intersect_per_group_1150	0.282222	0.764465	1.86825	3.87241	0.252214	0.522776	0.472482	1.95246	Promoter (<=1kb)	1	145164099	145216058	51960	2	ENSG00000272419.5	ENST00000621798.4	0
chr1	145608108	145608267	160	*	intersect_per_group_1152	0.308782	0.820648	1.37514	3.19496	0.220022	0.511194	0.449543	1.71591	Promoter (<=1kb)	1	145608048	145670184	62137	1	ENSG00000117262.18	ENST00000534502.5	60
chr1	145721195	145721443	249	*	intersect_per_group_1153	0.310113	0.620684	1.4287	2.73438	0.355747	0.680862	0.602461	1.62365	Promoter (1-2kb)	1	145719520	145739153	19634	1	ENSG00000117281.15	ENST00000369288.6	1675
chr1	145823777	145823969	193	*	intersect_per_group_1154	0.280598	0.589391	2.09654	3.65908	0.404632	0.706203	0.637302	1.95524	Promoter (<=1kb)	1	145738868	145824077	85210	2	ENSG00000265491.4	ENST00000582693.4	108
chr1	145957587	145957973	387	*	intersect_per_group_1157	0.432304	0.640884	1.63663	3.11126	0.633377	1.20406	0.940142	1.75444	Promoter (<=1kb)	1	145933423	145958001	24579	2	ENSG00000271601.3	ENST00000604000.3	28
chr1	147172265	147172873	609	*	intersect_per_group_1158	0.524106	0.638787	1.3638	2.68048	0.830554	1.63241	1.158	1.59557	Promoter (<=1kb)	1	147155106	147172544	17439	2	ENSG00000131791.7	ENST00000254101.3	0
chr1	147669675	147670827	1153	*	intersect_per_group_1161	0.635486	0.598346	0.860199	1.8163	0.99181	2.0942	1.34653	1.22543	Promoter (<=1kb)	1	147642235	147670496	28262	2	ENSG00000162836.11	ENST00000583509.6	0
chr1	147928488	147928677	190	*	intersect_per_group_1162	0.348124	0.862379	1.13423	2.8801	0.215504	0.54722	0.466091	1.58841	Promoter (<=1kb)	1	147928436	147966645	38210	1	ENSG00000188092.14	ENST00000468618.6	52
chr1	148459039	148459420	382	*	intersect_per_group_1163	0.380466	0.642108	0.886033	1.94336	0.338464	0.742363	0.623318	1.27184	Promoter (<=1kb)	1	148458814	148459871	1058	1	ENSG00000280649.1	ENST00000629247.1	225
chr1	150010288	150010718	431	*	intersect_per_group_1166	0.611081	0.863737	1.38169	3.33407	0.595508	1.43698	1.01167	1.74755	Promoter (<=1kb)	1	149937812	150010676	72865	2	ENSG00000264522.5	ENST00000581312.5	0
chr1	150268828	150269011	184	*	intersect_per_group_1168	0.314864	0.698077	1.85805	3.63673	0.341881	0.669159	0.590262	1.90589	Promoter (<=1kb)	1	150265404	150268999	3596	2	ENSG00000117362.12	ENST00000369109.7	0
chr1	150629353	150629571	219	*	intersect_per_group_1173	0.426151	0.752255	2.59619	5.05751	0.568565	1.10759	0.878199	2.27108	Promoter (<=1kb)	1	150600851	150629566	28716	2	ENSG00000143420.17	ENST00000369016.8	0
chr1	151070553	151071295	743	*	intersect_per_group_1177	0.5225	0.585377	1.35919	2.53981	1.00988	1.88708	1.29189	1.56047	Promoter (<=1kb)	1	151070578	151097915	27338	1	ENSG00000143458.11	ENST00000462520.5	0
chr1	151166004	151166125	122	*	intersect_per_group_1178	0.265608	0.645464	3.01756	5.28444	0.368143	0.644702	0.591126	2.36485	Promoter (<=1kb)	1	151166022	151167979	1958	1	ENSG00000163156.11	ENST00000461862.5	0
chr1	151282234	151282933	700	*	intersect_per_group_1179	0.506592	0.59768	0.947233	1.94671	0.663063	1.3627	1.00926	1.291	Promoter (<=1kb)	1	151282267	151292180	9914	1	ENSG00000143373.17	ENST00000336715.10	0
chr1	151290892	151291074	183	*	intersect_per_group_1180	0.301395	0.761441	1.24104	2.79898	0.227111	0.512212	0.453819	1.59455	Promoter (<=1kb)	1	151290451	151291337	887	1	ENSG00000143373.17	ENST00000436614.1	441
chr1	151327293	151327561	269	*	intersect_per_group_1181	0.519082	0.997543	1.08814	3.16918	0.292711	0.85251	0.653161	1.64555	Promoter (<=1kb)	1	151292132	151327411	35280	2	ENSG00000143393.16	ENST00000368873.5	0
chr1	151708900	151709279	380	*	intersect_per_group_1185	0.400191	0.653284	1.0611	2.24159	0.403219	0.851803	0.702667	1.40672	Promoter (<=1kb)	1	151707507	151709537	2031	2	ENSG00000159409.14	ENST00000419910.6	258
chr1	151763351	151763573	223	*	intersect_per_group_1186	0.433649	0.898035	1.38215	3.43919	0.308219	0.76694	0.620661	1.77006	Promoter (<=1kb)	1	151759643	151763564	3922	2	ENSG00000143436.10	ENST00000368830.7	0
chr1	151831618	151831931	314	*	intersect_per_group_1188	0.411105	0.768063	0.929688	2.28622	0.291922	0.717874	0.589666	1.38292	Promoter (<=1kb)	1	151806957	151831872	24916	2	ENSG00000143365.16	ENST00000318247.6	0
chr1	151909320	151909480	161	*	intersect_per_group_1189	0.390809	0.917469	1.8067	4.30129	0.290879	0.692508	0.576951	2.01934	Promoter (<=1kb)	1	151874055	151909502	35448	2	ENSG00000159445.12	ENST00000471464.5	22
chr1	151993606	151994131	526	*	intersect_per_group_1190	0.550203	0.746346	0.962001	2.29133	0.506013	1.20524	0.891907	1.39323	Promoter (<=1kb)	1	151983232	151993824	10593	2	ENSG00000197747.8	ENST00000478574.5	0
chr1	152036663	152036883	221	*	intersect_per_group_1191	0.36756	0.78988	1.33114	3.03037	0.294181	0.669713	0.567494	1.66937	Promoter (<=1kb)	1	152032506	152037035	4530	2	ENSG00000163191.5	ENST00000271638.2	152
chr1	153534094	153534149	56	*	intersect_per_group_1193	0.25844	0.957474	3.43477	7.61192	0.192347	0.426267	0.388804	2.70561	Promoter (<=1kb)	1	153533603	153535115	1513	1	ENSG00000238279.1	ENST00000420695.1	491
chr1	153610614	153610781	168	*	intersect_per_group_1196	0.252184	0.670884	1.35874	2.75523	0.228269	0.462879	0.428222	1.61211	Promoter (1-2kb)	1	153607362	153609344	1983	2	ENSG00000188643.10	ENST00000368705.2	-1270
chr1	153945735	153946920	1186	*	intersect_per_group_1201	0.744533	0.703449	1.25191	2.667	1.48477	3.16307	1.73288	1.56533	Promoter (<=1kb)	1	153929501	153946696	17196	2	ENSG00000198837.9	ENST00000361217.8	0
chr1	153958220	153958460	241	*	intersect_per_group_1202	0.400526	0.869868	0.985724	2.6289	0.23756	0.633566	0.521616	1.48919	Promoter (<=1kb)	1	153954266	153958204	3939	2	ENSG00000160741.16	ENST00000492073.1	-16
chr1	154220387	154220634	248	*	intersect_per_group_1207	0.355477	0.681547	1.61131	3.18817	0.399604	0.790665	0.673678	1.76542	Promoter (<=1kb)	1	154206706	154220606	13901	2	ENSG00000143612.18	ENST00000368521.9	0
chr1	154326448	154326614	167	*	intersect_per_group_1208	0.210699	0.588656	1.26305	2.40327	0.210929	0.401346	0.385307	1.50241	Promoter (<=1kb)	1	154325605	154330702	5098	1	ENSG00000143515.16	ENST00000368490.2	843
chr1	154328532	154328841	310	*	intersect_per_group_1209	0.356745	0.670126	1.00984	2.19807	0.313049	0.681403	0.582292	1.3807	Promoter (<=1kb)	1	154328799	154341788	12990	1	ENSG00000143515.16	ENST00000426445.1	0
chr1	154559081	154559243	163	*	intersect_per_group_1211	0.32204	0.806022	1.57731	3.50612	0.257101	0.571498	0.500088	1.82445	Promoter (<=1kb)	1	154552382	154559028	6647	2	ENSG00000160714.9	ENST00000497453.1	-53
chr1	154627416	154627941	526	*	intersect_per_group_1212	0.513814	0.674264	1.29531	2.66281	0.681332	1.40064	1.02927	1.57486	Promoter (<=1kb)	1	154602078	154627912	25835	2	ENSG00000160710.15	ENST00000494866.1	0
chr1	154970634	154971223	590	*	intersect_per_group_1216	0.498001	0.640756	0.950318	2.04083	0.560688	1.20409	0.912565	1.31937	Promoter (<=1kb)	1	154962298	154970741	8444	2	ENSG00000160691.18	ENST00000368445.9	0
chr1	155002779	155003020	242	*	intersect_per_group_1218	0.372682	0.679787	2.0059	3.81516	0.485427	0.923269	0.76922	1.96736	Promoter (<=1kb)	1	155002840	155014968	12129	1	ENSG00000160685.13	ENST00000461530.1	0
chr1	155016105	155016315	211	*	intersect_per_group_1220	0.315293	0.860373	0.598946	1.9029	0.126378	0.401512	0.337933	1.17052	Promoter (1-2kb)	1	155014448	155016981	2534	1	ENSG00000160685.13	ENST00000292176.2	1657
chr1	155017265	155017621	357	*	intersect_per_group_1221	0.574585	0.877913	1.52879	3.6472	0.545778	1.30205	0.944044	1.84318	Promoter (2-3kb)	1	155014448	155016981	2534	1	ENSG00000160685.13	ENST00000292176.2	2817
chr1	155063716	155064170	455	*	intersect_per_group_1223	0.514658	0.740628	1.1195	2.54148	0.509373	1.15637	0.874107	1.50105	Promoter (<=1kb)	1	155063731	155069553	5823	1	ENSG00000243364.7	ENST00000368409.7	0
chr1	155079836	155080772	937	*	intersect_per_group_1225	0.647584	0.666343	0.857853	1.9485	0.803809	1.82574	1.21087	1.26494	Promoter (<=1kb)	1	155078872	155087538	8667	1	ENSG00000143590.13	ENST00000368408.3	964
chr1	155129691	155129933	243	*	intersect_per_group_1228	0.377156	0.742933	1.48339	3.15613	0.360463	0.76694	0.644965	1.73108	Promoter (<=1kb)	1	155129562	155134307	4746	1	ENSG00000169242.11	ENST00000474413.5	129
chr1	155140369	155140468	100	*	intersect_per_group_1230	0.19273	0.74505	1.41287	3.04405	0.141287	0.304405	0.290243	1.69085	Promoter (<=1kb)	1	155139891	155140407	517	2	ENSG00000179085.7	ENST00000368399.1	0
chr1	155172758	155173162	405	*	intersect_per_group_1231	0.555238	0.860835	0.989253	2.61266	0.400647	1.05813	0.790261	1.48592	Promoter (<=1kb)	1	155169408	155172777	3370	2	ENSG00000163463.11	ENST00000463527.5	0
chr1	155208376	155209195	820	*	intersect_per_group_1232	0.586868	0.632752	1.27024	2.52005	1.0416	2.06644	1.35277	1.53364	Promoter (<=1kb)	1	155200456	155209051	8596	2	ENSG00000169231.13	ENST00000486260.5	0
chr1	155321925	155321990	66	*	intersect_per_group_1233	0.2526	1.35446	0.982859	4.07021	0.0648687	0.268634	0.222497	1.81825	Promoter (<=1kb)	1	155316863	155321544	4682	2	ENSG00000225855.6	ENST00000446880.5	-381
chr1	156053067	156054115	1049	*	intersect_per_group_1238	0.777595	0.761857	0.793966	2.04198	0.83287	2.14204	1.31467	1.2738	Promoter (<=1kb)	1	156035301	156053794	18494	2	ENSG00000160803.7	ENST00000368309.3	0
chr1	156054860	156055080	221	*	intersect_per_group_1239	0.40346	0.748093	2.18692	4.35266	0.483309	0.961937	0.784607	2.09416	Promoter (<=1kb)	1	156055085	156058506	3422	1	ENSG00000116586.11	ENST00000487106.5	-5
chr1	156082621	156082878	258	*	intersect_per_group_1240	0.492238	0.938509	1.29338	3.39537	0.333692	0.876005	0.682437	1.74174	Promoter (<=1kb)	1	156082631	156093811	11181	1	ENSG00000160789.19	ENST00000470835.1	0
chr1	156242786	156242941	156	*	intersect_per_group_1245	0.409058	0.978291	1.76124	4.44001	0.274754	0.692641	0.569197	2.03584	Promoter (<=1kb)	1	156242189	156243289	1101	1	ENSG00000242252.1	ENST00000471413.1	597
chr1	156246833	156247097	265	*	intersect_per_group_1247	0.553264	1.21421	0.520264	2.52722	0.13787	0.669713	0.489328	1.33556	Promoter (<=1kb)	1	156244774	156248014	3241	2	ENSG00000160781.15	ENST00000480773.5	917
chr1	156389757	156390160	404	*	intersect_per_group_1249	0.372789	0.618504	0.809195	1.77763	0.326915	0.718161	0.606478	1.19749	Promoter (1-2kb)	1	156388226	156395609	7384	1	ENSG00000237390.1	ENST00000451362.1	1531
chr1	156421481	156421593	113	*	intersect_per_group_1250	0.248319	0.740916	2.04981	4.09695	0.231629	0.462956	0.430063	2.02623	Promoter (<=1kb)	1	156404257	156421752	17496	2	ENSG00000125462.16	ENST00000465270.5	159
chr1	156456753	156456948	196	*	intersect_per_group_1251	0.281867	0.73333	0.981363	2.29396	0.192347	0.449616	0.40161	1.39926	Promoter (<=1kb)	1	156452897	156456577	3681	2	ENSG00000236947.5	ENST00000452465.1	-176
chr1	156500078	156500326	249	*	intersect_per_group_1252	0.402614	0.82349	1.16819	2.837	0.290879	0.706413	0.58366	1.58621	Promoter (<=1kb)	1	156466218	156500753	34536	2	ENSG00000116604.17	ENST00000368240.6	427
chr1	156591606	156591974	369	*	intersect_per_group_1255	0.450323	0.78642	0.747729	2.01446	0.275912	0.743337	0.59419	1.25163	Promoter (<=1kb)	1	156591762	156594131	2370	1	ENSG00000163382.11	ENST00000368234.7	0
chr1	156624165	156624313	149	*	intersect_per_group_1256	0.370483	1.26499	0.505871	2.61899	0.0753748	0.390229	0.301941	1.35751	Promoter (<=1kb)	1	156624064	156625535	1472	1	ENSG00000132702.12	ENST00000494218.1	101
chr1	156667249	156667403	155	*	intersect_per_group_1257	0.389887	1.00983	1.40492	3.84273	0.217763	0.595624	0.492308	1.85751	Downstream (1-2kb)	1	156646507	156661424	14918	2	ENSG00000229953.1	ENST00000448869.1	-5825
chr1	156710986	156711029	44	*	intersect_per_group_1262	0.298173	1.27596	3.18475	9.1338	0.140129	0.401887	0.345973	2.83981	Promoter (2-3kb)	1	156712212	156713174	963	2	ENSG00000223356.1	ENST00000428641.1	2145
chr1	156728538	156728804	267	*	intersect_per_group_1263	0.416921	0.788627	1.34454	3.05003	0.358992	0.814358	0.666007	1.67685	Promoter (<=1kb)	1	156722603	156728799	6197	2	ENSG00000143319.16	ENST00000368219.1	0
chr1	156747491	156747511	21	*	intersect_per_group_1264	0.208478	1.44197	3.6417	11.6111	0.0764756	0.243833	0.214317	3.10876	Promoter (<=1kb)	1	156743156	156747471	4316	2	ENSG00000143321.18	ENST00000482651.5	-20
chr1	156896601	156896739	139	*	intersect_per_group_1265	0.332264	0.887326	1.71556	4.02309	0.238463	0.559209	0.484227	1.95208	Promoter (2-3kb)	1	156893731	156916434	22704	1	ENSG00000187800.13	ENST00000292357.7	2870
chr1	156902211	156902257	47	*	intersect_per_group_1266	0.309136	1.5212	1.97022	7.5254	0.0926004	0.353694	0.290598	2.52301	5' UTR	1	156906317	156916426	10110	1	ENSG00000187800.13	ENST00000469390.5	-4060
chr1	156907942	156908222	281	*	intersect_per_group_1267	0.359035	0.711152	1.03928	2.33852	0.292037	0.657125	0.560305	1.42702	Promoter (1-2kb)	1	156906317	156916426	10110	1	ENSG00000187800.13	ENST00000469390.5	1625
chr1	156927732	156928180	449	*	intersect_per_group_1268	0.424785	0.644137	0.90603	1.97875	0.406807	0.888459	0.720395	1.28829	Promoter (<=1kb)	1	156927362	156933085	5724	1	ENSG00000160838.13	ENST00000476550.1	370
chr1	157138069	157138894	826	*	intersect_per_group_1270	0.694648	0.740637	1.4853	3.15272	1.22686	2.60414	1.54374	1.73075	Promoter (<=1kb)	1	157121191	157138367	17177	2	ENSG00000117036.11	ENST00000368192.8	0
chr1	158094836	158095126	291	*	intersect_per_group_1272	0.40478	0.793572	0.927179	2.3405	0.269809	0.681084	0.561152	1.39717	3' UTR	1	158086680	158100262	13583	1	ENSG00000183853.17	ENST00000368172.1	8156
chr1	159854701	159855219	519	*	intersect_per_group_1275	0.537489	0.730144	1.01769	2.34696	0.528183	1.21807	0.905449	1.42348	Promoter (<=1kb)	1	159835350	159854903	19554	2	ENSG00000188004.9	ENST00000491974.1	0
chr1	160098226	160098574	349	*	intersect_per_group_1277	0.466257	0.76956	1.20172	2.75338	0.419401	0.960931	0.757165	1.57413	Promoter (<=1kb)	1	160091340	160098689	7350	2	ENSG00000162729.13	ENST00000314485.11	115
chr1	161314214	161314615	402	*	intersect_per_group_1282	0.486462	0.757466	1.06043	2.48319	0.426292	0.998243	0.775908	1.47083	Promoter (<=1kb)	1	161314257	161375340	61084	1	ENSG00000143252.14	ENST00000367975.6	0
chr1	161440423	161440810	388	*	intersect_per_group_1283	0.513651	0.770478	1.42492	3.13651	0.552867	1.21696	0.9145	1.71401	Promoter (<=1kb)	1	161433444	161440996	7553	2	ENSG00000283317.1	ENST00000636824.1	186
chr1	161444921	161445079	159	*	intersect_per_group_1284	0.391737	0.737538	3.64356	6.74234	0.579326	1.07203	0.868434	2.63063	Intron (ENST00000637155.1/ENSG00000283360.1, intron 1 of 4)	1	161433444	161440996	7553	2	ENSG00000283317.1	ENST00000636824.1	-3925
chr1	161454039	161454254	216	*	intersect_per_group_1285	0.401649	0.760448	2.12379	4.29176	0.458739	0.927019	0.759479	2.07306	Intron (ENST00000637155.1/ENSG00000283360.1, intron 1 of 4)	1	161433444	161440996	7553	2	ENSG00000283317.1	ENST00000636824.1	-13043
chr1	161726734	161727574	841	*	intersect_per_group_1287	0.584749	0.630719	0.945872	2.01287	0.795478	1.69282	1.16617	1.30997	Promoter (<=1kb)	1	161725901	161728142	2242	1	ENSG00000162746.14	ENST00000495397.1	833
chr1	162023692	162024173	482	*	intersect_per_group_1289	0.621162	0.904061	0.735543	2.24777	0.354532	1.08342	0.781551	1.3171	Promoter (<=1kb)	1	161983192	162023854	40663	2	ENSG00000162745.10	ENST00000294794.7	0
chr1	162069445	162069932	488	*	intersect_per_group_1290	0.499575	0.703455	1.02302	2.29429	0.499236	1.11962	0.855532	1.4107	Promoter (<=1kb)	1	162069774	162368451	298678	1	ENSG00000198929.12	ENST00000530878.5	0
chr1	162497879	162498083	205	*	intersect_per_group_1291	0.383987	0.79181	1.77406	3.80258	0.363682	0.779528	0.652239	1.92156	Promoter (<=1kb)	1	162498085	162524054	25970	1	ENSG00000152332.15	ENST00000282169.8	-2
chr1	162561137	162562105	969	*	intersect_per_group_1292	0.587459	0.594675	1.13399	2.22261	1.09884	2.15371	1.39302	1.42132	Promoter (<=1kb)	1	162561506	162599842	38337	1	ENSG00000117143.13	ENST00000271469.7	0
chr1	162822436	162822526	91	*	intersect_per_group_1293	0.304149	0.986318	2.1407	5.22211	0.194804	0.475212	0.416849	2.22694	Promoter (2-3kb)	1	162824795	162849467	24673	1	ENSG00000230739.1	ENST00000451015.1	-2269
chr1	165827526	165828565	1040	*	intersect_per_group_1295	0.653973	0.64395	1.02473	2.16384	1.06571	2.25039	1.41037	1.37534	Promoter (<=1kb)	1	165827531	165908109	80579	1	ENSG00000143179.13	ENST00000367879.8	0
chr1	166875870	166876045	176	*	intersect_per_group_1297	0.272227	0.620555	1.94811	3.53262	0.342868	0.621742	0.567842	1.90318	Promoter (<=1kb)	1	166856510	166876327	19818	2	ENSG00000152382.5	ENST00000367874.4	282
chr1	166975636	166975925	290	*	intersect_per_group_1298	0.538996	1.01691	0.943433	2.93271	0.273596	0.850485	0.643432	1.55487	Promoter (<=1kb)	1	166975582	167022213	46632	1	ENSG00000143194.12	ENST00000622874.4	54
chr1	167454832	167455509	678	*	intersect_per_group_1300	0.567344	0.667724	1.14303	2.40435	0.774976	1.63015	1.13918	1.47181	Intron (ENST00000483825.5/ENSG00000198821.10, intron 1 of 6)	1	167457383	167458661	1279	2	ENSG00000233411.1	ENST00000417969.1	3152
chr1	167721708	167722181	474	*	intersect_per_group_1301	0.431235	0.596682	1.35954	2.56819	0.644424	1.21732	0.949253	1.56748	Promoter (<=1kb)	1	167721950	167765896	43947	1	ENSG00000197965.11	ENST00000464954.1	0
chr1	167936717	167936927	211	*	intersect_per_group_1303	0.357319	0.813106	1.20806	2.87953	0.2549	0.607581	0.517266	1.60587	Promoter (<=1kb)	1	167920011	167936805	16795	2	ENSG00000143158.10	ENST00000458574.1	0
chr1	168179021	168179172	152	*	intersect_per_group_1304	0.261712	0.694276	1.64725	3.28344	0.250382	0.499083	0.459151	1.793	Promoter (<=1kb)	1	168179055	168192395	13341	1	ENSG00000143155.12	ENST00000367830.3	0
chr1	168225772	168226231	460	*	intersect_per_group_1305	0.523142	0.721677	1.42007	2.99093	0.653231	1.37583	1.01044	1.68055	Promoter (<=1kb)	1	168225938	168236770	10833	1	ENSG00000213064.9	ENST00000471981.1	0
chr1	169485598	169485925	328	*	intersect_per_group_1307	0.352667	0.62469	1.14125	2.30154	0.374329	0.754906	0.64581	1.44435	Promoter (<=1kb)	1	169463929	169485931	22003	2	ENSG00000117479.12	ENST00000367804.4	6
chr1	169893506	169893850	345	*	intersect_per_group_1308	0.34893	0.594072	1.20223	2.32426	0.414768	0.801871	0.685554	1.46636	Promoter (<=1kb)	1	169849631	169893952	44322	2	ENSG00000000457.13	ENST00000367771.10	102
chr1	172533163	172533335	173	*	intersect_per_group_1309	0.298595	0.715411	1.66799	3.38071	0.288562	0.584863	0.522771	1.81736	Promoter (<=1kb)	1	172533183	172610279	77097	1	ENSG00000094975.13	ENST00000610051.5	0
chr1	173477394	173477747	354	*	intersect_per_group_1310	0.506595	0.827086	1.17231	2.85389	0.414997	1.01028	0.77622	1.59125	Promoter (<=1kb)	1	173477330	173481971	4642	1	ENSG00000117592.8	ENST00000460950.1	64
chr1	173824259	173824403	145	*	intersect_per_group_1311	0.271927	0.674118	2.15058	4.02712	0.311834	0.583933	0.533945	2.0317	Promoter (<=1kb)	1	173799550	173824322	24773	2	ENSG00000120334.15	ENST00000356198.6	0
chr1	174021928	174022101	174	*	intersect_per_group_1313	0.239062	0.585395	1.67172	3.00878	0.290879	0.523527	0.49283	1.73995	Promoter (<=1kb)	1	173931214	174022297	91084	2	ENSG00000135870.11	ENST00000367696.6	196
chr1	174159172	174159861	690	*	intersect_per_group_1314	0.583835	0.671394	1.38968	2.80583	0.958878	1.93602	1.29128	1.63122	Promoter (<=1kb)	1	174159410	174548561	389152	1	ENSG00000152061.23	ENST00000357444.10	0
chr1	176206819	176207536	718	*	intersect_per_group_1315	0.578156	0.660418	1.2101	2.49315	0.868849	1.79008	1.22	1.51178	Promoter (<=1kb)	1	175944831	176207493	262663	2	ENSG00000143207.19	ENST00000367669.7	0
chr1	178037831	178038030	200	*	intersect_per_group_1316	0.42582	1.02495	0.985887	3.04106	0.197177	0.608212	0.488201	1.59143	Promoter (<=1kb)	1	178006136	178037950	31815	2	ENSG00000242193.9	ENST00000476232.6	0
chr1	178093756	178094650	895	*	intersect_per_group_1317	0.657388	0.682603	1.43522	2.9086	1.28452	2.6032	1.55771	1.66535	Promoter (<=1kb)	1	178094141	178473422	379282	1	ENSG00000075391.16	ENST00000367649.7	0
chr1	179026284	179026564	281	*	intersect_per_group_1320	0.379615	0.705072	1.33926	2.81353	0.376333	0.790601	0.663087	1.62124	Promoter (<=1kb)	1	179025896	179076562	50667	1	ENSG00000116199.11	ENST00000263733.4	388
chr1	179081871	179082459	589	*	intersect_per_group_1321	0.557293	0.714242	0.945503	2.19183	0.556901	1.29099	0.944068	1.36102	Promoter (<=1kb)	1	179082070	179085855	3786	1	ENSG00000186283.13	ENST00000367625.8	0
chr1	179954826	179955321	496	*	intersect_per_group_1324	0.723268	0.934977	1.53473	3.84604	0.761225	1.90764	1.22307	1.88377	Promoter (<=1kb)	1	179954773	179996963	42191	1	ENSG00000135837.15	ENST00000491495.2	53
chr1	180168269	180168857	589	*	intersect_per_group_1326	0.549692	0.716624	0.802288	1.96176	0.472548	1.15548	0.859184	1.25219	Intron (ENST00000367602.7/ENSG00000116260.16, intron 2 of 11)	1	180154897	180198034	43138	1	ENSG00000116260.16	ENST00000367600.5	13372
chr1	180632200	180632644	445	*	intersect_per_group_1329	0.617804	0.86396	1.33517	3.25008	0.594153	1.44629	1.01451	1.71924	Promoter (<=1kb)	1	180632032	180886126	254095	1	ENSG00000143324.13	ENST00000367589.3	168
chr1	182839663	182839829	167	*	intersect_per_group_1334	0.308295	0.768339	1.55527	3.35241	0.25973	0.559852	0.495481	1.7882	Promoter (<=1kb)	1	182839734	182854142	14409	1	ENSG00000135829.16	ENST00000483416.1	0
chr1	184386390	184387519	1130	*	intersect_per_group_1339	0.750103	0.709144	0.666352	1.72421	0.752978	1.94836	1.23307	1.13441	Promoter (<=1kb)	1	184387058	184629020	241963	1	ENSG00000116667.12	ENST00000235307.6	0
chr1	184754456	184755307	852	*	intersect_per_group_1340	0.567544	0.612038	0.803763	1.7569	0.684806	1.49688	1.06409	1.18924	Promoter (<=1kb)	1	184690231	184754913	64683	2	ENSG00000116406.18	ENST00000318130.12	0
chr1	192808724	192808899	176	*	intersect_per_group_1345	0.428447	0.964787	1.67148	4.21414	0.294181	0.741688	0.602109	1.97922	Promoter (<=1kb)	1	192809039	192810899	1861	1	ENSG00000116741.7	ENST00000483295.1	-140
chr1	193059136	193059898	763	*	intersect_per_group_1347	0.570247	0.627235	1.51707	2.88787	1.15753	2.20345	1.42249	1.67919	Promoter (<=1kb)	1	193059422	193084881	25460	1	ENSG00000116747.12	ENST00000400968.6	0
chr1	197201162	197201323	162	*	intersect_per_group_1350	0.405555	0.891452	2.16545	4.87204	0.350803	0.789271	0.650798	2.17592	Promoter (<=1kb)	1	197153680	197200542	46863	2	ENSG00000177888.7	ENST00000367405.4	-620
chr1	197774762	197775720	959	*	intersect_per_group_1351	0.826018	0.839138	1.04001	2.64954	0.997371	2.54091	1.46944	1.50832	Promoter (<=1kb)	1	197504751	197775493	270743	2	ENSG00000213047.11	ENST00000620048.4	0
chr1	200039416	200039994	579	*	intersect_per_group_1354	0.677142	0.860778	1.00656	2.64395	0.582801	1.53085	1.04042	1.49838	Promoter (2-3kb)	1	200042825	200177420	134596	1	ENSG00000116833.13	ENST00000544748.5	-2831
chr1	200891142	200891707	566	*	intersect_per_group_1357	0.528027	0.664673	1.36563	2.75002	0.772946	1.55651	1.11419	1.61251	Promoter (<=1kb)	1	200891341	200915735	24395	1	ENSG00000163362.10	ENST00000367342.8	0
chr1	200896846	200897087	242	*	intersect_per_group_1358	0.374293	0.742647	1.4607	3.11734	0.353488	0.754397	0.635933	1.71766	Promoter (2-3kb)	1	200894821	200913728	18908	1	ENSG00000163362.10	ENST00000413687.2	2025
chr1	200975525	200975687	163	*	intersect_per_group_1359	0.24944	0.71162	1.15908	2.5358	0.18893	0.413336	0.379768	1.50967	Exon (ENST00000332129.6/ENSG00000116852.14, exon 32 of 34)	1	201001407	201005590	4184	2	ENSG00000116852.14	ENST00000534043.1	29903
chr1	201170953	201171455	503	*	intersect_per_group_1362	0.630682	0.809401	1.65322	3.64973	0.831572	1.83582	1.22262	1.86848	Promoter (<=1kb)	1	201134772	201171574	36803	2	ENSG00000116857.16	ENST00000367333.6	119
chr1	201386215	201386379	165	*	intersect_per_group_1364	0.380101	1.05194	0.976266	3.09741	0.161084	0.511073	0.418005	1.60257	Promoter (<=1kb)	1	201373244	201385784	12541	2	ENSG00000159166.13	ENST00000503578.5	-431
chr1	201399313	201399624	312	*	intersect_per_group_1366	0.516361	0.92003	1.05486	2.88811	0.329116	0.901092	0.691627	1.57119	Promoter (<=1kb)	1	201380838	201399608	18771	2	ENSG00000159166.13	ENST00000391967.6	0
chr1	201468959	201469434	476	*	intersect_per_group_1368	0.494604	0.691222	1.1883	2.53335	0.565632	1.20587	0.91514	1.51643	Promoter (<=1kb)	1	201464383	201469184	4802	2	ENSG00000174307.6	ENST00000367311.4	0
chr1	201739426	201740061	636	*	intersect_per_group_1369	0.697608	0.858506	0.859873	2.37225	0.546879	1.50875	1.01993	1.3874	Promoter (<=1kb)	1	201739868	201826969	87102	1	ENSG00000134369.15	ENST00000367295.5	0
chr1	202010196	202010363	168	*	intersect_per_group_1373	0.477576	1.09761	1.59945	4.56281	0.268708	0.766552	0.60182	2.02897	Promoter (<=1kb)	1	202000094	202010353	10260	2	ENSG00000234678.1	ENST00000419190.1	0
chr1	202236645	202237254	610	*	intersect_per_group_1376	0.469216	0.614923	0.670319	1.55805	0.408894	0.950412	0.748164	1.0801	Intron (ENST00000367278.7/ENSG00000133067.17, intron 4 of 17)	1	202225423	202236334	10912	1	ENSG00000133067.17	ENST00000503519.1	11222
chr1	202708723	202708906	184	*	intersect_per_group_1378	0.229259	0.597537	1.24059	2.39031	0.228269	0.439817	0.415805	1.49337	Promoter (1-2kb)	1	202590596	202710417	119822	2	ENSG00000143858.11	ENST00000367268.4	1511
chr1	202807923	202808601	679	*	intersect_per_group_1379	0.508161	0.618085	0.772767	1.72091	0.524709	1.1685	0.884873	1.1679	Promoter (<=1kb)	1	202727443	202808418	80976	2	ENSG00000117139.16	ENST00000367264.6	0
chr1	202861244	202861497	254	*	intersect_per_group_1380	0.484254	1.0202	0.861442	2.77536	0.218806	0.704942	0.547819	1.49488	Promoter (<=1kb)	1	202851828	202861608	9781	2	ENSG00000214796.8	ENST00000443294.5	111
chr1	202958067	202958113	47	*	intersect_per_group_1381	0.342514	1.22657	4.06785	10.8593	0.191189	0.510385	0.4338	3.08126	Promoter (<=1kb)	1	202941490	202958264	16775	2	ENSG00000159346.12	ENST00000367254.7	151
chr1	203007387	203007650	264	*	intersect_per_group_1382	0.476547	0.842094	1.71957	3.87524	0.453966	1.02306	0.797855	1.92501	Promoter (<=1kb)	1	203007403	203016094	8692	1	ENSG00000163444.11	ENST00000543891.5	0
chr1	203305587	203305607	21	*	intersect_per_group_1383	0.174493	1.10589	4.85469	11.6011	0.101948	0.243623	0.22994	3.206	Promoter (<=1kb)	1	203305536	203309602	4067	1	ENSG00000159388.5	ENST00000290551.4	51
chr1	203650302	203650619	318	*	intersect_per_group_1384	0.344854	0.630993	1.07856	2.21892	0.342982	0.705617	0.608147	1.40531	Intron (ENST00000357681.9/ENSG00000058668.14, intron 1 of 20)	1	203656969	203657760	792	2	ENSG00000236035.2	ENST00000451818.2	7141
chr1	204084418	204084566	149	*	intersect_per_group_1388	0.306459	0.809926	1.61729	3.58843	0.240977	0.534676	0.472827	1.84914	Intron (ENST00000367203.8/ENSG00000143842.14, intron 1 of 6)	1	204078129	204116627	38499	1	ENSG00000143842.14	ENST00000528591.5	6289
chr1	204151317	204151891	575	*	intersect_per_group_1389	0.534414	0.701408	0.864507	2.03186	0.497092	1.16832	0.873975	1.29171	Promoter (<=1kb)	1	204149873	204151428	1556	2	ENSG00000143845.14	ENST00000429525.1	0
chr1	204377487	204378312	826	*	intersect_per_group_1390	0.654073	0.709219	0.970677	2.2219	0.801779	1.83529	1.21321	1.37645	Promoter (<=1kb)	1	204274753	204377665	102913	2	ENSG00000143850.13	ENST00000564627.1	0
chr1	204493888	204494972	1085	*	intersect_per_group_1391	0.758428	0.735365	1.01973	2.36249	1.10641	2.5633	1.50327	1.4282	Promoter (<=1kb)	1	204469410	204494724	25315	2	ENSG00000133056.13	ENST00000415899.1	0
chr1	204516453	204516870	418	*	intersect_per_group_1392	0.435166	0.641526	1.35771	2.67797	0.567522	1.11939	0.882414	1.59352	Promoter (<=1kb)	1	204516472	204544599	28128	1	ENSG00000198625.12	ENST00000471783.1	0
chr1	204685210	204685814	605	*	intersect_per_group_1393	0.482239	0.610237	0.999531	2.0523	0.604716	1.24164	0.943494	1.33681	Promoter (<=1kb)	1	204617170	204685353	68184	2	ENSG00000170382.11	ENST00000367176.7	0
chr1	205210997	205211654	658	*	intersect_per_group_1395	0.572943	0.664382	1.60349	3.12624	1.05509	2.05706	1.35393	1.75055	Promoter (<=1kb)	1	205142505	205211566	69062	2	ENSG00000133059.16	ENST00000367161.7	0
chr1	206612255	206612566	312	*	intersect_per_group_1400	0.373246	0.611514	1.79924	3.27684	0.561362	1.02238	0.841465	1.82295	Promoter (<=1kb)	1	206591642	206612459	20818	2	ENSG00000143486.15	ENST00000271764.6	0
chr1	207053294	207053507	214	*	intersect_per_group_1402	0.427556	0.856587	1.72003	3.92528	0.368085	0.840011	0.681717	1.93457	Promoter (<=1kb)	1	207053311	207081024	27714	1	ENSG00000123836.14	ENST00000367079.3	0
chr1	211327009	211327111	103	*	intersect_per_group_1407	0.282356	0.887854	1.96834	4.49268	0.202739	0.462746	0.414398	2.08083	Promoter (<=1kb)	1	211326837	211374946	48110	1	ENSG00000082512.14	ENST00000261464.9	172
chr1	211830405	211831071	667	*	intersect_per_group_1411	0.568661	0.657411	1.56327	3.04291	1.0427	2.02962	1.34265	1.72382	Promoter (<=1kb)	1	211743457	211830772	87316	2	ENSG00000123684.12	ENST00000366997.8	0
chr1	212414410	212414747	338	*	intersect_per_group_1413	0.363587	0.649117	0.993597	2.12637	0.335836	0.718715	0.61096	1.35614	Promoter (<=1kb)	1	212363931	212414895	50965	2	ENSG00000065600.12	ENST00000261455.8	148
chr1	212665449	212665617	169	*	intersect_per_group_1415	0.364677	0.729625	2.81568	5.32719	0.47585	0.900296	0.755377	2.34239	Promoter (<=1kb)	1	212653999	212665434	11436	2	ENSG00000237980.1	ENST00000446962.1	-15
chr1	212699171	212699643	473	*	intersect_per_group_1416	0.5207	0.732346	1.13631	2.54913	0.537474	1.20574	0.904277	1.50727	Promoter (<=1kb)	1	212686418	212699985	13568	2	ENSG00000123685.8	ENST00000243440.1	342
chr1	212950446	212950704	259	*	intersect_per_group_1419	0.304728	0.688555	0.787246	1.88045	0.203897	0.487036	0.428107	1.22271	Promoter (<=1kb)	1	212950520	212988698	38179	1	ENSG00000143494.15	ENST00000366966.6	0
chr1	213051335	213051492	158	*	intersect_per_group_1421	0.274753	0.768837	1.26262	2.85526	0.199494	0.451132	0.406333	1.61303	Promoter (<=1kb)	1	213051255	213274773	223519	1	ENSG00000136643.11	ENST00000366960.7	80
chr1	214280835	214281818	984	*	intersect_per_group_1422	0.635158	0.638992	1.1756	2.38793	1.15679	2.34972	1.46114	1.476	Promoter (<=1kb)	1	214281102	214337131	56030	1	ENSG00000143499.13	ENST00000491455.5	0
chr1	214551237	214552035	799	*	intersect_per_group_1423	0.694929	0.764687	0.941094	2.29792	0.751934	1.83604	1.19786	1.3893	Promoter (<=1kb)	1	214528276	214551602	23327	2	ENSG00000152104.11	ENST00000491277.1	0
chr1	215567279	215567905	627	*	intersect_per_group_1424	0.68082	0.823273	1.15642	2.8156	0.725074	1.76538	1.16686	1.57822	Promoter (<=1kb)	1	215567392	215621807	54416	1	ENSG00000136636.12	ENST00000259154.8	0
chr1	220748662	220748844	183	*	intersect_per_group_1428	0.499826	1.28835	0.797374	3.39005	0.14592	0.620379	0.467957	1.62934	Promoter (<=1kb)	1	220748334	220784815	36482	1	ENSG00000117791.15	ENST00000366913.7	328
chr1	220879922	220880264	343	*	intersect_per_group_1430	0.59261	1.01395	0.902383	2.84174	0.309517	0.974716	0.715557	1.52209	Promoter (<=1kb)	1	220832763	220880140	47378	2	ENSG00000257551.1	ENST00000552026.1	0
chr1	222618543	222618717	175	*	intersect_per_group_1432	0.413573	1.08596	0.979057	3.20112	0.171335	0.560196	0.44971	1.62765	Promoter (<=1kb)	1	222618108	222666147	48040	1	ENSG00000154305.16	ENST00000344507.1	435
chr1	222815078	222815206	129	*	intersect_per_group_1434	0.225355	0.628352	2.03003	3.68382	0.261874	0.475212	0.452641	1.94745	Promoter (<=1kb)	1	222815078	222837383	22306	1	ENSG00000228106.5	ENST00000457636.5	0
chr1	224182976	224183867	892	*	intersect_per_group_1437	0.569347	0.594009	1.28989	2.45643	1.15058	2.19114	1.4173	1.52264	Promoter (<=1kb)	1	224183171	224193441	10271	1	ENSG00000143753.12	ENST00000323699.8	0
chr1	224434173	224434181	9	*	intersect_per_group_1439	0.178485	2.83349	1.41834	16.2379	0.012765	0.146141	0.1103	3.29691	Promoter (<=1kb)	1	224389136	224434081	44946	2	ENSG00000162923.14	ENST00000486652.5	-92
chr1	224434911	224435127	217	*	intersect_per_group_1440	0.462152	0.811988	2.60411	5.32747	0.565091	1.15606	0.89575	2.31202	Promoter (<=1kb)	1	224434912	224521555	86644	1	ENSG00000143786.7	ENST00000483512.5	0
chr1	224503352	224503738	387	*	intersect_per_group_1441	0.373255	0.631644	0.840942	1.85222	0.325444	0.716811	0.605141	1.23056	Intron (ENST00000471578.5/ENSG00000143786.7, intron 1 of 5)	1	224513688	224521221	7534	1	ENSG00000143786.7	ENST00000496372.1	-9950
chr1	224929752	224929937	186	*	intersect_per_group_1442	0.39558	0.884826	1.59968	3.80042	0.297541	0.706878	0.587086	1.88755	Promoter (<=1kb)	1	224929715	224961329	31615	1	ENSG00000185842.14	ENST00000498360.5	37
chr1	225427485	225428583	1099	*	intersect_per_group_1443	0.638127	0.618561	1.39042	2.67011	1.52807	2.93445	1.6921	1.59944	Promoter (<=1kb)	1	225401502	225428035	26534	2	ENSG00000143815.14	ENST00000272163.8	0
chr1	225652479	225653790	1312	*	intersect_per_group_1444	0.676796	0.611546	1.01369	2.07671	1.32996	2.72464	1.59803	1.34778	Promoter (<=1kb)	1	225486835	225653142	166308	2	ENSG00000154380.17	ENST00000366844.7	0
chr1	225746790	225746982	193	*	intersect_per_group_1445	0.323277	0.743547	1.48212	3.15577	0.286048	0.609064	0.53362	1.73072	Intron (ENST00000448264.1/ENSG00000227496.1, intron 2 of 2)	1	225741275	225741380	106	1	ENSG00000223306.2	ENST00000411374.2	5515
chr1	225882116	225883161	1046	*	intersect_per_group_1446	0.607598	0.597943	1.26613	2.42991	1.32437	2.54169	1.55239	1.50996	Promoter (<=1kb)	1	225845536	225882369	36834	2	ENSG00000196187.11	ENST00000366835.7	0
chr1	225940976	225941067	92	*	intersect_per_group_1448	0.326912	1.17872	1.48662	4.62912	0.136769	0.425879	0.357635	2.02072	Promoter (<=1kb)	1	225936598	225941383	4786	2	ENSG00000143768.12	ENST00000420304.6	316
chr1	226186553	226187116	564	*	intersect_per_group_1452	0.638474	0.788988	1.51398	3.3438	0.853882	1.88591	1.24482	1.77774	Promoter (<=1kb)	1	226144679	226186730	42052	2	ENSG00000182827.8	ENST00000366812.5	0
chr1	226407819	226408328	510	*	intersect_per_group_1454	0.417163	0.589442	0.902097	1.86202	0.460069	0.949629	0.769644	1.25221	Promoter (<=1kb)	1	226360691	226408073	47383	2	ENSG00000143799.12	ENST00000366794.9	0
chr1	226659460	226659604	145	*	intersect_per_group_1456	0.311019	1.05744	0.687514	2.51212	0.0996895	0.364257	0.300971	1.37841	Promoter (<=1kb)	1	226656640	226659670	3031	2	ENSG00000228382.1	ENST00000443422.1	66
chr1	226870345	226871004	660	*	intersect_per_group_1458	0.547387	0.659626	1.01045	2.17586	0.666899	1.43607	1.03667	1.37471	Promoter (<=1kb)	1	226870563	226896102	25540	1	ENSG00000143801.16	ENST00000366783.7	0
chr1	226939539	226939637	99	*	intersect_per_group_1459	0.225807	0.839393	1.48763	3.45111	0.147275	0.34166	0.315528	1.79467	Promoter (<=1kb)	1	226940286	226987544	47259	1	ENSG00000163050.16	ENST00000366778.5	-649
chr1	226983303	226983418	116	*	intersect_per_group_1460	0.18315	0.595222	1.74824	3.15178	0.202796	0.365607	0.360871	1.7866	Promoter (<=1kb)	1	226983007	226987544	4538	1	ENSG00000163050.16	ENST00000479852.1	296
chr1	226984068	226984256	189	*	intersect_per_group_1461	0.293953	0.677341	1.5985	3.15549	0.302116	0.596387	0.535308	1.75574	Promoter (1-2kb)	1	226983007	226987544	4538	1	ENSG00000163050.16	ENST00000479852.1	1061
chr1	226985201	226985400	200	*	intersect_per_group_1462	0.334638	0.857132	0.897338	2.4369	0.179468	0.48738	0.415135	1.41528	Promoter (2-3kb)	1	226983007	226987544	4538	1	ENSG00000163050.16	ENST00000479852.1	2194
chr1	227816835	227816913	79	*	intersect_per_group_1468	0.229596	1.0017	1.42348	3.85266	0.112455	0.30436	0.273107	1.86317	Promoter (1-2kb)	1	227815693	227846470	30778	1	ENSG00000185888.5	ENST00000366757.3	1142
chr1	227923626	227923891	266	*	intersect_per_group_1472	0.328547	0.700595	0.910281	2.10454	0.242135	0.559808	0.486427	1.3262	Intron (ENST00000272164.5/ENSG00000143816.7, intron 3 of 3)	1	227941590	227941683	94	2	ENSG00000264483.1	ENST00000584300.1	17792
chr1	227946377	227948487	2111	*	intersect_per_group_1474	0.786688	0.602911	0.849546	1.80905	1.79339	3.8189	1.92833	1.2199	Promoter (<=1kb)	1	227918656	227947898	29243	2	ENSG00000143816.7	ENST00000272164.5	0
chr1	228036673	228037150	478	*	intersect_per_group_1475	0.463775	0.691754	0.753693	1.83265	0.360265	0.876005	0.694332	1.19734	Intron (ENST00000284523.1/ENSG00000154342.5, intron 2 of 3)	1	228007051	228061260	54210	1	ENSG00000154342.5	ENST00000284523.1	29622
chr1	228109516	228109858	343	*	intersect_per_group_1481	0.505803	0.863986	1.01008	2.65846	0.346457	0.911852	0.704123	1.50298	Promoter (<=1kb)	1	228106680	228109312	2633	2	ENSG00000162910.18	ENST00000430433.5	-204
chr1	228207071	228207457	387	*	intersect_per_group_1486	0.426079	0.668317	1.21551	2.52093	0.470403	0.975601	0.784925	1.52016	Promoter (<=1kb)	1	228208130	228361250	153121	1	ENSG00000154358.20	ENST00000284548.15	-673
chr1	228219323	228219417	95	*	intersect_per_group_1488	0.366666	1.45293	0.903407	4.21082	0.0858236	0.400028	0.31374	1.83071	Exon (ENST00000570156.6/ENSG00000154358.20, exon 9 of 116)	1	228215689	228217427	1739	1	ENSG00000154358.20	ENST00000493977.1	3634
chr1	228276331	228276576	246	*	intersect_per_group_1490	0.351918	0.8337	0.673411	1.98244	0.165659	0.487679	0.407809	1.21904	Promoter (<=1kb)	1	228274584	228276066	1483	2	ENSG00000269934.1	ENST00000602529.1	-265
chr1	228289954	228290253	300	*	intersect_per_group_1491	0.290049	0.603172	0.753175	1.66317	0.225953	0.49895	0.446204	1.14285	Intron (ENST00000284548.15/ENSG00000154358.20, intron 38 of 80)	1	228294195	228295141	947	1	ENSG00000154358.20	ENST00000494839.1	-3942
chr1	228374752	228375322	571	*	intersect_per_group_1495	0.555786	0.766476	0.527618	1.59865	0.30127	0.912827	0.684413	1.04484	Exon (ENST00000422127.5/ENSG00000154358.20, exon 97 of 105)	1	228384114	228385016	903	2	ENSG00000270104.1	ENST00000602345.1	9694
chr1	228406386	228406736	351	*	intersect_per_group_1496	0.443279	0.741186	1.1326	2.56475	0.397543	0.900226	0.72149	1.51029	Promoter (<=1kb)	1	228395534	228406800	11267	2	ENSG00000154370.14	ENST00000366699.3	64
chr1	228557715	228557875	161	*	intersect_per_group_1498	0.279674	0.662339	2.02333	3.78487	0.325757	0.609364	0.55342	1.96499	Promoter (<=1kb)	1	228558296	228558339	44	2	ENSG00000251823.2	ENST00000516014.2	464
chr1	229270883	229271355	473	*	intersect_per_group_1500	0.510201	0.698679	1.37805	2.85962	0.651818	1.3526	1.00159	1.64101	Promoter (<=1kb)	1	229271062	229305891	34830	1	ENSG00000168118.11	ENST00000618010.4	0
chr1	229558045	229558171	127	*	intersect_per_group_1502	0.296216	0.957259	1.19522	3.26228	0.151793	0.41431	0.359579	1.69098	Promoter (<=1kb)	1	229516582	229558695	42114	2	ENSG00000135776.4	ENST00000344517.4	524
chr1	229558829	229559346	518	*	intersect_per_group_1503	0.580375	0.751522	1.44687	3.11947	0.749477	1.61588	1.1261	1.71509	Promoter (<=1kb)	1	229516582	229558695	42114	2	ENSG00000135776.4	ENST00000344517.4	-134
chr1	230067249	230068303	1055	*	intersect_per_group_1505	0.64394	0.629553	0.891518	1.92634	0.940552	2.03229	1.31407	1.26839	Promoter (<=1kb)	1	230067259	230092033	24775	1	ENSG00000143641.9	ENST00000488903.1	0
chr1	230426646	230426784	139	*	intersect_per_group_1506	0.401088	1.06617	1.56705	4.37507	0.21782	0.608135	0.498738	1.98952	Promoter (<=1kb)	1	230426491	230436822	10332	1	ENSG00000282564.1	ENST00000633012.1	155
chr1	231421289	231422628	1340	*	intersect_per_group_1510	0.762057	0.675946	0.796952	1.87089	1.06792	2.50699	1.47895	1.22276	Promoter (<=1kb)	1	231366140	231420343	54204	2	ENSG00000135766.8	ENST00000476717.1	-946
chr1	233295296	233295639	344	*	intersect_per_group_1513	0.449646	0.713035	1.54946	3.1792	0.533013	1.09364	0.85864	1.75032	Promoter (<=1kb)	1	232983435	233295713	312279	2	ENSG00000135749.18	ENST00000258229.13	74
chr1	234478917	234479099	183	*	intersect_per_group_1516	0.295409	0.726413	1.37422	2.9282	0.251483	0.535861	0.478891	1.65591	Promoter (<=1kb)	1	234391313	234479103	87791	2	ENSG00000059588.9	ENST00000040877.1	4
chr1	235161092	235161521	430	*	intersect_per_group_1519	0.430608	0.636636	1.22833	2.46439	0.528183	1.05969	0.843128	1.50912	Promoter (<=1kb)	1	235131183	235161457	30275	2	ENSG00000188739.14	ENST00000408888.7	0
chr1	235866739	235867302	564	*	intersect_per_group_1522	0.49022	0.616311	1.43837	2.7379	0.811241	1.54418	1.12281	1.62674	Promoter (<=1kb)	1	235661041	235866920	205880	2	ENSG00000143669.13	ENST00000389793.6	0
chr1	241519309	241519669	361	*	intersect_per_group_1524	0.542506	0.909592	0.914729	2.59685	0.330217	0.937461	0.708266	1.46246	Promoter (<=1kb)	1	241513680	241519304	5625	2	ENSG00000091483.6	ENST00000493477.1	-5
chr1	244048784	244048949	166	*	intersect_per_group_1526	0.314044	0.968756	0.711284	2.34924	0.118073	0.389974	0.326565	1.33929	Promoter (<=1kb)	1	244048939	244057472	8534	1	ENSG00000179456.10	ENST00000622512.1	0
chr1	245154629	245154723	95	*	intersect_per_group_1533	0.233955	0.761115	2.2331	4.47945	0.212144	0.425548	0.399276	2.12309	Promoter (<=1kb)	1	245154985	245703126	548142	1	ENSG00000162849.15	ENST00000407071.6	-262
chr1	247007450	247007941	492	*	intersect_per_group_1536	0.464319	0.639686	1.19833	2.42497	0.589577	1.19309	0.919403	1.49142	Promoter (<=1kb)	1	246945549	247007999	62451	2	ENSG00000197472.14	ENST00000366504.6	58
chr1	247103956	247104259	304	*	intersect_per_group_1538	0.576852	1.05295	0.929897	3.0041	0.282689	0.913247	0.676238	1.569	Promoter (<=1kb)	1	247100856	247104278	3423	2	ENSG00000188295.14	ENST00000366501.1	19
chr1	248812118	248812306	189	*	intersect_per_group_1543	0.435924	1.1764	0.668362	2.77069	0.12632	0.523661	0.405982	1.44336	Promoter (1-2kb)	1	248810446	248814173	3728	2	ENSG00000175137.10	ENST00000484202.2	1867
chr10	516981	517170	190	*	intersect_per_group_1548	0.539955	1.22859	1.17569	4.09846	0.223381	0.778707	0.585967	1.86278	Intron (ENST00000280886.11/ENSG00000151240.16, intron 1 of 36)	10	274190	486558	212369	2	ENSG00000151240.16	ENST00000381496.7	-30423
chr10	624212	624983	772	*	intersect_per_group_1549	0.536654	0.611722	0.71765	1.62471	0.554025	1.25428	0.929148	1.11848	Intron (ENST00000280886.11/ENSG00000151240.16, intron 1 of 36)	10	628638	631255	2618	1	ENSG00000225140.1	ENST00000451601.1	-3655
chr10	932145	932161	17	*	intersect_per_group_1557	0.0909956	0.983095	3.12968	7.16314	0.0532045	0.121773	0.121001	2.61974	Promoter (<=1kb)	10	806914	931705	124792	2	ENSG00000107929.14	ENST00000612396.4	-440
chr10	3067486	3068829	1344	*	intersect_per_group_1562	0.722847	0.636845	0.743058	1.71032	0.99867	2.29868	1.40527	1.1549	Promoter (<=1kb)	10	3067520	3136802	69283	1	ENSG00000067057.16	ENST00000381125.8	0
chr10	3172523	3172711	189	*	intersect_per_group_1563	0.450925	0.910962	2.0668	4.7665	0.390625	0.900869	0.718743	2.14295	Promoter (<=1kb)	10	3137730	3172807	35078	2	ENSG00000107959.15	ENST00000224949.8	96
chr10	5665915	5666438	524	*	intersect_per_group_1569	0.457294	0.62104	1.0531	2.15763	0.551824	1.1306	0.880655	1.38149	Promoter (<=1kb)	10	5638868	5666578	27711	2	ENSG00000196372.12	ENST00000357700.10	140
chr10	5889639	5889825	187	*	intersect_per_group_1572	0.363601	0.854958	1.38695	3.3173	0.25936	0.620335	0.525916	1.74508	Promoter (<=1kb)	10	5878087	5889871	11785	2	ENSG00000134461.15	ENST00000380092.8	46
chr10	6144586	6145735	1150	*	intersect_per_group_1574	0.640403	0.606383	1.00627	2.05443	1.15721	2.36259	1.46462	1.33934	Promoter (<=1kb)	10	6144934	6235532	90599	1	ENSG00000170525.18	ENST00000379789.8	0
chr10	6202572	6204286	1715	*	intersect_per_group_1576	0.868825	0.693207	0.645663	1.66083	1.10731	2.84832	1.57425	1.10651	Promoter (<=1kb)	10	6202866	6228284	25419	1	ENSG00000170525.18	ENST00000317350.8	0
chr10	6221622	6222230	609	*	intersect_per_group_1577	0.456973	0.595091	0.734908	1.6207	0.447559	0.987005	0.780127	1.12287	Promoter (<=1kb)	10	6221404	6233107	11704	1	ENSG00000170525.18	ENST00000450232.1	218
chr10	6580017	6580556	540	*	intersect_per_group_1578	0.61478	0.790282	1.28489	2.95152	0.693842	1.59382	1.10019	1.64072	Promoter (<=1kb)	10	6427143	6580301	153159	2	ENSG00000065675.14	ENST00000263125.9	0
chr10	11823799	11823896	98	*	intersect_per_group_1580	0.215159	0.756901	1.79819	3.72854	0.176222	0.365397	0.345748	1.91202	Promoter (<=1kb)	10	11823398	11872277	48880	1	ENSG00000148426.12	ENST00000277570.9	401
chr10	12042504	12043142	639	*	intersect_per_group_1582	0.522408	0.640603	1.01021	2.13388	0.645525	1.36355	1.00327	1.36292	Promoter (<=1kb)	10	11920022	12042834	122813	2	ENSG00000151461.19	ENST00000357604.9	0
chr10	13099810	13100330	521	*	intersect_per_group_1586	0.588635	0.806292	0.891502	2.30769	0.464473	1.20231	0.874514	1.37829	Promoter (<=1kb)	10	13100159	13109662	9504	1	ENSG00000123240.16	ENST00000487935.1	0
chr10	13440324	13440588	265	*	intersect_per_group_1589	0.382608	0.77648	1.05823	2.52563	0.28043	0.669292	0.560579	1.48126	Intron (ENST00000486542.5/ENSG00000165626.16, intron 3 of 3)	10	13442980	13452614	9635	2	ENSG00000165626.16	ENST00000480703.1	12026
chr10	15088526	15088761	236	*	intersect_per_group_1593	0.364142	0.643443	2.3807	4.28083	0.561846	1.01028	0.836782	2.11462	Promoter (<=1kb)	10	15077523	15088776	11254	2	ENSG00000176244.6	ENST00000356189.5	15
chr10	15167990	15168628	639	*	intersect_per_group_1594	0.724642	0.842182	1.62796	3.7113	1.04027	2.37152	1.43611	1.87564	Promoter (<=1kb)	10	15108294	15168628	60335	2	ENSG00000152465.17	ENST00000378150.1	0
chr10	15370417	15370590	174	*	intersect_per_group_1595	0.386386	0.998188	1.11177	3.21824	0.193448	0.559973	0.461225	1.66221	Promoter (<=1kb)	10	15211643	15371059	159417	2	ENSG00000148468.16	ENST00000378116.8	469
chr10	21173440	21174609	1170	*	intersect_per_group_1599	0.712134	0.67483	1.2176	2.5402	1.42459	2.97203	1.67731	1.52552	Promoter (<=1kb)	10	20783906	21174187	390282	2	ENSG00000078114.18	ENST00000417816.2	0
chr10	21517187	21517356	170	*	intersect_per_group_1601	0.360336	0.972137	1.04308	3.008	0.177323	0.511359	0.4269	1.59719	Promoter (<=1kb)	10	21515016	21517919	2904	2	ENSG00000180592.16	ENST00000444772.3	563
chr10	21535285	21535546	262	*	intersect_per_group_1604	0.446676	0.853722	1.30091	3.1581	0.340838	0.827423	0.663691	1.69131	Promoter (<=1kb)	10	21534749	21595384	60636	1	ENSG00000078403.16	ENST00000480415.5	536
chr10	22003169	22003736	568	*	intersect_per_group_1605	0.484396	0.630993	1.0281	2.14077	0.583959	1.21596	0.925968	1.36985	Promoter (<=1kb)	10	21756537	22003725	247189	2	ENSG00000136770.10	ENST00000376980.7	0
chr10	22252475	22253569	1095	*	intersect_per_group_1606	0.788802	0.758675	0.768144	1.99159	0.841117	2.18079	1.32823	1.25088	Promoter (<=1kb)	10	22252072	22254589	2518	1	ENSG00000279631.1	ENST00000623583.1	403
chr10	22321327	22321567	241	*	intersect_per_group_1607	0.354943	0.654641	1.97496	3.68325	0.475965	0.887663	0.750018	1.93701	Promoter (<=1kb)	10	22321459	22326940	5482	1	ENSG00000168283.13	ENST00000602523.1	0
chr10	23095565	23095715	151	*	intersect_per_group_1611	0.284307	0.710474	1.92635	3.78851	0.290879	0.572064	0.517499	1.94764	Promoter (<=1kb)	10	23095506	23122013	26508	1	ENSG00000148450.12	ENST00000376510.7	59
chr10	25016686	25017022	337	*	intersect_per_group_1613	0.402577	0.669854	1.35361	2.74439	0.456168	0.924861	0.757462	1.60834	Promoter (<=1kb)	10	25016658	25026664	10007	1	ENSG00000185875.12	ENST00000524413.5	28
chr10	26697427	26697619	193	*	intersect_per_group_1614	0.474661	0.964009	1.90309	4.66313	0.367297	0.899984	0.70809	2.09866	Promoter (<=1kb)	10	26695091	26697625	2535	2	ENSG00000279212.1	ENST00000623958.1	6
chr10	27240616	27241055	440	*	intersect_per_group_1617	0.538902	0.749889	1.51915	3.23637	0.668427	1.424	1.03296	1.75607	Promoter (<=1kb)	10	27195214	27240815	45602	2	ENSG00000107897.18	ENST00000396271.7	0
chr10	27742492	27743349	858	*	intersect_per_group_1618	0.59721	0.63801	0.955767	2.04353	0.820048	1.75335	1.19327	1.32172	Promoter (<=1kb)	10	27718563	27743545	24983	2	ENSG00000150051.13	ENST00000460919.2	196
chr10	27998569	27999084	516	*	intersect_per_group_1619	0.47341	0.664639	0.851269	1.93458	0.439255	0.998243	0.781359	1.25877	Promoter (<=1kb)	10	27812168	27999048	186881	2	ENSG00000169126.15	ENST00000305242.9	0
chr10	28302901	28302958	58	*	intersect_per_group_1620	0.246098	1.04966	2.417	6.07336	0.140186	0.352255	0.317559	2.39099	Promoter (<=1kb)	10	28303300	28307658	4359	1	ENSG00000282996.1	ENST00000634334.1	-342
chr10	28532156	28533969	1814	*	intersect_per_group_1621	0.72273	0.593235	1.05971	2.10733	1.92231	3.82269	1.95327	1.36934	Promoter (<=1kb)	10	28532493	28623112	90620	1	ENSG00000095787.21	ENST00000375664.8	0
chr10	28676886	28677708	823	*	intersect_per_group_1622	0.635709	0.694262	0.85041	1.99407	0.699888	1.64112	1.11803	1.27634	Promoter (<=1kb)	10	28677342	28682939	5598	1	ENSG00000095739.10	ENST00000375533.5	0
chr10	31031706	31031880	175	*	intersect_per_group_1625	0.457985	1.05871	1.48271	4.17167	0.259475	0.730042	0.579912	1.93629	Promoter (<=1kb)	10	30844781	31031925	187145	2	ENSG00000183621.15	ENST00000375311.1	45
chr10	31318486	31319744	1259	*	intersect_per_group_1626	0.722341	0.661377	0.958366	2.09734	1.20658	2.64054	1.54773	1.33791	Promoter (<=1kb)	10	31318495	31529202	210708	1	ENSG00000148516.21	ENST00000488625.6	0
chr10	31603329	31603502	174	*	intersect_per_group_1627	0.471104	1.09758	1.43199	4.20435	0.249166	0.731557	0.575663	1.93288	Promoter (1-2kb)	10	31604600	31606218	1619	1	ENSG00000223834.2	ENST00000420945.1	-1098
chr10	32055791	32056466	676	*	intersect_per_group_1629	0.623421	0.733717	1.11667	2.51984	0.754867	1.70341	1.15649	1.4948	Promoter (<=1kb)	10	32009010	32056431	47422	2	ENSG00000170759.10	ENST00000302418.4	0
chr10	32957434	32957889	456	*	intersect_per_group_1632	0.532628	0.733601	1.46387	3.09688	0.667524	1.41218	1.02846	1.71386	Promoter (<=1kb)	10	32928232	32957794	29563	2	ENSG00000150093.18	ENST00000437302.5	0
chr10	33335009	33335521	513	*	intersect_per_group_1633	0.504299	0.677417	1.19656	2.5129	0.613835	1.28912	0.964566	1.51335	Promoter (<=1kb)	10	33211410	33335078	123669	2	ENSG00000099250.17	ENST00000432372.6	0
chr10	34815452	34815943	492	*	intersect_per_group_1635	0.509774	0.681781	1.42724	2.89359	0.702204	1.42364	1.04469	1.66011	Promoter (<=1kb)	10	34815767	34816386	620	1	ENSG00000226386.1	ENST00000446211.1	0
chr10	42754816	42755541	726	*	intersect_per_group_1678	0.548513	0.643364	0.756546	1.74367	0.549253	1.2659	0.931742	1.16999	Promoter (2-3kb)	10	42751178	42752145	968	2	ENSG00000259869.1	ENST00000568976.1	-2671
chr10	43217342	43217371	30	*	intersect_per_group_1684	0.128905	0.782565	3.82187	7.29452	0.114656	0.218836	0.22249	2.7133	Intron (ENST00000374459.5/ENSG00000198915.11, intron 1 of 12)	10	43196093	43209184	13092	2	ENSG00000198915.11	ENST00000395809.5	-8158
chr10	43229555	43229867	313	*	intersect_per_group_1685	0.414183	0.699775	1.50215	3.06413	0.470174	0.959072	0.777891	1.71508	Promoter (<=1kb)	10	43194535	43229739	35205	2	ENSG00000198915.11	ENST00000374459.5	0
chr10	43254053	43254226	174	*	intersect_per_group_1686	0.252716	0.715136	1.01877	2.31409	0.177266	0.402651	0.367325	1.41491	Intron (ENST00000395810.5/ENSG00000198915.11, intron 1 of 12)	10	43194536	43266919	72384	2	ENSG00000198915.11	ENST00000395810.5	12693
chr10	43256088	43256219	132	*	intersect_per_group_1687	0.232378	0.646853	1.9394	3.60236	0.256001	0.475512	0.4497	1.9149	Intron (ENST00000395810.5/ENSG00000198915.11, intron 1 of 12)	10	43194536	43266919	72384	2	ENSG00000198915.11	ENST00000395810.5	10700
chr10	43264621	43265094	474	*	intersect_per_group_1689	0.443258	0.672276	0.706313	1.71915	0.334792	0.814879	0.655201	1.14583	Promoter (1-2kb)	10	43194536	43266919	72384	2	ENSG00000198915.11	ENST00000395810.5	1825
chr10	43396550	43397292	743	*	intersect_per_group_1691	0.708765	0.789179	1.34228	3.04767	0.997314	2.26442	1.39554	1.6758	Promoter (<=1kb)	10	43385617	43396831	11215	2	ENSG00000169813.16	ENST00000443950.6	0
chr10	43436858	43437405	548	*	intersect_per_group_1694	0.567627	0.707357	1.63811	3.30753	0.897682	1.81252	1.23579	1.79611	Promoter (<=1kb)	10	43437126	43481731	44606	1	ENSG00000243660.9	ENST00000456416.5	0
chr10	46023237	46023644	408	*	intersect_per_group_1697	0.495389	0.776628	0.959207	2.35636	0.391357	0.961396	0.745346	1.41022	Promoter (<=1kb)	10	46005088	46023455	18368	2	ENSG00000266412.5	ENST00000585132.5	0
chr10	46106468	46106744	277	*	intersect_per_group_1699	0.608974	1.1848	0.83223	3.16523	0.230528	0.876769	0.63566	1.58435	Promoter (2-3kb)	10	46109621	46131358	21738	1	ENSG00000264204.2	ENST00000582299.2	-2877
chr10	46528428	46528640	213	*	intersect_per_group_1701	0.454559	0.956654	1.39891	3.65581	0.297968	0.778688	0.621363	1.81859	Intron (ENST00000616785.1/ENSG00000264230.7, intron 3 of 3)	10	46549049	46550744	1696	2	ENSG00000204175.5	ENST00000374314.5	22104
chr10	47384686	47384838	153	*	intersect_per_group_1702	0.341397	0.956231	1.19532	3.25944	0.182885	0.498695	0.423083	1.69037	Promoter (<=1kb)	10	47365496	47384273	18778	2	ENSG00000265763.3	ENST00000585316.2	-413
chr10	48306736	48306930	195	*	intersect_per_group_1705	0.385989	0.888742	1.32441	3.30378	0.258259	0.644237	0.537295	1.72861	Promoter (<=1kb)	10	48306690	48439360	132671	1	ENSG00000107643.15	ENST00000374189.5	46
chr10	48655710	48656231	522	*	intersect_per_group_1707	0.463499	0.609228	1.36723	2.61108	0.713696	1.36298	1.02739	1.57974	Promoter (<=1kb)	10	48446558	48656265	209708	2	ENSG00000128805.14	ENST00000460425.1	34
chr10	49740488	49741076	589	*	intersect_per_group_1708	0.546719	0.700981	0.950354	2.17052	0.559759	1.27843	0.940427	1.35639	Promoter (<=1kb)	10	49734646	49739499	4854	2	ENSG00000197444.9	ENST00000490844.1	-989
chr10	52314394	52314973	580	*	intersect_per_group_1712	0.49603	0.64154	0.985311	2.09707	0.57148	1.2163	0.921353	1.34551	Promoter (<=1kb)	10	52314680	52316435	1756	1	ENSG00000107984.9	ENST00000467359.5	0
chr10	58334989	58335404	416	*	intersect_per_group_1714	0.520113	0.769955	1.24734	2.8322	0.518892	1.17819	0.886389	1.60396	Promoter (<=1kb)	10	58334979	58370751	35773	1	ENSG00000072401.14	ENST00000615793.1	10
chr10	58385000	58385188	189	*	intersect_per_group_1715	0.365437	0.737827	2.26043	4.43729	0.427221	0.838648	0.707467	2.12064	Promoter (<=1kb)	10	58385022	58399221	14200	1	ENSG00000108064.10	ENST00000487519.5	0
chr10	59709014	59709969	956	*	intersect_per_group_1716	0.941869	0.959404	0.80456	2.50898	0.76916	2.39858	1.36953	1.40967	Promoter (<=1kb)	10	59684098	59709522	25425	2	ENSG00000165449.11	ENST00000490066.1	0
chr10	60778533	60778700	168	*	intersect_per_group_1719	0.464278	1.17404	1.14424	3.83831	0.192233	0.644836	0.504401	1.80375	Promoter (<=1kb)	10	60778496	60794843	16348	1	ENSG00000170312.15	ENST00000614696.4	37
chr10	61001252	61001699	448	*	intersect_per_group_1721	0.534407	0.793211	0.941204	2.36397	0.42166	1.05906	0.799384	1.4074	Promoter (<=1kb)	10	60869438	61001440	132003	2	ENSG00000072422.16	ENST00000357917.4	0
chr10	61903303	61903536	234	*	intersect_per_group_1723	0.547365	1.07195	1.35688	3.95482	0.317509	0.925427	0.697301	1.87021	Promoter (2-3kb)	10	61901300	62096944	195645	1	ENSG00000150347.14	ENST00000279873.11	2003
chr10	62804547	62805091	545	*	intersect_per_group_1725	0.496688	0.655156	1.09444	2.29829	0.596469	1.25257	0.944498	1.43102	Promoter (<=1kb)	10	62804857	62808483	3627	1	ENSG00000181915.4	ENST00000373783.2	0
chr10	62817896	62818329	434	*	intersect_per_group_1726	0.476808	0.71311	1.06234	2.38086	0.461055	1.03329	0.805024	1.44446	Promoter (<=1kb)	10	62812003	62819167	7165	2	ENSG00000122877.14	ENST00000439032.4	838
chr10	63133261	63133773	513	*	intersect_per_group_1727	0.470905	0.616112	1.49669	2.82678	0.767804	1.45014	1.07654	1.66072	Promoter (<=1kb)	10	63133290	63155026	21737	1	ENSG00000148572.15	ENST00000277746.10	0
chr10	63465126	63466128	1003	*	intersect_per_group_1728	0.718504	0.717767	1.29695	2.77765	1.30084	2.78598	1.60569	1.60279	Promoter (<=1kb)	10	63167221	63465881	298661	2	ENSG00000171988.17	ENST00000399262.6	0
chr10	68074906	68075256	351	*	intersect_per_group_1732	0.379753	0.610033	1.47262	2.77394	0.516888	0.973653	0.803451	1.64306	Promoter (<=1kb)	10	68034000	68075257	41258	2	ENSG00000148634.15	ENST00000513996.5	1
chr10	68560363	68561569	1207	*	intersect_per_group_1736	0.657269	0.604628	0.751474	1.66327	0.90703	2.00757	1.29707	1.14233	Promoter (<=1kb)	10	68560656	68694482	133827	1	ENSG00000138336.8	ENST00000373644.4	0
chr10	68721282	68721646	365	*	intersect_per_group_1737	0.439635	0.70664	1.24777	2.66836	0.455437	0.973952	0.777951	1.56465	Promoter (<=1kb)	10	68721255	68791355	70101	1	ENSG00000060339.13	ENST00000540210.5	27
chr10	68901420	68901621	202	*	intersect_per_group_1738	0.400149	0.804752	1.95587	4.16345	0.395086	0.841017	0.694257	2.02136	Promoter (<=1kb)	10	68901317	68913230	11914	1	ENSG00000107625.12	ENST00000471475.1	103
chr10	69495297	69495395	99	*	intersect_per_group_1743	0.217143	0.844088	1.33645	3.19423	0.132309	0.316229	0.29192	1.70723	Promoter (<=1kb)	10	69495135	69506995	11861	1	ENSG00000099282.9	ENST00000459981.1	162
chr10	69630174	69630796	623	*	intersect_per_group_1744	0.50791	0.641968	0.84418	1.87776	0.525924	1.16985	0.885875	1.23938	Promoter (<=1kb)	10	69630251	69633112	2862	1	ENSG00000171224.8	ENST00000491890.1	0
chr10	69810874	69810968	95	*	intersect_per_group_1746	0.195175	0.679153	2.0241	3.84219	0.19229	0.365008	0.354621	1.97568	Intron (ENST00000479733.5/ENSG00000197467.13, intron 1 of 40)	10	69802424	69958701	156278	1	ENSG00000197467.13	ENST00000522165.5	8450
chr10	70053414	70054025	612	*	intersect_per_group_1747	0.528258	0.668478	0.904386	2.02682	0.553484	1.24041	0.923681	1.30194	Promoter (<=1kb)	10	70052880	70109180	56301	1	ENSG00000099284.13	ENST00000455786.1	534
chr10	70146013	70146591	579	*	intersect_per_group_1749	0.555106	0.693486	1.30692	2.73072	0.756707	1.58109	1.11696	1.59399	Promoter (<=1kb)	10	70137981	70146586	8606	2	ENSG00000156521.13	ENST00000287078.6	0
chr10	70539599	70539713	115	*	intersect_per_group_1754	0.246247	0.769439	1.76245	3.70889	0.202681	0.426522	0.394626	1.90137	Exon (ENST00000263563.6/ENSG00000107719.8, exon 15 of 20)	10	70485336	70486325	990	2	ENSG00000230661.1	ENST00000427625.1	-53274
chr10	70774066	70774225	160	*	intersect_per_group_1756	0.25781	0.745041	1.13846	2.5841	0.182153	0.413457	0.376074	1.51666	Promoter (1-2kb)	10	70771240	70772339	1100	2	ENSG00000166220.12	ENST00000394982.2	-1727
chr10	70816355	70816507	153	*	intersect_per_group_1757	0.371467	0.882749	1.9547	4.44812	0.299068	0.680562	0.575134	2.07087	Promoter (<=1kb)	10	70815970	70881173	65204	1	ENSG00000166224.16	ENST00000373202.7	385
chr10	71319317	71319655	339	*	intersect_per_group_1762	0.517656	0.828884	1.44168	3.33719	0.48873	1.13131	0.856004	1.76104	Promoter (<=1kb)	10	71319282	71323054	3773	1	ENSG00000198246.7	ENST00000479577.1	35
chr10	71672360	71672509	150	*	intersect_per_group_1763	0.347347	1.03189	0.996895	3.08306	0.149534	0.462459	0.385151	1.60406	Intron (ENST00000398809.8/ENSG00000107736.19, intron 14 of 31)	10	71645916	71717907	71992	1	ENSG00000107736.19	ENST00000442677.3	26444
chr10	71790039	71790447	409	*	intersect_per_group_1764	0.452873	0.762967	0.623507	1.75505	0.255014	0.717817	0.571838	1.13046	Promoter (<=1kb)	10	71790747	71790800	54	1	ENSG00000274824.1	ENST00000619512.1	-300
chr10	71963644	71964610	967	*	intersect_per_group_1768	0.76814	0.779118	0.84444	2.16521	0.816574	2.09376	1.29582	1.32471	Promoter (<=1kb)	10	71964365	72013564	49200	1	ENSG00000122863.5	ENST00000373115.4	0
chr10	73168163	73168327	165	*	intersect_per_group_1779	0.28511	0.599759	2.72358	4.64295	0.449391	0.766087	0.685033	2.22752	Promoter (<=1kb)	10	73168166	73244504	76339	1	ENSG00000138286.14	ENST00000242505.10	0
chr10	73247031	73247256	226	*	intersect_per_group_1780	0.404527	0.763067	1.96821	4.03734	0.444816	0.912438	0.747282	2.001	Promoter (<=1kb)	10	73247360	73276984	29625	1	ENSG00000236756.4	ENST00000440197.2	-104
chr10	73810892	73812050	1159	*	intersect_per_group_1788	0.688459	0.654274	1.22324	2.49898	1.41773	2.89632	1.65857	1.51658	Promoter (<=1kb)	10	73801911	73811584	9674	2	ENSG00000166507.16	ENST00000309979.10	0
chr10	73911011	73911309	299	*	intersect_per_group_1790	0.498968	0.884602	1.23702	3.1301	0.369868	0.935901	0.724986	1.67064	Promoter (<=1kb)	10	73911104	73917496	6393	1	ENSG00000122861.15	ENST00000446342.5	0
chr10	74176827	74176945	119	*	intersect_per_group_1794	0.214689	0.684004	1.66262	3.27774	0.197851	0.390051	0.371783	1.79501	Promoter (<=1kb)	10	74176686	74709303	532618	1	ENSG00000156110.13	ENST00000372734.3	141
chr10	75210552	75210803	252	*	intersect_per_group_1796	0.409175	0.806752	1.31016	3.04109	0.33016	0.766354	0.630645	1.66704	Promoter (<=1kb)	10	75210645	75220970	10326	1	ENSG00000165637.13	ENST00000344036.8	0
chr10	75275975	75276527	553	*	intersect_per_group_1798	0.461786	0.613917	0.990922	2.04692	0.54798	1.13195	0.879678	1.33281	Promoter (<=1kb)	10	75276376	75276646	271	2	ENSG00000233313.2	ENST00000412453.2	119
chr10	75294658	75295329	672	*	intersect_per_group_1799	0.583957	0.697781	0.979134	2.21017	0.657978	1.48523	1.05075	1.37554	Promoter (1-2kb)	10	75296383	75360899	64517	1	ENSG00000226051.6	ENST00000528121.5	-1054
chr10	75402933	75403219	287	*	intersect_per_group_1803	0.43846	0.835024	1.05799	2.67122	0.303644	0.766641	0.618372	1.51834	Promoter (<=1kb)	10	75403054	75408982	5929	1	ENSG00000237149.5	ENST00000425916.4	0
chr10	75409479	75409845	367	*	intersect_per_group_1804	0.413883	0.706609	0.912241	2.12071	0.334792	0.7783	0.638348	1.3314	Promoter (<=1kb)	10	75408973	75409326	354	2	ENSG00000273248.1	ENST00000609182.1	-153
chr10	78965245	78965474	230	*	intersect_per_group_1806	0.335754	0.681112	1.57005	3.12075	0.361111	0.717773	0.622407	1.74218	Promoter (2-3kb)	10	78943328	78962394	19067	2	ENSG00000224596.7	ENST00000428862.5	-2851
chr10	79067426	79067645	220	*	intersect_per_group_1808	0.316376	0.69485	1.32744	2.76746	0.292037	0.608842	0.53649	1.6076	Promoter (<=1kb)	10	79044148	79067468	23321	2	ENSG00000224596.7	ENST00000440151.1	0
chr10	79150369	79150409	41	*	intersect_per_group_1810	0.151339	0.704436	3.98537	7.1237	0.1634	0.292072	0.296	2.71249	Intron (ENST00000334512.9/ENSG00000108175.16, intron 3 of 24)	10	79201595	79315753	114159	1	ENSG00000108175.16	ENST00000611351.1	-51186
chr10	79151815	79152040	226	*	intersect_per_group_1811	0.378539	0.742657	1.75304	3.60654	0.396187	0.815077	0.683141	1.87962	Intron (ENST00000334512.9/ENSG00000108175.16, intron 3 of 24)	10	79201595	79315753	114159	1	ENSG00000108175.16	ENST00000611351.1	-49555
chr10	79254488	79254837	350	*	intersect_per_group_1812	0.337503	0.629781	0.724976	1.66911	0.253742	0.584188	0.504839	1.13556	Intron (ENST00000334512.9/ENSG00000108175.16, intron 7 of 24)	10	79243669	79291085	47417	1	ENSG00000108175.16	ENST00000472035.5	10819
chr10	79298672	79299242	571	*	intersect_per_group_1813	0.568567	0.742559	0.90919	2.19434	0.519147	1.25297	0.915375	1.3515	Exon (ENST00000334512.9/ENSG00000108175.16, exon 16 of 25)	10	79285453	79316528	31076	1	ENSG00000108175.16	ENST00000446377.3	13219
chr10	79387058	79387519	462	*	intersect_per_group_1816	0.414188	0.654038	0.606743	1.52832	0.280315	0.706082	0.578406	1.04791	Intron (ENST00000438554.2/ENSG00000235426.2, intron 1 of 1)	10	79382328	79409274	26947	1	ENSG00000235426.2	ENST00000438554.2	4730
chr10	79444661	79444758	98	*	intersect_per_group_1817	0.240834	0.850562	1.6904	3.85134	0.165659	0.377431	0.346582	1.9149	Promoter (<=1kb)	10	79386037	79444219	58183	2	ENSG00000165424.6	ENST00000372333.3	-442
chr10	79904898	79905179	282	*	intersect_per_group_1818	0.568614	1.06337	1.02738	3.23682	0.28972	0.912782	0.6792	1.64713	Promoter (<=1kb)	10	79904898	79931801	26904	1	ENSG00000242600.7	ENST00000453174.6	0
chr10	80454910	80454926	17	*	intersect_per_group_1822	0.132917	1.06175	4.63145	10.7554	0.0787346	0.182842	0.177329	3.11992	Promoter (<=1kb)	10	80454355	80518337	63983	1	ENSG00000108219.14	ENST00000341863.10	555
chr10	80535809	80536544	736	*	intersect_per_group_1823	0.579967	0.656572	1.17728	2.43211	0.866476	1.79004	1.21925	1.48784	Promoter (<=1kb)	10	80529597	80535942	6346	2	ENSG00000226659.1	ENST00000417559.1	0
chr10	84139571	84139753	183	*	intersect_per_group_1824	0.388875	0.871891	1.65261	3.85444	0.302428	0.705363	0.588704	1.90825	Promoter (<=1kb)	10	84139440	84153245	13806	1	ENSG00000165678.20	ENST00000372134.5	131
chr10	84328730	84328959	230	*	intersect_per_group_1825	0.28794	0.594756	1.55605	2.86019	0.357892	0.657844	0.59251	1.68173	Promoter (<=1kb)	10	84328663	84518517	189855	1	ENSG00000107771.15	ENST00000224756.12	67
chr10	86366018	86366310	293	*	intersect_per_group_1826	0.422756	0.850612	0.775317	2.20137	0.227168	0.645001	0.522141	1.31519	Promoter (<=1kb)	10	85599555	86366478	766924	2	ENSG00000182771.18	ENST00000327946.11	168
chr10	86711306	86712028	723	*	intersect_per_group_1830	0.506528	0.587064	0.975883	1.96815	0.705564	1.42297	1.04563	1.30569	Intron (ENST00000429277.6/ENSG00000122367.19, intron 9 of 13)	10	86718730	86726451	7722	1	ENSG00000122367.19	ENST00000477489.1	-6702
chr10	86968424	86968995	572	*	intersect_per_group_1835	0.647016	0.849541	0.794294	2.23319	0.454336	1.27738	0.89984	1.32984	Promoter (<=1kb)	10	86968432	86970530	2099	1	ENSG00000148671.13	ENST00000416348.1	0
chr10	87094145	87095674	1530	*	intersect_per_group_1837	0.700768	0.603786	1.05007	2.11549	1.60661	3.2367	1.77469	1.36892	Promoter (<=1kb)	10	87094161	87151634	57474	1	ENSG00000122376.11	ENST00000437629.6	0
chr10	87203701	87203842	142	*	intersect_per_group_1838	0.313498	0.831867	1.72964	3.85873	0.245609	0.547939	0.482099	1.92379	Downstream (<1kb)	10	87225448	87234978	9531	1	ENSG00000184923.12	ENST00000381707.6	-21606
chr10	87342267	87343163	897	*	intersect_per_group_1839	0.63901	0.67694	0.542459	1.466	0.486586	1.315	0.926602	1.00305	Promoter (<=1kb)	10	87203875	87342542	138668	2	ENSG00000223482.7	ENST00000451940.6	0
chr10	87504922	87505474	553	*	intersect_per_group_1840	0.451552	0.586133	1.22175	2.33534	0.67563	1.29144	0.988075	1.47433	Promoter (<=1kb)	10	87504875	87553388	48514	1	ENSG00000107789.15	ENST00000371996.8	47
chr10	89251734	89251917	184	*	intersect_per_group_1843	0.282206	0.651524	1.70073	3.24238	0.312934	0.596598	0.540787	1.79558	Promoter (<=1kb)	10	89213575	89252039	38465	2	ENSG00000107798.17	ENST00000456827.5	122
chr10	89414679	89415361	683	*	intersect_per_group_1844	0.521607	0.59936	1.5431	2.85291	1.05394	1.94853	1.32264	1.67717	Promoter (<=1kb)	10	89414586	89421001	6416	1	ENSG00000152778.8	ENST00000371795.4	93
chr10	89644850	89645019	170	*	intersect_per_group_1845	0.408738	0.91185	1.88679	4.43138	0.320755	0.753334	0.620159	2.05627	Promoter (<=1kb)	10	89644603	89645223	621	2	ENSG00000249962.1	ENST00000507624.1	204
chr10	91162558	91163939	1382	*	intersect_per_group_1847	0.686973	0.60147	0.819772	1.76107	1.13292	2.4338	1.47683	1.19561	Promoter (<=1kb)	10	91163012	91284329	121318	1	ENSG00000180628.14	ENST00000614189.4	0
chr10	91220724	91221053	330	*	intersect_per_group_1848	0.559978	0.880489	1.62537	3.83331	0.536373	1.26499	0.926518	1.89892	Promoter (<=1kb)	10	91220783	91227960	7178	1	ENSG00000180628.14	ENST00000490164.1	0
chr10	91798408	91798539	132	*	intersect_per_group_1850	0.383631	1.14693	1.20172	3.87553	0.158627	0.51157	0.416946	1.82319	Promoter (<=1kb)	10	91798312	91865276	66965	1	ENSG00000107854.5	ENST00000371627.4	96
chr10	91908334	91908968	635	*	intersect_per_group_1851	0.522501	0.641669	1.02822	2.16429	0.652918	1.37432	1.00979	1.37643	Promoter (<=1kb)	10	91908131	91909348	1218	1	ENSG00000272817.1	ENST00000610263.1	203
chr10	92689390	92690438	1049	*	intersect_per_group_1854	0.678429	0.66439	0.809526	1.86791	0.849193	1.95944	1.26563	1.22572	Promoter (<=1kb)	10	92689951	92695646	5696	1	ENSG00000152804.10	ENST00000282728.9	0
chr10	93426077	93426085	9	*	intersect_per_group_1856	0.157604	1.02894	12.7396	27.036	0.114656	0.243324	0.237552	4.38459	Exon (ENST00000358334.9/ENSG00000138119.16, exon 5 of 53)	10	93306429	93379987	73559	2	ENSG00000138119.16	ENST00000463743.5	-46090
chr10	93496514	93496808	295	*	intersect_per_group_1857	0.384556	0.691969	1.35459	2.80381	0.399604	0.827124	0.690072	1.62256	Promoter (<=1kb)	10	93496632	93529092	32461	1	ENSG00000138180.15	ENST00000371485.7	0
chr10	93702337	93702750	414	*	intersect_per_group_1858	0.410789	0.608078	1.39341	2.64809	0.57687	1.09631	0.87703	1.59491	Promoter (<=1kb)	10	93667883	93702572	34690	2	ENSG00000148690.11	ENST00000359204.4	0
chr10	95290799	95291316	518	*	intersect_per_group_1863	0.557067	0.752208	1.05788	2.46622	0.54798	1.2775	0.935642	1.46574	Promoter (<=1kb)	10	95237572	95291024	53453	2	ENSG00000107438.8	ENST00000329399.6	0
chr10	95907599	95907810	212	*	intersect_per_group_1865	0.382107	0.853282	1.23925	3.04543	0.26272	0.645632	0.540202	1.65184	Promoter (<=1kb)	10	95907603	95924812	17210	1	ENSG00000188649.12	ENST00000602648.5	0
chr10	96720619	96720946	328	*	intersect_per_group_1869	0.680515	1.08606	1.37363	4.03906	0.450549	1.32481	0.916615	1.89	Promoter (<=1kb)	10	96593312	96720514	127203	2	ENSG00000155629.14	ENST00000339364.9	-105
chr10	97011231	97011378	148	*	intersect_per_group_1871	0.346984	1.11457	0.752003	2.79363	0.111296	0.413457	0.336142	1.47135	Intron (ENST00000266058.8/ENSG00000187122.16, intron 30 of 36)	10	96998120	96999666	1547	2	ENSG00000187122.16	ENST00000494968.2	-11565
chr10	97188381	97188596	216	*	intersect_per_group_1872	0.297005	0.738849	0.884604	2.14511	0.191074	0.463344	0.408396	1.33048	Promoter (2-3kb)	10	97057742	97185920	128179	2	ENSG00000187122.16	ENST00000371041.3	-2461
chr10	97292353	97292517	165	*	intersect_per_group_1873	0.346635	0.748546	2.36449	4.65268	0.390141	0.767692	0.658935	2.17267	Promoter (<=1kb)	10	97222173	97292623	70451	2	ENSG00000213390.10	ENST00000492211.5	106
chr10	97445810	97446373	564	*	intersect_per_group_1877	0.485603	0.618278	1.2937	2.52093	0.729649	1.42181	1.05362	1.53969	Promoter (<=1kb)	10	97446131	97457363	11233	1	ENSG00000171307.18	ENST00000393760.5	0
chr10	97497865	97498263	399	*	intersect_per_group_1878	0.538153	0.887604	0.711108	2.16572	0.283732	0.864124	0.654369	1.28594	Promoter (<=1kb)	10	97458326	97498384	40059	2	ENSG00000155229.20	ENST00000327238.14	121
chr10	97498939	97499637	699	*	intersect_per_group_1879	0.818565	0.935098	1.21636	3.23773	0.850236	2.26317	1.35428	1.69021	Promoter (<=1kb)	10	97498868	97571209	72342	1	ENSG00000165886.4	ENST00000370664.3	71
chr10	97572268	97572831	564	*	intersect_per_group_1880	0.511479	0.679973	0.862639	1.98415	0.486528	1.11906	0.850235	1.27703	Promoter (<=1kb)	10	97572499	97583882	11384	1	ENSG00000165887.11	ENST00000298808.9	0
chr10	97633287	97633437	151	*	intersect_per_group_1881	0.405787	1.1477	1.05013	3.54229	0.15857	0.534886	0.429459	1.72081	Promoter (<=1kb)	10	97614553	97633480	18928	2	ENSG00000171160.17	ENST00000307450.10	43
chr10	97713422	97713599	178	*	intersect_per_group_1882	0.442086	0.973452	1.73711	4.3744	0.309205	0.778643	0.626602	2.01997	Promoter (<=1kb)	10	97713517	97717627	4111	1	ENSG00000155254.12	ENST00000434038.6	0
chr10	97714302	97714917	616	*	intersect_per_group_1883	0.571994	0.715192	0.955319	2.21005	0.588477	1.36139	0.981805	1.36887	Promoter (<=1kb)	10	97714694	97717479	2786	1	ENSG00000155254.12	ENST00000421644.2	0
chr10	97889256	97889441	186	*	intersect_per_group_1887	0.291627	0.746908	1.15862	2.62258	0.215504	0.4878	0.434724	1.53137	Intron (ENST00000413387.5/ENSG00000095713.13, intron 9 of 11)	10	97880346	97884548	4203	2	ENSG00000095713.13	ENST00000468549.1	-4708
chr10	99780177	99780330	154	*	intersect_per_group_1895	0.372762	0.836175	2.30216	4.89537	0.354532	0.753888	0.636181	2.20125	Promoter (2-3kb)	10	99782732	99852192	69461	1	ENSG00000023839.10	ENST00000370449.8	-2402
chr10	100009502	100009643	142	*	intersect_per_group_1896	0.311738	0.768287	2.15424	4.37245	0.305903	0.620889	0.54932	2.09199	Promoter (<=1kb)	10	99875577	100009919	134343	2	ENSG00000107554.16	ENST00000324109.8	276
chr10	100745184	100745891	708	*	intersect_per_group_1908	0.620831	0.706704	1.35168	2.83811	0.956989	2.00938	1.31219	1.62989	Promoter (<=1kb)	10	100745711	100829941	84231	1	ENSG00000075891.21	ENST00000355243.7	0
chr10	100826714	100828767	2054	*	intersect_per_group_1909	0.812665	0.669514	1.33956	2.72115	2.75145	5.58925	2.37026	1.59949	3' UTR	10	100748850	100824654	75805	1	ENSG00000075891.21	ENST00000554172.2	77864
chr10	100969281	100969478	198	*	intersect_per_group_1911	0.50079	1.00105	1.86615	4.73649	0.369499	0.937824	0.725664	2.10478	Promoter (<=1kb)	10	100969518	100980920	11403	1	ENSG00000095539.15	ENST00000519649.5	-40
chr10	101061317	101063170	1854	*	intersect_per_group_1919	0.736467	0.630151	1.59216	3.01196	2.95187	5.58418	2.39726	1.72337	Promoter (<=1kb)	10	101061841	101065592	3752	1	ENSG00000107821.14	ENST00000370200.5	0
chr10	101066311	101067932	1622	*	intersect_per_group_1920	0.693656	0.60109	1.35536	2.57275	2.19839	4.17301	2.06547	1.56757	Promoter (<=1kb)	10	101066395	101067059	665	1	ENSG00000107821.14	ENST00000608812.1	0
chr10	101354183	101354428	246	*	intersect_per_group_1922	0.305555	0.587969	1.70558	3.06683	0.419573	0.754441	0.666308	1.75967	Promoter (<=1kb)	10	101354182	101526194	172013	1	ENSG00000166167.17	ENST00000465182.1	1
chr10	101569577	101570675	1099	*	intersect_per_group_1923	0.66032	0.640727	1.45266	2.82397	1.59647	3.10355	1.74416	1.64999	Promoter (<=1kb)	10	101570560	101596651	26092	1	ENSG00000166171.12	ENST00000470165.1	0
chr10	101587860	101588527	668	*	intersect_per_group_1926	0.551187	0.645875	1.32654	2.64032	0.886132	1.76373	1.21719	1.57697	Promoter (<=1kb)	10	101578882	101588126	9245	2	ENSG00000166169.16	ENST00000339310.7	0
chr10	101694129	101695333	1205	*	intersect_per_group_1927	0.822201	0.779911	1.55836	3.39277	1.87783	4.08829	1.99388	1.79725	Promoter (<=1kb)	10	101610666	101695259	84594	2	ENSG00000107829.13	ENST00000331272.7	0
chr10	101775048	101775327	280	*	intersect_per_group_1928	0.371035	0.683996	1.40709	2.86719	0.393985	0.802813	0.676628	1.64945	Promoter (<=1kb)	10	101770324	101775900	5577	2	ENSG00000107831.12	ENST00000344255.7	573
chr10	101777372	101777376	5	*	intersect_per_group_1929	0.23633	1.74488	15.2951	53.616	0.0764756	0.26808	0.229314	5.14794	Promoter (1-2kb)	10	101770142	101776097	5956	2	ENSG00000107831.12	ENST00000469792.6	-1275
chr10	101782971	101783250	280	*	intersect_per_group_1931	0.496676	0.889309	1.39448	3.43526	0.390453	0.961873	0.745163	1.77183	Promoter (<=1kb)	10	101781589	101783375	1787	2	ENSG00000107833.10	ENST00000462391.5	125
chr10	101830748	101831157	410	*	intersect_per_group_1933	0.406556	0.598486	1.48359	2.76048	0.608273	1.1318	0.903065	1.64249	Promoter (<=1kb)	10	101827353	101830438	3086	2	ENSG00000120049.18	ENST00000434163.5	-310
chr10	101834288	101834428	141	*	intersect_per_group_1934	0.356171	0.977048	1.47812	3.87801	0.208415	0.546799	0.462164	1.87895	Intron (ENST00000348850.9/ENSG00000120049.18, intron 1 of 7)	10	101827353	101830438	3086	2	ENSG00000120049.18	ENST00000434163.5	-3850
chr10	101839753	101840049	297	*	intersect_per_group_1935	0.470832	0.854684	1.16224	2.91011	0.345184	0.864302	0.682342	1.60225	Promoter (<=1kb)	10	101825974	101839872	13899	2	ENSG00000120049.18	ENST00000348850.9	0
chr10	102114762	102115380	619	*	intersect_per_group_1938	0.476075	0.592444	1.05945	2.10524	0.655802	1.30314	0.985117	1.36868	Promoter (<=1kb)	10	102107560	102114946	7387	2	ENSG00000198728.10	ENST00000361198.9	0
chr10	102117382	102117692	311	*	intersect_per_group_1939	0.630862	0.996468	1.72076	4.42822	0.535158	1.37718	0.96803	2.02662	Promoter (2-3kb)	10	102107560	102114946	7387	2	ENSG00000198728.10	ENST00000361198.9	-2436
chr10	102120302	102120953	652	*	intersect_per_group_1940	0.581035	0.667962	1.8491	3.52673	1.20561	2.29943	1.46075	1.88281	Promoter (<=1kb)	10	102107583	102120453	12871	2	ENSG00000198728.10	ENST00000425280.1	0
chr10	102133060	102133743	684	*	intersect_per_group_1941	0.533378	0.608393	1.67524	3.07856	1.14586	2.10574	1.39276	1.7557	Promoter (<=1kb)	10	102133030	102150325	17296	1	ENSG00000148840.10	ENST00000278070.6	30
chr10	102402122	102402186	65	*	intersect_per_group_1947	0.231484	0.918361	2.49691	5.60905	0.162299	0.364588	0.337361	2.33713	Promoter (1-2kb)	10	102400578	102401269	692	1	ENSG00000077150.18	ENST00000473400.1	1544
chr10	102410580	102410760	181	*	intersect_per_group_1950	0.279582	0.770376	0.967206	2.35549	0.175064	0.426344	0.379293	1.41216	Promoter (<=1kb)	10	102405361	102411756	6396	2	ENSG00000059915.16	ENST00000488194.1	996
chr10	102414795	102415012	218	*	intersect_per_group_1952	0.355927	0.771399	1.34998	3.01124	0.294296	0.65645	0.561079	1.6693	5' UTR	10	102405361	102411756	6396	2	ENSG00000059915.16	ENST00000488194.1	-3039
chr10	102470434	102470601	168	*	intersect_per_group_1956	0.401674	0.977269	1.45472	3.8327	0.244394	0.643894	0.530214	1.86541	Promoter (<=1kb)	10	102471026	102472247	1222	1	ENSG00000138111.14	ENST00000469294.1	-425
chr10	102619668	102619902	235	*	intersect_per_group_1958	0.375638	0.757323	1.46394	3.16492	0.344026	0.743757	0.626571	1.72876	Intron (ENST00000369902.7/ENSG00000107882.11, intron 10 of 11)	10	102642792	102644140	1349	2	ENSG00000272933.1	ENST00000607967.1	24238
chr10	102656131	102656351	221	*	intersect_per_group_1962	0.397174	0.881244	1.12771	2.91916	0.249224	0.645135	0.533244	1.59619	Promoter (<=1kb)	10	102655281	102657087	1807	1	ENSG00000171206.13	ENST00000479004.1	850
chr10	102678948	102679145	198	*	intersect_per_group_1965	0.377641	0.646023	3.56258	6.13975	0.705392	1.21567	0.971245	2.54873	Intron (ENST00000260746.5/ENSG00000138175.8, intron 5 of 5)	10	102655281	102657087	1807	1	ENSG00000171206.13	ENST00000479004.1	23667
chr10	103350594	103351350	757	*	intersect_per_group_1971	0.626291	0.696267	1.27459	2.68554	0.964867	2.03295	1.3213	1.57534	Promoter (<=1kb)	10	103302796	103351079	48284	2	ENSG00000156374.14	ENST00000337211.8	0
chr10	103367989	103368595	607	*	intersect_per_group_1972	0.666797	0.767393	2.31805	4.64795	1.40705	2.8213	1.63885	2.16446	Promoter (<=1kb)	10	103367967	103389065	21099	1	ENSG00000148835.10	ENST00000369839.3	22
chr10	103451199	103452611	1413	*	intersect_per_group_1973	0.71562	0.645557	1.41121	2.77196	1.99404	3.91678	1.98383	1.62835	Promoter (<=1kb)	10	103446786	103452402	5617	2	ENSG00000138172.10	ENST00000369788.7	0
chr10	103555354	103555390	37	*	intersect_per_group_1975	0.153151	1.12625	1.72191	4.94167	0.0637106	0.182842	0.167713	2.11496	Promoter (<=1kb)	10	103555232	103571822	16591	1	ENSG00000107954.10	ENST00000437579.1	122
chr10	103600336	103600368	33	*	intersect_per_group_1976	0.155493	0.701472	5.5086	9.58404	0.181784	0.316273	0.320807	3.0953	3' UTR	10	103608619	103610050	1432	1	ENSG00000273108.1	ENST00000609691.1	-8251
chr10	103660060	103660718	659	*	intersect_per_group_1978	0.48927	0.602294	0.82626	1.7725	0.544506	1.16808	0.892423	1.20124	Intron (ENST00000369774.8/ENSG00000107957.16, intron 8 of 14)	10	103673158	103673265	108	1	ENSG00000222503.1	ENST00000410571.1	-12440
chr10	103708397	103708575	179	*	intersect_per_group_1980	0.311001	0.681286	2.03964	3.87427	0.365095	0.693494	0.612866	1.98439	Intron (ENST00000369774.8/ENSG00000107957.16, intron 5 of 14)	10	103599520	103693623	94104	2	ENSG00000107957.16	ENST00000315994.6	-14774
chr10	103716116	103716521	406	*	intersect_per_group_1981	0.537484	0.865579	0.782043	2.24701	0.317509	0.912285	0.691442	1.33029	Intron (ENST00000369774.8/ENSG00000107957.16, intron 5 of 14)	10	103599520	103693623	94104	2	ENSG00000107957.16	ENST00000315994.6	-22493
chr10	103772454	103772586	133	*	intersect_per_group_1982	0.482981	1.23195	1.72501	5.40062	0.229427	0.718282	0.559594	2.18992	Intron (ENST00000369774.8/ENSG00000107957.16, intron 2 of 14)	10	103746793	103754466	7674	1	ENSG00000280693.2	ENST00000625265.1	25661
chr10	104121838	104122376	539	*	intersect_per_group_1985	0.60075	0.752165	1.63245	3.43388	0.879889	1.85086	1.24207	1.82096	Promoter (<=1kb)	10	104122058	104123363	1306	1	ENSG00000156384.14	ENST00000463224.5	0
chr10	104232099	104232307	209	*	intersect_per_group_1986	0.365974	0.662071	2.72218	4.8898	0.568935	1.02197	0.844346	2.26483	Promoter (<=1kb)	10	104192494	104232305	39812	2	ENSG00000197748.12	ENST00000369720.5	0
chr10	104254892	104255409	518	*	intersect_per_group_1987	0.527337	0.669278	1.75549	3.382	0.909346	1.75188	1.22071	1.83542	Promoter (<=1kb)	10	104254986	104267365	12380	1	ENSG00000148834.12	ENST00000445155.5	0
chr10	104274942	104275086	145	*	intersect_per_group_1988	0.35406	0.804622	2.50056	5.11439	0.362581	0.741586	0.634207	2.26528	Promoter (<=1kb)	10	104274920	104291644	16725	1	ENSG00000065621.14	ENST00000477078.2	22
chr10	104337966	104338154	189	*	intersect_per_group_1989	0.295527	0.587989	2.53672	4.31621	0.479439	0.815764	0.720368	2.14615	Promoter (<=1kb)	10	104312131	104338404	26274	2	ENSG00000148841.15	ENST00000337478.2	250
chr10	107770397	107770674	278	*	intersect_per_group_1991	0.532579	1.00453	1.07162	3.15627	0.29791	0.877443	0.666917	1.63874	Intron (ENST00000630847.2/ENSG00000229981.7, intron 5 of 5)	10	108040383	108040699	317	2	ENSG00000229981.7	ENST00000622852.1	270025
chr10	108097446	108097609	164	*	intersect_per_group_1992	0.352003	0.854965	1.64588	3.78563	0.269924	0.620844	0.531453	1.89366	Intron (ENST00000627225.2/ENSG00000229981.7, intron 3 of 5)	10	108041056	108111602	70547	2	ENSG00000229981.7	ENST00000600953.3	13993
chr10	110208353	110208812	460	*	intersect_per_group_1995	0.531916	0.757239	1.14147	2.61963	0.525078	1.20503	0.899218	1.52635	Promoter (<=1kb)	10	110207850	110208591	742	2	ENSG00000228417.1	ENST00000451656.1	0
chr10	110209788	110210737	950	*	intersect_per_group_1996	0.666651	0.68098	0.951023	2.12794	0.903472	2.02154	1.30013	1.34453	Promoter (<=1kb)	10	110210231	110286506	76276	1	ENSG00000119950.20	ENST00000361248.8	0
chr10	110304952	110305253	302	*	intersect_per_group_1997	0.340585	0.58527	1.62944	2.945	0.49209	0.889389	0.757654	1.71687	Promoter (<=1kb)	10	110290730	110304951	14222	2	ENSG00000119953.12	ENST00000369603.9	-1
chr10	110501176	110501342	167	*	intersect_per_group_2002	0.39029	0.838267	2.2469	4.80513	0.375232	0.802457	0.667978	2.17824	Promoter (1-2kb)	10	110502747	110510437	7691	1	ENSG00000138166.5	ENST00000468749.1	-1405
chr10	110871571	110872582	1012	*	intersect_per_group_2007	0.705175	0.702128	1.17301	2.53528	1.18709	2.5657	1.52426	1.51306	Promoter (<=1kb)	10	110871795	110900005	28211	1	ENSG00000150593.16	ENST00000393104.6	0
chr10	110918737	110918911	175	*	intersect_per_group_2008	0.357036	0.674241	3.2028	5.70665	0.56049	0.998663	0.831534	2.44751	Promoter (<=1kb)	10	110900218	110918936	18719	2	ENSG00000214413.7	ENST00000605742.5	25
chr10	110919719	110919736	18	*	intersect_per_group_2009	0.217916	1.40106	5.01897	14.8958	0.0903415	0.268124	0.237849	3.45383	Promoter (<=1kb)	10	110919603	111011670	92068	1	ENSG00000108061.11	ENST00000489390.1	116
chr10	112950872	112951076	205	*	intersect_per_group_2015	0.444568	0.804039	2.63465	5.34603	0.540102	1.09594	0.862367	2.31914	Promoter (<=1kb)	10	112950916	113141316	190401	1	ENSG00000148737.16	ENST00000346198.5	0
chr10	112992334	112992390	57	*	intersect_per_group_2017	0.203195	0.707923	4.18903	7.47603	0.238775	0.426134	0.414086	2.77242	Intron (ENST00000355995.8/ENSG00000148737.16, intron 4 of 14)	10	112987476	112987865	390	1	ENSG00000227560.1	ENST00000420976.1	4858
chr10	113679316	113680179	864	*	intersect_per_group_2019	0.595619	0.626003	1.50149	2.8605	1.29729	2.47148	1.52826	1.66948	Promoter (<=1kb)	10	113679669	113730903	51235	1	ENSG00000165806.19	ENST00000345633.8	0
chr10	113854225	113855258	1034	*	intersect_per_group_2020	0.653126	0.646639	1.66838	3.17739	1.72511	3.28543	1.80952	1.77521	Promoter (<=1kb)	10	113854661	113917194	62534	1	ENSG00000196865.4	ENST00000369301.3	0
chr10	114043133	114043263	131	*	intersect_per_group_2021	0.229181	0.680339	1.65391	3.25293	0.216662	0.426134	0.402065	1.78803	Promoter (<=1kb)	10	114044056	114046908	2853	1	ENSG00000043591.5	ENST00000369295.3	-793
chr10	114304646	114304868	223	*	intersect_per_group_2023	0.388665	0.783984	1.61035	3.4947	0.359107	0.779318	0.650041	1.82884	Promoter (<=1kb)	10	114300516	114305133	4618	2	ENSG00000169129.14	ENST00000486300.1	265
chr10	114631953	114632128	176	*	intersect_per_group_2024	0.486311	1.16323	1.23761	4.01132	0.21782	0.705993	0.547851	1.85777	Intron (ENST00000392955.7/ENSG00000099204.18, intron 1 of 22)	10	114595002	114610717	15716	2	ENSG00000099204.18	ENST00000477638.1	-21236
chr10	114821805	114822173	369	*	intersect_per_group_2026	0.606757	0.911726	1.49415	3.69222	0.55134	1.36243	0.968559	1.84526	Promoter (<=1kb)	10	114821770	114833465	11696	1	ENSG00000151553.14	ENST00000369246.1	35
chr10	116742005	116743432	1428	*	intersect_per_group_2028	0.8001	0.712268	1.16016	2.53915	1.6567	3.62591	1.86446	1.51079	Promoter (<=1kb)	10	116671192	116742574	71383	2	ENSG00000165868.13	ENST00000369209.7	0
chr10	116849607	116849954	348	*	intersect_per_group_2029	0.428621	0.64925	1.91428	3.57061	0.666168	1.24257	0.966704	1.90398	Promoter (<=1kb)	10	116671192	116849741	178550	2	ENSG00000165868.13	ENST00000635765.1	0
chr10	117165745	117165915	171	*	intersect_per_group_2031	0.344588	0.832734	1.55818	3.55627	0.266449	0.608122	0.523347	1.83075	Promoter (1-2kb)	10	117167678	117167774	97	2	ENSG00000266782.1	ENST00000583207.1	1859
chr10	118754273	118755099	827	*	intersect_per_group_2035	0.581244	0.622574	1.38696	2.67502	1.14702	2.21224	1.42203	1.59979	Promoter (<=1kb)	10	118729175	118754477	25303	2	ENSG00000151893.14	ENST00000477583.1	0
chr10	119080284	119080759	476	*	intersect_per_group_2038	0.569709	0.80046	1.07065	2.60635	0.509627	1.24062	0.906988	1.50513	Promoter (<=1kb)	10	119033670	119080804	47135	2	ENSG00000107581.12	ENST00000369144.7	45
chr10	119104172	119104459	288	*	intersect_per_group_2039	0.505262	0.83901	1.80642	4.02018	0.520248	1.15781	0.878945	1.96839	Promoter (<=1kb)	10	119104117	119137195	33079	1	ENSG00000119979.16	ENST00000361432.2	55
chr10	119178398	119178776	379	*	intersect_per_group_2041	0.517748	0.802091	1.26792	2.9544	0.48054	1.11972	0.8481	1.63745	Promoter (<=1kb)	10	119167703	119178833	11131	2	ENSG00000165672.6	ENST00000298510.3	57
chr10	119207209	119208234	1026	*	intersect_per_group_2042	0.746417	0.740426	1.47024	3.12696	1.50847	3.20826	1.74776	1.72185	Promoter (<=1kb)	10	119207589	119455619	248031	1	ENSG00000198873.11	ENST00000392870.2	0
chr10	119441985	119442358	374	*	intersect_per_group_2044	0.368258	0.61052	1.06227	2.14869	0.397288	0.803609	0.678476	1.38155	Exon (ENST00000392870.2/ENSG00000198873.11, exon 11 of 16)	10	119452448	119459742	7295	1	ENSG00000198873.11	ENST00000369108.4	-10090
chr10	119542160	119543573	1414	*	intersect_per_group_2048	0.791235	0.718965	1.52968	3.16386	2.16297	4.4737	2.11048	1.74277	Promoter (<=1kb)	10	119499925	119542708	42784	2	ENSG00000148908.14	ENST00000369103.2	0
chr10	119651550	119652380	831	*	intersect_per_group_2050	0.568325	0.607824	1.38559	2.63554	1.15142	2.19013	1.41726	1.59003	Promoter (<=1kb)	10	119651370	119677819	26450	1	ENSG00000151929.9	ENST00000369085.7	180
chr10	119872127	119872949	823	*	intersect_per_group_2052	0.574644	0.613064	1.61815	3.00447	1.33174	2.47268	1.53715	1.7274	Promoter (<=1kb)	10	119829404	119872754	43351	2	ENSG00000197771.12	ENST00000360003.7	0
chr10	119892377	119892876	500	*	intersect_per_group_2053	0.536494	0.66957	2.21388	4.112	1.10694	2.056	1.36819	2.0576	Promoter (<=1kb)	10	119892711	119944658	51948	1	ENSG00000107651.12	ENST00000369075.7	0
chr10	121598610	121598805	196	*	intersect_per_group_2055	0.504426	0.930536	2.52248	5.71379	0.494406	1.1199	0.853719	2.35562	Promoter (<=1kb)	10	121479072	121598458	119387	2	ENSG00000066468.21	ENST00000356226.8	-152
chr10	121974387	121975340	954	*	intersect_per_group_2058	0.667454	0.676647	1.7936	3.46535	1.71109	3.30594	1.81086	1.85976	Promoter (<=1kb)	10	121957088	121975217	18130	2	ENSG00000107672.14	ENST00000369023.7	0
chr10	122112736	122113770	1035	*	intersect_per_group_2060	0.79824	0.789535	1.38886	3.12919	1.43747	3.23871	1.73902	1.70444	Promoter (<=1kb)	10	122113030	122210569	97540	1	ENSG00000138162.18	ENST00000493951.5	0
chr10	122299041	122299207	167	*	intersect_per_group_2062	0.477647	1.17969	1.24293	4.08087	0.207569	0.681504	0.530607	1.87259	Exon (ENST00000260723.4/ENSG00000138152.8, exon 9 of 16)	10	122291081	122291690	610	1	ENSG00000138152.8	ENST00000507495.1	7960
chr10	123460170	123460281	112	*	intersect_per_group_2068	0.311418	0.983738	1.59307	4.12802	0.178424	0.462338	0.400954	1.9488	Intron (ENST00000448347.5/ENSG00000230131.5, intron 4 of 4)	10	123449353	123489336	39984	1	ENSG00000230131.5	ENST00000448671.1	10817
chr10	123994546	123996106	1561	*	intersect_per_group_2069	0.737982	0.644739	1.2993	2.59486	2.02821	4.05057	2.01414	1.55929	Promoter (2-3kb)	10	123991910	123992669	760	1	ENSG00000213438.2	ENST00000394192.2	2636
chr10	124449896	124449995	100	*	intersect_per_group_2074	0.267224	0.851164	2.04998	4.50202	0.204998	0.450202	0.40882	2.09626	Promoter (<=1kb)	10	124445239	124450184	4946	2	ENSG00000229544.8	ENST00000451024.4	189
chr10	124497491	124497809	319	*	intersect_per_group_2077	0.390934	0.689197	1.20638	2.55753	0.384835	0.815853	0.678382	1.52705	Intron (ENST00000392757.8/ENSG00000107902.13, intron 4 of 5)	10	124489823	124490578	756	2	ENSG00000229455.2	ENST00000442662.2	-6913
chr10	124526917	124527498	582	*	intersect_per_group_2079	0.643268	0.836533	0.802382	2.21861	0.466986	1.29123	0.910049	1.32797	Intron (ENST00000368842.9/ENSG00000107902.13, intron 6 of 6)	10	124545984	124613380	67397	1	ENSG00000107902.13	ENST00000493240.1	-18486
chr10	124551402	124552216	815	*	intersect_per_group_2082	0.562818	0.615596	0.967904	2.0152	0.788842	1.64239	1.14771	1.31705	Intron (ENST00000368842.9/ENSG00000107902.13, intron 6 of 6)	10	124546025	124617888	71864	1	ENSG00000107902.13	ENST00000482963.1	5377
chr10	124603033	124603882	850	*	intersect_per_group_2083	0.56073	0.597297	1.21391	2.34938	1.03182	1.99697	1.33021	1.47594	Promoter (1-2kb)	10	124605200	124613425	8226	1	ENSG00000107902.13	ENST00000486535.1	-1318
chr10	124801866	124802195	330	*	intersect_per_group_2089	0.508425	0.799637	1.69607	3.69294	0.559701	1.21867	0.917765	1.88538	Promoter (<=1kb)	10	124801785	124836670	34886	1	ENSG00000165660.7	ENST00000298492.5	81
chr10	125004805	125005321	517	*	intersect_per_group_2093	0.513406	0.69095	1.13612	2.44844	0.587376	1.26585	0.946065	1.48145	Promoter (<=1kb)	10	124989135	125006013	16879	2	ENSG00000175029.16	ENST00000334808.10	692
chr10	125022126	125022265	140	*	intersect_per_group_2094	0.281285	0.797225	1.53104	3.39833	0.214346	0.475766	0.427666	1.79272	Intron (ENST00000337195.9/ENSG00000175029.16, intron 3 of 10)	10	124988938	125027890	38953	2	ENSG00000175029.16	ENST00000309035.10	5625
chr10	125068970	125069009	40	*	intersect_per_group_2096	0.187266	1.04851	2.57766	6.40003	0.103107	0.256001	0.238241	2.4565	Intron (ENST00000337195.9/ENSG00000175029.16, intron 2 of 10)	10	125032783	125032870	88	2	ENSG00000264572.1	ENST00000581038.1	-36100
chr10	125158852	125161988	3137	*	intersect_per_group_2099	0.948764	0.715423	1.19837	2.60965	3.75929	8.18646	2.80175	1.53805	Promoter (<=1kb)	10	124984317	125160513	176197	2	ENSG00000175029.16	ENST00000337195.9	0
chr10	125774693	125774972	280	*	intersect_per_group_2101	0.307716	0.590744	1.2788	2.43192	0.358064	0.680938	0.603598	1.51367	Promoter (<=1kb)	10	125766453	125775821	9369	2	ENSG00000154485.4	ENST00000368808.3	849
chr10	125822874	125823450	577	*	intersect_per_group_2102	0.501833	0.622392	1.4712	2.80422	0.84888	1.61804	1.15928	1.64971	Promoter (<=1kb)	10	125788578	125823227	34650	2	ENSG00000188690.12	ENST00000368797.8	0
chr10	125895766	125896771	1006	*	intersect_per_group_2103	0.623337	0.622346	2.04938	3.69415	2.06168	3.71632	1.9594	1.95299	Promoter (<=1kb)	10	125867129	125896436	29308	2	ENSG00000089876.11	ENST00000415732.1	0
chr10	126905111	126906433	1323	*	intersect_per_group_2104	0.648516	0.587997	1.15172	2.23437	1.52372	2.95607	1.69595	1.42924	Promoter (<=1kb)	10	126905409	127452517	547109	1	ENSG00000150760.12	ENST00000280333.9	0
chr10	127738871	127739514	644	*	intersect_per_group_2106	0.500753	0.616905	0.933605	1.96534	0.601242	1.26568	0.951185	1.29247	Promoter (1-2kb)	10	127737235	127741186	3952	1	ENSG00000186766.7	ENST00000388920.4	1636
chr10	128068031	128068150	120	*	intersect_per_group_2108	0.33898	1.00422	1.62124	4.25783	0.194549	0.510939	0.435889	1.97802	Promoter (<=1kb)	10	128068382	128072682	4301	1	ENSG00000132334.16	ENST00000463727.1	-232
chr10	129466471	129466725	255	*	intersect_per_group_2116	0.372764	0.802451	0.91743	2.34412	0.233945	0.59775	0.501666	1.39549	Promoter (<=1kb)	10	129467184	129768007	300824	1	ENSG00000170430.9	ENST00000306010.7	-459
chr10	129476615	129476860	246	*	intersect_per_group_2117	0.474402	0.990323	0.997945	2.96918	0.245494	0.730418	0.573332	1.57704	Intron (ENST00000306010.7/ENSG00000170430.9, intron 1 of 4)	10	129467262	129537164	69903	1	ENSG00000170430.9	ENST00000482547.1	9353
chr10	129534269	129534749	481	*	intersect_per_group_2119	0.399775	0.609647	0.667737	1.54478	0.321182	0.743038	0.615519	1.07468	Intron (ENST00000306010.7/ENSG00000170430.9, intron 1 of 4)	10	129467262	129537164	69903	1	ENSG00000170430.9	ENST00000482547.1	67007
chr10	129551493	129552029	537	*	intersect_per_group_2120	0.46657	0.640104	0.863898	1.90478	0.463913	1.02286	0.801895	1.25359	Intron (ENST00000306010.7/ENSG00000170430.9, intron 2 of 4)	10	129467262	129537164	69903	1	ENSG00000170430.9	ENST00000482547.1	84231
chr10	132395599	132395675	77	*	intersect_per_group_2121	0.276566	1.21999	1.26533	4.27696	0.0974306	0.329326	0.27903	1.915	Promoter (1-2kb)	10	132397168	132417528	20361	1	ENSG00000171813.13	ENST00000631148.2	-1493
chr10	132446829	132446875	47	*	intersect_per_group_2122	0.259126	1.35727	1.92216	6.48659	0.0903415	0.30487	0.260153	2.37972	Promoter (1-2kb)	10	132445189	132449408	4220	1	ENSG00000180066.9	ENST00000392630.7	1640
chr10	133261557	133261566	10	*	intersect_per_group_2123	0.162649	1.20823	8.91834	21.9167	0.0891834	0.219167	0.206862	4.03716	Promoter (2-3kb)	10	133263003	133263865	863	2	ENSG00000151651.15	ENST00000559018.1	2299
chr11	208823	209165	343	*	intersect_per_group_2128	0.427862	0.765991	0.861214	2.16507	0.295396	0.742617	0.603128	1.32949	Promoter (<=1kb)	11	208837	209788	952	1	ENSG00000177963.13	ENST00000532373.1	0
chr11	288325	288901	577	*	intersect_per_group_2131	0.452702	0.600758	0.826903	1.77052	0.477123	1.02159	0.806825	1.20083	Promoter (<=1kb)	11	289135	295678	6544	1	ENSG00000142102.15	ENST00000474221.5	-234
chr11	289892	290355	464	*	intersect_per_group_2132	0.433444	0.660123	0.761952	1.78427	0.353546	0.8279	0.669682	1.18467	Promoter (<=1kb)	11	289920	292576	2657	1	ENSG00000142102.15	ENST00000482937.2	0
chr11	291376	291540	165	*	intersect_per_group_2133	0.250467	0.71095	1.14503	2.51116	0.18893	0.414342	0.380326	1.49983	Promoter (<=1kb)	11	291560	295683	4124	1	ENSG00000142102.15	ENST00000476372.1	-20
chr11	297170	297334	165	*	intersect_per_group_2135	0.333007	0.835507	1.50343	3.46733	0.248066	0.572109	0.495784	1.80131	Promoter (2-3kb)	11	298200	299526	1327	2	ENSG00000206013.2	ENST00000382614.2	2192
chr11	308814	309053	240	*	intersect_per_group_2136	0.284831	0.619495	1.17304	2.33853	0.281531	0.561247	0.507301	1.46246	Promoter (<=1kb)	11	308408	315272	6865	1	ENSG00000185201.16	ENST00000399815.2	406
chr11	319551	319751	201	*	intersect_per_group_2137	0.35958	0.793457	1.49943	3.33206	0.301385	0.669745	0.571011	1.7722	Promoter (<=1kb)	11	318672	325069	6398	1	ENSG00000251661.3	ENST00000602756.1	879
chr11	320534	320810	277	*	intersect_per_group_2138	0.435643	0.77214	1.58973	3.42275	0.440356	0.948101	0.760628	1.80992	Promoter (<=1kb)	11	319746	320683	938	2	ENSG00000142089.15	ENST00000531688.1	0
chr11	374386	374502	117	*	intersect_per_group_2141	0.310434	1.0038	1.36787	3.74824	0.16004	0.438544	0.377726	1.83109	Promoter (<=1kb)	11	375461	376108	648	1	ENSG00000182272.11	ENST00000524443.1	-959
chr11	379059	379549	491	*	intersect_per_group_2143	0.469175	0.698267	0.672307	1.71341	0.330103	0.841284	0.665114	1.13281	Promoter (<=1kb)	11	379982	380951	970	1	ENSG00000182272.11	ENST00000526584.2	-433
chr11	403532	407059	3528	*	intersect_per_group_2149	0.864432	0.586622	0.843919	1.76906	2.97734	6.24124	2.48782	1.2057	Promoter (<=1kb)	11	404087	404681	595	1	ENSG00000184363.9	ENST00000525642.1	0
chr11	410104	410175	72	*	intersect_per_group_2150	0.19828	0.777756	2.34828	4.7405	0.169076	0.341316	0.327913	2.18409	Promoter (<=1kb)	11	407527	410016	2490	2	ENSG00000185187.12	ENST00000530683.5	-88
chr11	416134	416285	152	*	intersect_per_group_2152	0.427099	1.35712	0.579114	3.04526	0.0880253	0.462879	0.351009	1.49169	Promoter (1-2kb)	11	405716	417325	11610	2	ENSG00000185187.12	ENST00000397632.7	1040
chr11	429603	430286	684	*	intersect_per_group_2154	0.68304	0.812613	0.854198	2.25669	0.584271	1.54358	1.04539	1.35357	Promoter (<=1kb)	11	417933	429758	11826	2	ENSG00000185101.12	ENST00000526142.5	0
chr11	442116	442222	107	*	intersect_per_group_2156	0.26819	0.774015	2.37142	4.7652	0.253742	0.509876	0.466558	2.19166	Promoter (<=1kb)	11	418263	442011	23749	2	ENSG00000185101.12	ENST00000332826.6	-105
chr11	448284	448641	358	*	intersect_per_group_2157	0.459246	0.725242	1.4148	2.99209	0.506497	1.07117	0.839018	1.67962	Promoter (<=1kb)	11	448268	487053	38786	1	ENSG00000174915.11	ENST00000532614.5	16
chr11	461828	462056	229	*	intersect_per_group_2159	0.332435	0.707252	1.33557	2.81326	0.305845	0.644237	0.560755	1.62031	Promoter (1-2kb)	11	462930	463899	970	2	ENSG00000255237.1	ENST00000525893.1	1843
chr11	695473	696118	646	*	intersect_per_group_2160	0.513568	0.616274	1.2244	2.4098	0.79096	1.55673	1.12025	1.49421	Promoter (<=1kb)	11	644233	695532	51300	2	ENSG00000177030.16	ENST00000382409.3	0
chr11	704303	708258	3956	*	intersect_per_group_2161	0.886085	0.606392	0.945789	1.96236	3.74154	7.7631	2.75538	1.29518	Promoter (<=1kb)	11	686932	706715	19784	2	ENSG00000177030.16	ENST00000525626.5	0
chr11	709370	709567	198	*	intersect_per_group_2162	0.334296	0.808429	1.15316	2.77084	0.228326	0.548627	0.473503	1.56657	Promoter (<=1kb)	11	709560	720899	11340	1	ENSG00000177106.14	ENST00000530118.1	0
chr11	765088	765413	326	*	intersect_per_group_2167	0.374163	0.680282	0.99812	2.20189	0.325387	0.717817	0.605591	1.37852	Promoter (<=1kb)	11	764370	765005	636	1	ENSG00000177156.10	ENST00000532202.1	718
chr11	770467	770965	499	*	intersect_per_group_2168	0.461902	0.683447	0.657231	1.66147	0.327958	0.829072	0.658568	1.1106	Promoter (<=1kb)	11	770844	771370	527	2	ENSG00000177225.16	ENST00000533960.1	405
chr11	775181	775382	202	*	intersect_per_group_2169	0.319637	0.866008	0.705174	2.10787	0.142445	0.42579	0.360777	1.26695	Promoter (1-2kb)	11	767222	774068	6847	2	ENSG00000177225.16	ENST00000528309.5	-1113
chr11	788537	789193	657	*	intersect_per_group_2171	0.571458	0.700583	0.823662	1.96375	0.541146	1.29018	0.937844	1.25924	Promoter (<=1kb)	11	788178	790113	1936	2	ENSG00000184524.5	ENST00000524587.1	920
chr11	801808	801966	159	*	intersect_per_group_2175	0.208474	0.672806	0.874391	1.9881	0.139028	0.316108	0.295803	1.2817	Promoter (<=1kb)	11	799326	802086	2761	2	ENSG00000177595.17	ENST00000527812.1	120
chr11	827322	828606	1285	*	intersect_per_group_2181	0.721332	0.64974	0.802539	1.82798	1.03126	2.34895	1.42766	1.21117	Promoter (<=1kb)	11	827578	831986	4409	1	ENSG00000177685.16	ENST00000528542.6	0
chr11	832153	832850	698	*	intersect_per_group_2182	0.560522	0.669195	0.780422	1.8312	0.544735	1.27818	0.934673	1.20527	Promoter (<=1kb)	11	832843	838829	5987	1	ENSG00000177697.17	ENST00000397420.7	0
chr11	842314	844699	2386	*	intersect_per_group_2186	0.827237	0.623363	0.923571	1.96319	2.20364	4.68417	2.15183	1.28888	Promoter (<=1kb)	11	837356	842529	5174	2	ENSG00000177700.5	ENST00000534030.1	0
chr11	848082	848557	476	*	intersect_per_group_2188	0.511496	0.766644	0.6986	1.88984	0.332533	0.899564	0.692471	1.198	Promoter (<=1kb)	11	848810	867111	18302	1	ENSG00000214063.10	ENST00000409531.5	-253
chr11	852899	854498	1600	*	intersect_per_group_2189	0.77119	0.636999	0.7482	1.71861	1.19712	2.74977	1.57214	1.15924	Intron (ENST00000397397.6/ENSG00000214063.10, intron 3 of 8)	11	849816	865740	15925	1	ENSG00000214063.10	ENST00000527644.1	3083
chr11	870304	870666	363	*	intersect_per_group_2194	0.432095	0.756135	0.803491	2.04602	0.291667	0.742706	0.601399	1.27784	Promoter (<=1kb)	11	868395	870486	2092	2	ENSG00000177830.17	ENST00000532909.5	0
chr11	883872	883896	25	*	intersect_per_group_2195	0.227041	1.6169	2.50439	9.74849	0.0626098	0.243712	0.205594	2.83318	Promoter (<=1kb)	11	882980	884151	1172	2	ENSG00000177830.17	ENST00000531010.1	255
chr11	887723	887985	263	*	intersect_per_group_2196	0.458233	0.997472	0.682604	2.35932	0.179525	0.6205	0.48544	1.33397	Intron (ENST00000454838.6/ENSG00000177830.17, intron 8 of 12)	11	870122	884163	14042	2	ENSG00000177830.17	ENST00000528521.1	-3560
chr11	893459	893475	17	*	intersect_per_group_2197	0.122705	0.747447	7.69974	13.6053	0.130896	0.23129	0.240122	3.54257	3' UTR	11	882328	902322	19995	2	ENSG00000177830.17	ENST00000524832.5	8847
chr11	1222771	1222918	148	*	intersect_per_group_2203	0.219647	0.595747	1.72973	3.12532	0.256001	0.462548	0.442836	1.77717	Promoter (<=1kb)	11	1223066	1239541	16476	1	ENSG00000117983.17	ENST00000525715.5	-148
chr11	1225497	1225729	233	*	intersect_per_group_2204	0.353614	0.860062	0.701534	2.08848	0.163457	0.486616	0.406032	1.26003	Promoter (2-3kb)	11	1223066	1262172	39107	1	ENSG00000117983.17	ENST00000529681.5	2431
chr11	1229159	1229301	143	*	intersect_per_group_2205	0.294585	0.912659	1.06959	2.89603	0.152951	0.414132	0.36013	1.57667	Promoter (<=1kb)	11	1228520	1229763	1244	1	ENSG00000117983.17	ENST00000531082.1	639
chr11	1254612	1255128	517	*	intersect_per_group_2209	0.464166	0.693332	0.492925	1.41408	0.254842	0.73108	0.578177	0.966064	Promoter (1-2kb)	11	1256605	1256670	66	1	ENSG00000275669.1	ENST00000619480.1	-1477
chr11	1262479	1262960	482	*	intersect_per_group_2210	0.428825	0.631043	0.836553	1.84424	0.403219	0.888924	0.719027	1.22675	Promoter (2-3kb)	11	1259523	1260085	563	1	ENSG00000117983.17	ENST00000527802.1	2956
chr11	1309427	1310002	576	*	intersect_per_group_2211	0.461192	0.614331	0.798532	1.75328	0.459955	1.00989	0.794871	1.18644	Promoter (<=1kb)	11	1274371	1309622	35252	2	ENSG00000078902.15	ENST00000317204.10	0
chr11	1392042	1392081	40	*	intersect_per_group_2214	0.295489	2.22627	0.580346	6.39478	0.0232139	0.255791	0.188404	2.16593	Promoter (1-2kb)	11	1390285	1457040	66756	1	ENSG00000174672.15	ENST00000526678.5	1757
chr11	1403035	1403522	488	*	intersect_per_group_2217	0.463272	0.680152	0.776442	1.84641	0.378904	0.901047	0.713674	1.20878	Intron (ENST00000308219.13/ENSG00000174672.15, intron 1 of 19)	11	1409400	1442516	33117	1	ENSG00000174672.15	ENST00000528596.5	-5878
chr11	1404403	1405165	763	*	intersect_per_group_2218	0.570182	0.652275	0.731886	1.72191	0.558429	1.31382	0.95317	1.15503	Intron (ENST00000308219.13/ENSG00000174672.15, intron 1 of 19)	11	1409400	1442516	33117	1	ENSG00000174672.15	ENST00000528596.5	-4235
chr11	1409271	1409341	71	*	intersect_per_group_2220	0.181332	0.739534	2.27121	4.46173	0.161256	0.316783	0.309199	2.12647	Promoter (<=1kb)	11	1409400	1442516	33117	1	ENSG00000174672.15	ENST00000528596.5	-59
chr11	1413441	1413785	345	*	intersect_per_group_2221	0.484913	0.832746	0.98777	2.54036	0.340781	0.876425	0.685808	1.46679	Promoter (2-3kb)	11	1411152	1461745	50594	1	ENSG00000174672.15	ENST00000382179.5	2289
chr11	1421581	1421814	234	*	intersect_per_group_2223	0.26632	0.585423	1.22896	2.3445	0.287576	0.548614	0.503954	1.47857	Intron (ENST00000308219.13/ENSG00000174672.15, intron 1 of 19)	11	1411152	1461745	50594	1	ENSG00000174672.15	ENST00000382179.5	10429
chr11	1424959	1425159	201	*	intersect_per_group_2225	0.255524	0.664364	0.969458	2.12134	0.194861	0.426388	0.390255	1.34789	Intron (ENST00000308219.13/ENSG00000174672.15, intron 1 of 19)	11	1411152	1461745	50594	1	ENSG00000174672.15	ENST00000382179.5	13807
chr11	1442717	1443224	508	*	intersect_per_group_2228	0.602422	0.885199	0.526786	1.82	0.267607	0.924562	0.674537	1.11995	Promoter (<=1kb)	11	1442445	1445593	3149	1	ENSG00000174672.15	ENST00000531078.1	272
chr11	1444184	1444601	418	*	intersect_per_group_2229	0.514548	0.784016	1.03389	2.50219	0.432166	1.04591	0.798291	1.46886	Promoter (1-2kb)	11	1442445	1445593	3149	1	ENSG00000174672.15	ENST00000531078.1	1739
chr11	1449566	1449740	175	*	intersect_per_group_2232	0.323357	0.842332	1.18644	2.92016	0.207626	0.511028	0.442893	1.61037	Promoter (<=1kb)	11	1450658	1462087	11430	1	ENSG00000174672.15	ENST00000544817.5	-918
chr11	1470130	1470143	14	*	intersect_per_group_2237	0.210741	1.65601	4.55485	16.5057	0.0637679	0.23108	0.198398	3.52736	3' UTR	11	1469457	1473436	3980	2	ENSG00000182208.12	ENST00000531976.1	3293
chr11	1751080	1751554	475	*	intersect_per_group_2239	0.430818	0.662663	0.636691	1.59088	0.302428	0.75567	0.612635	1.07983	Promoter (<=1kb)	11	1732410	1750591	18182	2	ENSG00000244242.1	ENST00000340134.4	-489
chr11	1825170	1825346	177	*	intersect_per_group_2243	0.575178	1.43932	0.863808	4.05453	0.152894	0.717652	0.521325	1.79043	Promoter (2-3kb)	11	1828307	1835934	7628	1	ENSG00000149043.16	ENST00000430303.5	-2961
chr11	1832656	1832853	198	*	intersect_per_group_2244	0.500196	1.1849	0.953903	3.44217	0.188873	0.681549	0.521263	1.67719	Promoter (<=1kb)	11	1833792	1837521	3730	1	ENSG00000149043.16	ENST00000490707.5	-939
chr11	1834174	1834834	661	*	intersect_per_group_2245	0.521374	0.632603	0.940737	2.00884	0.621827	1.32784	0.981732	1.30731	Promoter (<=1kb)	11	1834310	1837521	3212	1	ENSG00000149043.16	ENST00000479089.5	0
chr11	1840726	1841331	606	*	intersect_per_group_2246	0.556653	0.728411	0.646224	1.72749	0.391612	1.04686	0.781766	1.12886	Promoter (<=1kb)	11	1840218	1840735	518	1	ENSG00000130598.15	ENST00000468473.1	508
chr11	1866412	1867122	711	*	intersect_per_group_2248	0.635108	0.764216	0.546145	1.62605	0.388309	1.15612	0.825553	1.06081	Promoter (1-2kb)	11	1865165	1892263	27099	1	ENSG00000130592.14	ENST00000381775.5	1247
chr11	1927259	1927536	278	*	intersect_per_group_2249	0.417753	0.814534	1.06258	2.62752	0.295396	0.73045	0.597339	1.50845	Promoter (2-3kb)	11	1924918	1934655	9738	1	ENSG00000130595.16	ENST00000492075.5	2341
chr11	2133858	2134279	422	*	intersect_per_group_2256	0.387827	0.642144	0.674824	1.61381	0.284776	0.681027	0.568423	1.10052	Promoter (<=1kb)	11	2134134	2134209	76	2	ENSG00000207805.3	ENST00000385070.3	0
chr11	2136883	2138073	1191	*	intersect_per_group_2257	0.648364	0.598622	0.71296	1.59388	0.849135	1.89832	1.24715	1.10663	Promoter (<=1kb)	11	2129112	2137290	8179	2	ENSG00000167244.18	ENST00000381395.5	0
chr11	2161056	2161201	146	*	intersect_per_group_2258	0.249201	0.683323	1.64298	3.24419	0.239876	0.473652	0.44017	1.78391	Promoter (<=1kb)	11	2159783	2161158	1376	2	ENSG00000254647.6	ENST00000421783.1	0
chr11	2168426	2168487	62	*	intersect_per_group_2260	0.216191	1.06092	1.64525	4.51869	0.102006	0.280159	0.252273	2.02927	Promoter (<=1kb)	11	2166894	2168726	1833	2	ENSG00000180176.14	ENST00000469226.1	239
chr11	2170247	2170345	99	*	intersect_per_group_2261	0.290409	1.08042	1.27596	3.81288	0.12632	0.377475	0.324117	1.82555	Promoter (1-2kb)	11	2163929	2171805	7877	2	ENSG00000180176.14	ENST00000333684.9	1460
chr11	2377980	2378205	226	*	intersect_per_group_2265	0.439225	1.0615	0.66678	2.47874	0.150692	0.560196	0.438766	1.36332	Promoter (<=1kb)	11	2328749	2377989	49241	2	ENSG00000238184.1	ENST00000427151.1	0
chr11	2396121	2396150	30	*	intersect_per_group_2269	0.131024	0.796978	3.78518	7.31405	0.113555	0.219421	0.222172	2.71141	Promoter (<=1kb)	11	2396313	2397299	987	1	ENSG00000110651.11	ENST00000481386.1	-163
chr11	2420484	2420818	335	*	intersect_per_group_2272	0.365029	0.68709	0.77421	1.85654	0.25936	0.621939	0.52672	1.21124	Promoter (2-3kb)	11	2404515	2423012	18498	2	ENSG00000070985.13	ENST00000533881.5	2194
chr11	2574167	2574200	34	*	intersect_per_group_2275	0.11173	0.613321	4.09243	6.79029	0.139143	0.23087	0.244895	2.68737	Intron (ENST00000155840.9/ENSG00000053918.15, intron 6 of 15)	11	2652099	2652562	464	1	ENSG00000275666.1	ENST00000622358.1	-77899
chr11	2578467	2579313	847	*	intersect_per_group_2276	0.805305	0.88704	0.325617	1.45157	0.275797	1.22948	0.809527	0.91731	Intron (ENST00000155840.9/ENSG00000053918.15, intron 6 of 15)	11	2652099	2652562	464	1	ENSG00000275666.1	ENST00000622358.1	-72786
chr11	2580856	2581082	227	*	intersect_per_group_2277	0.364722	0.862226	0.847345	2.35818	0.192347	0.535307	0.447661	1.38004	Intron (ENST00000155840.9/ENSG00000053918.15, intron 6 of 15)	11	2652099	2652562	464	1	ENSG00000275666.1	ENST00000622358.1	-71017
chr11	2902456	2902635	180	*	intersect_per_group_2279	0.396604	0.923248	1.48529	3.71306	0.267352	0.66835	0.553706	1.84767	Promoter (<=1kb)	11	2902420	2925246	22827	1	ENSG00000110628.13	ENST00000380574.5	36
chr11	2911383	2911552	170	*	intersect_per_group_2280	0.307058	0.743549	1.64925	3.43561	0.280372	0.584054	0.518246	1.82474	Promoter (2-3kb)	11	2909273	2909818	546	1	ENSG00000110628.13	ENST00000498244.1	2110
chr11	2929792	2930005	214	*	intersect_per_group_2281	0.347807	0.684629	1.99202	3.80904	0.426292	0.815134	0.696629	1.96367	Promoter (<=1kb)	11	2928273	2929455	1183	2	ENSG00000181649.5	ENST00000314222.4	-337
chr11	3086400	3086800	401	*	intersect_per_group_2282	0.448998	0.699121	1.11033	2.42616	0.445243	0.972889	0.773208	1.46897	Promoter (<=1kb)	11	3084393	3085443	1051	2	ENSG00000236710.1	ENST00000431546.1	-957
chr11	3092415	3092578	164	*	intersect_per_group_2284	0.278956	0.785453	1.13083	2.67277	0.185456	0.438334	0.391652	1.53695	Promoter (1-2kb)	11	3087580	3090722	3143	2	ENSG00000021762.19	ENST00000498536.5	-1693
chr11	3094404	3094473	70	*	intersect_per_group_2285	0.191631	0.983867	1.25832	3.46642	0.0880826	0.242649	0.220783	1.74948	Promoter (<=1kb)	11	3087116	3094879	7764	2	ENSG00000021762.19	ENST00000478260.5	406
chr11	3103290	3103538	249	*	intersect_per_group_2286	0.328822	0.662934	1.35883	2.73474	0.33835	0.680951	0.594214	1.60729	Promoter (1-2kb)	11	3087379	3102266	14888	2	ENSG00000021762.19	ENST00000534454.5	-1024
chr11	3104267	3104441	175	*	intersect_per_group_2287	0.337797	0.899665	1.06669	2.85569	0.186671	0.499746	0.425683	1.56618	Promoter (2-3kb)	11	3087379	3102266	14888	2	ENSG00000021762.19	ENST00000534454.5	-2001
chr11	3138712	3139685	974	*	intersect_per_group_2290	0.645605	0.653757	0.69952	1.67379	0.681332	1.63027	1.10822	1.12872	Intron (ENST00000263650.11/ENSG00000021762.19, intron 1 of 21)	11	3122026	3129329	7304	2	ENSG00000021762.19	ENST00000526122.5	-9383
chr11	3145159	3145318	160	*	intersect_per_group_2291	0.327915	0.968046	0.911281	2.73883	0.145805	0.438212	0.369616	1.49828	Intron (ENST00000263650.11/ENSG00000021762.19, intron 1 of 21)	11	3122026	3129329	7304	2	ENSG00000021762.19	ENST00000526122.5	-15830
chr11	3164437	3164481	45	*	intersect_per_group_2292	0.287781	1.48832	1.95612	7.29375	0.0880253	0.328219	0.272766	2.49184	Promoter (<=1kb)	11	3122379	3164423	42045	2	ENSG00000021762.19	ENST00000533721.5	-14
chr11	3169532	3169712	181	*	intersect_per_group_2294	0.393757	0.913628	1.49129	3.69303	0.269924	0.668439	0.555013	1.84485	Promoter (2-3kb)	11	3093385	3166739	73355	2	ENSG00000021762.19	ENST00000534491.5	-2793
chr11	3580846	3581003	158	*	intersect_per_group_2299	0.343623	1.07002	0.725672	2.62298	0.114656	0.414431	0.338617	1.41918	Promoter (<=1kb)	11	3481520	3581211	99692	2	ENSG00000255367.2	ENST00000527970.1	208
chr11	6320010	6320761	752	*	intersect_per_group_2304	0.6233	0.706919	0.938817	2.16476	0.705991	1.6279	1.11566	1.35151	Promoter (<=1kb)	11	6318946	6320062	1117	2	ENSG00000170955.9	ENST00000532354.1	0
chr11	8231120	8231410	291	*	intersect_per_group_2309	0.325573	0.704001	0.641088	1.67336	0.186557	0.486947	0.418732	1.10918	Intron (ENST00000335790.7/ENSG00000166407.13, intron 1 of 3)	11	8224449	8263388	38940	2	ENSG00000166407.13	ENST00000524379.1	31978
chr11	8699025	8699641	617	*	intersect_per_group_2311	0.489433	0.622061	0.85468	1.85449	0.527337	1.14422	0.876391	1.23547	Promoter (<=1kb)	11	8693889	8699020	5132	2	ENSG00000166444.18	ENST00000532162.5	-5
chr11	8870641	8871389	749	*	intersect_per_group_2312	0.750046	0.844642	1.00482	2.60029	0.752608	1.94762	1.23273	1.48674	Promoter (<=1kb)	11	8715723	8871079	155357	2	ENSG00000166444.18	ENST00000526057.5	0
chr11	9758262	9759074	813	*	intersect_per_group_2319	0.82061	0.89167	0.976297	2.66667	0.793729	2.168	1.31084	1.49645	Promoter (<=1kb)	11	9758292	9811319	53028	1	ENSG00000246273.6	ENST00000498905.2	0
chr11	10305521	10306050	530	*	intersect_per_group_2322	0.462977	0.646201	0.797661	1.81341	0.42276	0.961109	0.758674	1.2051	Promoter (<=1kb)	11	10305377	10306112	736	1	ENSG00000148926.9	ENST00000528544.1	144
chr11	10750999	10751241	243	*	intersect_per_group_2326	0.379207	0.695323	1.9393	3.75945	0.471249	0.913546	0.759069	1.94462	Promoter (<=1kb)	11	10750987	10779743	28757	1	ENSG00000198730.7	ENST00000361367.6	12
chr11	10857620	10857748	129	*	intersect_per_group_2328	0.205751	0.593308	1.91203	3.39339	0.246653	0.437748	0.4246	1.86897	Promoter (<=1kb)	11	10854737	10857637	2901	2	ENSG00000236287.7	ENST00000534690.5	0
chr11	13073798	13073940	143	*	intersect_per_group_2335	0.290317	0.77784	1.71714	3.65871	0.245552	0.523196	0.469234	1.88281	Intron (ENST00000531136.1/ENSG00000255558.1, intron 1 of 1)	11	13054615	13134839	80225	2	ENSG00000255558.1	ENST00000531136.1	60899
chr11	14643915	14644819	905	*	intersect_per_group_2339	0.6207	0.642623	1.39711	2.74229	1.26439	2.48177	1.5226	1.6181	Promoter (<=1kb)	11	14644260	14776663	132404	1	ENSG00000152270.8	ENST00000534317.1	0
chr11	14891660	14892090	431	*	intersect_per_group_2340	0.493173	0.721053	1.23387	2.68228	0.531798	1.15606	0.882784	1.56466	Promoter (<=1kb)	11	14878009	14891662	13654	2	ENSG00000186104.10	ENST00000534686.5	0
chr11	17013419	17014210	792	*	intersect_per_group_2343	0.586761	0.649048	0.989135	2.11923	0.783395	1.67843	1.15763	1.35286	Promoter (<=1kb)	11	17013998	17052658	38661	1	ENSG00000184669.7	ENST00000530490.1	0
chr11	17388944	17389308	365	*	intersect_per_group_2347	0.455044	0.808532	0.695025	1.96872	0.253684	0.718581	0.571563	1.22149	Promoter (<=1kb)	11	17387370	17389085	1716	2	ENSG00000187486.5	ENST00000526912.1	0
chr11	18322313	18322476	164	*	intersect_per_group_2349	0.359238	0.840772	1.83581	4.07895	0.301072	0.668949	0.570473	1.98455	Promoter (<=1kb)	11	18322295	18366261	43967	1	ENSG00000110768.11	ENST00000453096.6	18
chr11	19117169	19117684	516	*	intersect_per_group_2352	0.505576	0.665197	1.37011	2.75848	0.706977	1.42338	1.04627	1.61556	Promoter (<=1kb)	11	19117184	19118817	1634	1	ENSG00000177054.13	ENST00000524744.1	0
chr11	19241265	19241727	463	*	intersect_per_group_2353	0.605613	0.86267	1.03856	2.70692	0.480852	1.2533	0.900781	1.52243	Promoter (<=1kb)	11	19224063	19241620	17558	2	ENSG00000129173.12	ENST00000527884.5	0
chr11	30323161	30323324	164	*	intersect_per_group_2359	0.328201	0.770014	1.89471	3.93631	0.310733	0.645555	0.563787	1.9692	Promoter (<=1kb)	11	30323133	30331402	8270	1	ENSG00000152219.4	ENST00000532047.1	28
chr11	31810569	31810679	111	*	intersect_per_group_2360	0.415559	1.32759	1.27337	4.70579	0.141344	0.522343	0.413425	1.99624	Promoter (<=1kb)	11	31789936	31810667	20732	2	ENSG00000007372.20	ENST00000379109.6	0
chr11	32583892	32584020	129	*	intersect_per_group_2362	0.203895	0.586472	1.93043	3.40025	0.249026	0.438633	0.42635	1.87395	Promoter (<=1kb)	11	32583976	32588681	4706	1	ENSG00000149100.12	ENST00000532054.1	0
chr11	32829629	32830310	682	*	intersect_per_group_2363	0.695913	0.803726	1.2996	3.0142	0.88633	2.05568	1.3051	1.65851	Promoter (<=1kb)	11	32829943	32858123	28181	1	ENSG00000135378.3	ENST00000257836.3	0
chr11	34051606	34052738	1133	*	intersect_per_group_2368	0.778322	0.737192	0.741409	1.9028	0.840017	2.15588	1.32074	1.21543	Promoter (<=1kb)	11	34051683	34101156	49474	1	ENSG00000135387.20	ENST00000341394.8	0
chr11	34154337	34154543	207	*	intersect_per_group_2369	0.253756	0.634373	1.04668	2.17698	0.216662	0.450635	0.415378	1.38506	Exon (ENST00000435224.2/ENSG00000166016.5, exon 16 of 17)	11	34146720	34147670	951	1	ENSG00000135372.8	ENST00000534509.1	7617
chr11	34174574	34174700	127	*	intersect_per_group_2370	0.303321	1.02868	0.9951	3.07031	0.126378	0.38993	0.331308	1.60061	Intron (ENST00000435224.2/ENSG00000166016.5, intron 3 of 16)	11	34189174	34189275	102	1	ENSG00000201867.1	ENST00000364997.1	-14474
chr11	34495939	34496485	547	*	intersect_per_group_2373	0.643655	0.830906	1.15064	2.82556	0.6294	1.54558	1.06177	1.57923	Intron (ENST00000257832.6/ENSG00000135374.9, intron 2 of 6)	11	34478795	34511799	33005	2	ENSG00000135374.9	ENST00000620316.4	15314
chr11	35138853	35139062	210	*	intersect_per_group_2374	0.547488	1.18147	1.15275	3.88259	0.242077	0.815344	0.612315	1.81462	Promoter (<=1kb)	11	35138870	35232402	93533	1	ENSG00000026508.16	ENST00000263398.10	0
chr11	43312097	43312268	172	*	intersect_per_group_2379	0.266539	0.610075	2.02035	3.61008	0.3475	0.620933	0.569702	1.93176	Promoter (<=1kb)	11	43312096	43336230	24135	1	ENSG00000166181.12	ENST00000534600.5	1
chr11	43358977	43359366	390	*	intersect_per_group_2380	0.493207	0.728057	1.56184	3.24346	0.609119	1.26495	0.953849	1.76666	Promoter (<=1kb)	11	43328748	43359296	30549	2	ENSG00000254907.1	ENST00000526220.1	0
chr11	44095682	44095830	149	*	intersect_per_group_2383	0.341637	0.951168	1.29054	3.42861	0.19229	0.510863	0.434643	1.74828	Promoter (<=1kb)	11	44095717	44244931	149215	1	ENSG00000151348.13	ENST00000358681.8	0
chr11	44565122	44565169	48	*	intersect_per_group_2386	0.232955	0.926957	3.78716	8.10165	0.181784	0.388879	0.36214	2.79585	Promoter (<=1kb)	11	44565591	44620363	54773	1	ENSG00000085117.11	ENST00000227155.8	-422
chr11	44727789	44728198	410	*	intersect_per_group_2387	0.368245	0.634152	0.601731	1.48593	0.24671	0.60923	0.513966	1.03127	Promoter (<=1kb)	11	44727174	44919321	192148	1	ENSG00000157570.11	ENST00000520999.6	615
chr11	45771894	45772052	159	*	intersect_per_group_2391	0.313602	0.795903	1.60314	3.51948	0.2549	0.559598	0.492877	1.83241	Promoter (<=1kb)	11	45771432	45772358	927	1	ENSG00000205106.4	ENST00000378779.4	462
chr11	45847523	45847813	291	*	intersect_per_group_2393	0.505712	0.940772	1.04684	2.92902	0.30463	0.852344	0.658542	1.57915	Promoter (<=1kb)	11	45847478	45862115	14638	1	ENSG00000121671.11	ENST00000473199.5	45
chr11	45902371	45902611	241	*	intersect_per_group_2394	0.345278	0.757903	1.02451	2.42351	0.246908	0.584067	0.501299	1.44573	Promoter (<=1kb)	11	45901933	45902743	811	1	ENSG00000121653.11	ENST00000497090.1	438
chr11	46122085	46122383	299	*	intersect_per_group_2397	0.440353	0.836985	0.948937	2.48141	0.283732	0.741942	0.597257	1.44105	Promoter (<=1kb)	11	45932566	46121178	188613	2	ENSG00000135365.15	ENST00000323180.10	-907
chr11	46237671	46238331	661	*	intersect_per_group_2398	0.651222	0.764146	1.28821	2.88622	0.851509	1.90779	1.25075	1.62631	Promoter (<=1kb)	11	46238382	46239267	886	1	ENSG00000254639.1	ENST00000530049.1	-51
chr11	46363157	46363670	514	*	intersect_per_group_2400	0.493876	0.649648	1.40395	2.77129	0.721631	1.42444	1.05175	1.62649	Promoter (1-2kb)	11	46361607	46368007	6401	1	ENSG00000149091.15	ENST00000534215.5	1550
chr11	46376851	46377112	262	*	intersect_per_group_2402	0.317821	0.618176	1.40632	2.69354	0.368455	0.705706	0.620193	1.60877	Promoter (<=1kb)	11	46377148	46379568	2421	1	ENSG00000149091.15	ENST00000529660.5	-36
chr11	46593772	46593971	200	*	intersect_per_group_2405	0.477159	1.06115	1.25741	3.71032	0.251483	0.742064	0.581856	1.80069	Promoter (<=1kb)	11	46396414	46593948	197535	2	ENSG00000110497.14	ENST00000533727.5	0
chr11	47185963	47186687	725	*	intersect_per_group_2410	0.528174	0.619154	0.786414	1.74389	0.57015	1.26432	0.939026	1.17961	Promoter (<=1kb)	11	47177525	47186407	8883	2	ENSG00000165912.15	ENST00000298838.10	0
chr11	47269381	47270235	855	*	intersect_per_group_2411	0.639887	0.678755	1.22481	2.56139	1.04722	2.18999	1.3888	1.53262	Promoter (<=1kb)	11	47269672	47278198	8527	1	ENSG00000110514.19	ENST00000428807.5	0
chr11	47376493	47376730	238	*	intersect_per_group_2413	0.374064	0.881366	0.735324	2.19667	0.175007	0.522808	0.431791	1.30217	Promoter (1-2kb)	11	47354913	47378391	23479	2	ENSG00000066336.11	ENST00000227163.8	1661
chr11	47408171	47408953	783	*	intersect_per_group_2414	0.633708	0.705237	0.938179	2.16003	0.734594	1.6913	1.14597	1.34999	Promoter (<=1kb)	11	47408584	47412393	3810	1	ENSG00000165915.13	ENST00000531974.5	0
chr11	47415927	47416210	284	*	intersect_per_group_2415	0.340969	0.641751	1.28922	2.57169	0.366139	0.730361	0.630638	1.55113	Promoter (1-2kb)	11	47414862	47415434	573	1	ENSG00000165915.13	ENST00000524886.1	1065
chr11	47418479	47418730	252	*	intersect_per_group_2416	0.393856	0.877345	0.781211	2.27207	0.196865	0.572561	0.469587	1.33722	Downstream (<1kb)	11	47414862	47415434	573	1	ENSG00000165915.13	ENST00000524886.1	3617
chr11	47552791	47553114	324	*	intersect_per_group_2417	0.395913	0.658018	1.51332	2.9658	0.490315	0.960919	0.787112	1.6958	Promoter (<=1kb)	11	47468404	47553117	84714	2	ENSG00000149187.17	ENST00000310513.9	3
chr11	47565202	47565875	674	*	intersect_per_group_2418	0.656182	0.774236	1.07294	2.54531	0.723159	1.71554	1.15014	1.49012	Promoter (<=1kb)	11	47565430	47571927	6498	1	ENSG00000110536.13	ENST00000426530.2	0
chr11	47980221	47981583	1363	*	intersect_per_group_2423	0.76685	0.667342	0.647542	1.61654	0.8826	2.20334	1.34651	1.09223	Promoter (<=1kb)	11	47980558	48170841	190284	1	ENSG00000149177.12	ENST00000613246.4	0
chr11	57426978	57427310	333	*	intersect_per_group_2424	0.432956	0.815495	0.710258	2.00989	0.236516	0.669292	0.53894	1.23883	Promoter (<=1kb)	11	57406956	57427121	20166	2	ENSG00000134802.17	ENST00000395124.5	0
chr11	57460494	57461222	729	*	intersect_per_group_2425	0.569818	0.660537	0.868987	1.95425	0.633491	1.42465	1.02082	1.27	Promoter (<=1kb)	11	57460549	57477534	16986	1	ENSG00000186907.7	ENST00000335099.7	0
chr11	57638326	57638563	238	*	intersect_per_group_2427	0.385252	0.789098	1.32279	3.01376	0.314824	0.717276	0.600317	1.6637	Promoter (<=1kb)	11	57638376	57652790	14415	1	ENSG00000254602.1	ENST00000530595.1	0
chr11	57712025	57712236	212	*	intersect_per_group_2429	0.567677	1.21459	1.13695	3.95934	0.241034	0.83938	0.623124	1.82707	Promoter (<=1kb)	11	57703714	57712201	8488	2	ENSG00000156603.14	ENST00000337672.6	0
chr11	59755130	59755797	668	*	intersect_per_group_2433	0.665169	0.797867	0.905559	2.31287	0.604914	1.545	1.05308	1.38362	Promoter (<=1kb)	11	59755376	59800962	45587	1	ENSG00000166900.15	ENST00000533637.5	0
chr11	60914326	60914660	335	*	intersect_per_group_2434	0.450018	0.880733	0.528981	1.81533	0.177209	0.608135	0.477855	1.11913	Promoter (<=1kb)	11	60913166	60914052	887	2	ENSG00000256944.1	ENST00000543275.1	-274
chr11	60924491	60925054	564	*	intersect_per_group_2435	0.444182	0.590118	0.924479	1.89705	0.521406	1.06994	0.844524	1.26949	Promoter (<=1kb)	11	60924492	60925707	1216	1	ENSG00000006118.14	ENST00000543732.1	0
chr11	60937967	60938120	154	*	intersect_per_group_2436	0.384014	1.01853	1.32401	3.70809	0.203897	0.571046	0.472458	1.81395	Promoter (<=1kb)	11	60937084	60937984	901	2	ENSG00000110446.10	ENST00000536784.5	0
chr11	61333036	61333403	368	*	intersect_per_group_2439	0.418256	0.655617	1.41687	2.80726	0.521406	1.03307	0.829638	1.63787	Promoter (<=1kb)	11	61333210	61349242	16033	1	ENSG00000149476.15	ENST00000394900.7	0
chr11	61361970	61362135	166	*	intersect_per_group_2440	0.313605	0.689594	2.29685	4.31726	0.381277	0.716665	0.63131	2.1067	Promoter (<=1kb)	11	61362001	61369509	7509	1	ENSG00000149483.11	ENST00000278826.10	0
chr11	61548102	61548149	48	*	intersect_per_group_2444	0.19647	0.833885	3.54535	7.10199	0.170177	0.340896	0.328304	2.66076	Intron (ENST00000263846.8/ENSG00000011347.9, intron 3 of 8)	11	61539516	61542259	2744	2	ENSG00000256443.1	ENST00000540906.1	-5843
chr11	61587863	61587984	122	*	intersect_per_group_2445	0.272434	0.826786	1.64328	3.68846	0.20048	0.449992	0.406249	1.87415	Promoter (<=1kb)	11	61588494	61607550	19057	1	ENSG00000250230.2	ENST00000506329.2	-510
chr11	61679963	61680017	55	*	intersect_per_group_2446	0.245119	1.05434	2.56886	6.41169	0.141287	0.352643	0.318421	2.45688	Promoter (<=1kb)	11	61680433	61747001	66569	1	ENSG00000134780.9	ENST00000257215.9	-416
chr11	61696335	61696471	137	*	intersect_per_group_2447	0.319108	0.971861	1.18467	3.28494	0.162299	0.450036	0.38534	1.69368	Intron (ENST00000257215.9/ENSG00000134780.9, intron 1 of 19)	11	61680467	61747000	66534	1	ENSG00000134780.9	ENST00000540717.1	15868
chr11	61699907	61700149	243	*	intersect_per_group_2448	0.316195	0.688507	1.08244	2.35609	0.263032	0.572529	0.503634	1.44322	Intron (ENST00000257215.9/ENSG00000134780.9, intron 1 of 19)	11	61680467	61747000	66534	1	ENSG00000134780.9	ENST00000540717.1	19440
chr11	61754648	61755485	838	*	intersect_per_group_2451	0.574696	0.624301	0.815809	1.799	0.683648	1.50756	1.06737	1.20627	Promoter (<=1kb)	11	61755389	61788517	33129	1	ENSG00000124920.13	ENST00000265460.9	0
chr11	61756373	61756747	375	*	intersect_per_group_2452	0.436855	0.705879	1.12412	2.46473	0.421545	0.924275	0.74236	1.48255	Promoter (<=1kb)	11	61746493	61757649	11157	2	ENSG00000124915.10	ENST00000536405.5	902
chr11	61765616	61766211	596	*	intersect_per_group_2453	0.512397	0.662687	0.845652	1.92172	0.504009	1.14535	0.867641	1.25319	Exon (ENST00000537766.1/ENSG00000124920.13, exon 2 of 2)	11	61754029	61757655	3627	2	ENSG00000124915.10	ENST00000244906.6	-7961
chr11	61779836	61779845	10	*	intersect_per_group_2454	0.211333	1.85859	5.32618	21.9421	0.0532618	0.219421	0.184397	3.87127	Promoter (<=1kb)	11	61780212	61783545	3334	1	ENSG00000124920.13	ENST00000546247.1	-367
chr11	61900326	61900479	154	*	intersect_per_group_2457	0.243939	0.717876	1.19748	2.61433	0.184412	0.402607	0.371291	1.53899	Promoter (<=1kb)	11	61897929	61899739	1811	2	ENSG00000167994.11	ENST00000533136.1	-587
chr11	62556453	62556843	391	*	intersect_per_group_2463	0.38232	0.609858	1.12247	2.23912	0.438885	0.875495	0.728739	1.42266	Promoter (<=1kb)	11	62533984	62556235	22252	2	ENSG00000124942.13	ENST00000530285.5	-218
chr11	62591931	62592041	111	*	intersect_per_group_2464	0.299014	1.01386	1.33775	3.72065	0.148491	0.412992	0.356979	1.81934	Promoter (<=1kb)	11	62575048	62592177	17130	2	ENSG00000149016.15	ENST00000476907.5	136
chr11	62614416	62614708	293	*	intersect_per_group_2467	0.359195	0.689959	1.06389	2.32954	0.311719	0.682555	0.582206	1.4312	Promoter (<=1kb)	11	62613529	62614713	1185	1	ENSG00000149489.8	ENST00000525947.1	887
chr11	62615485	62615656	172	*	intersect_per_group_2468	0.308071	0.788813	1.34061	3.04376	0.230585	0.523527	0.461587	1.67455	Promoter (1-2kb)	11	62616689	62617454	766	2	ENSG00000149541.9	ENST00000533303.1	1798
chr11	62621626	62622259	634	*	intersect_per_group_2469	0.560771	0.692139	0.950248	2.15097	0.602457	1.36372	0.987748	1.35084	Promoter (<=1kb)	11	62615296	62622175	6880	2	ENSG00000149541.9	ENST00000265471.9	0
chr11	62653094	62653339	246	*	intersect_per_group_2470	0.332049	0.688552	1.24798	2.62299	0.307003	0.645256	0.561819	1.5536	Promoter (<=1kb)	11	62646848	62653302	6455	2	ENSG00000185085.2	ENST00000330574.2	0
chr11	63764838	63765294	457	*	intersect_per_group_2485	0.405994	0.594064	1.0931	2.15953	0.499548	0.986903	0.801759	1.39304	Promoter (<=1kb)	11	63764182	63765952	1771	2	ENSG00000188070.9	ENST00000445014.3	658
chr11	63909700	63909735	36	*	intersect_per_group_2488	0.224003	1.47206	1.80032	6.76855	0.0648114	0.243668	0.206943	2.40175	Promoter (2-3kb)	11	63911955	63912307	353	2	ENSG00000167771.5	ENST00000473926.2	2572
chr11	63915298	63915462	165	*	intersect_per_group_2489	0.29578	0.695544	1.93799	3.75806	0.319768	0.62008	0.555742	1.94412	Promoter (1-2kb)	11	63911221	63916844	5624	2	ENSG00000167771.5	ENST00000301459.4	1382
chr11	63916113	63918760	2648	*	intersect_per_group_2490	0.825178	0.615382	1.00303	2.06857	2.65602	5.47757	2.34107	1.34244	Promoter (<=1kb)	11	63911221	63916844	5624	2	ENSG00000167771.5	ENST00000301459.4	0
chr11	63919419	63920702	1284	*	intersect_per_group_2491	0.670664	0.614095	1.13857	2.27329	1.46193	2.91891	1.67375	1.43613	Promoter (2-3kb)	11	63911221	63916844	5624	2	ENSG00000167771.5	ENST00000301459.4	-2575
chr11	63974669	63974918	250	*	intersect_per_group_2492	0.300414	0.606633	1.38491	2.6315	0.346227	0.657876	0.586935	1.5889	Promoter (<=1kb)	11	63974620	63988346	13727	1	ENSG00000256100.1	ENST00000535431.1	49
chr11	64002473	64002766	294	*	intersect_per_group_2494	0.336771	0.629038	1.22626	2.44298	0.36052	0.718237	0.622348	1.50316	Promoter (1-2kb)	11	64001115	64001767	653	1	ENSG00000167770.11	ENST00000536943.1	1358
chr11	64164459	64166592	2134	*	intersect_per_group_2498	0.814151	0.602098	0.67653	1.54484	1.44371	3.2967	1.75284	1.07771	Promoter (<=1kb)	11	63998558	64166061	167504	2	ENSG00000133315.10	ENST00000255681.6	0
chr11	64186499	64186725	227	*	intersect_per_group_2500	0.274132	0.644196	1.01529	2.14963	0.23047	0.487966	0.442777	1.36875	Promoter (<=1kb)	11	64186303	64195811	9509	1	ENSG00000168439.16	ENST00000540501.1	196
chr11	64225669	64226164	496	*	intersect_per_group_2501	0.490214	0.657854	1.37564	2.74813	0.682318	1.36307	1.01628	1.61442	Promoter (<=1kb)	11	64223799	64226150	2352	2	ENSG00000149743.13	ENST00000394547.7	0
chr11	64226964	64227123	160	*	intersect_per_group_2502	0.310966	0.863621	1.18081	2.96821	0.18893	0.474913	0.413509	1.62036	Promoter (<=1kb)	11	64226609	64229539	2931	1	ENSG00000149761.8	ENST00000428347.2	355
chr11	64230524	64230703	180	*	intersect_per_group_2503	0.363236	1.10764	0.501579	2.23578	0.0902842	0.402441	0.317724	1.24408	Promoter (<=1kb)	11	64230567	64234184	3618	1	ENSG00000110011.13	ENST00000355040.8	0
chr11	64240768	64241033	266	*	intersect_per_group_2505	0.290858	0.609836	1.03609	2.10725	0.2756	0.560527	0.503922	1.3627	Promoter (<=1kb)	11	64241003	64243669	2667	1	ENSG00000173486.12	ENST00000536642.5	0
chr11	64245421	64245533	113	*	intersect_per_group_2507	0.33688	1.08549	1.40327	4.09999	0.15857	0.463299	0.390596	1.90752	Promoter (<=1kb)	11	64244549	64245816	1268	2	ENSG00000173457.10	ENST00000542235.1	283
chr11	64247099	64247807	709	*	intersect_per_group_2508	0.581283	0.67466	1.03566	2.24936	0.734282	1.5948	1.11406	1.40191	Promoter (<=1kb)	11	64247054	64248177	1124	1	ENSG00000256940.1	ENST00000538355.1	45
chr11	64284134	64285893	1760	*	intersect_per_group_2511	0.894413	0.74115	0.979595	2.30891	1.72409	4.06368	1.96121	1.40286	Promoter (<=1kb)	11	64269830	64284639	14810	2	ENSG00000002330.13	ENST00000394532.7	0
chr11	64305899	64306219	321	*	intersect_per_group_2512	0.409108	0.702789	1.3134	2.76541	0.421602	0.887695	0.726525	1.60379	Promoter (<=1kb)	11	64306227	64316743	10517	1	ENSG00000173153.13	ENST00000405666.5	-8
chr11	64322753	64322892	140	*	intersect_per_group_2514	0.223743	0.627996	1.72871	3.217	0.24202	0.45038	0.428893	1.79612	Downstream (2-3kb)	11	64318182	64321742	3561	1	ENSG00000126432.13	ENST00000347941.4	4571
chr11	64332061	64332211	151	*	intersect_per_group_2515	0.361681	0.825738	2.28599	4.82422	0.345184	0.728457	0.619949	2.18748	Promoter (2-3kb)	11	64325050	64329504	4455	2	ENSG00000236935.1	ENST00000447028.1	-2557
chr11	64342362	64342560	199	*	intersect_per_group_2516	0.483548	1.09001	1.19377	3.66999	0.23756	0.730329	0.569437	1.779	Promoter (<=1kb)	11	64342731	64350695	7965	1	ENSG00000168071.21	ENST00000494566.5	-171
chr11	64370287	64370404	118	*	intersect_per_group_2519	0.171074	0.643066	1.15955	2.37244	0.136827	0.279948	0.273083	1.4678	Promoter (1-2kb)	11	64368602	64368703	102	1	ENSG00000221273.1	ENST00000408346.1	1685
chr11	64448787	64449141	355	*	intersect_per_group_2521	0.408565	0.677053	1.19071	2.50267	0.422703	0.888447	0.727332	1.50929	Promoter (<=1kb)	11	64449074	64451657	2584	1	ENSG00000181908.5	ENST00000316124.3	0
chr11	64597696	64598022	327	*	intersect_per_group_2522	0.406897	0.751273	0.876071	2.15795	0.286475	0.705649	0.58117	1.33171	Intron (ENST00000377567.6/ENSG00000197891.11, intron 3 of 8)	11	64591263	64601551	10289	1	ENSG00000197891.11	ENST00000336464.7	6433
chr11	64723318	64723817	500	*	intersect_per_group_2524	0.53628	0.752249	0.922506	2.2383	0.461253	1.11915	0.840122	1.3676	Promoter (<=1kb)	11	64606176	64723188	117013	2	ENSG00000110076.18	ENST00000265459.10	-130
chr11	64797148	64797211	64	*	intersect_per_group_2530	0.187472	0.903261	1.7743	4.18875	0.113555	0.26808	0.251952	1.99332	Promoter (<=1kb)	11	64789137	64797343	8207	2	ENSG00000168067.11	ENST00000470088.5	132
chr11	64802230	64802320	91	*	intersect_per_group_2531	0.215316	0.811642	1.70561	3.7489	0.15521	0.34115	0.319826	1.89811	Promoter (<=1kb)	11	64800182	64801813	1632	2	ENSG00000168067.11	ENST00000493428.5	-417
chr11	64806303	64806776	474	*	intersect_per_group_2532	0.506456	0.752366	0.7678	1.97795	0.363937	0.93755	0.723116	1.24664	Promoter (<=1kb)	11	64804375	64806368	1994	2	ENSG00000133895.14	ENST00000478548.1	0
chr11	64835325	64836991	1667	*	intersect_per_group_2536	0.897383	0.737246	0.763867	1.94035	1.27337	3.23456	1.7022	1.23395	Promoter (1-2kb)	11	64833280	64833811	532	2	ENSG00000171219.8	ENST00000480767.1	-1514
chr11	64855293	64855352	60	*	intersect_per_group_2538	0.204278	0.841553	2.72429	5.67385	0.163457	0.340431	0.32417	2.37825	Promoter (<=1kb)	11	64854292	64855095	804	2	ENSG00000110047.17	ENST00000488711.1	-198
chr11	64916293	64916431	139	*	intersect_per_group_2542	0.409315	1.35245	0.658271	3.23433	0.0914996	0.449572	0.345437	1.5589	Promoter (<=1kb)	11	64912611	64917206	4596	2	ENSG00000110046.12	ENST00000461701.5	775
chr11	65014145	65014780	636	*	intersect_per_group_2544	0.598633	0.704183	1.56078	3.17208	0.992656	2.01744	1.32484	1.75122	Promoter (<=1kb)	11	65014171	65019585	5415	1	ENSG00000213465.7	ENST00000524585.1	0
chr11	65027447	65027687	241	*	intersect_per_group_2545	0.449838	0.728783	2.95506	5.55448	0.712169	1.33863	1.01821	2.39363	Promoter (<=1kb)	11	65027472	65035125	7654	1	ENSG00000110025.12	ENST00000529673.5	0
chr11	65046321	65046468	148	*	intersect_per_group_2547	0.308341	0.877288	1.29143	3.20917	0.191132	0.474958	0.414725	1.70057	Promoter (<=1kb)	11	65045448	65046371	924	2	ENSG00000168060.15	ENST00000534568.1	0
chr11	65058123	65058328	206	*	intersect_per_group_2548	0.332654	0.745578	1.39517	3.01585	0.287404	0.621264	0.540359	1.68055	Promoter (<=1kb)	11	65045271	65058521	13251	2	ENSG00000168060.15	ENST00000340252.8	193
chr11	65095894	65096619	726	*	intersect_per_group_2549	0.528682	0.60699	1.07595	2.16183	0.781136	1.56949	1.12122	1.38895	Promoter (<=1kb)	11	65096115	65108319	12205	1	ENSG00000149823.7	ENST00000530773.5	0
chr11	65134652	65134979	328	*	intersect_per_group_2553	0.431152	0.68112	1.79767	3.48573	0.589635	1.14332	0.900318	1.86461	Promoter (<=1kb)	11	65127279	65134533	7255	2	ENSG00000162298.17	ENST00000377190.7	-119
chr11	65213909	65214161	253	*	intersect_per_group_2555	0.362139	0.730284	1.25475	2.74056	0.317452	0.693361	0.590153	1.58383	Promoter (<=1kb)	11	65213876	65242355	28480	1	ENSG00000197847.12	ENST00000529062.5	33
chr11	65314943	65315700	758	*	intersect_per_group_2556	0.672135	0.753845	1.04043	2.44074	0.788644	1.85008	1.21373	1.45448	Promoter (<=1kb)	11	65314818	65322429	7612	1	ENSG00000149798.4	ENST00000279249.2	125
chr11	65400308	65400782	475	*	intersect_per_group_2562	0.498493	0.732154	0.836636	2.05087	0.397402	0.974162	0.753418	1.2891	Exon (ENST00000317568.9/ENSG00000126391.13, exon 9 of 11)	11	65394262	65399897	5636	1	ENSG00000126391.13	ENST00000531151.1	6046
chr11	65538067	65538398	332	*	intersect_per_group_2570	0.362268	0.644035	1.07153	2.23716	0.355747	0.742738	0.631563	1.40836	Promoter (<=1kb)	11	65537849	65538704	856	1	ENSG00000142186.16	ENST00000532290.1	218
chr11	65557442	65559443	2002	*	intersect_per_group_2572	0.82531	0.657265	0.983015	2.12739	1.968	4.25904	2.04037	1.35344	Promoter (<=1kb)	11	65538805	65557959	19155	2	ENSG00000168056.15	ENST00000322147.8	0
chr11	65574127	65574834	708	*	intersect_per_group_2574	0.722722	0.82004	1.3289	3.11157	0.940864	2.20299	1.36285	1.68717	Promoter (1-2kb)	11	65576038	65592650	16613	1	ENSG00000173442.12	ENST00000309295.8	-1204
chr11	65575730	65576399	670	*	intersect_per_group_2575	0.588825	0.732695	0.574	1.61558	0.38458	1.08244	0.793695	1.0668	Promoter (<=1kb)	11	65576038	65592650	16613	1	ENSG00000173442.12	ENST00000309295.8	0
chr11	65598346	65598542	197	*	intersect_per_group_2578	0.332526	0.892037	0.771105	2.28681	0.151908	0.450501	0.379848	1.33854	Promoter (2-3kb)	11	65592855	65595996	3142	2	ENSG00000173338.12	ENST00000394217.6	-2350
chr11	65624127	65624215	89	*	intersect_per_group_2580	0.294767	1.08335	1.60051	4.51037	0.142445	0.401423	0.347024	2.01986	Promoter (<=1kb)	11	65625127	65626779	1653	1	ENSG00000197136.4	ENST00000530174.1	-912
chr11	65719153	65719248	96	*	intersect_per_group_2585	0.225084	0.769383	1.96802	4.05912	0.18893	0.389675	0.366591	2.00489	Promoter (<=1kb)	11	65718706	65719603	898	1	ENSG00000172977.12	ENST00000533596.1	447
chr11	65720279	65720697	419	*	intersect_per_group_2586	0.722346	1.02009	1.38278	3.83238	0.579384	1.60577	1.06528	1.85103	Promoter (<=1kb)	11	65714896	65720483	5588	2	ENSG00000172922.8	ENST00000534482.5	0
chr11	65779934	65781268	1335	*	intersect_per_group_2587	0.817972	0.738251	1.02002	2.3697	1.36173	3.16355	1.70604	1.43021	Promoter (<=1kb)	11	65775893	65780802	4910	2	ENSG00000254470.2	ENST00000532090.2	0
chr11	65786544	65787484	941	*	intersect_per_group_2588	0.580382	0.599819	0.530991	1.32026	0.499663	1.24236	0.90382	0.945327	Promoter (<=1kb)	11	65787022	65797219	10198	1	ENSG00000172818.9	ENST00000335987.7	0
chr11	65917741	65918092	352	*	intersect_per_group_2598	0.467353	0.72193	1.63956	3.35365	0.577125	1.18049	0.909816	1.80596	Promoter (<=1kb)	11	65916833	65918360	1528	2	ENSG00000175573.6	ENST00000530188.1	268
chr11	65919366	65920165	800	*	intersect_per_group_2599	0.700545	0.755555	1.47423	3.1772	1.17938	2.54176	1.5163	1.73366	Promoter (<=1kb)	11	65919437	65920972	1536	1	ENSG00000175550.7	ENST00000531121.5	0
chr11	65981998	65982263	266	*	intersect_per_group_2601	0.323025	0.617896	1.441	2.74605	0.383307	0.73045	0.638656	1.62925	Promoter (2-3kb)	11	65983679	65984331	653	2	ENSG00000254867.1	ENST00000533995.1	2068
chr11	66015667	66015687	21	*	intersect_per_group_2604	0.212309	1.20302	5.46255	13.8782	0.114713	0.291441	0.266729	3.41554	Downstream (1-2kb)	11	66011841	66013505	1665	1	ENSG00000175315.2	ENST00000312134.2	3826
chr11	66243176	66243510	335	*	intersect_per_group_2607	0.344407	0.616963	1.02728	2.10913	0.34414	0.706559	0.60914	1.36076	Promoter (1-2kb)	11	66241448	66243637	2190	1	ENSG00000175115.11	ENST00000529677.1	1728
chr11	66276103	66276993	891	*	intersect_per_group_2611	0.609021	0.641981	0.822938	1.84464	0.733238	1.64358	1.12988	1.22267	Promoter (<=1kb)	11	66276779	66277487	709	2	ENSG00000254452.1	ENST00000526951.1	494
chr11	66545811	66545972	162	*	intersect_per_group_2619	0.456707	1.12425	1.38569	4.20053	0.224482	0.680486	0.538522	1.92338	Promoter (<=1kb)	11	66542484	66546006	3523	2	ENSG00000174165.7	ENST00000525925.1	34
chr11	66727644	66727760	117	*	intersect_per_group_2622	0.352581	1.14209	1.2462	3.95737	0.145805	0.463013	0.383396	1.84871	Promoter (1-2kb)	11	66685248	66728959	43712	2	ENSG00000173898.11	ENST00000533211.5	1199
chr11	66843136	66843856	721	*	intersect_per_group_2624	0.573776	0.661717	1.0203	2.19604	0.735637	1.58335	1.11069	1.38304	Promoter (<=1kb)	11	66843412	66846546	3135	1	ENSG00000173653.7	ENST00000309657.7	0
chr11	66864708	66865429	722	*	intersect_per_group_2629	0.631368	0.74966	0.597122	1.6854	0.431122	1.21686	0.867097	1.09846	Intron (ENST00000393955.6/ENSG00000173599.13, intron 9 of 20)	11	66857883	66860475	2593	2	ENSG00000173599.13	ENST00000530187.1	-4233
chr11	67119317	67119480	164	*	intersect_per_group_2634	0.313101	0.796701	1.49727	3.33806	0.245552	0.547442	0.481812	1.77301	Promoter (<=1kb)	11	67119269	67257665	138397	1	ENSG00000173120.14	ENST00000398645.6	48
chr11	67280915	67281447	533	*	intersect_per_group_2635	0.412256	0.589372	0.667228	1.5085	0.355633	0.804029	0.65977	1.06203	Promoter (<=1kb)	11	67281459	67282066	608	1	ENSG00000173020.10	ENST00000534651.5	-12
chr11	67289895	67290535	641	*	intersect_per_group_2638	0.530751	0.665857	0.755978	1.78588	0.484582	1.14475	0.859703	1.18328	Promoter (<=1kb)	11	67289934	67292037	2104	1	ENSG00000172932.14	ENST00000514779.2	0
chr11	67317295	67317455	161	*	intersect_per_group_2642	0.34435	0.766976	2.25099	4.53221	0.362409	0.729686	0.628585	2.13475	Promoter (<=1kb)	11	67317871	67391434	73564	1	ENSG00000172613.7	ENST00000622583.4	-416
chr11	67366755	67366845	91	*	intersect_per_group_2644	0.311194	1.21951	1.21031	4.1471	0.110138	0.377386	0.314711	1.8792	Intron (ENST00000622583.4/ENSG00000172613.7, intron 2 of 3)	11	67362414	67362708	295	1	ENSG00000201684.1	ENST00000364814.1	4341
chr11	67391597	67392169	573	*	intersect_per_group_2647	0.484832	0.627176	1.05111	2.16802	0.602285	1.24227	0.942818	1.38381	Promoter (<=1kb)	11	67391705	67396022	4318	1	ENSG00000172613.7	ENST00000543808.5	0
chr11	67410170	67410361	192	*	intersect_per_group_2649	0.384297	1.10045	0.530981	2.28276	0.101948	0.438289	0.344963	1.26716	Promoter (1-2kb)	11	67408867	67410089	1223	1	ENSG00000175463.11	ENST00000524662.1	1303
chr11	67435703	67436241	539	*	intersect_per_group_2652	0.469658	0.640704	0.888035	1.94361	0.478651	1.04761	0.818138	1.27252	Promoter (<=1kb)	11	67431367	67435399	4033	2	ENSG00000255949.1	ENST00000535922.1	-304
chr11	67468903	67469116	214	*	intersect_per_group_2657	0.30791	0.630941	1.8128	3.35583	0.38794	0.718148	0.635099	1.8417	Promoter (<=1kb)	11	67466808	67469168	2361	2	ENSG00000172663.8	ENST00000535585.5	52
chr11	67503919	67505777	1859	*	intersect_per_group_2660	0.780695	0.624371	0.88047	1.89882	1.63679	3.5299	1.84131	1.2568	Promoter (<=1kb)	11	67491768	67504369	12602	2	ENSG00000110697.12	ENST00000534749.5	0
chr11	67523739	67524038	300	*	intersect_per_group_2662	0.300248	0.606021	0.857004	1.82646	0.257101	0.547939	0.488022	1.22758	Promoter (<=1kb)	11	67518948	67523428	4481	2	ENSG00000167791.12	ENST00000545205.1	-311
chr11	67630529	67630696	168	*	intersect_per_group_2664	0.32743	0.779699	1.73108	3.68864	0.290821	0.619692	0.541274	1.89136	Promoter (<=1kb)	11	67627938	67629930	1993	2	ENSG00000167799.9	ENST00000301490.8	-599
chr11	67667846	67667950	105	*	intersect_per_group_2665	0.357825	1.31736	0.981967	3.93926	0.103107	0.413622	0.33155	1.79103	Promoter (<=1kb)	11	67666157	67667970	1814	2	ENSG00000132746.14	ENST00000528756.5	20
chr11	68003546	68003593	48	*	intersect_per_group_2666	0.143624	0.780168	2.38867	4.81947	0.114656	0.231334	0.230197	2.20291	Promoter (<=1kb)	11	67999176	68003469	4294	2	ENSG00000110057.7	ENST00000528096.1	-77
chr11	68012847	68013147	301	*	intersect_per_group_2669	0.393595	0.769029	0.86551	2.17906	0.260518	0.655896	0.544196	1.33473	Promoter (1-2kb)	11	68014968	68021522	6555	1	ENSG00000006534.15	ENST00000617449.4	-1821
chr11	68014610	68015329	720	*	intersect_per_group_2670	0.692156	0.805133	0.819291	2.17886	0.58989	1.56878	1.05612	1.32139	Promoter (<=1kb)	11	68014968	68021522	6555	1	ENSG00000006534.15	ENST00000617449.4	0
chr11	68038363	68038535	173	*	intersect_per_group_2672	0.313578	0.860778	1.02466	2.67682	0.177266	0.463089	0.400732	1.51134	Promoter (<=1kb)	11	68039016	68050895	11880	1	ENSG00000110719.9	ENST00000265686.7	-481
chr11	68040476	68040880	405	*	intersect_per_group_2673	0.582724	0.988372	0.50359	1.98304	0.203954	0.803132	0.588366	1.16563	Promoter (1-2kb)	11	68039115	68043590	4476	1	ENSG00000110719.9	ENST00000533947.1	1361
chr11	68043085	68043518	434	*	intersect_per_group_2675	0.418749	0.643269	0.951142	2.04742	0.412796	0.88858	0.723067	1.32151	Promoter (<=1kb)	11	68043323	68044235	913	1	ENSG00000110719.9	ENST00000527530.1	0
chr11	68047760	68047936	177	*	intersect_per_group_2677	0.327104	0.957923	0.719894	2.34091	0.127421	0.414342	0.34583	1.33937	Promoter (<=1kb)	11	68047474	68048332	859	1	ENSG00000110719.9	ENST00000525516.1	286
chr11	68049240	68049465	226	*	intersect_per_group_2678	0.253064	0.617504	0.917318	1.94159	0.207314	0.438798	0.403874	1.28063	Promoter (<=1kb)	11	68049148	68050220	1073	1	ENSG00000110719.9	ENST00000524870.1	92
chr11	68121611	68122092	482	*	intersect_per_group_2680	0.58164	0.789565	1.30012	2.97588	0.626657	1.43437	1.02185	1.64984	Promoter (<=1kb)	11	68122053	68130518	8466	1	ENSG00000255236.2	ENST00000527519.2	0
chr11	68213677	68214317	641	*	intersect_per_group_2682	0.502544	0.610945	1.11112	2.22422	0.712226	1.42573	1.04892	1.41558	Promoter (<=1kb)	11	68165715	68213828	48114	2	ENSG00000110066.14	ENST00000405515.5	0
chr11	68314961	68315079	119	*	intersect_per_group_2685	0.234286	0.759313	1.52808	3.27924	0.181841	0.390229	0.36293	1.76709	Promoter (2-3kb)	11	68312684	68449272	136589	1	ENSG00000162337.11	ENST00000529993.5	2277
chr11	68375301	68375359	59	*	intersect_per_group_2686	0.138597	0.911555	1.06118	2.87723	0.0626098	0.169757	0.158574	1.57008	Intron (ENST00000294304.11/ENSG00000162337.11, intron 5 of 22)	11	68403977	68406547	2571	1	ENSG00000162337.11	ENST00000528890.1	-28618
chr11	68396692	68396862	171	*	intersect_per_group_2687	0.32665	0.807442	1.48353	3.34645	0.253684	0.572243	0.498724	1.77188	Intron (ENST00000294304.11/ENSG00000162337.11, intron 7 of 22)	11	68403977	68406547	2571	1	ENSG00000162337.11	ENST00000528890.1	-7115
chr11	68436952	68436960	9	*	intersect_per_group_2688	0.150706	1.25505	8.49729	21.6677	0.0764756	0.195009	0.183636	4.00742	Promoter (1-2kb)	11	68438593	68439953	1361	1	ENSG00000162337.11	ENST00000533695.1	-1633
chr11	68828327	68828447	121	*	intersect_per_group_2692	0.213628	0.664983	1.72196	3.31581	0.208357	0.401212	0.383812	1.81512	Intron (ENST00000376618.6/ENSG00000110090.12, intron 1 of 18)	11	68807516	68818692	11177	2	ENSG00000110090.12	ENST00000565318.5	-9635
chr11	68840733	68842108	1376	*	intersect_per_group_2694	0.679263	0.601168	0.947374	1.95406	1.30359	2.68878	1.58313	1.2932	Promoter (<=1kb)	11	68754622	68841931	87310	2	ENSG00000110090.12	ENST00000376618.6	0
chr11	69010952	69011312	361	*	intersect_per_group_2698	0.42702	0.712981	1.06868	2.39096	0.385795	0.863137	0.699966	1.44881	Promoter (<=1kb)	11	69012283	69014066	1784	1	ENSG00000256508.2	ENST00000569432.1	-971
chr11	69015051	69015287	237	*	intersect_per_group_2699	0.269029	0.601227	1.11521	2.20879	0.264305	0.523483	0.479121	1.41251	Promoter (1-2kb)	11	69004398	69013409	9012	2	ENSG00000172935.8	ENST00000309099.6	-1642
chr11	69063744	69063943	200	*	intersect_per_group_2701	0.313137	0.708284	1.47698	3.04704	0.295396	0.609408	0.538441	1.70576	Exon (ENST00000294309.7/ENSG00000162341.16, exon 7 of 25)	11	69055162	69090604	35443	1	ENSG00000162341.16	ENST00000442692.2	8582
chr11	69078983	69079227	245	*	intersect_per_group_2703	0.402221	0.90137	0.813792	2.38787	0.199379	0.585028	0.47737	1.37897	Exon (ENST00000294309.7/ENSG00000162341.16, exon 16 of 25)	11	69083176	69083258	83	1	ENSG00000265539.1	ENST00000581178.1	-3949
chr11	69097828	69098038	211	*	intersect_per_group_2704	0.354483	0.775914	1.40119	3.1115	0.295651	0.656526	0.56178	1.70325	Intron (ENST00000637504.1/ENSG00000162341.16, intron 19 of 19)	11	69103493	69109094	5602	1	ENSG00000260895.1	ENST00000567925.1	-5455
chr11	69101647	69101859	213	*	intersect_per_group_2705	0.383938	0.882246	1.09263	2.85722	0.232729	0.608587	0.50656	1.57285	Promoter (1-2kb)	11	69103493	69109094	5602	1	ENSG00000260895.1	ENST00000567925.1	-1634
chr11	69121677	69121873	197	*	intersect_per_group_2706	0.424859	0.93258	1.46507	3.70505	0.28862	0.729896	0.593839	1.842	Intron (ENST00000637504.1/ENSG00000162341.16, intron 19 of 19)	11	69103493	69109094	5602	1	ENSG00000260895.1	ENST00000567925.1	18184
chr11	69131535	69131611	77	*	intersect_per_group_2707	0.202589	0.947386	1.32401	3.48156	0.101948	0.26808	0.244904	1.76671	Intron (ENST00000637504.1/ENSG00000162341.16, intron 19 of 19)	11	69155910	69159740	3831	1	ENSG00000259799.1	ENST00000565145.1	-24299
chr11	69298318	69298606	289	*	intersect_per_group_2710	0.364293	0.674258	1.29056	2.65523	0.372973	0.767361	0.650918	1.57187	Promoter (<=1kb)	11	69299274	69367003	67730	1	ENSG00000172927.7	ENST00000544781.5	-668
chr11	69301523	69302702	1180	*	intersect_per_group_2711	0.820407	0.772666	1.03257	2.4725	1.21844	2.91755	1.61729	1.46076	Promoter (1-2kb)	11	69303412	69303807	396	2	ENSG00000213275.2	ENST00000535743.1	1105
chr11	69642095	69642425	331	*	intersect_per_group_2718	0.5423	0.89289	1.30214	3.27482	0.431008	1.08397	0.813514	1.71742	Promoter (<=1kb)	11	69641231	69643317	2087	1	ENSG00000110092.3	ENST00000535993.1	864
chr11	69653977	69654687	711	*	intersect_per_group_2720	0.610951	0.71711	0.837726	2.02101	0.595623	1.43694	1.0117	1.28058	3' UTR	11	69653076	69658430	5355	2	ENSG00000149716.12	ENST00000542515.5	3743
chr11	70077735	70077969	235	*	intersect_per_group_2729	0.317959	0.746286	0.862718	2.12465	0.202739	0.499293	0.434045	1.31828	Promoter (<=1kb)	11	70078302	70189528	111227	1	ENSG00000131620.17	ENST00000355303.9	-333
chr11	70078618	70078755	138	*	intersect_per_group_2730	0.240772	0.748351	1.27697	2.82502	0.176222	0.389853	0.359564	1.60928	Promoter (<=1kb)	11	70078573	70111761	33189	1	ENSG00000131620.17	ENST00000531604.5	45
chr11	70147401	70147512	112	*	intersect_per_group_2731	0.373353	1.18127	1.40825	4.46133	0.157724	0.499669	0.410012	1.97629	Intron (ENST00000355303.9/ENSG00000131620.17, intron 11 of 25)	11	70141594	70161642	20049	1	ENSG00000131620.17	ENST00000531300.1	5807
chr11	70158823	70159727	905	*	intersect_per_group_2732	0.593571	0.621755	0.794823	1.76178	0.719315	1.59441	1.10893	1.18796	Intron (ENST00000355303.9/ENSG00000131620.17, intron 16 of 25)	11	70165362	70180045	14684	1	ENSG00000131620.17	ENST00000529636.5	-5635
chr11	70162381	70162505	125	*	intersect_per_group_2733	0.238276	0.812866	1.1782	2.82644	0.147275	0.353306	0.322263	1.58608	Promoter (2-3kb)	11	70165362	70180045	14684	1	ENSG00000131620.17	ENST00000529636.5	-2857
chr11	70169567	70169627	61	*	intersect_per_group_2734	0.280008	1.43387	1.21667	4.98879	0.0742167	0.304316	0.250072	2.03658	Promoter (<=1kb)	11	70169965	70188066	18102	1	ENSG00000131620.17	ENST00000525494.1	-338
chr11	70270132	70270423	292	*	intersect_per_group_2735	0.362676	0.698639	1.05535	2.33577	0.308161	0.682046	0.580246	1.43059	Promoter (<=1kb)	11	70270700	70384400	113701	1	ENSG00000131626.16	ENST00000253925.11	-277
chr11	70271103	70271315	213	*	intersect_per_group_2736	0.491789	1.10846	1.00115	3.31479	0.213245	0.70605	0.54562	1.659	Promoter (<=1kb)	11	70271220	70324955	53736	1	ENSG00000131626.16	ENST00000530746.1	0
chr11	70398151	70398315	165	*	intersect_per_group_2737	0.25279	0.650183	1.56486	3.02521	0.258202	0.49916	0.463289	1.72029	Promoter (<=1kb)	11	70381091	70398302	17212	2	ENSG00000246889.2	ENST00000524619.1	0
chr11	70433894	70434226	333	*	intersect_per_group_2738	0.340516	0.633522	0.870031	1.90107	0.28972	0.633056	0.54734	1.25432	Intron (ENST00000346329.7/ENSG00000085733.15, intron 16 of 16)	11	70429122	70435152	6031	1	ENSG00000085733.15	ENST00000533931.1	4772
chr11	70639751	70639893	143	*	intersect_per_group_2739	0.34134	1.04398	1.01232	3.1492	0.144761	0.450336	0.375788	1.62329	Intron (ENST00000449833.6/ENSG00000162105.17, intron 2 of 9)	11	70646165	70647562	1398	1	ENSG00000236262.1	ENST00000429268.1	-6272
chr11	71252198	71252924	727	*	intersect_per_group_2742	0.528531	0.613446	0.899965	1.90677	0.654274	1.38622	1.01453	1.26506	Promoter (<=1kb)	11	70907635	71252577	344943	2	ENSG00000162105.17	ENST00000608988.5	0
chr11	71437709	71437797	89	*	intersect_per_group_2743	0.317859	1.3394	0.964954	3.97223	0.0858809	0.353528	0.286532	1.79435	Promoter (1-2kb)	11	71434965	71438959	3995	2	ENSG00000172893.15	ENST00000533800.5	1162
chr11	71491217	71491287	71	*	intersect_per_group_2745	0.237958	1.2663	0.913644	3.60314	0.0648687	0.255823	0.214555	1.70416	Intron (ENST00000319023.6/ENSG00000172890.11, intron 17 of 20)	11	71496435	71500035	3601	1	ENSG00000172890.11	ENST00000530831.1	-5148
chr11	71519128	71519247	120	*	intersect_per_group_2746	0.206305	0.759728	1.08984	2.53846	0.130781	0.304615	0.284156	1.4927	Intron (ENST00000527963.1/ENSG00000172890.11, intron 2 of 3)	11	71527267	71528674	1408	1	ENSG00000244411.3	ENST00000398536.5	-8020
chr11	72693797	72693829	33	*	intersect_per_group_2751	0.112634	0.620862	4.21124	7.01381	0.138971	0.231456	0.245147	2.7252	Promoter (1-2kb)	11	72693139	72695040	1902	2	ENSG00000186635.14	ENST00000543868.1	1211
chr11	72752349	72752632	284	*	intersect_per_group_2752	0.396075	0.775506	1.01199	2.4441	0.287404	0.694125	0.576052	1.44787	Promoter (<=1kb)	11	72685075	72752403	67329	2	ENSG00000186635.14	ENST00000393609.7	0
chr11	73218252	73218554	303	*	intersect_per_group_2757	0.624585	1.06538	1.26197	3.73368	0.382378	1.13131	0.812985	1.80646	Promoter (<=1kb)	11	73218298	73235932	17635	1	ENSG00000175591.11	ENST00000393597.6	0
chr11	73597929	73598184	256	*	intersect_per_group_2761	0.333359	0.63982	1.53348	2.94751	0.392572	0.754563	0.654039	1.69622	Promoter (<=1kb)	11	73405983	73598098	192116	2	ENSG00000054965.10	ENST00000450446.6	0
chr11	73760320	73761025	706	*	intersect_per_group_2762	0.570584	0.663405	1.04698	2.24204	0.739169	1.58288	1.11172	1.403	Promoter (<=1kb)	11	73677908	73760638	82731	2	ENSG00000175582.19	ENST00000545625.5	0
chr11	74493495	74493656	162	*	intersect_per_group_2766	0.249426	0.64407	1.61042	3.07939	0.260888	0.498861	0.464537	1.74196	Promoter (<=1kb)	11	74492328	74493647	1320	2	ENSG00000175536.6	ENST00000528085.1	0
chr11	74748905	74749108	204	*	intersect_per_group_2767	0.37236	0.839296	1.32259	3.15553	0.269809	0.643728	0.542772	1.69558	Promoter (<=1kb)	11	74748868	74842413	93546	1	ENSG00000166439.5	ENST00000299563.4	37
chr11	74988621	74988778	158	*	intersect_per_group_2768	0.2428	0.598735	1.95003	3.46748	0.308104	0.547863	0.513979	1.89094	Promoter (<=1kb)	11	74988698	75018893	30196	1	ENSG00000162139.9	ENST00000529024.1	0
chr11	75351407	75352150	744	*	intersect_per_group_2769	0.518056	0.605698	0.657392	1.52208	0.489099	1.13243	0.856598	1.06332	Promoter (<=1kb)	11	75264182	75351705	87524	2	ENSG00000137486.16	ENST00000420843.6	0
chr11	75435407	75435451	45	*	intersect_per_group_2771	0.191007	1.10371	1.98185	5.40819	0.0891834	0.243369	0.221909	2.23113	3' UTR	11	75434939	75438848	3910	2	ENSG00000158555.14	ENST00000531759.1	3397
chr11	75439762	75439782	21	*	intersect_per_group_2772	0.0897875	0.767181	3.69412	6.98911	0.0775765	0.146771	0.153382	2.66485	Promoter (<=1kb)	11	75434939	75438848	3910	2	ENSG00000158555.14	ENST00000531759.1	-914
chr11	75481688	75481822	135	*	intersect_per_group_2773	0.262216	0.731695	1.7687	3.59768	0.238775	0.485687	0.445971	1.88096	Promoter (2-3kb)	11	75434640	75479403	44764	2	ENSG00000158555.14	ENST00000527820.5	-2285
chr11	75525528	75525868	341	*	intersect_per_group_2774	0.467447	0.83997	0.815414	2.24961	0.278056	0.767118	0.606525	1.34057	Promoter (<=1kb)	11	75525284	75525864	581	2	ENSG00000158555.14	ENST00000531441.1	0
chr11	75561935	75562726	792	*	intersect_per_group_2775	0.584424	0.639237	1.25899	2.51838	0.997116	1.99456	1.31952	1.53041	Promoter (<=1kb)	11	75562056	75572783	10728	1	ENSG00000149257.13	ENST00000533603.5	0
chr11	76206347	76206781	435	*	intersect_per_group_2777	0.417147	0.664585	0.743146	1.76308	0.323269	0.76694	0.627704	1.17192	Promoter (<=1kb)	11	76186325	76206532	20208	2	ENSG00000085741.12	ENST00000322563.7	0
chr11	77066719	77067242	524	*	intersect_per_group_2782	0.426003	0.592767	0.895397	1.85852	0.469188	0.973863	0.783687	1.24912	Promoter (<=1kb)	11	77066932	77123916	56985	1	ENSG00000149260.15	ENST00000531028.1	0
chr11	77203230	77203350	121	*	intersect_per_group_2783	0.367347	1.26936	0.879887	3.53155	0.106466	0.427318	0.341294	1.68065	Promoter (<=1kb)	11	77203186	77215239	12054	1	ENSG00000137474.19	ENST00000605744.1	44
chr11	77473255	77474316	1062	*	intersect_per_group_2784	0.611944	0.596934	0.949887	1.9492	1.00878	2.07005	1.3445	1.29251	Promoter (<=1kb)	11	77321707	77474062	152356	2	ENSG00000149269.9	ENST00000356341.7	0
chr11	77637490	77637536	47	*	intersect_per_group_2785	0.152317	0.743829	3.00855	5.71277	0.141402	0.2685	0.268974	2.42241	Promoter (<=1kb)	11	77616195	77637751	21557	2	ENSG00000074201.8	ENST00000263309.7	215
chr11	78188410	78188588	179	*	intersect_per_group_2787	0.322167	0.728946	1.81813	3.67084	0.325444	0.65708	0.576534	1.90477	Promoter (<=1kb)	11	78174059	78188588	14530	2	ENSG00000188997.7	ENST00000526208.5	0
chr11	78417044	78417440	397	*	intersect_per_group_2788	0.505888	0.771781	1.21982	2.79007	0.484269	1.10766	0.844758	1.58734	Promoter (<=1kb)	11	78280460	78417771	137312	2	ENSG00000033327.12	ENST00000534823.1	331
chr11	78418052	78418143	92	*	intersect_per_group_2789	0.186242	0.620475	2.4035	4.23248	0.221122	0.389388	0.384332	2.11036	Promoter (<=1kb)	11	78250271	78418348	168078	2	ENSG00000033327.12	ENST00000528886.5	205
chr11	85810937	85811446	510	*	intersect_per_group_2793	0.57016	0.760705	1.22143	2.76381	0.622928	1.40954	1.01166	1.58141	Promoter (<=1kb)	11	85694224	85811159	116936	2	ENSG00000137501.17	ENST00000389960.8	0
chr11	86068654	86069534	881	*	intersect_per_group_2794	0.636451	0.670966	0.989956	2.16829	0.872152	1.91026	1.25774	1.36688	Promoter (<=1kb)	11	85957684	86069059	111376	2	ENSG00000073921.17	ENST00000532317.5	0
chr11	86800192	86800886	695	*	intersect_per_group_2796	0.511074	0.601586	1.02182	2.06788	0.710165	1.43717	1.05219	1.34758	Promoter (<=1kb)	11	86800240	86811233	10994	1	ENSG00000150687.11	ENST00000280258.5	0
chr11	93741165	93741603	439	*	intersect_per_group_2801	0.402169	0.593823	1.18824	2.30258	0.521636	1.01083	0.820676	1.45702	Promoter (<=1kb)	11	93729948	93741494	11547	2	ENSG00000166012.15	ENST00000323981.6	0
chr11	94128906	94129475	570	*	intersect_per_group_2803	0.516685	0.679075	0.906073	2.05184	0.516462	1.16955	0.882059	1.30973	Promoter (<=1kb)	11	94128928	94181972	53045	1	ENSG00000110218.8	ENST00000227638.7	0
chr11	94237737	94237959	223	*	intersect_per_group_2804	0.501886	0.735924	4.81269	8.68083	1.07323	1.93583	1.32454	2.95359	Promoter (<=1kb)	11	94238150	94279029	40880	1	ENSG00000250519.6	ENST00000506309.6	-191
chr11	94768346	94768614	269	*	intersect_per_group_2807	0.288857	0.597841	1.06454	2.12457	0.286361	0.571511	0.514941	1.37549	Promoter (<=1kb)	11	94768371	94876753	108383	1	ENSG00000166025.17	ENST00000433060.2	0
chr11	95090083	95090255	173	*	intersect_per_group_2808	0.453711	1.1684	1.01193	3.52208	0.175064	0.609319	0.477358	1.70797	Promoter (<=1kb)	11	95089810	95132645	42836	1	ENSG00000149218.4	ENST00000278505.4	273
chr11	95150998	95151326	329	*	intersect_per_group_2809	0.474818	0.762199	1.59486	3.40107	0.524709	1.11895	0.865389	1.80652	Promoter (<=1kb)	11	95151053	95204880	53828	1	ENSG00000245552.6	ENST00000534864.5	0
chr11	95923745	95924234	490	*	intersect_per_group_2811	0.517754	0.706802	1.24161	2.65871	0.608388	1.30277	0.967595	1.56079	Promoter (<=1kb)	11	95834088	95924096	90009	2	ENSG00000087053.18	ENST00000409459.5	0
chr11	100687100	100687500	401	*	intersect_per_group_2812	0.588021	0.924481	0.903764	2.61335	0.362409	1.04795	0.769925	1.46391	Promoter (<=1kb)	11	100687653	100991937	304285	1	ENSG00000165895.17	ENST00000524892.6	-153
chr11	101915150	101915392	243	*	intersect_per_group_2813	0.487728	0.963434	1.2878	3.46108	0.312934	0.841042	0.657172	1.75465	Promoter (<=1kb)	11	101915015	102001058	86044	1	ENSG00000110318.13	ENST00000263468.12	135
chr11	107858444	107858776	333	*	intersect_per_group_2816	0.440109	0.739545	1.28312	2.81201	0.427278	0.936398	0.750039	1.60766	Promoter (<=1kb)	11	107792615	107858561	65947	2	ENSG00000110660.14	ENST00000375682.8	0
chr11	108121615	108121810	196	*	intersect_per_group_2817	0.298331	0.702318	1.37125	2.85831	0.268766	0.560228	0.500289	1.63913	Promoter (<=1kb)	11	108121751	108134244	12494	1	ENSG00000075239.13	ENST00000531853.5	0
chr11	108223097	108223256	160	*	intersect_per_group_2818	0.319958	0.869233	1.25372	3.11684	0.200594	0.498695	0.43258	1.67142	Promoter (<=1kb)	11	108223103	108236534	13432	1	ENSG00000149311.17	ENST00000530958.5	0
chr11	108497965	108498407	443	*	intersect_per_group_2819	0.412381	0.613389	1.09093	2.19881	0.483283	0.974073	0.789669	1.4032	Promoter (<=1kb)	11	108472105	108498432	26328	2	ENSG00000178202.12	ENST00000323468.9	25
chr11	108592911	108593272	362	*	intersect_per_group_2820	0.527602	0.880089	0.950506	2.58988	0.344083	0.937538	0.714409	1.46999	Promoter (<=1kb)	11	108505431	108593647	88217	2	ENSG00000110723.11	ENST00000265843.8	375
chr11	110429933	110430120	188	*	intersect_per_group_2823	0.329388	0.737788	1.69443	3.49328	0.318553	0.656736	0.57303	1.84553	Promoter (<=1kb)	11	110429883	110464881	34999	1	ENSG00000137714.2	ENST00000260270.2	50
chr11	111871290	111871487	198	*	intersect_per_group_2825	0.425067	0.984695	1.18125	3.31646	0.233887	0.65666	0.531343	1.69993	Promoter (<=1kb)	11	111786284	111871301	85018	2	ENSG00000086848.14	ENST00000398006.6	0
chr11	111937196	111937330	135	*	intersect_per_group_2827	0.435842	1.25029	1.20222	4.23883	0.162299	0.572243	0.451299	1.89551	Promoter (<=1kb)	11	111937203	112022584	85382	1	ENSG00000150764.13	ENST00000440460.6	0
chr11	112025170	112025295	126	*	intersect_per_group_2828	0.241769	0.733209	1.63707	3.38368	0.20627	0.426344	0.396496	1.81162	Promoter (<=1kb)	11	112025408	112062771	37364	1	ENSG00000150768.15	ENST00000533297.1	-113
chr11	112226370	112226819	450	*	intersect_per_group_2830	0.578379	0.786347	1.60337	3.49004	0.721517	1.57052	1.10166	1.82648	Promoter (<=1kb)	11	112226388	112269955	43568	1	ENSG00000150787.7	ENST00000531673.5	0
chr11	112290260	112290408	149	*	intersect_per_group_2831	0.255552	0.670667	1.78086	3.4266	0.265349	0.510563	0.472962	1.84949	Promoter (<=1kb)	11	112290268	112292170	1903	1	ENSG00000250303.3	ENST00000529938.1	0
chr11	113690925	113691041	117	*	intersect_per_group_2833	0.244075	0.658066	2.53416	4.57679	0.296497	0.535485	0.501812	2.1876	Promoter (2-3kb)	11	113690230	113693737	3508	2	ENSG00000166682.10	ENST00000545265.5	2696
chr11	116772849	116773027	179	*	intersect_per_group_2836	0.279656	0.620015	2.03757	3.66842	0.364726	0.656647	0.595204	1.94598	Promoter (<=1kb)	11	116748170	116772987	24818	2	ENSG00000137656.11	ENST00000375445.7	0
chr11	117144000	117144757	758	*	intersect_per_group_2837	0.555616	0.615065	1.42578	2.71538	1.08074	2.05826	1.36149	1.61851	Promoter (<=1kb)	11	117144267	117171048	26782	1	ENSG00000168092.13	ENST00000527958.5	0
chr11	117181559	117181776	218	*	intersect_per_group_2839	0.348688	0.829764	0.945932	2.45869	0.206213	0.535994	0.455338	1.43419	Promoter (<=1kb)	11	117181464	117184139	2676	1	ENSG00000149577.15	ENST00000530948.5	95
chr11	117327859	117328321	463	*	intersect_per_group_2842	0.436983	0.615504	1.30096	2.52528	0.602343	1.1692	0.915156	1.54256	Promoter (<=1kb)	11	117327929	117361945	34017	1	ENSG00000110274.14	ENST00000525416.5	0
chr11	117986220	117986273	54	*	intersect_per_group_2843	0.133095	0.6147	2.89571	4.96527	0.156368	0.268124	0.277683	2.30173	Promoter (<=1kb)	11	117986348	118001479	15132	1	ENSG00000110324.10	ENST00000227752.7	-75
chr11	118145878	118146031	154	*	intersect_per_group_2844	0.335181	0.918094	1.28752	3.32254	0.198278	0.511671	0.438266	1.72466	Promoter (<=1kb)	11	118141206	118145700	4495	2	ENSG00000177098.8	ENST00000532138.1	-178
chr11	118152683	118153119	437	*	intersect_per_group_2845	0.532684	0.829799	0.739293	2.09148	0.323071	0.913979	0.694679	1.27226	Promoter (<=1kb)	11	118133377	118152820	19444	2	ENSG00000177098.8	ENST00000324727.8	0
chr11	118608144	118608422	279	*	intersect_per_group_2849	0.509368	1.05259	0.68132	2.48747	0.190088	0.694003	0.528117	1.36983	Promoter (<=1kb)	11	118607643	118658025	50383	1	ENSG00000019144.17	ENST00000356063.9	501
chr11	118610559	118611025	467	*	intersect_per_group_2850	0.505945	0.779726	0.615549	1.77358	0.287462	0.828263	0.639568	1.13394	Promoter (<=1kb)	11	118610427	118627396	16970	1	ENSG00000019144.17	ENST00000532639.3	132
chr11	118634684	118634856	173	*	intersect_per_group_2851	0.353836	0.886932	1.32584	3.30103	0.22937	0.571078	0.485657	1.72833	Promoter (<=1kb)	11	118634978	118639355	4378	1	ENSG00000019144.17	ENST00000526699.5	-122
chr11	118659283	118659504	222	*	intersect_per_group_2852	0.310258	0.649263	1.5601	3.01518	0.346342	0.669369	0.592498	1.71705	3' UTR	11	118650601	118657490	6890	1	ENSG00000019144.17	ENST00000620788.1	8682
chr11	118898540	118898781	242	*	intersect_per_group_2856	0.38514	0.815645	1.1106	2.71484	0.268766	0.656991	0.54881	1.54237	Exon (ENST00000334801.7/ENSG00000186174.12, exon 8 of 8)	11	118902774	118908625	5852	2	ENSG00000186174.12	ENST00000527266.1	9844
chr11	118901588	118902742	1155	*	intersect_per_group_2857	0.624883	0.588695	0.904362	1.86394	1.04454	2.15285	1.37779	1.25348	Exon (ENST00000334801.7/ENSG00000186174.12, exon 6 of 8)	11	118902774	118908625	5852	2	ENSG00000186174.12	ENST00000527266.1	5883
chr11	118921675	118923154	1480	*	intersect_per_group_2861	0.751304	0.654089	1.02035	2.17926	1.51011	3.22531	1.75177	1.3784	Promoter (2-3kb)	11	118925164	118958554	33391	1	ENSG00000110375.2	ENST00000534788.1	-2010
chr11	118940239	118940334	96	*	intersect_per_group_2864	0.240034	0.833521	1.83625	4.05427	0.17628	0.38921	0.359234	1.98012	Intron (ENST00000534788.1/ENSG00000110375.2, intron 1 of 5)	11	118931216	118931490	275	1	ENSG00000239726.3	ENST00000471754.3	9023
chr11	119168726	119169244	519	*	intersect_per_group_2867	0.473514	0.606289	1.68986	3.09488	0.877039	1.60624	1.16456	1.76229	Promoter (<=1kb)	11	119168728	119184012	15285	1	ENSG00000160703.15	ENST00000409991.5	0
chr11	119513503	119513669	167	*	intersect_per_group_2871	0.24489	0.617206	1.64489	3.057	0.274697	0.510519	0.477789	1.74457	Intron (ENST00000500970.5/ENSG00000245248.7, intron 4 of 8)	11	119444991	119445519	529	2	ENSG00000255377.1	ENST00000529668.1	-67984
chr11	119638075	119638533	459	*	intersect_per_group_2873	0.441792	0.695703	0.61563	1.61679	0.282574	0.742108	0.596784	1.08148	Promoter (<=1kb)	11	119623408	119638200	14793	2	ENSG00000110400.10	ENST00000531468.1	0
chr11	120210524	120211568	1045	*	intersect_per_group_2875	0.657949	0.643805	0.616509	1.52571	0.644252	1.59436	1.08359	1.0504	Promoter (<=1kb)	11	120210767	120230332	19566	1	ENSG00000184232.8	ENST00000328965.8	0
chr11	120325326	120325545	220	*	intersect_per_group_2876	0.548385	1.06821	1.58455	4.41936	0.348601	0.972258	0.731557	2.0007	Promoter (<=1kb)	11	120325307	120333682	8376	1	ENSG00000181264.8	ENST00000529187.1	19
chr11	121024002	121024393	392	*	intersect_per_group_2878	0.489883	0.747989	1.27947	2.82826	0.501552	1.10868	0.85209	1.61064	Promoter (<=1kb)	11	121024072	121087096	63025	1	ENSG00000154114.12	ENST00000529397.5	0
chr11	121292842	121293186	345	*	intersect_per_group_2879	0.404602	0.641006	1.60766	3.06643	0.554642	1.05792	0.853021	1.73857	Promoter (<=1kb)	11	121292852	121308633	15782	1	ENSG00000109929.9	ENST00000392789.2	0
chr11	121452017	121452690	674	*	intersect_per_group_2880	0.510892	0.619168	0.85065	1.84258	0.573338	1.2419	0.931772	1.23058	Promoter (<=1kb)	11	121452203	121633693	181491	1	ENSG00000137642.12	ENST00000260197.11	0
chr11	122882772	122883246	475	*	intersect_per_group_2882	0.456342	0.64636	1.12897	2.33229	0.536258	1.10784	0.86556	1.44923	Promoter (<=1kb)	11	122882683	122905892	23210	1	ENSG00000109944.10	ENST00000307257.10	89
chr11	123654504	123654857	354	*	intersect_per_group_2884	0.355977	0.595413	1.21027	2.33951	0.428436	0.828187	0.703377	1.47243	Promoter (<=1kb)	11	123629189	123654604	25416	2	ENSG00000166257.8	ENST00000392770.6	0
chr11	124740087	124740591	505	*	intersect_per_group_2887	0.61528	0.842475	0.995353	2.57791	0.502653	1.30185	0.927707	1.47852	Promoter (<=1kb)	11	124740045	124747206	7162	1	ENSG00000154146.12	ENST00000412681.2	42
chr11	124875570	124876629	1060	*	intersect_per_group_2890	0.691424	0.676624	1.11172	2.37536	1.17842	2.51789	1.51003	1.45604	Promoter (<=1kb)	11	124876121	124881470	5350	1	ENSG00000154134.14	ENST00000527196.5	0
chr11	125569085	125569292	208	*	intersect_per_group_2891	0.394232	0.839333	1.51914	3.50731	0.315982	0.72952	0.60668	1.8128	Promoter (<=1kb)	11	125569216	125584687	15472	1	ENSG00000149547.14	ENST00000278903.10	0
chr11	126268699	126268887	189	*	intersect_per_group_2894	0.272102	0.586513	2.02899	3.54837	0.383479	0.670642	0.610757	1.9217	Promoter (<=1kb)	11	126267174	126268920	1747	2	ENSG00000182934.11	ENST00000528744.5	33
chr11	128905162	128905607	446	*	intersect_per_group_2900	0.530978	0.73102	1.57159	3.26836	0.700931	1.45769	1.05611	1.77399	Promoter (<=1kb)	11	128899565	128905697	6133	2	ENSG00000174370.9	ENST00000310799.7	90
chr11	130314170	130314863	694	*	intersect_per_group_2904	0.604351	0.691661	1.41874	2.90661	0.984606	2.01719	1.32245	1.66115	Promoter (<=1kb)	11	130226677	130314612	87936	2	ENSG00000196323.11	ENST00000445008.6	0
chr11	131687404	131687562	159	*	intersect_per_group_2906	0.291706	0.953789	0.662676	2.22052	0.105365	0.353063	0.297737	1.28783	Intron (ENST00000374791.7/ENSG00000182667.14, intron 1 of 7)	11	131662131	131663583	1453	2	ENSG00000224795.1	ENST00000416725.1	-23821
chr11	131691066	131691231	166	*	intersect_per_group_2907	0.329269	0.914892	1.04763	2.86066	0.173906	0.474869	0.405325	1.56274	Intron (ENST00000374791.7/ENSG00000182667.14, intron 1 of 7)	11	131662131	131663583	1453	2	ENSG00000224795.1	ENST00000416725.1	-27483
chr11	134253856	134254079	224	*	intersect_per_group_2913	0.400398	0.939455	0.853267	2.5542	0.191132	0.572141	0.466378	1.43495	Promoter (<=1kb)	11	134253617	134262527	8911	1	ENSG00000151498.11	ENST00000524547.5	239
chr12	752598	754077	1480	*	intersect_per_group_2917	0.691966	0.605836	1.13212	2.24479	1.67554	3.32229	1.80691	1.42678	Promoter (<=1kb)	12	752923	911451	158529	1	ENSG00000060237.16	ENST00000530271.6	0
chr12	990676	991550	875	*	intersect_per_group_2919	0.68248	0.723434	0.869971	2.08752	0.761225	1.82658	1.1978	1.30961	Promoter (<=1kb)	12	991208	1495933	504726	1	ENSG00000082805.19	ENST00000543086.7	0
chr12	1630013	1630552	540	*	intersect_per_group_2921	0.552032	0.725642	1.11796	2.50234	0.603698	1.35126	0.983663	1.49065	Promoter (<=1kb)	12	1629897	1632906	3010	1	ENSG00000111186.12	ENST00000543563.1	116
chr12	1797099	1797762	664	*	intersect_per_group_2923	0.515887	0.62457	0.944317	1.99765	0.627027	1.32644	0.983119	1.30509	Promoter (<=1kb)	12	1793523	1797660	4138	2	ENSG00000151062.14	ENST00000541444.5	0
chr12	2812755	2812843	89	*	intersect_per_group_2925	0.214609	0.757477	2.09679	4.23521	0.186614	0.376934	0.358142	2.05866	Promoter (<=1kb)	12	2812761	2818458	5698	1	ENSG00000111203.11	ENST00000541659.1	0
chr12	3019444	3019808	365	*	intersect_per_group_2929	0.366664	0.668149	0.679946	1.66949	0.24818	0.609364	0.514776	1.12083	Intron (ENST00000358409.6/ENSG00000197905.8, intron 7 of 11)	12	3011044	3021920	10877	1	ENSG00000197905.8	ENST00000544666.1	8400
chr12	3033522	3033688	167	*	intersect_per_group_2930	0.346428	1.00324	0.846717	2.70173	0.141402	0.451189	0.374394	1.47208	Intron (ENST00000358409.6/ENSG00000197905.8, intron 9 of 11)	12	3041437	3044950	3514	1	ENSG00000250899.3	ENST00000513358.3	-7749
chr12	3752850	3753123	274	*	intersect_per_group_2933	0.287808	0.600968	0.976669	1.99808	0.267607	0.547474	0.493177	1.31462	Promoter (<=1kb)	12	3615328	3753102	137775	2	ENSG00000130038.9	ENST00000440314.6	0
chr12	6200511	6201131	621	*	intersect_per_group_2936	0.457532	0.587394	0.760947	1.64588	0.472548	1.02209	0.805142	1.13974	Promoter (<=1kb)	12	6200797	6238259	37463	1	ENSG00000010278.12	ENST00000382515.6	0
chr12	6310437	6311285	849	*	intersect_per_group_2939	0.849045	0.908894	0.867907	2.50719	0.736853	2.12861	1.28258	1.42629	Promoter (<=1kb)	12	6310738	6318973	8236	1	ENSG00000008323.15	ENST00000536531.5	0
chr12	6316003	6316139	137	*	intersect_per_group_2941	0.380476	1.15945	1.03975	3.55622	0.142445	0.487202	0.394869	1.72158	Promoter (1-2kb)	12	6317567	6318363	797	1	ENSG00000008323.15	ENST00000543000.1	-1428
chr12	6363491	6364245	755	*	intersect_per_group_2945	0.544806	0.598645	1.68422	3.06469	1.27158	2.31384	1.48167	1.75465	Promoter (<=1kb)	12	6346847	6364147	17301	2	ENSG00000111319.12	ENST00000540037.5	0
chr12	6369175	6369523	349	*	intersect_per_group_2946	0.375851	0.647798	1.06238	2.23129	0.370771	0.77872	0.655119	1.40427	Intron (ENST00000360168.7/ENSG00000111319.12, intron 1 of 11)	12	6346847	6364147	17301	2	ENSG00000111319.12	ENST00000540037.5	-5028
chr12	6383532	6384757	1226	*	intersect_per_group_2948	0.706719	0.651656	0.906441	1.99496	1.1113	2.44582	1.47434	1.29319	Promoter (<=1kb)	12	6384033	6391563	7531	1	ENSG00000111321.10	ENST00000228918.8	0
chr12	6607188	6607373	186	*	intersect_per_group_2953	0.300134	0.670111	1.8118	3.47412	0.336994	0.646186	0.576851	1.86511	Promoter (<=1kb)	12	6570083	6607368	37286	2	ENSG00000111642.14	ENST00000544484.5	0
chr12	6752926	6753039	114	*	intersect_per_group_2956	0.186393	0.587339	1.94017	3.41753	0.22118	0.389599	0.38448	1.87926	Promoter (<=1kb)	12	6751822	6752967	1146	2	ENSG00000089693.10	ENST00000536249.1	0
chr12	6767022	6767359	338	*	intersect_per_group_2958	0.525238	0.886634	1.09954	2.88174	0.371643	0.974028	0.742296	1.58045	Promoter (<=1kb)	12	6748795	6767475	18681	2	ENSG00000089693.10	ENST00000539187.5	116
chr12	6821750	6822123	374	*	intersect_per_group_2959	0.383865	0.598043	1.44329	2.69831	0.53979	1.00917	0.827396	1.61862	Promoter (<=1kb)	12	6821829	6824416	2588	1	ENSG00000250510.7	ENST00000541431.1	0
chr12	6852177	6852344	168	*	intersect_per_group_2961	0.447681	0.948951	2.18008	5.13905	0.366253	0.86336	0.691361	2.22019	Promoter (<=1kb)	12	6852153	6861090	8938	1	ENSG00000111667.13	ENST00000542087.1	24
chr12	6914312	6914718	407	*	intersect_per_group_2965	0.462962	0.746328	0.842849	2.09141	0.34304	0.851204	0.675475	1.30283	Promoter (<=1kb)	12	6914327	6923696	9370	1	ENSG00000111674.8	ENST00000541477.5	0
chr12	7189853	7190041	189	*	intersect_per_group_2975	0.361734	0.814291	1.58268	3.54146	0.299126	0.669337	0.569716	1.83272	Promoter (<=1kb)	12	7189956	7208596	18641	1	ENSG00000139197.10	ENST00000396637.7	0
chr12	8032706	8033289	584	*	intersect_per_group_2976	0.589926	0.757084	0.946156	2.28914	0.552555	1.33686	0.959553	1.38827	Promoter (<=1kb)	12	8032703	8055503	22801	1	ENSG00000065970.8	ENST00000162391.7	3
chr12	8227402	8227994	593	*	intersect_per_group_2977	0.74707	0.93932	0.946134	2.73195	0.561057	1.62005	1.06388	1.50541	Promoter (<=1kb)	12	8221260	8227601	6342	2	ENSG00000171847.10	ENST00000307435.10	0
chr12	8390228	8390566	339	*	intersect_per_group_2978	0.402154	0.721808	0.912447	2.1541	0.30932	0.73024	0.603862	1.341	Promoter (<=1kb)	12	8356963	8390337	33375	2	ENSG00000226091.7	ENST00000539348.5	0
chr12	8914267	8914874	608	*	intersect_per_group_2979	0.630456	0.77112	1.22879	2.80364	0.747104	1.70461	1.15436	1.59274	Promoter (<=1kb)	12	8914553	8940404	25852	1	ENSG00000111752.10	ENST00000543824.5	0
chr12	9064331	9065077	747	*	intersect_per_group_2980	0.532016	0.586203	1.72914	3.09723	1.29167	2.31363	1.48679	1.77112	Promoter (<=1kb)	12	9055586	9065070	9485	2	ENSG00000214851.4	ENST00000538094.1	0
chr12	9404493	9405072	580	*	intersect_per_group_2981	0.445859	0.587474	0.866544	1.8047	0.502596	1.04672	0.827542	1.22381	Intron (ENST00000540982.1/ENSG00000256673.1, intron 1 of 3)	12	9398355	9414851	16497	2	ENSG00000256673.1	ENST00000540982.1	9779
chr12	9648053	9648373	321	*	intersect_per_group_2983	0.550387	1.0017	0.826631	2.65756	0.265349	0.853076	0.640817	1.45528	Promoter (<=1kb)	12	9648102	9657087	8986	1	ENSG00000256594.7	ENST00000545363.6	0
chr12	10673898	10674293	396	*	intersect_per_group_2985	0.382433	0.595782	1.22846	2.36786	0.486471	0.937671	0.775743	1.48448	Promoter (<=1kb)	12	10618939	10674292	55354	2	ENSG00000060140.8	ENST00000075503.7	0
chr12	11648897	11649085	189	*	intersect_per_group_2986	0.39839	0.80403	2.18902	4.56794	0.413725	0.86334	0.712404	2.13043	Promoter (<=1kb)	12	11649854	11895402	245549	1	ENSG00000139083.10	ENST00000396373.8	-769
chr12	12611874	12612138	265	*	intersect_per_group_2988	0.416586	0.747262	1.7004	3.53291	0.450607	0.93622	0.759934	1.85466	Promoter (<=1kb)	12	12611892	12645108	33217	1	ENSG00000111269.2	ENST00000228865.2	0
chr12	13101405	13101575	171	*	intersect_per_group_2994	0.333427	0.893064	1.11096	2.92029	0.189974	0.49937	0.427254	1.59246	Promoter (2-3kb)	12	13087245	13103642	16398	2	ENSG00000111305.18	ENST00000545401.5	2067
chr12	13981741	13982126	386	*	intersect_per_group_2995	0.452298	0.709756	1.19115	2.58368	0.459783	0.997301	0.789555	1.52978	Promoter (<=1kb)	12	13866103	13981957	115855	2	ENSG00000273079.5	ENST00000627535.2	0
chr12	19129814	19130637	824	*	intersect_per_group_2998	0.679784	0.736042	1.01824	2.36158	0.83903	1.94594	1.25851	1.42756	Promoter (<=1kb)	12	19130060	19207733	77674	1	ENSG00000052126.14	ENST00000535357.5	0
chr12	19439738	19440264	527	*	intersect_per_group_2999	0.702922	0.966373	0.727773	2.37593	0.383536	1.25212	0.862215	1.35155	Promoter (<=1kb)	12	19439699	19520224	80526	1	ENSG00000139154.14	ENST00000266508.13	39
chr12	25251223	25251356	134	*	intersect_per_group_3004	0.278444	0.853817	1.31467	3.18324	0.176165	0.426554	0.38002	1.69997	Promoter (<=1kb)	12	25209168	25250936	41769	2	ENSG00000133703.11	ENST00000557334.5	-287
chr12	26122870	26123092	223	*	intersect_per_group_3006	0.397897	0.872768	1.15458	2.94541	0.257471	0.656825	0.543148	1.60881	Promoter (<=1kb)	12	26122958	26123768	811	2	ENSG00000123095.5	ENST00000394326.2	676
chr12	26126094	26126628	535	*	intersect_per_group_3007	0.492968	0.647891	1.21915	2.47713	0.652245	1.32526	0.991865	1.51002	Promoter (<=1kb)	12	26125313	26126617	1305	2	ENSG00000256894.1	ENST00000545819.1	0
chr12	26832480	26833193	714	*	intersect_per_group_3008	0.512294	0.589776	1.16993	2.26577	0.835327	1.61776	1.1548	1.44246	Promoter (<=1kb)	12	26716162	26832786	116625	2	ENSG00000123104.11	ENST00000545235.1	0
chr12	27332996	27333330	335	*	intersect_per_group_3011	0.419324	0.764684	0.85118	2.14515	0.285145	0.718626	0.586775	1.32087	Promoter (<=1kb)	12	27333055	27420533	87479	1	ENSG00000029153.14	ENST00000311001.9	0
chr12	27524255	27524339	85	*	intersect_per_group_3012	0.298795	0.943296	2.57554	5.87546	0.218921	0.499414	0.442723	2.38557	Promoter (<=1kb)	12	27524256	27695564	171309	1	ENSG00000110841.13	ENST00000228425.10	0
chr12	27780297	27780964	668	*	intersect_per_group_3013	0.570051	0.682802	0.995695	2.2036	0.665124	1.472	1.04863	1.37832	Promoter (<=1kb)	12	27780867	27792143	11277	1	ENSG00000087448.9	ENST00000543254.1	0
chr12	30695341	30695802	462	*	intersect_per_group_3016	0.481884	0.709776	0.932365	2.16048	0.430753	0.998141	0.777743	1.34847	Promoter (<=1kb)	12	30680522	30695869	15348	2	ENSG00000133704.9	ENST00000540979.1	67
chr12	30754496	30754863	368	*	intersect_per_group_3017	0.567767	0.870668	1.39162	3.3731	0.512116	1.2413	0.908204	1.75803	Promoter (<=1kb)	12	30709553	30754514	44962	2	ENSG00000110888.17	ENST00000298892.9	0
chr12	30795460	30796535	1076	*	intersect_per_group_3018	0.689899	0.670739	1.03496	2.23942	1.11361	2.40962	1.46551	1.399	Promoter (<=1kb)	12	30795681	30800008	4328	1	ENSG00000235884.3	ENST00000550292.1	0
chr12	31959409	31959569	161	*	intersect_per_group_3021	0.326791	0.865691	1.33241	3.25014	0.214518	0.523273	0.453012	1.71865	Promoter (<=1kb)	12	31959419	31993107	33689	1	ENSG00000174718.11	ENST00000312561.8	0
chr12	32399569	32400062	494	*	intersect_per_group_3023	0.518092	0.685785	1.50715	3.03295	0.744533	1.49828	1.08502	1.70931	Promoter (<=1kb)	12	32399856	32582251	182396	1	ENSG00000139132.14	ENST00000550091.5	0
chr12	32896929	32897221	293	*	intersect_per_group_3025	0.342289	0.609004	1.50976	2.8279	0.442359	0.828575	0.709703	1.66395	Promoter (<=1kb)	12	32790745	32896840	106096	2	ENSG00000057294.14	ENST00000340811.8	-89
chr12	38905404	38905970	567	*	intersect_per_group_3040	0.570266	0.713462	1.38952	2.91817	0.787856	1.6546	1.15136	1.65711	Promoter (<=1kb)	12	38652185	38905631	253447	2	ENSG00000139117.13	ENST00000331366.9	0
chr12	38906655	38906657	3	*	intersect_per_group_3041	0.122	1.25437	21.6038	52.9245	0.0648114	0.158773	0.152887	5.25792	Promoter (<=1kb)	12	38906451	38909592	3142	1	ENSG00000257718.1	ENST00000551152.1	204
chr12	39442504	39443700	1197	*	intersect_per_group_3042	0.624251	0.585307	1.17053	2.25657	1.40112	2.70112	1.60934	1.44018	Promoter (<=1kb)	12	39293229	39442943	149715	2	ENSG00000139116.18	ENST00000636569.1	0
chr12	40105380	40105929	550	*	intersect_per_group_3043	0.693027	0.946966	0.621603	2.12615	0.341881	1.16938	0.81199	1.24724	Promoter (<=1kb)	12	39755021	40105859	350839	2	ENSG00000151229.12	ENST00000280871.8	0
chr12	42144943	42145024	82	*	intersect_per_group_3044	0.205066	0.65805	3.02138	5.34553	0.247753	0.438334	0.425506	2.37391	Promoter (<=1kb)	12	42081845	42144879	63035	2	ENSG00000151233.10	ENST00000398675.7	-64
chr12	42483022	42484255	1234	*	intersect_per_group_3046	0.711797	0.660447	1.11191	2.33803	1.3721	2.88513	1.64552	1.44624	Promoter (<=1kb)	12	42458338	42483995	25658	2	ENSG00000139174.10	ENST00000455697.5	0
chr12	43836076	43836415	340	*	intersect_per_group_3048	0.561091	0.910234	1.28436	3.29312	0.436684	1.11966	0.830395	1.71754	Promoter (<=1kb)	12	43836083	44389758	553676	1	ENSG00000139173.9	ENST00000551577.5	0
chr12	45215965	45216862	898	*	intersect_per_group_3049	0.655237	0.68032	1.36417	2.78857	1.22502	2.50413	1.51832	1.62123	Promoter (<=1kb)	12	45173064	45216006	42943	2	ENSG00000134297.6	ENST00000256692.5	0
chr12	46268729	46269669	941	*	intersect_per_group_3051	0.752291	0.769583	1.11288	2.60198	1.04722	2.44847	1.4583	1.51472	Promoter (<=1kb)	12	46183063	46269012	85950	2	ENSG00000111371.15	ENST00000398637.9	0
chr12	46383034	46383974	941	*	intersect_per_group_3053	0.597604	0.611099	1.26269	2.45608	1.18819	2.31117	1.45926	1.51571	Promoter (<=1kb)	12	46383679	46456268	72590	1	ENSG00000257261.5	ENST00000551503.5	0
chr12	47079986	47080140	155	*	intersect_per_group_3055	0.343846	0.932734	1.29342	3.37788	0.20048	0.523572	0.445754	1.73797	Promoter (<=1kb)	12	47076600	47079951	3352	2	ENSG00000139211.6	ENST00000429635.1	-35
chr12	47740817	47740901	85	*	intersect_per_group_3056	0.37054	1.80227	0.436232	4.00911	0.0370797	0.340775	0.24966	1.68826	Promoter (<=1kb)	12	47739459	47740395	937	2	ENSG00000079337.15	ENST00000476259.1	-422
chr12	47773262	47773919	658	*	intersect_per_group_3058	0.612848	0.737841	0.987646	2.31475	0.649871	1.52311	1.06108	1.40665	Promoter (<=1kb)	12	47773215	47780824	7610	1	ENSG00000211584.13	ENST00000551301.1	47
chr12	48183528	48183750	223	*	intersect_per_group_3063	0.310528	0.750422	0.892676	2.18402	0.199067	0.487036	0.425515	1.34389	Promoter (<=1kb)	12	48183584	48185926	2343	1	ENSG00000177875.4	ENST00000316554.4	0
chr12	48350635	48351218	584	*	intersect_per_group_3064	0.648105	0.808575	1.19104	2.83756	0.695568	1.65714	1.12191	1.59182	Promoter (<=1kb)	12	48337180	48350771	13592	2	ENSG00000167528.12	ENST00000544117.6	0
chr12	48787997	48789423	1427	*	intersect_per_group_3065	0.773783	0.656264	0.587848	1.50244	0.838859	2.14398	1.31697	1.0322	Promoter (<=1kb)	12	48766198	48789037	22840	2	ENSG00000174233.11	ENST00000550422.5	0
chr12	48818480	48818942	463	*	intersect_per_group_3067	0.435644	0.635771	1.03155	2.15656	0.477607	0.998485	0.797466	1.37521	Promoter (<=1kb)	12	48818484	48826518	8035	1	ENSG00000167535.7	ENST00000547818.5	0
chr12	48890944	48891103	160	*	intersect_per_group_3069	0.23313	0.605674	1.65879	3.04585	0.265406	0.487336	0.460869	1.74516	Promoter (1-2kb)	12	48892130	48892228	99	2	ENSG00000199394.1	ENST00000362524.1	1125
chr12	48956682	48957770	1089	*	intersect_per_group_3070	0.694838	0.668162	0.705078	1.70945	0.76783	1.86159	1.21083	1.14226	Promoter (<=1kb)	12	48935723	48957551	21829	2	ENSG00000134287.9	ENST00000256682.8	0
chr12	48971467	48971771	305	*	intersect_per_group_3071	0.374335	0.711856	0.975731	2.23607	0.297598	0.682001	0.575118	1.38178	Promoter (<=1kb)	12	48965340	48971763	6424	2	ENSG00000169884.13	ENST00000301061.8	0
chr12	48977917	48978112	196	*	intersect_per_group_3072	0.267086	0.600337	1.66793	3.04477	0.326915	0.596776	0.547791	1.74689	Promoter (<=1kb)	12	48978453	48981640	3188	1	ENSG00000125084.11	ENST00000613114.4	-341
chr12	48998295	48998974	680	*	intersect_per_group_3073	0.544236	0.638762	1.18386	2.40025	0.805024	1.63217	1.14965	1.48133	Promoter (<=1kb)	12	48998367	49019235	20869	1	ENSG00000257913.2	ENST00000552933.2	0
chr12	49234571	49234697	127	*	intersect_per_group_3076	0.285393	0.85002	1.57567	3.64271	0.20011	0.462624	0.412909	1.85168	Intron (ENST00000550574.1/ENSG00000167553.14, intron 2 of 2)	12	49228043	49269937	41895	1	ENSG00000167553.14	ENST00000552125.1	6528
chr12	49479335	49479623	289	*	intersect_per_group_3079	0.496279	0.99031	0.753504	2.48353	0.217763	0.717741	0.553608	1.38875	Intron (ENST00000550997.5/ENSG00000123352.17, intron 2 of 5)	12	49490115	49514613	24499	1	ENSG00000123352.17	ENST00000552557.5	-10492
chr12	49555727	49555894	168	*	intersect_per_group_3081	0.255885	0.682586	1.33874	2.75372	0.224909	0.462624	0.426283	1.60703	Promoter (<=1kb)	12	49556172	49557637	1466	1	ENSG00000135519.6	ENST00000548675.1	-278
chr12	49567954	49568091	138	*	intersect_per_group_3082	0.275667	0.710435	2.08918	4.05482	0.288307	0.559566	0.509885	2.02574	Promoter (<=1kb)	12	49559738	49568100	8363	2	ENSG00000187778.13	ENST00000553173.5	9
chr12	49791802	49791932	131	*	intersect_per_group_3083	0.327728	0.984882	1.33637	3.62403	0.175064	0.474748	0.40589	1.79917	3' UTR	12	49791146	49797002	5857	2	ENSG00000167566.16	ENST00000433948.5	5070
chr12	49793246	49793419	174	*	intersect_per_group_3084	0.284263	0.77439	1.09846	2.58934	0.191132	0.450546	0.401454	1.50787	Exon (ENST00000433948.5/ENSG00000167566.16, exon 3 of 5)	12	49791146	49797002	5857	2	ENSG00000167566.16	ENST00000433948.5	3583
chr12	49887930	49888230	301	*	intersect_per_group_3086	0.349619	0.646189	1.18986	2.42719	0.358147	0.730583	0.627014	1.48981	Intron (ENST00000320634.7/ENSG00000135472.8, intron 10 of 11)	12	49870573	49897069	26497	2	ENSG00000135472.8	ENST00000552863.5	8839
chr12	49967239	49967837	599	*	intersect_per_group_3087	0.482653	0.650446	0.543313	1.42247	0.325444	0.852057	0.667893	0.987604	Promoter (<=1kb)	12	49967239	49975695	8457	1	ENSG00000086159.12	ENST00000551733.5	0
chr12	49975544	49975640	97	*	intersect_per_group_3088	0.313954	1.07693	1.61204	4.51024	0.156368	0.437493	0.375101	2.02189	Promoter (2-3kb)	12	49973174	49977139	3966	1	ENSG00000086159.12	ENST00000615425.1	2370
chr12	50085332	50085424	93	*	intersect_per_group_3090	0.312475	1.07906	1.70841	4.72196	0.158882	0.439142	0.377415	2.0756	Promoter (<=1kb)	12	50085342	50089422	4081	1	ENSG00000066117.14	ENST00000547247.5	0
chr12	50400944	50401121	178	*	intersect_per_group_3092	0.369354	0.857939	1.58782	3.69028	0.282631	0.65687	0.555571	1.86356	Promoter (<=1kb)	12	50400950	50429089	28140	1	ENSG00000161813.21	ENST00000523389.5	0
chr12	50505161	50505562	402	*	intersect_per_group_3093	0.421654	0.654215	1.15526	2.39186	0.464415	0.961529	0.776502	1.47174	Promoter (<=1kb)	12	50505107	50748667	243561	1	ENSG00000066084.12	ENST00000301180.9	54
chr12	51172923	51173095	173	*	intersect_per_group_3097	0.310446	0.686173	2.11104	4.00569	0.36521	0.692985	0.61268	2.0209	Promoter (<=1kb)	12	51095222	51172912	77691	2	ENSG00000135457.9	ENST00000548115.5	-11
chr12	51217680	51218336	657	*	intersect_per_group_3098	0.579969	0.709885	0.833977	1.99979	0.547923	1.31386	0.949267	1.27315	Promoter (<=1kb)	12	51186936	51217693	30758	2	ENSG00000184271.16	ENST00000636728.1	0
chr12	51270108	51270464	357	*	intersect_per_group_3099	0.460774	0.77934	0.992926	2.42055	0.354475	0.864136	0.686438	1.43656	Promoter (<=1kb)	12	51245351	51270198	24848	2	ENSG00000170545.16	ENST00000398453.7	0
chr12	51391322	51391968	647	*	intersect_per_group_3100	0.629204	0.738648	1.44695	3.083	0.936174	1.9947	1.30184	1.70707	Promoter (<=1kb)	12	51391348	51403109	11762	1	ENSG00000050438.16	ENST00000615370.1	0
chr12	51590632	51590790	159	*	intersect_per_group_3101	0.267491	0.667904	1.79833	3.44588	0.285934	0.547895	0.502752	1.85683	Promoter (<=1kb)	12	51590926	51766251	175326	1	ENSG00000196876.14	ENST00000550891.4	-136
chr12	51820530	51820762	233	*	intersect_per_group_3102	0.409405	0.895644	1.02926	2.77532	0.239818	0.64665	0.529306	1.53719	Promoter (1-2kb)	12	51820459	51822415	1957	2	ENSG00000261308.1	ENST00000564840.1	1653
chr12	52023095	52023458	364	*	intersect_per_group_3104	0.438201	0.664137	1.69963	3.27789	0.618665	1.19315	0.930478	1.80271	Promoter (<=1kb)	12	52022832	52059506	36675	1	ENSG00000123358.19	ENST00000360284.7	263
chr12	52060345	52060906	562	*	intersect_per_group_3106	0.505952	0.657979	1.0745	2.2733	0.60387	1.27759	0.956601	1.41895	Promoter (<=1kb)	12	52058750	52059503	754	2	ENSG00000259884.1	ENST00000564363.1	-842
chr12	52081269	52081549	281	*	intersect_per_group_3108	0.44205	0.861431	1.00168	2.63674	0.281473	0.740924	0.595693	1.49529	Promoter (<=1kb)	12	52076841	52082084	5244	2	ENSG00000257663.1	ENST00000550301.1	535
chr12	52244106	52244485	380	*	intersect_per_group_3113	0.557107	0.919141	0.832353	2.46496	0.316294	0.936685	0.701761	1.40526	Promoter (<=1kb)	12	52244378	52248855	4478	1	ENSG00000135480.14	ENST00000552322.5	0
chr12	52692504	52692600	97	*	intersect_per_group_3114	0.211238	0.759325	1.74364	3.64416	0.169133	0.353484	0.334921	1.88515	Promoter (<=1kb)	12	52692605	52696788	4184	1	ENSG00000257700.1	ENST00000547533.1	-5
chr12	53049573	53050408	836	*	intersect_per_group_3122	0.787844	0.848577	0.91991	2.45723	0.769045	2.05424	1.27002	1.42684	Promoter (<=1kb)	12	53049896	53064372	14477	1	ENSG00000111077.17	ENST00000314250.10	0
chr12	53052969	53053118	150	*	intersect_per_group_3123	0.218342	0.712209	0.949634	2.19411	0.142445	0.329116	0.305423	1.36282	Promoter (<=1kb)	12	53054027	53055806	1780	1	ENSG00000111077.17	ENST00000551693.1	-909
chr12	53054023	53054179	157	*	intersect_per_group_3124	0.312171	0.948233	0.885529	2.63814	0.139028	0.414189	0.352316	1.46563	Promoter (<=1kb)	12	53054027	53055806	1780	1	ENSG00000111077.17	ENST00000551693.1	0
chr12	53061773	53062034	262	*	intersect_per_group_3125	0.384898	0.704256	1.66209	3.33736	0.435468	0.874388	0.726768	1.80724	Promoter (<=1kb)	12	53061712	53064312	2601	1	ENSG00000111077.17	ENST00000552168.1	61
chr12	53098100	53098241	142	*	intersect_per_group_3126	0.350191	1.10157	0.905488	3.08896	0.128579	0.438633	0.360202	1.58363	Promoter (<=1kb)	12	53097667	53101163	3497	1	ENSG00000167779.7	ENST00000548176.1	433
chr12	53231757	53232535	779	*	intersect_per_group_3130	0.636899	0.70858	0.987695	2.24828	0.769415	1.75141	1.17659	1.38846	Promoter (<=1kb)	12	53210567	53232256	21690	2	ENSG00000172819.16	ENST00000394426.5	0
chr12	53252212	53252366	155	*	intersect_per_group_3131	0.291219	0.701805	2.02677	3.92316	0.31415	0.60809	0.547075	1.99094	Promoter (<=1kb)	12	53252449	53253209	761	1	ENSG00000182544.8	ENST00000552097.1	-83
chr12	53499141	53499704	564	*	intersect_per_group_3138	0.506203	0.649453	1.19146	2.43747	0.671984	1.37473	1.01675	1.49286	Promoter (<=1kb)	12	53479669	53499615	19947	2	ENSG00000139625.12	ENST00000267079.6	0
chr12	53501284	53501494	211	*	intersect_per_group_3139	0.424405	0.785047	2.35561	4.78222	0.497034	1.00905	0.80986	2.19185	Promoter (<=1kb)	12	53501302	53504395	3094	1	ENSG00000139546.10	ENST00000549610.5	0
chr12	53994697	53996221	1525	*	intersect_per_group_3140	0.722318	0.613062	0.859179	1.84362	1.31025	2.81152	1.61395	1.23352	Promoter (<=1kb)	12	53994895	54002888	7994	1	ENSG00000180806.4	ENST00000504557.1	0
chr12	54358912	54358990	79	*	intersect_per_group_3144	0.250278	0.811567	2.90414	5.85222	0.229427	0.462325	0.428546	2.42712	Intron (ENST00000550474.5/ENSG00000258137.5, intron 1 of 3)	12	54353792	54466985	113194	1	ENSG00000258086.1	ENST00000552785.1	5120
chr12	54378868	54379369	502	*	intersect_per_group_3145	0.49177	0.704604	0.802602	1.9377	0.402906	0.972723	0.755156	1.24498	Promoter (<=1kb)	12	54369878	54379189	9312	2	ENSG00000161642.17	ENST00000552382.5	0
chr12	54419321	54419479	159	*	intersect_per_group_3146	0.418922	0.972464	1.8502	4.59262	0.294181	0.730227	0.596653	2.07772	Promoter (<=1kb)	12	54395261	54419460	24200	2	ENSG00000161638.10	ENST00000293379.8	0
chr12	54473708	54473846	139	*	intersect_per_group_3147	0.301711	0.845954	1.5508	3.58494	0.215561	0.498307	0.44035	1.83506	Promoter (<=1kb)	12	54464703	54473602	8900	2	ENSG00000170627.10	ENST00000546739.5	-106
chr12	55721349	55721517	169	*	intersect_per_group_3148	0.307151	0.728112	1.783	3.60996	0.301327	0.610083	0.541718	1.88615	Promoter (<=1kb)	12	55721195	55724438	3244	1	ENSG00000135437.9	ENST00000548123.1	154
chr12	55829559	55829816	258	*	intersect_per_group_3150	0.334484	0.753253	0.767088	1.97858	0.197909	0.510474	0.437432	1.24661	Promoter (<=1kb)	12	55820960	55829636	8677	2	ENSG00000135392.15	ENST00000317269.7	0
chr12	56129362	56129465	104	*	intersect_per_group_3157	0.210251	0.709189	1.82777	3.62308	0.190088	0.3768	0.360021	1.89741	Promoter (<=1kb)	12	56120033	56129619	9587	2	ENSG00000258317.1	ENST00000550947.1	154
chr12	56238725	56238796	72	*	intersect_per_group_3160	0.218173	0.902705	1.9792	4.56982	0.142502	0.329027	0.305404	2.09576	Promoter (2-3kb)	12	56236704	56237843	1140	1	ENSG00000139540.11	ENST00000447080.1	2021
chr12	56257676	56258678	1003	*	intersect_per_group_3161	0.618544	0.617893	1.30962	2.54442	1.31355	2.55205	1.55228	1.54943	Promoter (<=1kb)	12	56237807	56258391	20585	2	ENSG00000139645.9	ENST00000267116.7	0
chr12	56266984	56267186	203	*	intersect_per_group_3162	0.505034	1.19004	0.908153	3.35362	0.184355	0.680785	0.518606	1.64657	Promoter (<=1kb)	12	56266891	56270469	3579	1	ENSG00000135469.13	ENST00000551911.5	93
chr12	56634567	56635299	733	*	intersect_per_group_3167	0.557145	0.634023	1.13201	2.30864	0.829766	1.69223	1.17696	1.44378	Promoter (1-2kb)	12	56615396	56636318	20923	2	ENSG00000076108.11	ENST00000549506.5	1019
chr12	57087015	57087717	703	*	intersect_per_group_3170	0.679282	0.79806	0.848743	2.21452	0.596667	1.55681	1.05432	1.34007	Promoter (<=1kb)	12	57070674	57088063	17390	2	ENSG00000166881.9	ENST00000553654.1	346
chr12	57095175	57095236	62	*	intersect_per_group_3172	0.156948	0.991424	0.991156	2.95871	0.0614517	0.18344	0.166646	1.57286	Promoter (2-3kb)	12	57096243	57097290	1048	2	ENSG00000166888.10	ENST00000557563.5	2054
chr12	57129462	57129632	171	*	intersect_per_group_3173	0.246632	0.624406	1.54497	2.92327	0.26419	0.499879	0.466794	1.69337	Promoter (<=1kb)	12	57096341	57129100	32760	2	ENSG00000166888.10	ENST00000556155.5	-362
chr12	57202168	57202625	458	*	intersect_per_group_3176	0.470881	0.735082	0.639788	1.72941	0.293023	0.792072	0.625315	1.12737	Promoter (<=1kb)	12	57202820	57203531	712	1	ENSG00000123384.13	ENST00000556247.1	-195
chr12	57210335	57211033	699	*	intersect_per_group_3177	0.631529	0.770987	0.504131	1.56671	0.352388	1.09513	0.785557	1.02533	Exon (ENST00000243077.7/ENSG00000123384.13, exon 82 of 89)	12	57216795	57226449	9655	1	ENSG00000182379.9	ENST00000349394.5	-5762
chr12	57217493	57217679	187	*	intersect_per_group_3178	0.284018	0.696887	1.34483	2.80097	0.251483	0.523782	0.472625	1.6196	Promoter (<=1kb)	12	57216829	57226448	9620	1	ENSG00000182379.9	ENST00000556415.1	664
chr12	57235763	57236065	303	*	intersect_per_group_3179	0.312752	0.59545	1.07109	2.12931	0.324541	0.645179	0.570327	1.37862	Promoter (1-2kb)	12	57236189	57237085	897	2	ENSG00000185633.10	ENST00000554688.1	1020
chr12	57611269	57611618	350	*	intersect_per_group_3185	0.436453	0.752934	0.976477	2.33079	0.341767	0.815777	0.658803	1.40797	Promoter (<=1kb)	12	57611435	57617243	5809	1	ENSG00000240771.6	ENST00000286494.8	0
chr12	57726316	57726841	526	*	intersect_per_group_3186	0.530321	0.717555	1.00023	2.28917	0.526122	1.2041	0.899262	1.4031	Promoter (<=1kb)	12	57726271	57728356	2086	1	ENSG00000255737.2	ENST00000542466.2	45
chr12	57756730	57757124	395	*	intersect_per_group_3187	0.670094	1.03797	0.95925	3.02299	0.378904	1.19408	0.83713	1.58069	Promoter (<=1kb)	12	57757487	57759416	1930	1	ENSG00000139266.5	ENST00000548358.1	-363
chr12	59595917	59596804	888	*	intersect_per_group_3194	0.585768	0.61858	0.82966	1.80919	0.736738	1.60656	1.11879	1.21377	Promoter (<=1kb)	12	59596067	59780213	184147	1	ENSG00000118596.11	ENST00000552432.5	0
chr12	62260002	62260349	348	*	intersect_per_group_3195	0.483886	0.727383	1.90372	3.8075	0.662496	1.32501	0.995487	1.94696	Promoter (<=1kb)	12	62260338	62416389	156052	1	ENSG00000135655.14	ENST00000353364.7	0
chr12	62934889	62935191	303	*	intersect_per_group_3198	0.41938	0.716242	1.5398	3.17263	0.46656	0.961307	0.777311	1.74684	Promoter (<=1kb)	12	62643982	62935037	291056	2	ENSG00000111110.11	ENST00000228705.6	0
chr12	63779927	63780310	384	*	intersect_per_group_3199	0.470751	0.71061	1.46917	3.04079	0.564162	1.16766	0.899881	1.70265	Promoter (<=1kb)	12	63780117	63802203	22087	1	ENSG00000118600.11	ENST00000537982.5	0
chr12	64451857	64452022	166	*	intersect_per_group_3201	0.265265	0.669125	1.61209	3.15351	0.267607	0.523483	0.480829	1.75822	Promoter (<=1kb)	12	64451880	64502108	50229	1	ENSG00000183735.9	ENST00000331710.9	0
chr12	64609943	64610290	348	*	intersect_per_group_3202	0.429772	0.685247	1.49147	3.00623	0.519033	1.04617	0.833984	1.69993	Promoter (<=1kb)	12	64610513	64695182	84670	1	ENSG00000153179.12	ENST00000336061.2	-223
chr12	64611105	64611289	185	*	intersect_per_group_3203	0.342336	0.824418	1.34547	3.1534	0.248911	0.583379	0.501969	1.70019	Promoter (<=1kb)	12	64610522	64611650	1129	1	ENSG00000153179.12	ENST00000540088.1	583
chr12	64780552	64781437	886	*	intersect_per_group_3204	0.598273	0.627648	1.12337	2.28071	0.99531	2.02071	1.32654	1.43405	Promoter (<=1kb)	12	64781193	64818770	37578	1	ENSG00000111490.12	ENST00000456757.6	0
chr12	65170109	65170270	162	*	intersect_per_group_3205	0.400357	1.05576	1.17983	3.53146	0.191132	0.572097	0.466355	1.74659	Promoter (<=1kb)	12	65169583	65210945	41363	1	ENSG00000174106.2	ENST00000541171.1	526
chr12	65278702	65279518	817	*	intersect_per_group_3206	0.698687	0.754894	1.16426	2.6522	0.951198	2.16685	1.35559	1.54014	Promoter (<=1kb)	12	65278704	65316317	37614	1	ENSG00000174099.10	ENST00000538725.1	0
chr12	66169451	66170082	632	*	intersect_per_group_3209	0.578918	0.671246	1.91219	3.63751	1.2085	2.2989	1.46137	1.91642	Promoter (<=1kb)	12	66135846	66170072	34227	2	ENSG00000155957.17	ENST00000358230.7	0
chr12	66235109	66235504	396	*	intersect_per_group_3210	0.432558	0.667493	1.23417	2.54855	0.48873	1.00923	0.806512	1.53175	Promoter (<=1kb)	12	66234079	66235234	1156	2	ENSG00000225422.4	ENST00000417216.3	0
chr12	67269057	67270245	1189	*	intersect_per_group_3211	0.728612	0.680023	0.903151	2.04916	1.07385	2.43646	1.46213	1.3081	Promoter (<=1kb)	12	67269281	67319951	50671	1	ENSG00000111530.12	ENST00000545606.5	0
chr12	68932934	68933041	108	*	intersect_per_group_3213	0.321015	0.947982	2.02704	4.83969	0.218921	0.522687	0.455022	2.1484	Promoter (<=1kb)	12	68851180	68932884	81705	2	ENSG00000135678.11	ENST00000338356.7	-50
chr12	69470451	69470581	131	*	intersect_per_group_3214	0.268391	0.705474	2.18226	4.18925	0.285877	0.548792	0.50318	2.06549	Promoter (<=1kb)	12	69470434	69569061	98628	1	ENSG00000166225.8	ENST00000550169.5	17
chr12	69524255	69524539	285	*	intersect_per_group_3215	0.435278	0.857954	0.91946	2.47896	0.262046	0.706502	0.569758	1.43254	Intron (ENST00000547219.5/ENSG00000166225.8, intron 2 of 6)	12	69557789	69579789	22001	1	ENSG00000166225.8	ENST00000397997.6	-33250
chr12	70243259	70244027	769	*	intersect_per_group_3217	0.578245	0.651404	0.906966	1.99526	0.697457	1.53436	1.08128	1.29344	Promoter (<=1kb)	12	70243410	70330459	87050	1	ENSG00000111596.11	ENST00000552319.5	0
chr12	70365745	70367010	1266	*	intersect_per_group_3218	0.715236	0.647291	0.785315	1.79621	0.994209	2.274	1.39731	1.19583	Promoter (<=1kb)	12	70366276	70434292	68017	1	ENSG00000135643.4	ENST00000258111.4	0
chr12	71439949	71440109	161	*	intersect_per_group_3219	0.379481	1.02825	1.12261	3.32916	0.18074	0.535994	0.441874	1.68969	Promoter (<=1kb)	12	71439984	71586306	146323	1	ENSG00000139292.12	ENST00000550851.5	0
chr12	71663466	71663499	34	*	intersect_per_group_3220	0.106517	0.672568	3.20867	5.70823	0.109095	0.19408	0.203624	2.44849	Promoter (<=1kb)	12	71656883	71663360	6478	2	ENSG00000133858.15	ENST00000549407.1	-106
chr12	74402820	74403288	469	*	intersect_per_group_3222	0.615591	0.817836	1.6132	3.60645	0.756592	1.69143	1.15316	1.85193	Promoter (<=1kb)	12	74285036	74402535	117500	2	ENSG00000251138.6	ENST00000551726.1	-285
chr12	78864914	78865025	112	*	intersect_per_group_3227	0.343635	1.0784	1.53029	4.3432	0.171392	0.486438	0.410249	1.977	Promoter (<=1kb)	12	78864812	79452008	587197	1	ENSG00000067715.13	ENST00000457153.6	102
chr12	82686891	82687315	425	*	intersect_per_group_3230	0.557219	0.833013	1.05766	2.66552	0.449506	1.13285	0.840907	1.51682	Promoter (<=1kb)	12	82687001	82965971	278971	1	ENSG00000179104.8	ENST00000548305.5	0
chr12	88580517	88580826	310	*	intersect_per_group_3231	0.459032	0.719981	2.05947	4.03944	0.638436	1.25223	0.960016	2.01773	Promoter (<=1kb)	12	88580531	88598218	17688	1	ENSG00000281333.1	ENST00000625763.1	0
chr12	89708088	89708947	860	*	intersect_per_group_3235	0.737305	0.785702	0.909378	2.29164	0.782065	1.97081	1.2488	1.37879	Promoter (<=1kb)	12	89588072	89708831	120760	2	ENSG00000070961.15	ENST00000428670.7	0
chr12	92145124	92145212	89	*	intersect_per_group_3236	0.258687	0.955474	1.70619	4.24788	0.15185	0.378061	0.339087	1.99169	Promoter (<=1kb)	12	92144118	92145233	1116	2	ENSG00000133639.4	ENST00000552315.1	21
chr12	92928614	92929683	1070	*	intersect_per_group_3237	0.792011	0.770473	0.865111	2.18156	0.925668	2.33427	1.39505	1.33533	Promoter (<=1kb)	12	92770637	92929331	158695	2	ENSG00000102189.16	ENST00000322349.12	0
chr12	93570216	93572260	2045	*	intersect_per_group_3240	0.760116	0.614614	1.18148	2.34016	2.41612	4.78564	2.20191	1.4651	Promoter (<=1kb)	12	93570399	93576174	5776	1	ENSG00000120833.13	ENST00000549206.5	0
chr12	95217853	95218002	150	*	intersect_per_group_3245	0.370182	1.00634	1.31413	3.64864	0.19712	0.547296	0.456499	1.79966	Promoter (<=1kb)	12	95217842	95287864	70023	1	ENSG00000028203.17	ENST00000548371.5	11
chr12	95790125	95790523	399	*	intersect_per_group_3246	0.57043	0.87517	1.09154	2.83636	0.435525	1.13171	0.834805	1.56752	Promoter (<=1kb)	12	95659086	95790309	131224	2	ENSG00000074527.11	ENST00000553059.1	0
chr12	95942535	95943471	937	*	intersect_per_group_3247	0.59616	0.610232	1.32194	2.54446	1.23866	2.38416	1.49129	1.55248	Promoter (<=1kb)	12	95943293	95968716	25424	1	ENSG00000139344.7	ENST00000266736.6	0
chr12	96194019	96194272	254	*	intersect_per_group_3248	0.436855	0.840275	1.37823	3.25797	0.350071	0.827524	0.667936	1.73036	Promoter (<=1kb)	12	96194382	96269835	75454	1	ENSG00000111145.7	ENST00000228741.7	-110
chr12	96195037	96195336	300	*	intersect_per_group_3249	0.502163	0.995257	0.683326	2.3556	0.204998	0.70668	0.541851	1.33312	Promoter (<=1kb)	12	96194614	96247211	52598	1	ENSG00000111145.7	ENST00000547860.1	423
chr12	96399325	96400822	1498	*	intersect_per_group_3250	0.689927	0.588945	0.869274	1.81166	1.30217	2.71387	1.58881	1.2268	Promoter (<=1kb)	12	96278261	96400560	122300	2	ENSG00000059758.7	ENST00000261211.7	0
chr12	98644541	98645419	879	*	intersect_per_group_3252	0.555257	0.586472	1.01055	2.01899	0.888276	1.77469	1.22125	1.33043	Promoter (<=1kb)	12	98645141	98733527	88387	1	ENSG00000120868.13	ENST00000551964.5	0
chr12	100199369	100199997	629	*	intersect_per_group_3254	0.527083	0.656515	0.923142	2.03139	0.580656	1.27775	0.948004	1.30875	Promoter (<=1kb)	12	100199865	100241865	42001	1	ENSG00000075089.9	ENST00000553038.5	0
chr12	101697965	101698444	480	*	intersect_per_group_3256	0.429925	0.595914	1.28954	2.46047	0.618977	1.18103	0.926001	1.52356	Promoter (<=1kb)	12	101697965	101729646	31682	1	ENSG00000111666.10	ENST00000552215.5	0
chr12	101877135	101877991	857	*	intersect_per_group_3257	0.667945	0.705642	1.33578	2.80935	1.14476	2.40761	1.4731	1.61944	Promoter (<=1kb)	12	101877351	101923623	46273	1	ENSG00000136048.13	ENST00000258534.12	0
chr12	103965982	103966099	118	*	intersect_per_group_3260	0.31755	0.744576	3.28714	6.18302	0.387882	0.729597	0.64038	2.51981	Promoter (<=1kb)	12	103965903	103980668	14766	1	ENSG00000139372.14	ENST00000544060.1	79
chr12	104063929	104064803	875	*	intersect_per_group_3261	0.594934	0.624466	1.33428	2.59861	1.16749	2.27379	1.44395	1.56873	Promoter (<=1kb)	12	104064457	104106524	42068	1	ENSG00000111727.11	ENST00000229330.8	0
chr12	104456886	104457287	402	*	intersect_per_group_3262	0.526819	0.839653	0.879324	2.36328	0.353488	0.950037	0.724006	1.39028	Promoter (<=1kb)	12	104456968	104602279	145312	1	ENSG00000171310.10	ENST00000547956.1	0
chr12	104458410	104458457	48	*	intersect_per_group_3263	0.214353	1.2818	1.49912	5.07641	0.0719578	0.243668	0.211402	2.10023	Promoter (1-2kb)	12	104457001	104602147	145147	1	ENSG00000171310.10	ENST00000546689.1	1409
chr12	104986380	104986690	311	*	intersect_per_group_3265	0.428374	0.704189	1.70151	3.40138	0.529169	1.05783	0.842777	1.8284	Promoter (<=1kb)	12	104986339	104994720	8382	1	ENSG00000151131.10	ENST00000280749.5	41
chr12	105235821	105236412	592	*	intersect_per_group_3267	0.516893	0.641474	1.30102	2.58941	0.770203	1.53293	1.10539	1.55837	Promoter (<=1kb)	12	105173296	105236238	62943	2	ENSG00000136044.11	ENST00000258530.7	0
chr12	106247242	106247479	238	*	intersect_per_group_3270	0.424939	0.93852	0.910344	2.66129	0.216662	0.633387	0.510987	1.4781	Promoter (<=1kb)	12	106245613	106246956	1344	2	ENSG00000258355.1	ENST00000552486.1	-286
chr12	106248261	106248587	327	*	intersect_per_group_3271	0.381053	0.612421	1.74642	3.19879	0.571079	1.046	0.854827	1.79602	Promoter (<=1kb)	12	106237877	106247988	10112	2	ENSG00000136026.13	ENST00000378026.4	-273
chr12	106986957	106987098	142	*	intersect_per_group_3275	0.279777	0.669807	2.43128	4.45868	0.345241	0.633133	0.574525	2.15218	Promoter (<=1kb)	12	106978179	106987090	8912	2	ENSG00000120832.9	ENST00000548101.1	0
chr12	107093372	107093799	428	*	intersect_per_group_3276	0.395998	0.610773	0.998447	2.05178	0.427336	0.878163	0.724868	1.33635	Promoter (<=1kb)	12	107072935	107093513	20579	2	ENSG00000008405.11	ENST00000550633.1	0
chr12	107320405	107320439	35	*	intersect_per_group_3278	0.25399	1.23385	3.5777	9.76643	0.12522	0.341825	0.302784	2.93962	Promoter (<=1kb)	12	107320588	107610356	289769	1	ENSG00000151136.14	ENST00000415943.6	-149
chr12	108562628	108562807	180	*	intersect_per_group_3280	0.329403	0.832553	1.22846	2.96851	0.221122	0.534333	0.462291	1.63156	Promoter (<=1kb)	12	108562617	108567444	4828	1	ENSG00000136003.15	ENST00000535405.1	11
chr12	108730348	108731460	1113	*	intersect_per_group_3281	0.728493	0.694334	0.720273	1.78364	0.801664	1.98519	1.25908	1.17118	Promoter (<=1kb)	12	108646567	108730843	84277	2	ENSG00000110880.10	ENST00000541050.5	0
chr12	108856792	108856849	58	*	intersect_per_group_3283	0.23302	0.972604	2.61712	6.09817	0.151793	0.353694	0.325091	2.4216	Promoter (<=1kb)	12	108807675	108857513	49839	2	ENSG00000084112.14	ENST00000548522.5	664
chr12	108857780	108857980	201	*	intersect_per_group_3284	0.293416	0.623027	1.85011	3.38946	0.371872	0.681282	0.6103	1.8559	Promoter (<=1kb)	12	108791919	108857590	65672	2	ENSG00000084112.14	ENST00000551165.5	-190
chr12	108858697	108858998	302	*	intersect_per_group_3285	0.35987	0.70772	0.871347	2.05632	0.263147	0.62101	0.528149	1.30091	Promoter (<=1kb)	12	108858932	108883771	24840	1	ENSG00000110887.7	ENST00000548052.5	0
chr12	109477516	109477820	305	*	intersect_per_group_3287	0.491612	0.900154	1.01018	2.75152	0.308104	0.839215	0.654123	1.52649	Promoter (<=1kb)	12	109448656	109477544	28889	2	ENSG00000110906.12	ENST00000228495.10	0
chr12	109880215	109880374	160	*	intersect_per_group_3291	0.277335	0.657777	2.04286	3.80056	0.326857	0.60809	0.553335	1.97148	Promoter (<=1kb)	12	109852545	109880325	27781	2	ENSG00000139433.9	ENST00000540772.1	0
chr12	109995962	109996185	224	*	intersect_per_group_3293	0.536614	1.13683	1.08562	3.58621	0.243178	0.80331	0.607147	1.73808	Promoter (<=1kb)	12	109929792	109996224	66433	2	ENSG00000139436.20	ENST00000355312.7	39
chr12	110281680	110282013	334	*	intersect_per_group_3295	0.482755	0.787013	1.41533	3.16764	0.47272	1.05799	0.81996	1.71874	Promoter (<=1kb)	12	110281681	110347326	65646	1	ENSG00000174437.16	ENST00000539276.6	0
chr12	110501894	110502209	316	*	intersect_per_group_3298	0.376384	0.624393	1.65002	3.08517	0.521406	0.974914	0.805837	1.75172	Promoter (<=1kb)	12	110491097	110502117	11021	2	ENSG00000111237.18	ENST00000549578.5	0
chr12	110614215	110614503	289	*	intersect_per_group_3299	0.361203	0.626856	1.69511	3.16179	0.489888	0.913756	0.76708	1.77756	Promoter (<=1kb)	12	110614168	110649085	34918	1	ENSG00000204852.15	ENST00000480648.5	47
chr12	110846915	110847040	126	*	intersect_per_group_3301	0.345729	0.918728	2.0313	4.73051	0.255943	0.596044	0.511967	2.13123	Promoter (<=1kb)	12	110846960	110907534	60575	1	ENSG00000173093.12	ENST00000545036.5	0
chr12	111424952	111425143	192	*	intersect_per_group_3304	0.294394	0.756794	1.05593	2.47397	0.202739	0.475002	0.421016	1.46725	Intron (ENST00000341259.6/ENSG00000111252.10, intron 2 of 7)	12	111418340	111444848	26509	1	ENSG00000111252.10	ENST00000550925.2	6612
chr12	112161894	112162048	155	*	intersect_per_group_3308	0.342425	0.955987	1.17317	3.21574	0.181841	0.49844	0.422384	1.67557	Promoter (<=1kb)	12	112160263	112162262	2000	2	ENSG00000173064.11	ENST00000549306.1	214
chr12	112418633	112419532	900	*	intersect_per_group_3309	0.605368	0.626537	1.57601	2.97698	1.41841	2.67928	1.60826	1.71215	Promoter (<=1kb)	12	112406866	112418838	11973	2	ENSG00000089009.15	ENST00000551291.6	0
chr12	113334892	113335063	172	*	intersect_per_group_3313	0.390718	0.957229	1.37476	3.61078	0.236459	0.621054	0.51476	1.80437	Promoter (<=1kb)	12	113298759	113335030	36272	2	ENSG00000089060.11	ENST00000552014.5	0
chr12	113358705	113358866	162	*	intersect_per_group_3314	0.275787	0.744526	1.34457	2.92814	0.21782	0.474359	0.428775	1.64909	Promoter (<=1kb)	12	113358754	113374860	16107	1	ENSG00000151176.7	ENST00000548997.1	0
chr12	114684607	114685132	526	*	intersect_per_group_3316	0.516902	0.726262	0.737528	1.87447	0.38794	0.985974	0.754423	1.20539	Promoter (<=1kb)	12	114670254	114684164	13911	2	ENSG00000135111.15	ENST00000349155.6	-443
chr12	116277501	116277655	155	*	intersect_per_group_3317	0.270506	0.811917	1.04672	2.59311	0.162242	0.401932	0.358494	1.49565	Promoter (<=1kb)	12	115953872	116277338	323467	2	ENSG00000123066.7	ENST00000281928.7	-163
chr12	116533688	116534051	364	*	intersect_per_group_3319	0.437785	0.736703	0.9864	2.31007	0.35905	0.840864	0.678033	1.40503	Promoter (<=1kb)	12	116533468	116534359	892	1	ENSG00000196668.3	ENST00000489452.1	220
chr12	116819419	116819596	178	*	intersect_per_group_3321	0.276095	0.66995	1.56244	3.07688	0.278114	0.547685	0.498658	1.73103	Intron (ENST00000257575.8/ENSG00000135119.14, intron 7 of 10)	12	116835997	116852945	16949	1	ENSG00000135119.14	ENST00000551251.1	-16401
chr12	116878567	116879198	632	*	intersect_per_group_3322	0.60567	0.736371	1.10518	2.50719	0.698475	1.58454	1.09863	1.48861	Promoter (<=1kb)	12	116869477	116878497	9021	2	ENSG00000135116.9	ENST00000586941.1	-70
chr12	116910997	116911164	168	*	intersect_per_group_3323	0.243712	0.636039	1.46314	2.82785	0.245807	0.475079	0.444076	1.65329	Promoter (<=1kb)	12	116910965	117031148	120184	1	ENSG00000174989.12	ENST00000455858.2	32
chr12	117098906	117099648	743	*	intersect_per_group_3324	0.687744	0.791907	0.751741	2.0329	0.558543	1.51044	1.02467	1.25841	Promoter (<=1kb)	12	117038923	117099479	60557	2	ENSG00000088992.17	ENST00000470612.5	0
chr12	118060568	118060820	253	*	intersect_per_group_3328	0.609122	1.22586	0.906373	3.45892	0.229312	0.875107	0.634323	1.67023	Promoter (<=1kb)	12	118034675	118061089	26415	2	ENSG00000176871.8	ENST00000540129.5	269
chr12	118103501	118104332	832	*	intersect_per_group_3329	0.643035	0.682384	1.62634	3.21473	1.35312	2.67465	1.59163	1.77422	Promoter (<=1kb)	12	118063593	118103948	40356	2	ENSG00000176834.13	ENST00000359236.9	0
chr12	118372694	118372855	162	*	intersect_per_group_3331	0.344034	1.02446	0.821234	2.70474	0.13304	0.438168	0.362446	1.46623	Promoter (<=1kb)	12	118255460	118372889	117430	2	ENSG00000135090.13	ENST00000542532.5	34
chr12	118376569	118376881	313	*	intersect_per_group_3332	0.382102	0.740496	0.811042	2.0258	0.253856	0.634075	0.530036	1.27406	Promoter (<=1kb)	12	118376380	118418031	41652	1	ENSG00000111707.11	ENST00000543473.1	189
chr12	119668158	119668251	94	*	intersect_per_group_3333	0.287799	0.897137	2.31662	5.17677	0.217763	0.486616	0.435297	2.24692	Promoter (<=1kb)	12	119668164	119671512	3349	1	ENSG00000111725.10	ENST00000630317.1	0
chr12	120092914	120092934	21	*	intersect_per_group_3334	0.243092	1.7496	2.92627	12.2027	0.0614517	0.256256	0.212698	3.09836	Promoter (<=1kb)	12	120093019	120094491	1473	1	ENSG00000135127.11	ENST00000546857.1	-85
chr12	120099239	120099369	131	*	intersect_per_group_3336	0.312628	1.03716	0.981084	3.06556	0.128522	0.401588	0.3392	1.59613	Promoter (<=1kb)	12	120097266	120099462	2197	2	ENSG00000111737.11	ENST00000543364.1	93
chr12	120116902	120117340	439	*	intersect_per_group_3337	0.462527	0.671549	1.24825	2.58097	0.54798	1.13304	0.880107	1.5433	Promoter (<=1kb)	12	120116907	120119000	2094	1	ENSG00000277283.1	ENST00000611079.1	0
chr12	120214767	120215604	838	*	intersect_per_group_3340	0.556981	0.610615	0.634672	1.496	0.531855	1.25365	0.920484	1.04638	Promoter (<=1kb)	12	120214836	120216006	1171	2	ENSG00000089159.16	ENST00000550795.1	402
chr12	120291968	120292553	586	*	intersect_per_group_3341	0.613455	0.766274	1.18996	2.72484	0.697316	1.59676	1.10235	1.56433	Promoter (<=1kb)	12	120291763	120291903	141	2	ENSG00000202538.1	ENST00000365668.1	-65
chr12	120495763	120496033	271	*	intersect_per_group_3344	0.382361	0.625296	2.41493	4.26763	0.654446	1.15653	0.930159	2.11812	Promoter (<=1kb)	12	120490328	120495940	5613	2	ENSG00000248008.2	ENST00000500741.2	0
chr12	120534461	120534740	280	*	intersect_per_group_3345	0.370584	0.712962	1.1748	2.56486	0.328945	0.718161	0.607439	1.52097	Promoter (<=1kb)	12	120534588	120557596	23009	1	ENSG00000022840.15	ENST00000538796.5	0
chr12	120687216	120687361	146	*	intersect_per_group_3347	0.329682	0.974709	1.11957	3.16548	0.163457	0.46216	0.392657	1.65192	Promoter (<=1kb)	12	120687245	120696690	9446	1	ENSG00000110917.7	ENST00000412616.2	0
chr12	120738513	120739105	593	*	intersect_per_group_3349	0.447789	0.585492	0.828598	1.7439	0.491358	1.03414	0.817825	1.19298	Exon (ENST00000242592.8/ENSG00000122971.8, exon 7 of 10)	12	120725861	120739594	13734	1	ENSG00000122971.8	ENST00000411593.2	12652
chr12	121209865	121210365	501	*	intersect_per_group_3351	0.670976	0.901814	1.13486	2.9888	0.568565	1.49739	1.02359	1.61439	Promoter (<=1kb)	12	121210065	121234070	24006	1	ENSG00000135124.14	ENST00000359949.11	0
chr12	121295679	121296085	407	*	intersect_per_group_3352	0.426549	0.657306	1.15009	2.39099	0.468087	0.973131	0.782919	1.47017	Promoter (<=1kb)	12	121240525	121296686	56162	2	ENSG00000110931.18	ENST00000412367.6	601
chr12	121296908	121297320	413	*	intersect_per_group_3353	0.454893	0.649184	1.66626	3.18145	0.688166	1.31394	1.00076	1.77562	Promoter (<=1kb)	12	121274265	121297336	23072	2	ENSG00000110931.18	ENST00000544485.1	16
chr12	121467101	121467294	194	*	intersect_per_group_3354	0.405829	0.918984	1.3848	3.50914	0.268651	0.680773	0.560433	1.78533	Exon (ENST00000538243.1/ENSG00000089094.17, exon 1 of 5)	12	121444015	121470553	26539	2	ENSG00000089094.17	ENST00000538243.1	3259
chr12	121629994	121630127	134	*	intersect_per_group_3357	0.315007	0.901018	1.52983	3.72417	0.204998	0.499039	0.435114	1.85878	Intron (ENST00000617316.1/ENSG00000276045.2, intron 1 of 1)	12	121626816	121641533	14718	1	ENSG00000276045.2	ENST00000611718.1	3178
chr12	121641405	121641732	328	*	intersect_per_group_3358	0.416725	0.807193	0.653668	1.89359	0.214403	0.621099	0.503604	1.185	3' UTR	12	121626816	121641533	14718	1	ENSG00000276045.2	ENST00000611718.1	14589
chr12	121810381	121810754	374	*	intersect_per_group_3365	0.583006	1.06762	0.393784	1.92134	0.147275	0.718581	0.518966	1.1094	Exon (ENST00000604567.5/ENSG00000139718.10, exon 6 of 17)	12	121804738	121830239	25502	1	ENSG00000139718.10	ENST00000619791.1	5643
chr12	122021465	122021619	155	*	intersect_per_group_3367	0.243798	0.644016	1.65125	3.14303	0.255943	0.48717	0.455814	1.76432	Promoter (<=1kb)	12	122021886	122060905	39020	1	ENSG00000110987.8	ENST00000261822.4	-267
chr12	122225790	122225871	82	*	intersect_per_group_3370	0.316794	0.865289	3.77149	7.69225	0.309262	0.630764	0.555829	2.75101	Promoter (<=1kb)	12	122208496	122225973	17478	2	ENSG00000184047.15	ENST00000540535.5	102
chr12	122423332	122423546	215	*	intersect_per_group_3372	0.384514	0.91902	0.904878	2.6018	0.194549	0.559387	0.461495	1.46118	Promoter (<=1kb)	12	122272043	122422632	150590	2	ENSG00000130779.19	ENST00000537178.5	-700
chr12	122867799	122867851	53	*	intersect_per_group_3377	0.240986	1.14296	2.1644	5.98809	0.114713	0.317369	0.282192	2.34376	Promoter (2-3kb)	12	122865335	122867021	1687	1	ENSG00000256152.2	ENST00000537827.2	2464
chr12	122980417	122981425	1009	*	intersect_per_group_3379	0.650565	0.64833	1.09204	2.27896	1.10187	2.29947	1.43332	1.42519	Promoter (<=1kb)	12	122980495	122982909	2415	1	ENSG00000182196.13	ENST00000454885.6	0
chr12	122985624	122985898	275	*	intersect_per_group_3380	0.332283	0.615594	1.49952	2.82974	0.412369	0.778178	0.673804	1.66204	3' UTR	12	122981953	122982908	956	1	ENSG00000182196.13	ENST00000536073.1	3671
chr12	122990825	122991649	825	*	intersect_per_group_3382	0.55175	0.608099	0.692495	1.57978	0.571308	1.30332	0.954059	1.09501	Intron (ENST00000320201.8/ENSG00000090975.12, intron 15 of 24)	12	122981953	122982908	956	1	ENSG00000182196.13	ENST00000536073.1	8872
chr12	123043464	123043625	162	*	intersect_per_group_3383	0.324899	0.967683	0.858198	2.63407	0.139028	0.42672	0.359379	1.4574	Intron (ENST00000320201.8/ENSG00000090975.12, intron 1 of 24)	12	122983481	123034654	51174	2	ENSG00000090975.12	ENST00000542749.5	-8810
chr12	123140359	123140379	21	*	intersect_per_group_3384	0.215672	1.07991	6.89067	15.6801	0.144704	0.329282	0.306837	3.61887	Intron (ENST00000542210.1/ENSG00000090975.12, intron 1 of 3)	12	123013996	123150015	136020	2	ENSG00000090975.12	ENST00000542210.1	9636
chr12	123364303	123365117	815	*	intersect_per_group_3386	0.598685	0.648138	1.21088	2.46476	0.986865	2.00878	1.32067	1.50478	Promoter (<=1kb)	12	123289109	123364843	75735	2	ENSG00000139697.12	ENST00000267176.8	0
chr12	123388561	123388722	162	*	intersect_per_group_3388	0.269426	0.614524	2.26082	3.99249	0.366253	0.646784	0.591219	2.04497	Promoter (<=1kb)	12	123388900	123396409	7510	1	ENSG00000183955.12	ENST00000478781.6	-178
chr12	123436380	123436741	362	*	intersect_per_group_3391	0.431755	0.68492	1.37638	2.8203	0.49825	1.02095	0.815247	1.6315	Promoter (<=1kb)	12	123410683	123436717	26035	2	ENSG00000150977.10	ENST00000280571.9	0
chr12	123533186	123533472	287	*	intersect_per_group_3392	0.413005	0.78448	1.10591	2.62736	0.317395	0.754053	0.618919	1.51936	Promoter (<=1kb)	12	123470054	123533718	63665	2	ENSG00000188026.12	ENST00000376874.8	246
chr12	123534149	123534401	253	*	intersect_per_group_3393	0.513688	0.981462	1.30956	3.56014	0.331318	0.900716	0.692442	1.78025	Promoter (<=1kb)	12	123471816	123533718	61903	2	ENSG00000188026.12	ENST00000636882.1	-431
chr12	123633544	123633792	249	*	intersect_per_group_3396	0.340062	0.628481	1.86195	3.4244	0.463627	0.852675	0.729575	1.8652	Promoter (<=1kb)	12	123633739	123662603	28865	1	ENSG00000111358.13	ENST00000618160.4	0
chr12	123971995	123972508	514	*	intersect_per_group_3397	0.606829	0.813882	1.10368	2.69814	0.567293	1.38684	0.983362	1.53651	Promoter (<=1kb)	12	123937688	123972051	34364	2	ENSG00000119242.8	ENST00000539761.5	0
chr12	123973241	123973981	741	*	intersect_per_group_3398	0.517655	0.60034	0.786506	1.70847	0.582801	1.26598	0.944401	1.16831	Promoter (<=1kb)	12	123973241	124316022	342782	1	ENSG00000178882.14	ENST00000389727.8	0
chr12	124326297	124326324	28	*	intersect_per_group_3399	0.211713	1.15496	4.13418	10.4327	0.115757	0.292116	0.267759	3.05023	Promoter (1-2kb)	12	124325420	124327585	2166	2	ENSG00000196498.13	ENST00000413172.1	1261
chr12	124379617	124379717	101	*	intersect_per_group_3402	0.213709	0.761721	1.65222	3.49688	0.166874	0.353184	0.333457	1.83776	Intron (ENST00000405201.5/ENSG00000196498.13, intron 17 of 46)	12	124383381	124383510	130	1	ENSG00000255965.1	ENST00000545095.1	-3664
chr12	124390961	124391252	292	*	intersect_per_group_3403	0.387169	0.715387	1.23398	2.66803	0.360322	0.779064	0.650482	1.56121	Promoter (2-3kb)	12	124372460	124388824	16365	2	ENSG00000196498.13	ENST00000448614.1	-2137
chr12	124518459	124518541	83	*	intersect_per_group_3412	0.314755	1.39319	0.947919	4.11638	0.0786773	0.34166	0.275208	1.82055	Promoter (<=1kb)	12	124419959	124518294	98336	2	ENSG00000196498.13	ENST00000420698.5	-165
chr12	124543155	124543369	215	*	intersect_per_group_3414	0.26779	0.595758	1.42334	2.66231	0.306017	0.572396	0.525274	1.60541	Promoter (<=1kb)	12	124542503	124542873	371	1	ENSG00000280354.1	ENST00000624885.1	652
chr12	125186021	125186182	162	*	intersect_per_group_3424	0.332227	0.810038	1.70996	3.75125	0.277013	0.607702	0.528429	1.89941	Promoter (<=1kb)	12	125186836	125349978	163143	1	ENSG00000139364.10	ENST00000418253.2	-654
chr12	125526159	125526182	24	*	intersect_per_group_3425	0.142947	1.04967	3.38535	8.0779	0.0812485	0.19387	0.185941	2.75096	Intron (ENST00000299308.7/ENSG00000139364.10, intron 4 of 8)	12	125622452	125662377	39926	1	ENSG00000139364.10	ENST00000613307.1	-96270
chr12	130424585	130424737	153	*	intersect_per_group_3430	0.270132	0.751463	1.38694	3.01841	0.212201	0.461816	0.419009	1.67928	Promoter (<=1kb)	12	130425004	130430661	5658	1	ENSG00000279905.1	ENST00000624734.1	-267
chr12	131795511	131795726	216	*	intersect_per_group_3437	0.355125	0.833715	1.01326	2.58817	0.218864	0.559044	0.473998	1.48579	Promoter (<=1kb)	12	131796118	131799682	3565	1	ENSG00000061936.9	ENST00000537582.1	-392
chr12	131829031	131830656	1626	*	intersect_per_group_3438	0.833407	0.710553	1.06949	2.38658	1.73899	3.88057	1.92971	1.44786	Promoter (<=1kb)	12	131828540	131840747	12208	1	ENSG00000198598.6	ENST00000545790.5	491
chr12	131895704	131896416	713	*	intersect_per_group_3441	0.703132	0.810469	1.0104	2.5258	0.720416	1.8009	1.17674	1.4689	Promoter (<=1kb)	12	131896500	131898239	1740	1	ENSG00000279283.1	ENST00000624048.1	-84
chr12	131910793	131911002	210	*	intersect_per_group_3443	0.475176	1.22807	0.54074	2.60923	0.113555	0.547939	0.412237	1.36457	Promoter (2-3kb)	12	131908619	131909169	551	1	ENSG00000177169.9	ENST00000542313.2	2174
chr12	131915168	131915414	247	*	intersect_per_group_3444	0.501561	1.17103	0.516107	2.41385	0.127479	0.596222	0.445568	1.30158	Promoter (<=1kb)	12	131915943	131919385	3443	1	ENSG00000177169.9	ENST00000541761.2	-529
chr12	131921867	131922601	735	*	intersect_per_group_3446	0.579075	0.674868	0.736253	1.77184	0.541146	1.3023	0.942402	1.17252	Promoter (1-2kb)	12	131920067	131922281	2215	1	ENSG00000177169.9	ENST00000540568.1	1800
chr12	131928800	131929292	493	*	intersect_per_group_3447	0.537797	0.720293	1.3732	2.90988	0.676986	1.43457	1.03968	1.65147	Promoter (<=1kb)	12	131929200	131943859	14660	1	ENSG00000177192.13	ENST00000443358.6	0
chr12	131929981	131930320	340	*	intersect_per_group_3448	0.380024	0.691992	0.862169	2.00836	0.293138	0.682842	0.573365	1.28408	Promoter (<=1kb)	12	131929765	131941422	11658	1	ENSG00000177192.13	ENST00000537484.1	216
chr12	132114880	132114967	88	*	intersect_per_group_3449	0.20332	0.763506	1.87128	3.87432	0.164673	0.34094	0.325164	1.95338	Intron (ENST00000446190.5/ENSG00000185684.12, intron 5 of 7)	12	132118146	132131639	13494	1	ENSG00000185684.12	ENST00000475841.2	-3179
chr12	132134197	132134385	189	*	intersect_per_group_3451	0.40169	1.00584	1.00515	3.02656	0.189974	0.57202	0.46571	1.59257	Downstream (2-3kb)	12	132137435	132139973	2539	2	ENSG00000185163.9	ENST00000462829.2	5588
chr12	132144593	132145325	733	*	intersect_per_group_3452	0.56136	0.662343	0.619405	1.56295	0.454024	1.14564	0.847864	1.06432	Promoter (<=1kb)	12	132144764	132148904	4141	1	ENSG00000184967.6	ENST00000541954.1	0
chr12	132151108	132151577	470	*	intersect_per_group_3453	0.435054	0.652314	0.8063	1.83894	0.378961	0.864302	0.697446	1.21575	Promoter (<=1kb)	12	132150841	132152473	1633	1	ENSG00000184967.6	ENST00000538784.2	267
chr12	132153519	132153771	253	*	intersect_per_group_3454	0.411178	0.845221	1.08598	2.74755	0.274754	0.695131	0.570407	1.54437	Promoter (2-3kb)	12	132150841	132152473	1633	1	ENSG00000184967.6	ENST00000538784.2	2678
chr12	132168568	132168596	29	*	intersect_per_group_3457	0.094813	0.84569	2.11902	4.60527	0.0614517	0.133553	0.134224	2.12504	Promoter (1-2kb)	12	132169823	132170043	221	1	ENSG00000276693.1	ENST00000619983.1	-1227
chr12	132169462	132169510	49	*	intersect_per_group_3458	0.154136	0.93733	1.72787	4.22382	0.0846655	0.206967	0.196376	1.99126	Promoter (<=1kb)	12	132169823	132170043	221	1	ENSG00000276693.1	ENST00000619983.1	-313
chr12	132201502	132201660	159	*	intersect_per_group_3461	0.288952	0.828765	1.1156	2.75765	0.177381	0.438467	0.387279	1.55416	Promoter (1-2kb)	12	132200436	132201287	852	1	ENSG00000279480.1	ENST00000623965.1	1066
chr12	132243401	132243803	403	*	intersect_per_group_3462	0.448487	0.749232	0.707699	1.87047	0.285203	0.753799	0.603597	1.19477	Intron (ENST00000411988.6/ENSG00000182870.12, intron 2 of 7)	12	132196509	132257742	61234	2	ENSG00000182870.12	ENST00000411988.6	13939
chr12	132306268	132306293	26	*	intersect_per_group_3464	0.139529	0.884741	4.10687	8.42949	0.106779	0.219167	0.217817	2.86159	Intron (ENST00000328957.12/ENSG00000182870.12, intron 1 of 10)	12	132283164	132286471	3308	2	ENSG00000182870.12	ENST00000540493.1	-19797
chr12	132508428	132509080	653	*	intersect_per_group_3479	0.492015	0.629193	0.539381	1.38096	0.352216	0.901766	0.702206	0.970979	Promoter (1-2kb)	12	132507030	132511952	4923	1	ENSG00000112787.12	ENST00000542061.2	1398
chr12	132513727	132514187	461	*	intersect_per_group_3481	0.588596	0.885911	0.711531	2.16279	0.328016	0.997046	0.733381	1.2852	Intron (ENST00000434748.2/ENSG00000112787.12, intron 2 of 16)	12	132507030	132511952	4923	1	ENSG00000112787.12	ENST00000542061.2	6697
chr12	132547437	132547846	410	*	intersect_per_group_3486	0.491258	0.77932	0.879178	2.22527	0.360463	0.912362	0.710536	1.35176	Promoter (2-3kb)	12	132550729	132554947	4219	1	ENSG00000280287.1	ENST00000624087.1	-2883
chr12	132552990	132553786	797	*	intersect_per_group_3488	0.597436	0.674472	0.574593	1.51307	0.457951	1.20592	0.873367	1.03128	Promoter (2-3kb)	12	132550729	132554947	4219	1	ENSG00000280287.1	ENST00000624087.1	2261
chr12	132573539	132574822	1284	*	intersect_per_group_3492	0.822486	0.7378	0.685867	1.8114	0.880654	2.32584	1.38031	1.16905	Promoter (1-2kb)	12	132572527	132576861	4335	1	ENSG00000112787.12	ENST00000537804.1	1012
chr12	132580846	132581544	699	*	intersect_per_group_3493	0.499652	0.599225	0.76403	1.67233	0.534057	1.16896	0.888702	1.14938	Promoter (<=1kb)	12	132581997	132582061	65	1	ENSG00000277052.1	ENST00000612332.1	-453
chr12	132686841	132686934	94	*	intersect_per_group_3495	0.416566	1.39145	1.50366	5.56815	0.141344	0.523406	0.414	2.18139	Promoter (<=1kb)	12	132624690	132687328	62639	2	ENSG00000177084.16	ENST00000535270.5	394
chr12	132717439	132717743	305	*	intersect_per_group_3497	0.552123	1.0196	0.893426	2.83864	0.272495	0.865785	0.649974	1.51906	Promoter (2-3kb)	12	132714753	132721128	6376	1	ENSG00000247077.6	ENST00000454808.2	2686
chr12	132762215	132762404	190	*	intersect_per_group_3498	0.348335	0.733031	1.99259	3.97406	0.378592	0.755072	0.64785	1.99397	Promoter (<=1kb)	12	132725503	132761888	36386	2	ENSG00000176915.14	ENST00000357997.9	-327
chr12	132786297	132786708	412	*	intersect_per_group_3499	0.41706	0.664247	0.917137	2.03817	0.37786	0.839724	0.685978	1.30897	Exon (ENST00000204726.7/ENSG00000090615.13, exon 14 of 24)	12	132773260	132776692	3433	2	ENSG00000090615.13	ENST00000541013.2	-9605
chr12	132788460	132788758	299	*	intersect_per_group_3500	0.312239	0.605552	1.02375	2.07925	0.3061	0.621697	0.549816	1.35135	Intron (ENST00000204726.7/ENSG00000090615.13, intron 13 of 23)	12	132773260	132776692	3433	2	ENSG00000090615.13	ENST00000541013.2	-11768
chr12	133232498	133233164	667	*	intersect_per_group_3507	0.56872	0.718673	0.484918	1.44368	0.32344	0.962936	0.716498	0.974016	Promoter (2-3kb)	12	133218312	133235836	17525	2	ENSG00000227059.6	ENST00000419717.2	2672
chr13	18951820	18951945	126	*	intersect_per_group_3510	0.282137	0.958941	1.05835	3.00119	0.133352	0.37815	0.328551	1.59921	Promoter (<=1kb)	13	18946902	18952587	5686	2	ENSG00000226057.6	ENST00000416576.1	642
chr13	19058841	19059021	181	*	intersect_per_group_3512	0.257596	0.660917	1.29392	2.62689	0.2342	0.475467	0.438115	1.56579	Intron (ENST00000444553.5/ENSG00000226057.6, intron 1 of 19)	13	18946755	19062718	115964	2	ENSG00000226057.6	ENST00000444553.5	3697
chr13	19060388	19060691	304	*	intersect_per_group_3513	0.40717	0.773764	0.945974	2.32708	0.287576	0.707432	0.58256	1.39864	Promoter (2-3kb)	13	18946755	19062718	115964	2	ENSG00000226057.6	ENST00000444553.5	2027
chr13	19157869	19158172	304	*	intersect_per_group_3517	0.405862	0.770954	0.949595	2.32679	0.288677	0.707343	0.583047	1.39955	Intron (ENST00000440167.1/ENSG00000229147.1, intron 7 of 13)	13	19151554	19152307	754	2	ENSG00000234894.1	ENST00000433721.1	-5562
chr13	19633338	19634009	672	*	intersect_per_group_3519	0.553584	0.665352	0.930973	2.06244	0.625614	1.38596	1.00417	1.32003	Promoter (<=1kb)	13	19633681	19673459	39779	1	ENSG00000196199.13	ENST00000361479.9	0
chr13	19782319	19782573	255	*	intersect_per_group_3520	0.386784	0.862627	0.758395	2.19737	0.193391	0.560329	0.461382	1.30911	Promoter (<=1kb)	13	19674756	19782917	108162	2	ENSG00000121390.18	ENST00000471658.5	344
chr13	20160667	20161278	612	*	intersect_per_group_3526	0.528072	0.659986	1.02963	2.20695	0.630132	1.35065	0.993052	1.38862	Promoter (<=1kb)	13	20138255	20161049	22795	2	ENSG00000121743.3	ENST00000241125.3	0
chr13	20525484	20526038	555	*	intersect_per_group_3528	0.686372	0.878825	1.12713	2.91153	0.625556	1.6159	1.08456	1.59423	Promoter (<=1kb)	13	20403667	20525857	122191	2	ENSG00000165475.13	ENST00000298248.11	0
chr13	20566866	20567348	483	*	intersect_per_group_3529	0.510464	0.681902	1.52797	3.05551	0.738011	1.47581	1.07513	1.71885	Promoter (<=1kb)	13	20567069	20691362	124294	1	ENSG00000032742.17	ENST00000351808.9	0
chr13	21140405	21140588	184	*	intersect_per_group_3532	0.327635	0.759141	1.58421	3.37374	0.291495	0.620767	0.54214	1.79866	Promoter (<=1kb)	13	21140514	21149082	8569	1	ENSG00000150459.12	ENST00000382533.8	0
chr13	21459010	21459331	322	*	intersect_per_group_3534	0.413206	0.727014	1.15812	2.57215	0.372916	0.828231	0.678589	1.5186	Promoter (<=1kb)	13	21376487	21459248	82762	2	ENSG00000180776.15	ENST00000320220.13	0
chr13	21671103	21671257	155	*	intersect_per_group_3537	0.324263	0.87948	1.33788	3.30102	0.207371	0.511659	0.443092	1.73094	Promoter (<=1kb)	13	21671383	21704498	33116	1	ENSG00000102678.6	ENST00000382353.5	-126
chr13	21674052	21674221	170	*	intersect_per_group_3538	0.275447	0.635771	1.99097	3.64727	0.338464	0.620036	0.564866	1.93324	Promoter (<=1kb)	13	21674002	21701298	27297	1	ENSG00000102678.6	ENST00000461657.1	50
chr13	21675216	21675585	370	*	intersect_per_group_3539	0.507162	0.860677	0.817528	2.30043	0.302486	0.85116	0.65702	1.35557	Promoter (1-2kb)	13	21674002	21701298	27297	1	ENSG00000102678.6	ENST00000461657.1	1214
chr13	23578826	23578997	172	*	intersect_per_group_3541	0.256793	0.710372	1.1247	2.47649	0.193448	0.425956	0.389238	1.48573	Promoter (<=1kb)	13	23579359	23594411	15053	1	ENSG00000127863.15	ENST00000464735.1	-362
chr13	24741349	24741453	105	*	intersect_per_group_3545	0.226426	0.790324	1.58873	3.47712	0.166817	0.365097	0.340229	1.82086	Promoter (1-2kb)	13	24742677	24746184	3508	1	ENSG00000231417.2	ENST00000438849.2	-1224
chr13	26222150	26222368	219	*	intersect_per_group_3546	0.364765	0.837968	1.05238	2.66869	0.23047	0.584442	0.49309	1.51628	Promoter (<=1kb)	13	26132115	26222261	90147	2	ENSG00000127870.16	ENST00000468480.5	0
chr13	26678962	26679089	128	*	intersect_per_group_3548	0.28396	0.942565	1.10381	3.04339	0.141287	0.389554	0.339617	1.61993	Intron (ENST00000361042.8/ENSG00000132970.12, intron 6 of 9)	13	26641946	26676624	34679	1	ENSG00000132970.12	ENST00000496788.1	37016
chr13	27172130	27172313	184	*	intersect_per_group_3550	0.393813	0.826752	2.02703	4.369	0.372973	0.803896	0.667605	2.06971	Promoter (<=1kb)	13	27172259	27182998	10740	1	ENSG00000230641.1	ENST00000452222.1	0
chr13	27829906	27830338	433	*	intersect_per_group_3555	0.423254	0.613476	1.36233	2.61423	0.58989	1.13196	0.89602	1.57932	Promoter (1-2kb)	13	27828763	27828869	107	1	ENSG00000207330.1	ENST00000384600.1	1143
chr13	27920261	27920464	204	*	intersect_per_group_3556	0.422572	0.977221	1.11329	3.16037	0.227111	0.644715	0.521968	1.64931	Promoter (<=1kb)	13	27920020	27926231	6212	1	ENSG00000139515.5	ENST00000381033.4	241
chr13	27968576	27969181	606	*	intersect_per_group_3557	0.506426	0.637438	1.02472	2.14958	0.620981	1.30265	0.972189	1.37137	Promoter (1-2kb)	13	27963004	27967325	4322	2	ENSG00000165556.9	ENST00000548877.1	-1251
chr13	29594983	29595728	746	*	intersect_per_group_3560	0.530127	0.615568	0.716047	1.62926	0.534171	1.21543	0.906737	1.11946	Promoter (<=1kb)	13	29509410	29595688	86279	2	ENSG00000139514.12	ENST00000380752.9	0
chr13	29850028	29850631	604	*	intersect_per_group_3561	0.580934	0.694894	1.64399	3.27999	0.992968	1.98112	1.31443	1.7916	Promoter (<=1kb)	13	29764371	29850684	86314	2	ENSG00000122042.9	ENST00000380680.4	53
chr13	30421679	30422592	914	*	intersect_per_group_3563	0.643896	0.671333	0.764286	1.8097	0.698558	1.65407	1.12189	1.19345	Promoter (<=1kb)	13	30419519	30422237	2719	2	ENSG00000225039.1	ENST00000420694.1	0
chr13	31162170	31162343	174	*	intersect_per_group_3565	0.457851	0.974581	1.99713	4.88956	0.3475	0.850784	0.677298	2.15165	Promoter (<=1kb)	13	31134974	31162388	27415	2	ENSG00000120694.19	ENST00000445273.6	45
chr13	31199742	31200850	1109	*	intersect_per_group_3566	0.901349	0.862005	0.697429	2.08518	0.773448	2.31247	1.34651	1.2578	Promoter (<=1kb)	13	31199936	31332276	132341	1	ENSG00000187676.7	ENST00000343307.4	0
chr13	32315736	32315766	31	*	intersect_per_group_3568	0.240743	1.61421	2.01967	8.24454	0.0626098	0.255581	0.212999	2.61638	Promoter (<=1kb)	13	32315505	32333291	17787	1	ENSG00000139618.14	ENST00000530893.6	231
chr13	33349865	33350852	988	*	intersect_per_group_3569	0.611091	0.613893	1.15763	2.30201	1.14374	2.27438	1.43779	1.44881	Promoter (<=1kb)	13	33127430	33350630	223201	2	ENSG00000133121.20	ENST00000567873.1	0
chr13	36819453	36819616	164	*	intersect_per_group_3570	0.241428	0.791377	0.69276	1.9297	0.113613	0.316471	0.281006	1.20866	Promoter (<=1kb)	13	36819224	36829104	9881	1	ENSG00000133111.3	ENST00000255476.2	229
chr13	36919943	36919948	6	*	intersect_per_group_3571	0.138098	1.67729	6.93293	24.3716	0.0415976	0.14623	0.129499	4.05765	Promoter (<=1kb)	13	36844831	36920238	75408	2	ENSG00000120693.13	ENST00000350148.9	290
chr13	41061556	41062021	466	*	intersect_per_group_3575	0.469643	0.645304	1.45905	2.84613	0.679919	1.3263	1.00224	1.65654	Promoter (<=1kb)	13	40981983	41061440	79458	2	ENSG00000120690.14	ENST00000405737.2	-116
chr13	43787130	43787172	43	*	intersect_per_group_3581	0.158046	0.827346	2.91208	5.94167	0.12522	0.255492	0.251393	2.44012	Promoter (<=1kb)	13	43213518	43786908	573391	2	ENSG00000120658.13	ENST00000261488.10	-222
chr13	43879285	43879584	300	*	intersect_per_group_3582	0.504488	0.980586	0.761087	2.47509	0.228326	0.742528	0.570878	1.38852	Promoter (<=1kb)	13	43879558	43881479	1922	1	ENSG00000179630.10	ENST00000425906.1	0
chr13	43971367	43971629	263	*	intersect_per_group_3583	0.444773	1.10463	0.281975	1.7568	0.0741594	0.462039	0.342667	1.01392	Promoter (2-3kb)	13	43968424	43971199	2776	1	ENSG00000179611.3	ENST00000378718.2	2943
chr13	44437028	44437187	160	*	intersect_per_group_3584	0.361264	0.82728	2.0501	4.4119	0.328016	0.705904	0.601183	2.081	Promoter (<=1kb)	13	44437207	44452827	15621	1	ENSG00000225727.2	ENST00000426579.2	-20
chr13	45417980	45418391	412	*	intersect_per_group_3587	0.500158	0.743962	1.27103	2.80345	0.523665	1.15502	0.879192	1.60276	Promoter (<=1kb)	13	45393316	45418380	25065	2	ENSG00000174032.16	ENST00000519676.5	0
chr13	46894082	46894300	219	*	intersect_per_group_3590	0.293875	0.608416	1.69778	3.113	0.371815	0.681747	0.610493	1.76782	Promoter (1-2kb)	13	46895305	46895813	509	2	ENSG00000102468.10	ENST00000612998.1	1513
chr13	48232977	48233602	626	*	intersect_per_group_3592	0.550104	0.665572	1.27308	2.60555	0.796949	1.63108	1.14666	1.55548	Promoter (<=1kb)	13	48233158	48270357	37200	1	ENSG00000136156.12	ENST00000378565.9	0
chr13	48303755	48304001	247	*	intersect_per_group_3593	0.384657	0.771931	1.31712	2.95662	0.32533	0.730284	0.611462	1.64933	Promoter (<=1kb)	13	48303775	48362908	59134	1	ENSG00000139687.13	ENST00000467505.5	0
chr13	49444447	49444544	98	*	intersect_per_group_3596	0.265647	0.804091	2.42147	4.97405	0.237305	0.487457	0.44613	2.23197	Promoter (<=1kb)	13	49444374	49495003	50630	1	ENSG00000136169.16	ENST00000354234.8	73
chr13	49496010	49496339	330	*	intersect_per_group_3597	0.661491	1.13611	0.916796	3.21289	0.302543	1.06025	0.749661	1.61581	Promoter (<=1kb)	13	49496013	49522088	26076	1	ENSG00000136147.17	ENST00000476953.6	0
chr13	49585135	49585815	681	*	intersect_per_group_3598	0.526424	0.620982	1.1142	2.25147	0.758768	1.53325	1.10166	1.42376	Promoter (<=1kb)	13	49531946	49585583	53638	2	ENSG00000136144.11	ENST00000378302.6	0
chr13	50081310	50081464	155	*	intersect_per_group_3602	0.269364	0.734006	1.44355	3.06424	0.223751	0.474958	0.432269	1.70217	Promoter (<=1kb)	13	50081843	50081978	136	1	ENSG00000275559.1	ENST00000620994.1	-379
chr13	50124007	50126214	2208	*	intersect_per_group_3603	0.860019	0.674152	1.03243	2.24306	2.2796	4.95268	2.20669	1.39931	Promoter (<=1kb)	13	49982552	50125541	142990	2	ENSG00000231607.9	ENST00000621282.4	0
chr13	50909800	50910587	788	*	intersect_per_group_3604	0.586544	0.63816	1.4674	2.84012	1.15631	2.23801	1.43144	1.65707	Promoter (<=1kb)	13	50909802	50973745	63944	1	ENSG00000136104.19	ENST00000422660.5	0
chr13	51584531	51585090	560	*	intersect_per_group_3607	0.45242	0.591347	1.0923	2.15238	0.611691	1.20533	0.932447	1.39086	Promoter (<=1kb)	13	51584508	51767707	183200	1	ENSG00000139668.8	ENST00000298125.6	23
chr13	52128882	52129069	188	*	intersect_per_group_3609	0.349226	0.70582	2.31168	4.40159	0.434596	0.827499	0.705799	2.12322	Promoter (<=1kb)	13	52128891	52132723	3833	1	ENSG00000273523.1	ENST00000613982.1	0
chr13	52159123	52159382	260	*	intersect_per_group_3610	0.40928	0.859768	0.918145	2.48095	0.238718	0.645046	0.527953	1.43272	Promoter (<=1kb)	13	52132644	52159535	26892	2	ENSG00000136098.16	ENST00000618534.4	153
chr13	52455485	52455710	226	*	intersect_per_group_3613	0.458332	0.866491	1.85063	4.19734	0.418242	0.948598	0.751395	2.00862	Promoter (<=1kb)	13	52455467	52476628	21162	1	ENSG00000136108.14	ENST00000378037.9	18
chr13	52652505	52652639	135	*	intersect_per_group_3614	0.339671	0.80014	2.57492	5.22491	0.347615	0.705363	0.610217	2.29276	Promoter (<=1kb)	13	52652709	52665649	12941	1	ENSG00000165416.14	ENST00000483074.1	-70
chr13	73058963	73058978	16	*	intersect_per_group_3617	0.0888755	0.632532	7.02841	11.4463	0.112455	0.183141	0.198868	3.35577	Promoter (<=1kb)	13	73058792	73077542	18751	1	ENSG00000102554.13	ENST00000377687.5	171
chr13	75549862	75550022	161	*	intersect_per_group_3620	0.288706	0.687052	1.97211	3.78507	0.317509	0.609396	0.549376	1.95553	Promoter (<=1kb)	13	75549791	75605933	56143	1	ENSG00000118939.17	ENST00000377595.7	71
chr13	75635878	75636550	673	*	intersect_per_group_3621	0.670782	0.795926	0.993754	2.46154	0.668796	1.65662	1.11284	1.44766	Promoter (<=1kb)	13	75636323	75845368	209046	1	ENSG00000136153.19	ENST00000377499.9	0
chr13	77026363	77027027	665	*	intersect_per_group_3623	0.504826	0.610334	0.960351	1.9927	0.638634	1.32514	0.986876	1.30832	Promoter (<=1kb)	13	77026767	77077951	51185	1	ENSG00000236051.7	ENST00000636737.1	0
chr13	77326492	77327054	563	*	intersect_per_group_3624	0.534892	0.662775	1.59426	3.10703	0.897567	1.74926	1.21625	1.74444	Promoter (<=1kb)	13	77044655	77326679	282025	2	ENSG00000005810.17	ENST00000544440.6	0
chr13	79405855	79406201	347	*	intersect_per_group_3625	0.449056	0.707161	1.56935	3.19468	0.544563	1.10856	0.869128	1.75788	Promoter (<=1kb)	13	79319954	79406215	86262	2	ENSG00000139746.15	ENST00000438737.2	14
chr13	79481251	79481587	337	*	intersect_per_group_3626	0.487149	0.789653	1.41672	3.17769	0.477435	1.07088	0.827134	1.72124	Promoter (<=1kb)	13	79481453	79553195	71743	1	ENSG00000102471.13	ENST00000487865.5	0
chr13	94601834	94602300	467	*	intersect_per_group_3630	0.462638	0.614897	1.81302	3.30799	0.846679	1.54483	1.13472	1.83208	Promoter (<=1kb)	13	94601903	94634645	32743	1	ENSG00000152749.7	ENST00000376958.4	0
chr13	95300882	95301794	913	*	intersect_per_group_3631	0.635498	0.660202	0.965777	2.10652	0.881755	1.92326	1.26454	1.34264	Promoter (<=1kb)	13	95019829	95301429	281601	2	ENSG00000125257.13	ENST00000376887.8	0
chr13	95677189	95677554	366	*	intersect_per_group_3632	0.438788	0.675983	1.54212	3.06151	0.564417	1.12051	0.881637	1.72326	Promoter (<=1kb)	13	95677158	95791843	114686	1	ENSG00000102580.14	ENST00000376795.6	31
chr13	97975785	97977138	1354	*	intersect_per_group_3634	0.725294	0.633855	0.682107	1.61014	0.923573	2.18012	1.35154	1.10173	Promoter (<=1kb)	13	97976465	97989109	12645	1	ENSG00000065150.18	ENST00000480641.1	0
chr13	98439879	98440022	144	*	intersect_per_group_3635	0.218075	0.692315	1.14277	2.46244	0.164558	0.354591	0.332937	1.48677	Exon (ENST00000595437.5/ENSG00000152767.16, exon 23 of 28)	13	98435405	98435840	436	2	ENSG00000231194.1	ENST00000432229.1	-4039
chr13	98476849	98476950	102	*	intersect_per_group_3636	0.170773	0.594998	1.87496	3.34255	0.191246	0.34094	0.340384	1.8515	Intron (ENST00000539966.5/ENSG00000102572.14, intron 3 of 10)	13	98450201	98466561	16361	2	ENSG00000102572.14	ENST00000376554.8	-10288
chr13	99086133	99086313	181	*	intersect_per_group_3638	0.377492	0.956934	1.10762	3.09128	0.20048	0.559521	0.464669	1.63201	Promoter (<=1kb)	13	98955435	99086393	130959	2	ENSG00000088387.18	ENST00000479769.1	80
chr13	99200209	99200630	422	*	intersect_per_group_3640	0.378722	0.59643	0.94144	1.9354	0.397288	0.816739	0.684382	1.28595	Promoter (<=1kb)	13	99196377	99200710	4334	2	ENSG00000228889.6	ENST00000426037.6	80
chr13	99970891	99971524	634	*	intersect_per_group_3643	0.597309	0.729636	1.03737	2.3784	0.657691	1.50791	1.05852	1.43717	Promoter (<=1kb)	13	99962964	99971909	8946	2	ENSG00000139800.8	ENST00000267294.4	385
chr13	100588435	100589026	592	*	intersect_per_group_3646	0.558064	0.709622	0.995908	2.26406	0.589577	1.34032	0.974493	1.39505	Promoter (<=1kb)	13	100532514	100588731	56218	2	ENSG00000134864.10	ENST00000471912.1	0
chr13	100674053	100674713	661	*	intersect_per_group_3647	0.505287	0.660835	0.33111	1.10448	0.218864	0.730061	0.560189	0.780558	Promoter (<=1kb)	13	100604871	100674774	69904	2	ENSG00000125247.15	ENST00000328767.9	61
chr13	102597171	102597343	173	*	intersect_per_group_3648	0.240794	0.60571	1.55323	2.88532	0.268708	0.49916	0.468775	1.68673	Promoter (<=1kb)	13	102597033	102608022	10990	1	ENSG00000134900.11	ENST00000490010.1	138
chr13	102773459	102773533	75	*	intersect_per_group_3649	0.285959	1.14382	1.72983	5.03198	0.129737	0.377399	0.32604	2.13123	Promoter (<=1kb)	13	102768277	102773538	5262	2	ENSG00000151287.16	ENST00000487260.1	5
chr13	102799224	102800694	1471	*	intersect_per_group_3650	0.717622	0.625434	1.02714	2.12722	1.51093	3.12914	1.7312	1.36579	Promoter (<=1kb)	13	102800401	102807400	7000	1	ENSG00000134897.13	ENST00000491929.1	0
chr13	106533079	106533435	357	*	intersect_per_group_3651	0.511472	0.796578	1.46052	3.27387	0.521406	1.16877	0.88369	1.75155	Promoter (1-2kb)	13	106489731	106535114	45384	2	ENSG00000125266.6	ENST00000245323.4	1679
chr13	106534384	106535059	676	*	intersect_per_group_3652	0.561358	0.679798	0.805651	1.8925	0.54462	1.27933	0.935064	1.23209	Promoter (<=1kb)	13	106489731	106535114	45384	2	ENSG00000125266.6	ENST00000245323.4	55
chr13	108218188	108218807	620	*	intersect_per_group_3654	0.52711	0.643932	1.22405	2.47525	0.758909	1.53466	1.10218	1.51078	Promoter (<=1kb)	13	108218379	108234255	15877	1	ENSG00000139826.5	ENST00000375898.3	0
chr13	109787327	109787588	262	*	intersect_per_group_3655	0.349635	0.756936	0.858432	2.14056	0.224909	0.560826	0.478058	1.32164	Promoter (<=1kb)	13	109752698	109786568	33871	2	ENSG00000185950.8	ENST00000375856.4	-759
chr13	110561260	110561673	414	*	intersect_per_group_3657	0.558543	0.867759	0.900901	2.46881	0.372973	1.02209	0.763438	1.42485	Promoter (<=1kb)	13	110523066	110561733	38668	2	ENSG00000139832.4	ENST00000267328.4	60
chr13	110715913	110716055	143	*	intersect_per_group_3662	0.254241	0.612223	2.43817	4.25563	0.348658	0.608555	0.564238	2.11999	Promoter (<=1kb)	13	110715437	110719476	4040	1	ENSG00000153487.12	ENST00000464141.1	476
chr13	110914880	110914948	69	*	intersect_per_group_3663	0.261102	1.3473	0.988818	4.06027	0.0682285	0.280159	0.23167	1.81744	Promoter (<=1kb)	13	110892692	110915006	22315	2	ENSG00000088448.14	ENST00000310847.8	58
chr13	111153330	111154078	749	*	intersect_per_group_3664	0.591126	0.660468	1.28798	2.61637	0.964695	1.95966	1.29993	1.56178	Promoter (<=1kb)	13	111153647	111217800	64154	1	ENSG00000102606.17	ENST00000491775.5	0
chr13	111315479	111315589	111	*	intersect_per_group_3665	0.225471	0.674769	2.17148	4.06276	0.241034	0.450966	0.428678	2.04163	Promoter (<=1kb)	13	111316184	111344249	28066	1	ENSG00000153495.10	ENST00000497241.5	-595
chr13	111322288	111322492	205	*	intersect_per_group_3666	0.260419	0.604402	1.37869	2.61644	0.282631	0.53637	0.495184	1.58379	Promoter (1-2kb)	13	111320668	111344247	23580	1	ENSG00000153495.10	ENST00000283547.1	1620
chr13	112690462	112690773	312	*	intersect_per_group_3668	0.451425	0.822295	1.02119	2.5739	0.31861	0.803055	0.642316	1.48416	Promoter (<=1kb)	13	112690329	112887168	196840	1	ENSG00000068650.18	ENST00000487903.5	133
chr13	112835927	112836092	166	*	intersect_per_group_3669	0.309345	0.836069	1.20039	2.92809	0.199264	0.486062	0.425098	1.61553	Promoter (<=1kb)	13	112836243	112855928	19686	1	ENSG00000068650.18	ENST00000489577.1	-151
chr13	112894554	112894892	339	*	intersect_per_group_3670	0.533665	1.01302	0.529741	2.08721	0.179582	0.707566	0.529645	1.20694	Promoter (<=1kb)	13	112894378	113096861	202484	1	ENSG00000126217.20	ENST00000375608.7	176
chr13	112968800	112969014	215	*	intersect_per_group_3671	0.286233	0.669479	1.15945	2.4346	0.249281	0.523438	0.471302	1.48389	Promoter (<=1kb)	13	112967484	112968824	1341	2	ENSG00000235280.2	ENST00000446789.2	0
chr13	112986399	112986457	59	*	intersect_per_group_3672	0.195213	1.2312	0.9214	3.51072	0.0543626	0.207133	0.177277	1.68529	Promoter (1-2kb)	13	112985118	113024754	39637	1	ENSG00000126217.20	ENST00000433807.5	1281
chr13	113208196	113210286	2091	*	intersect_per_group_3676	0.752469	0.599602	1.10915	2.19599	2.31923	4.59181	2.15559	1.40739	Promoter (<=1kb)	13	113177539	113208715	31177	2	ENSG00000126226.21	ENST00000622406.4	0
chr13	113410612	113410937	326	*	intersect_per_group_3681	0.504551	0.914491	0.856662	2.49963	0.279272	0.814879	0.629544	1.42123	Intron (ENST00000612156.2/ENSG00000153531.13, intron 7 of 7)	13	113421940	113449142	27203	2	ENSG00000153531.13	ENST00000356501.8	38205
chr13	113428648	113428691	44	*	intersect_per_group_3682	0.262388	1.46841	1.7644	6.64957	0.0776338	0.292581	0.245018	2.38045	Intron (ENST00000612156.2/ENSG00000153531.13, intron 4 of 7)	13	113421940	113449142	27203	2	ENSG00000153531.13	ENST00000356501.8	20451
chr13	113490148	113491611	1464	*	intersect_per_group_3684	0.680682	0.588761	0.931242	1.9045	1.36334	2.78819	1.62094	1.27374	Promoter (<=1kb)	13	113455819	113490691	34873	2	ENSG00000150401.14	ENST00000332592.7	0
chr13	113585343	113585638	296	*	intersect_per_group_3685	0.529711	0.95585	1.12695	3.12569	0.333577	0.925204	0.704333	1.64447	Promoter (<=1kb)	13	113585426	113633287	47862	1	ENSG00000198176.12	ENST00000453989.2	0
chr13	113657087	113657447	361	*	intersect_per_group_3686	0.435435	0.79063	0.651961	1.85761	0.235358	0.670598	0.539013	1.17299	Promoter (<=1kb)	13	113648804	113658186	9383	2	ENSG00000186009.4	ENST00000335288.4	739
chr13	113725006	113725122	117	*	intersect_per_group_3687	0.233366	0.683293	2.07992	3.94573	0.24335	0.46165	0.435629	2.00462	Promoter (1-2kb)	13	113726486	113735236	8751	1	ENSG00000185974.6	ENST00000545304.1	-1364
chr13	113788743	113788946	204	*	intersect_per_group_3688	0.2533	0.606377	1.26598	2.44979	0.258259	0.499758	0.463632	1.51495	Intron (ENST00000488362.5/ENSG00000184497.12, intron 3 of 4)	13	113799888	113804890	5003	1	ENSG00000184497.12	ENST00000498692.1	-10942
chr13	113804048	113804242	195	*	intersect_per_group_3689	0.341704	0.875584	0.944103	2.56694	0.1841	0.500554	0.424736	1.46233	Promoter (<=1kb)	13	113803050	113811953	8904	1	ENSG00000184497.12	ENST00000467169.1	998
chr13	113835655	113835934	280	*	intersect_per_group_3692	0.455769	0.870276	1.09271	2.82551	0.30596	0.791142	0.630919	1.56516	Promoter (<=1kb)	13	113820552	113836044	15493	2	ENSG00000183087.14	ENST00000610073.1	110
chr13	113862728	113863743	1016	*	intersect_per_group_3695	0.65205	0.647866	0.977443	2.09836	0.993083	2.13193	1.35756	1.34364	Promoter (<=1kb)	13	113847677	113864015	16339	2	ENSG00000183087.14	ENST00000476291.1	272
chr13	113875074	113875342	269	*	intersect_per_group_3696	0.351603	0.760699	0.792732	2.03745	0.213245	0.548073	0.465357	1.27208	Promoter (2-3kb)	13	113877608	113879376	1769	1	ENSG00000237699.1	ENST00000449453.1	-2266
chr13	114314108	114314347	240	*	intersect_per_group_3699	0.46453	0.812606	2.19488	4.61142	0.52677	1.10674	0.861364	2.13854	Promoter (<=1kb)	13	114314513	114327328	12816	1	ENSG00000198824.5	ENST00000361283.2	-166
chr14	19098714	19099085	372	*	intersect_per_group_3702	0.439858	0.655334	1.75403	3.33755	0.6525	1.24157	0.961278	1.82611	Intron (ENST00000547220.5/ENSG00000225210.9, intron 5 of 5)	14	19104100	19104713	614	1	ENSG00000225210.9	ENST00000622815.1	-5015
chr14	19487434	19487549	116	*	intersect_per_group_3710	0.360372	0.894566	2.75882	5.98784	0.320023	0.694589	0.591973	2.42582	Promoter (2-3kb)	14	19485410	19487712	2303	1	ENSG00000257162.6	ENST00000552070.1	2024
chr14	20469464	20469613	150	*	intersect_per_group_3713	0.37715	0.912651	1.90041	4.46004	0.285062	0.669006	0.562703	2.06358	Promoter (<=1kb)	14	20469541	20475146	5606	1	ENSG00000198805.11	ENST00000553591.1	0
chr14	20684292	20684550	259	*	intersect_per_group_3714	0.553653	1.20602	0.594796	2.67921	0.154052	0.693914	0.509932	1.3989	Promoter (<=1kb)	14	20684583	20700093	15511	1	ENSG00000258818.3	ENST00000397995.2	-33
chr14	21070038	21070777	740	*	intersect_per_group_3716	0.531505	0.609149	0.958194	1.98695	0.709064	1.47034	1.0633	1.30601	Promoter (<=1kb)	14	21070270	21090240	19971	1	ENSG00000165801.9	ENST00000298694.8	0
chr14	21103794	21104004	211	*	intersect_per_group_3717	0.310941	0.594795	2.3342	4.0355	0.492517	0.851491	0.741578	2.06518	Promoter (<=1kb)	14	21101704	21104216	2513	2	ENSG00000165804.15	ENST00000624093.1	212
chr14	22766988	22767050	63	*	intersect_per_group_3718	0.152729	0.756469	1.87509	3.85703	0.118131	0.242993	0.239473	1.95086	Promoter (<=1kb)	14	22766925	22768261	1337	1	ENSG00000155463.12	ENST00000556473.1	63
chr14	23182855	23182996	142	*	intersect_per_group_3723	0.227988	0.611453	1.90087	3.43194	0.269924	0.487336	0.463235	1.87437	Promoter (<=1kb)	14	23125295	23183640	58346	2	ENSG00000092068.19	ENST00000316902.11	644
chr14	23285739	23286080	342	*	intersect_per_group_3724	0.466134	0.710918	1.87271	3.70218	0.640466	1.26614	0.965917	1.92122	Promoter (<=1kb)	14	23272422	23286117	13696	2	ENSG00000215271.7	ENST00000357460.6	37
chr14	23321518	23321832	315	*	intersect_per_group_3726	0.339484	0.674851	0.742318	1.78149	0.23383	0.56117	0.482848	1.17754	Promoter (<=1kb)	14	23321543	23325298	3756	1	ENSG00000100836.10	ENST00000556821.5	0
chr14	23556046	23556251	206	*	intersect_per_group_3727	0.349797	0.705429	1.96862	3.84071	0.405535	0.791187	0.676593	1.9652	Promoter (<=1kb)	14	23534242	23556192	21951	2	ENSG00000136367.13	ENST00000412565.2	0
chr14	24051842	24052531	690	*	intersect_per_group_3733	0.539821	0.644243	0.868257	1.91994	0.599097	1.32476	0.972271	1.25948	Promoter (<=1kb)	14	24052000	24069728	17729	1	ENSG00000186648.14	ENST00000342740.5	0
chr14	24135809	24136728	920	*	intersect_per_group_3736	0.62622	0.64727	1.08324	2.26278	0.996583	2.08176	1.34436	1.41847	Promoter (<=1kb)	14	24136158	24138967	2810	1	ENSG00000092010.14	ENST00000206451.10	0
chr14	24182992	24183159	168	*	intersect_per_group_3738	0.22834	0.643992	1.17113	2.39272	0.19675	0.401976	0.377805	1.47608	Promoter (<=1kb)	14	24180364	24183272	2909	2	ENSG00000196497.15	ENST00000558233.1	113
chr14	24195299	24196115	817	*	intersect_per_group_3739	0.566206	0.61224	1.24252	2.42798	1.01514	1.98366	1.32158	1.50348	Promoter (<=1kb)	14	24189143	24195687	6545	2	ENSG00000100926.14	ENST00000261789.8	0
chr14	31025693	31026289	597	*	intersect_per_group_3749	0.577977	0.721803	1.1256	2.50563	0.671984	1.49586	1.0593	1.49345	Promoter (<=1kb)	14	31025683	31085789	60107	1	ENSG00000100478.14	ENST00000554345.5	10
chr14	34462551	34462708	158	*	intersect_per_group_3754	0.329924	0.869955	1.39951	3.38536	0.221122	0.534886	0.462581	1.76232	Promoter (<=1kb)	14	33985381	34462774	477394	2	ENSG00000129521.13	ENST00000551935.5	66
chr14	34714400	34714990	591	*	intersect_per_group_3756	0.523269	0.628739	1.77576	3.29192	1.04947	1.94552	1.32048	1.82124	Promoter (<=1kb)	14	34706769	34714690	7922	2	ENSG00000165410.14	ENST00000298159.10	0
chr14	34873980	34874445	466	*	intersect_per_group_3757	0.557142	0.772268	1.28289	2.89906	0.597825	1.35096	0.98141	1.62806	Promoter (<=1kb)	14	34874343	34876459	2117	1	ENSG00000258738.1	ENST00000557373.1	0
chr14	35390793	35390960	168	*	intersect_per_group_3759	0.31374	0.765092	1.6351	3.47829	0.274697	0.584353	0.515536	1.83054	Promoter (1-2kb)	14	35388121	35389069	949	2	ENSG00000240023.1	ENST00000459899.1	-1724
chr14	35533522	35533687	166	*	intersect_per_group_3761	0.308795	0.844819	1.1514	2.86399	0.191132	0.475423	0.414977	1.58866	Promoter (<=1kb)	14	35534042	35537054	3013	1	ENSG00000168348.3	ENST00000307169.3	-355
chr14	35535416	35535565	150	*	intersect_per_group_3762	0.230712	0.679239	1.29661	2.67755	0.194492	0.401633	0.376359	1.57874	Promoter (1-2kb)	14	35534042	35537054	3013	1	ENSG00000168348.3	ENST00000307169.3	1374
chr14	35826431	35826697	267	*	intersect_per_group_3764	0.312855	0.6036	1.39712	2.64243	0.37303	0.705528	0.622255	1.59444	Promoter (<=1kb)	14	35826441	35870860	44420	1	ENSG00000100916.13	ENST00000552677.5	0
chr14	36582507	36582693	187	*	intersect_per_group_3765	0.268835	0.607882	1.79003	3.25206	0.334735	0.608135	0.557224	1.816	Promoter (<=1kb)	14	36580579	36582607	2029	2	ENSG00000136327.6	ENST00000258829.5	0
chr14	37197976	37198101	126	*	intersect_per_group_3766	0.332815	1.00104	1.42571	3.85491	0.179639	0.485719	0.414329	1.86406	Promoter (<=1kb)	14	37198010	37385779	187770	1	ENSG00000151338.18	ENST00000554930.5	0
chr14	37594492	37594788	297	*	intersect_per_group_3768	0.341284	0.595891	1.58346	2.90466	0.470289	0.862685	0.73681	1.6978	Promoter (<=1kb)	14	37593875	37594950	1076	2	ENSG00000129514.5	ENST00000554607.1	162
chr14	44897306	44897709	404	*	intersect_per_group_3772	0.418978	0.632077	1.33597	2.62028	0.539733	1.05859	0.847325	1.5744	Promoter (<=1kb)	14	44897335	44905569	8235	1	ENSG00000179476.7	ENST00000557112.1	0
chr14	45253035	45253537	503	*	intersect_per_group_3773	0.477737	0.655519	1.1239	2.34552	0.56532	1.1798	0.905012	1.45139	Promoter (<=1kb)	14	45203190	45253402	50213	2	ENSG00000129534.13	ENST00000310806.8	0
chr14	50231846	50231899	54	*	intersect_per_group_3781	0.242886	0.911677	3.60276	7.65885	0.194549	0.413578	0.383014	2.72918	Promoter (<=1kb)	14	50117120	50231558	114439	2	ENSG00000100485.11	ENST00000216373.9	-288
chr14	50311810	50312828	1019	*	intersect_per_group_3782	0.701631	0.696735	1.1197	2.43568	1.14097	2.48196	1.49132	1.47389	Promoter (<=1kb)	14	50237563	50312168	74606	2	ENSG00000087299.11	ENST00000261699.8	0
chr14	50396629	50396850	222	*	intersect_per_group_3783	0.30607	0.639488	1.57664	3.01383	0.350014	0.66907	0.594111	1.72038	Promoter (<=1kb)	14	50396158	50396881	724	2	ENSG00000100490.9	ENST00000530553.1	31
chr14	50668276	50668542	267	*	intersect_per_group_3786	0.323481	0.592716	1.68767	3.05322	0.450607	0.815211	0.707444	1.75294	Promoter (<=1kb)	14	50633636	50668331	34696	2	ENSG00000151748.14	ENST00000324679.4	0
chr14	50944088	50944755	668	*	intersect_per_group_3789	0.559114	0.648969	1.48475	2.8962	0.99181	1.93466	1.30055	1.67377	Promoter (<=1kb)	14	50857891	50944456	86566	2	ENSG00000100504.16	ENST00000532462.5	0
chr14	51095475	51095540	66	*	intersect_per_group_3790	0.175158	0.700184	2.68585	4.98844	0.177266	0.329237	0.325676	2.27416	Promoter (<=1kb)	14	50978778	51095329	116552	2	ENSG00000100505.13	ENST00000338969.9	-146
chr14	51989631	51989875	245	*	intersect_per_group_3792	0.38906	0.778938	1.34759	3.02815	0.33016	0.741898	0.619205	1.67259	Promoter (<=1kb)	14	51989615	52004653	15039	1	ENSG00000087302.8	ENST00000556760.5	16
chr14	53152059	53152166	108	*	intersect_per_group_3796	0.32839	1.15618	1.16963	3.83538	0.12632	0.414221	0.345136	1.80839	Promoter (<=1kb)	14	53103299	53152400	49102	2	ENSG00000100523.14	ENST00000557445.1	234
chr14	53217599	53217847	249	*	intersect_per_group_3798	0.400607	0.70968	2.06088	4.00589	0.513159	0.997466	0.811728	2.01199	Promoter (<=1kb)	14	53217712	53687258	469547	1	ENSG00000237356.5	ENST00000456100.5	0
chr14	54488569	54489136	568	*	intersect_per_group_3801	0.500893	0.616898	1.66451	3.08622	0.945439	1.75297	1.23217	1.75504	Promoter (<=1kb)	14	54474484	54489025	14542	2	ENSG00000197045.12	ENST00000554908.5	0
chr14	54509953	54510304	352	*	intersect_per_group_3802	0.503762	0.820385	1.21089	2.90417	0.426235	1.02227	0.785969	1.61237	Promoter (<=1kb)	14	54510126	54538247	28122	1	ENSG00000100532.11	ENST00000557512.5	0
chr14	54566748	54568106	1359	*	intersect_per_group_3804	0.713639	0.62982	0.826314	1.82599	1.12296	2.48152	1.48658	1.21794	Promoter (<=1kb)	14	54567097	54789127	222031	1	ENSG00000020577.13	ENST00000554335.5	0
chr14	55129032	55129676	645	*	intersect_per_group_3807	0.533031	0.640928	1.1893	2.41385	0.767098	1.55693	1.11238	1.48624	Promoter (<=1kb)	14	55129044	55145403	16360	1	ENSG00000131981.15	ENST00000254301.13	0
chr14	55411606	55412093	488	*	intersect_per_group_3810	0.620658	0.812078	1.58529	3.53909	0.77362	1.72708	1.17015	1.83276	Promoter (<=1kb)	14	55366392	55411858	45467	2	ENSG00000126775.8	ENST00000247178.5	0
chr14	55579861	55581274	1414	*	intersect_per_group_3811	0.853622	0.744482	0.79469	2.00677	1.12369	2.83758	1.57562	1.26347	Promoter (<=1kb)	14	55580210	55637341	57132	1	ENSG00000126777.17	ENST00000554567.1	0
chr14	57391000	57391156	157	*	intersect_per_group_3813	0.277341	0.779944	1.25319	2.86887	0.19675	0.450412	0.404447	1.61402	Promoter (<=1kb)	14	57391301	57412746	21446	1	ENSG00000139977.13	ENST00000298406.6	-145
chr14	58152354	58152493	140	*	intersect_per_group_3814	0.279806	0.702319	2.18279	4.17877	0.30559	0.585028	0.531378	2.06377	Promoter (<=1kb)	14	58000761	58152213	151453	2	ENSG00000139971.15	ENST00000267485.7	-141
chr14	58395857	58395927	71	*	intersect_per_group_3817	0.407952	1.76592	1.06162	6.01139	0.0753748	0.426809	0.323188	2.18158	Promoter (<=1kb)	14	58395916	58408701	12786	1	ENSG00000196860.7	ENST00000360945.6	0
chr14	59188970	59189472	503	*	intersect_per_group_3818	0.599681	0.879629	0.569192	1.88716	0.286303	0.949241	0.694008	1.15586	Promoter (<=1kb)	14	59188699	59291508	102810	1	ENSG00000100592.15	ENST00000556135.1	271
chr14	59576603	59576830	228	*	intersect_per_group_3821	0.42861	1.01463	0.736734	2.50886	0.167975	0.57202	0.454173	1.39111	Promoter (<=1kb)	14	59510430	59576775	66346	2	ENSG00000151838.11	ENST00000281581.5	0
chr14	60721394	60721956	563	*	intersect_per_group_3825	0.47587	0.592748	1.58438	2.89755	0.892006	1.63132	1.17738	1.69642	Promoter (1-2kb)	14	60713167	60723165	9999	2	ENSG00000100625.8	ENST00000554079.1	1209
chr14	60722663	60722826	164	*	intersect_per_group_3826	0.44023	1.13022	1.18592	3.78482	0.194492	0.62071	0.493238	1.80131	Promoter (<=1kb)	14	60713167	60723165	9999	2	ENSG00000100625.8	ENST00000554079.1	339
chr14	60980908	60981074	167	*	intersect_per_group_3827	0.303735	0.804166	1.28385	2.98791	0.214403	0.498982	0.440094	1.64887	Promoter (<=1kb)	14	60979523	60981051	1529	2	ENSG00000126814.6	ENST00000555420.1	0
chr14	61321311	61321870	560	*	intersect_per_group_3828	0.475146	0.610762	1.23694	2.41595	0.692684	1.35293	1.01636	1.49899	Promoter (<=1kb)	14	61321717	61550976	229260	1	ENSG00000027075.13	ENST00000332981.9	0
chr14	61762492	61762653	162	*	intersect_per_group_3830	0.336675	0.822823	1.68693	3.75282	0.273283	0.607957	0.52669	1.89526	Promoter (<=1kb)	14	61762357	61796428	34072	1	ENSG00000023608.4	ENST00000216294.4	135
chr14	64294907	64295015	109	*	intersect_per_group_3834	0.183456	0.719632	1.16848	2.57096	0.127364	0.280235	0.267595	1.52091	Promoter (<=1kb)	14	64227035	64294410	67376	2	ENSG00000140009.18	ENST00000353772.7	-497
chr14	64338142	64338614	473	*	intersect_per_group_3835	0.47822	0.637437	1.69407	3.1908	0.801295	1.50925	1.10787	1.78343	Promoter (<=1kb)	14	64335835	64338599	2765	2	ENSG00000214770.2	ENST00000359491.1	0
chr14	64704464	64705767	1304	*	intersect_per_group_3837	0.733259	0.6568	0.799615	1.83724	1.0427	2.39576	1.4432	1.21315	Promoter (<=1kb)	14	64704475	64744339	39865	1	ENSG00000126822.16	ENST00000394691.6	0
chr14	64742205	64742353	149	*	intersect_per_group_3838	0.311566	1.02405	0.737087	2.53258	0.109826	0.377354	0.314511	1.39771	Promoter (<=1kb)	14	64741596	64744342	2747	1	ENSG00000126822.16	ENST00000492928.1	609
chr14	65101918	65102239	322	*	intersect_per_group_3841	0.47677	0.842385	1.05437	2.68351	0.339508	0.864092	0.679694	1.52052	Promoter (<=1kb)	14	65076086	65102339	26254	2	ENSG00000125952.18	ENST00000555419.5	100
chr14	67241589	67241773	185	*	intersect_per_group_3844	0.270629	0.646167	1.53431	2.9662	0.283847	0.548748	0.502124	1.70055	Promoter (<=1kb)	14	67241627	67279286	37660	1	ENSG00000072415.8	ENST00000557237.1	0
chr14	67514828	67515211	384	*	intersect_per_group_3847	0.518609	0.881458	0.693878	2.12052	0.266449	0.814281	0.623272	1.26736	Promoter (<=1kb)	14	67473754	67515182	41429	2	ENSG00000198133.8	ENST00000555994.5	0
chr14	67674305	67674856	552	*	intersect_per_group_3849	0.672161	0.890713	0.847984	2.42633	0.468087	1.33934	0.928815	1.39898	Promoter (<=1kb)	14	67647075	67674831	27757	2	ENSG00000100568.10	ENST00000554659.5	0
chr14	68795482	68796245	764	*	intersect_per_group_3854	0.588586	0.652087	1.2997	2.61384	0.992968	1.99697	1.31902	1.56402	Promoter (<=1kb)	14	68789955	68796081	6127	2	ENSG00000185650.9	ENST00000557022.1	0
chr14	69151549	69153708	2160	*	intersect_per_group_3857	0.759592	0.607343	1.19492	2.34385	2.58102	5.06271	2.26959	1.46956	Promoter (<=1kb)	14	69050881	69153126	102246	2	ENSG00000139990.17	ENST00000341516.9	0
chr14	69611699	69611837	139	*	intersect_per_group_3859	0.262107	0.724256	1.72531	3.50235	0.239818	0.486826	0.447127	1.85353	Promoter (<=1kb)	14	69611638	69615751	4114	1	ENSG00000100647.7	ENST00000553497.1	61
chr14	70809034	70809410	377	*	intersect_per_group_3861	0.466896	0.803694	0.73755	2.03301	0.278056	0.766443	0.606205	1.25416	Promoter (<=1kb)	14	70722526	70809171	86646	2	ENSG00000006432.15	ENST00000554752.6	0
chr14	70907204	70908606	1403	*	intersect_per_group_3863	0.690542	0.596979	0.739972	1.63179	1.03818	2.2894	1.41348	1.12821	Promoter (<=1kb)	14	70907405	71012838	105434	1	ENSG00000100731.15	ENST00000554879.5	0
chr14	72926070	72926873	804	*	intersect_per_group_3865	0.583089	0.649559	0.71894	1.69648	0.578028	1.36397	0.978927	1.14255	Promoter (<=1kb)	14	72926332	72959121	32790	1	ENSG00000119599.16	ENST00000358377.6	0
chr14	73237466	73238348	883	*	intersect_per_group_3867	0.684067	0.718776	1.05469	2.38157	0.931287	2.10293	1.33177	1.44261	Promoter (<=1kb)	14	73237497	73274640	37144	1	ENSG00000100767.15	ENST00000340738.9	0
chr14	73458353	73458511	159	*	intersect_per_group_3868	0.399424	1.01917	1.38378	3.83136	0.220022	0.609186	0.500398	1.85103	Promoter (<=1kb)	14	73275216	73458519	183304	2	ENSG00000133961.19	ENST00000356296.8	8
chr14	73714137	73714319	183	*	intersect_per_group_3869	0.380143	0.984563	0.987339	2.93237	0.180683	0.536624	0.442178	1.56553	Promoter (<=1kb)	14	73711783	73714372	2590	2	ENSG00000176903.4	ENST00000316836.4	53
chr14	73950357	73950545	189	*	intersect_per_group_3871	0.362715	0.877268	1.22585	3.08865	0.231686	0.583755	0.493361	1.65867	Promoter (<=1kb)	14	73950503	73956752	6250	1	ENSG00000119723.16	ENST00000555196.5	0
chr14	74881956	74882118	163	*	intersect_per_group_3874	0.327631	0.82247	1.54959	3.50878	0.252583	0.571931	0.498003	1.81934	Promoter (<=1kb)	14	74881956	74898486	16531	1	ENSG00000119689.14	ENST00000554806.5	0
chr14	74909386	74909746	361	*	intersect_per_group_3875	0.432467	0.76312	0.779863	2.02071	0.281531	0.729476	0.590246	1.26321	Promoter (<=1kb)	14	74905644	74909668	4025	2	ENSG00000198208.11	ENST00000556848.5	0
chr14	74922742	74923263	522	*	intersect_per_group_3876	0.59745	0.820061	0.861013	2.28558	0.449449	1.19307	0.864938	1.36362	Promoter (<=1kb)	14	74903954	74923243	19290	2	ENSG00000198208.11	ENST00000555834.5	0
chr14	74946185	74946466	282	*	intersect_per_group_3877	0.365609	0.691493	1.24899	2.63202	0.352216	0.742229	0.629681	1.55606	Promoter (1-2kb)	14	74944564	74948215	3652	2	ENSG00000119630.13	ENST00000555253.1	1749
chr14	74955447	74955910	464	*	intersect_per_group_3878	0.403095	0.596417	0.963771	1.96914	0.44719	0.91368	0.748834	1.30244	Promoter (<=1kb)	14	74941834	74955784	13951	2	ENSG00000119630.13	ENST00000555567.5	0
chr14	75427726	75428550	825	*	intersect_per_group_3884	0.588149	0.650978	0.595516	1.50533	0.491301	1.2419	0.900413	1.03592	Promoter (<=1kb)	14	75427806	75445379	17574	1	ENSG00000140044.12	ENST00000559773.5	0
chr14	75979255	75979395	141	*	intersect_per_group_3886	0.326224	1.04639	0.904509	2.93349	0.127536	0.413622	0.345486	1.54547	Promoter (1-2kb)	14	75963062	75980993	17932	2	ENSG00000119699.7	ENST00000556285.1	1598
chr14	75982342	75982987	646	*	intersect_per_group_3887	0.642556	0.772779	1.08503	2.5624	0.700931	1.65531	1.12308	1.4976	Promoter (<=1kb)	14	75980576	75982836	2261	2	ENSG00000119699.7	ENST00000555193.1	0
chr14	76761557	76762089	533	*	intersect_per_group_3888	0.474098	0.658108	0.803928	1.84662	0.428494	0.984248	0.770931	1.2174	Promoter (<=1kb)	14	76762189	76783015	20827	1	ENSG00000071246.10	ENST00000167106.8	-100
chr14	76812538	76812670	133	*	intersect_per_group_3889	0.305591	0.810866	1.96706	4.20501	0.261619	0.559266	0.496148	2.0307	Promoter (<=1kb)	14	76809214	76812568	3355	2	ENSG00000013523.9	ENST00000554941.1	0
chr14	76919069	76919382	314	*	intersect_per_group_3891	0.421544	0.739233	1.24717	2.75118	0.391612	0.863869	0.702871	1.58456	Downstream (2-3kb)	14	76921840	76924649	2810	2	ENSG00000259058.1	ENST00000553991.1	5267
chr14	76956383	76957216	834	*	intersect_per_group_3892	0.614272	0.66243	1.03322	2.21807	0.861703	1.84987	1.23621	1.39267	Promoter (2-3kb)	14	76959638	76965802	6165	1	ENSG00000258602.1	ENST00000553613.1	-2422
chr14	77027560	77028712	1153	*	intersect_per_group_3894	0.767808	0.732684	1.27687	2.78354	1.47224	3.20943	1.74021	1.59942	Promoter (<=1kb)	14	77024543	77028699	4157	2	ENSG00000119669.4	ENST00000238647.4	0
chr14	77139836	77140005	170	*	intersect_per_group_3896	0.315	0.766072	1.60905	3.43704	0.273538	0.584296	0.514923	1.81682	Promoter (<=1kb)	14	77140683	77142996	2314	1	ENSG00000269883.1	ENST00000600936.1	-678
chr14	77320492	77321219	728	*	intersect_per_group_3897	0.552318	0.626904	1.23979	2.4588	0.902569	1.79	1.23038	1.5106	Promoter (<=1kb)	14	77274956	77320884	45929	2	ENSG00000009830.11	ENST00000261534.8	0
chr14	77327084	77327162	79	*	intersect_per_group_3898	0.216743	0.95749	1.42348	3.70622	0.112455	0.292791	0.266184	1.83384	Promoter (<=1kb)	14	77327990	77331488	3499	1	ENSG00000100577.18	ENST00000554381.1	-828
chr14	77616412	77616569	158	*	intersect_per_group_3900	0.23651	0.675023	1.2685	2.62193	0.200422	0.414265	0.386639	1.55837	Promoter (<=1kb)	14	77505997	77616773	110777	2	ENSG00000100596.6	ENST00000216484.6	204
chr14	77800116	77800468	353	*	intersect_per_group_3901	0.451663	0.739584	1.2305	2.72426	0.434367	0.961663	0.763849	1.57404	Promoter (<=1kb)	14	77800117	77887249	87133	1	ENSG00000063761.15	ENST00000556048.5	0
chr14	81436663	81436735	73	*	intersect_per_group_3902	0.184565	0.711359	2.46003	4.66527	0.179582	0.340564	0.333508	2.18987	Promoter (<=1kb)	14	81396118	81436465	40348	2	ENSG00000140022.9	ENST00000557055.5	-198
chr14	88385488	88385913	426	*	intersect_per_group_3903	0.454183	0.676881	1.18021	2.48545	0.502768	1.0588	0.832513	1.50224	Promoter (<=1kb)	14	88385530	88438456	52927	1	ENSG00000042317.16	ENST00000393545.8	0
chr14	88554812	88555239	428	*	intersect_per_group_3904	0.478738	0.681421	1.50209	3.01266	0.642897	1.28942	0.975378	1.70371	Promoter (<=1kb)	14	88465781	88554733	88953	2	ENSG00000070778.12	ENST00000556564.5	-79
chr14	88563037	88563454	418	*	intersect_per_group_3905	0.513602	0.729197	1.58741	3.2892	0.663539	1.37488	1.01379	1.7817	Promoter (<=1kb)	14	88563038	88611991	48954	1	ENSG00000100722.18	ENST00000555755.5	0
chr14	90533249	90533403	155	*	intersect_per_group_3916	0.218585	0.651626	1.18939	2.43939	0.184355	0.378106	0.35753	1.49282	3' UTR	14	90567495	90569976	2482	1	ENSG00000258935.1	ENST00000557622.1	-34092
chr14	91060386	91060573	188	*	intersect_per_group_3918	0.279548	0.727291	1.09072	2.46124	0.205055	0.462713	0.415633	1.473	Promoter (<=1kb)	14	90978395	91060585	82191	2	ENSG00000100784.10	ENST00000556594.1	12
chr14	91509543	91510814	1272	*	intersect_per_group_3920	0.67346	0.615187	1.01484	2.08625	1.29088	2.65371	1.57158	1.35081	Promoter (<=1kb)	14	91457611	91510144	52534	2	ENSG00000100796.17	ENST00000554684.5	0
chr14	92687802	92688224	423	*	intersect_per_group_3923	0.456408	0.727972	0.786131	1.95839	0.332533	0.828397	0.660349	1.24626	3' UTR	14	92704276	92704905	630	2	ENSG00000100600.14	ENST00000556790.1	16681
chr14	96039252	96039389	138	*	intersect_per_group_3926	0.259718	0.775776	1.39299	3.09706	0.192233	0.427395	0.389362	1.69823	Promoter (<=1kb)	14	96039324	96093889	54566	1	ENSG00000227051.6	ENST00000555004.2	0
chr14	99274459	99274645	187	*	intersect_per_group_3931	0.366334	0.845452	1.47516	3.44743	0.275855	0.64467	0.546228	1.79131	Promoter (2-3kb)	14	99173961	99271524	97564	2	ENSG00000127152.17	ENST00000443726.2	-2935
chr14	99579696	99579854	159	*	intersect_per_group_3937	0.537386	1.45927	0.838693	4.05585	0.133352	0.64488	0.474167	1.78546	Promoter (<=1kb)	14	99515200	99580126	64927	2	ENSG00000205476.8	ENST00000554996.5	272
chr14	99675571	99676135	565	*	intersect_per_group_3939	0.522076	0.731261	0.498183	1.48712	0.281473	0.840221	0.642329	0.994688	3' UTR	14	99684304	99713437	29134	1	ENSG00000036530.8	ENST00000554611.5	-8169
chr14	99682689	99683711	1023	*	intersect_per_group_3940	0.669176	0.662625	0.84192	1.91569	0.861284	1.95975	1.26934	1.25024	Promoter (<=1kb)	14	99684304	99713437	29134	1	ENSG00000036530.8	ENST00000554611.5	-593
chr14	99726518	99726649	132	*	intersect_per_group_3941	0.329062	1.0847	0.948199	3.132	0.125162	0.413425	0.344026	1.60412	Exon (ENST00000261835.7/ENSG00000036530.8, exon 15 of 15)	14	99717683	99722007	4325	1	ENSG00000036530.8	ENST00000556822.1	8835
chr14	99756057	99756175	119	*	intersect_per_group_3943	0.197221	0.657375	1.51786	2.9712	0.180626	0.353573	0.341529	1.69801	Intron (ENST00000554479.5/ENSG00000066629.16, intron 1 of 10)	14	99772949	99940324	167376	1	ENSG00000066629.16	ENST00000327921.13	-16774
chr14	100285546	100285877	332	*	intersect_per_group_3946	0.404737	0.648745	1.67095	3.18753	0.554757	1.05826	0.853204	1.77789	Intron (ENST00000553954.1/ENSG00000259052.1, intron 1 of 1)	14	100291117	100291950	834	1	ENSG00000258504.2	ENST00000555428.1	-5240
chr14	100305450	100306892	1443	*	intersect_per_group_3947	0.687918	0.599666	0.962139	1.97336	1.38837	2.84756	1.6406	1.3032	Promoter (<=1kb)	14	100291111	100306533	15423	2	ENSG00000197119.12	ENST00000359232.7	0
chr14	100554904	100554945	42	*	intersect_per_group_3949	0.143186	0.838362	2.48113	5.22432	0.104207	0.219421	0.21638	2.27879	Intron (ENST00000637646.1/ENSG00000183092.16, intron 1 of 6)	14	100537153	100549889	12737	2	ENSG00000183092.16	ENST00000556751.5	-5015
chr14	100586622	100587123	502	*	intersect_per_group_3951	0.517468	0.691741	1.32876	2.76149	0.667039	1.38627	1.0191	1.6065	Promoter (<=1kb)	14	100539299	100587413	48115	2	ENSG00000183092.16	ENST00000554140.1	290
chr14	100591786	100591837	52	*	intersect_per_group_3952	0.204586	1.12099	1.71617	4.90755	0.0892407	0.255193	0.229239	2.10831	Promoter (2-3kb)	14	100587775	100589326	1552	2	ENSG00000258576.1	ENST00000554540.1	-2460
chr14	100654745	100654903	159	*	intersect_per_group_3953	0.414269	1.23286	0.728752	3.06312	0.115872	0.487036	0.380124	1.53403	Promoter (2-3kb)	14	100657250	100672775	15526	1	ENSG00000196273.7	ENST00000556697.1	-2347
chr14	101073619	101073766	148	*	intersect_per_group_3956	0.30928	0.779953	1.87953	3.94437	0.278171	0.583767	0.516993	1.96789	Promoter (1-2kb)	14	101071807	101072558	752	1	ENSG00000223403.3	ENST00000452349.1	1812
chr14	101965337	101965630	294	*	intersect_per_group_3959	0.556062	1.00438	1.10743	3.22769	0.325585	0.948941	0.711286	1.66337	Promoter (<=1kb)	14	101964528	102050791	86264	1	ENSG00000197102.10	ENST00000360184.8	809
chr14	102086814	102087733	920	*	intersect_per_group_3960	0.660357	0.684327	0.906303	2.06334	0.833799	1.89827	1.24247	1.31314	Promoter (<=1kb)	14	102080738	102087191	6454	2	ENSG00000080824.18	ENST00000216281.12	0
chr14	102317221	102317362	142	*	intersect_per_group_3962	0.257029	0.692955	1.79507	3.51848	0.2549	0.499624	0.461803	1.87057	Promoter (<=1kb)	14	102317377	102342364	24988	1	ENSG00000022976.15	ENST00000558850.5	-15
chr14	102363066	102363283	218	*	intersect_per_group_3963	0.392431	0.761708	1.92864	3.9655	0.420444	0.86448	0.71586	1.98078	Promoter (<=1kb)	14	102363079	102465671	102593	1	ENSG00000196663.15	ENST00000558678.1	0
chr14	102509947	102510257	311	*	intersect_per_group_3964	0.342859	0.63603	1.07967	2.23191	0.335779	0.694125	0.599272	1.40914	Promoter (<=1kb)	14	102506876	102509799	2924	2	ENSG00000156381.8	ENST00000560748.5	-148
chr14	102593194	102593437	244	*	intersect_per_group_3967	0.510711	0.963437	1.50578	3.88616	0.367412	0.948222	0.729285	1.88595	Promoter (<=1kb)	14	102592661	102730576	137916	1	ENSG00000089902.9	ENST00000262241.6	533
chr14	102776496	102776941	446	*	intersect_per_group_3970	0.562648	0.836454	0.9194	2.42739	0.410053	1.08262	0.80433	1.41867	Promoter (<=1kb)	14	102777476	102911500	134025	1	ENSG00000131323.14	ENST00000560371.5	-535
chr14	102902326	102902699	374	*	intersect_per_group_3971	0.357648	0.627502	0.786734	1.7603	0.294238	0.658353	0.561982	1.18493	Intron (ENST00000560371.5/ENSG00000131323.14, intron 9 of 10)	14	102922656	102931192	8537	1	ENSG00000166126.10	ENST00000299155.9	-19957
chr14	102907209	102907497	289	*	intersect_per_group_3972	0.38933	0.755375	1.01471	2.40098	0.293252	0.693882	0.578762	1.43715	3' UTR	14	102922656	102931192	8537	1	ENSG00000166126.10	ENST00000299155.9	-15159
chr14	103057940	103058205	266	*	intersect_per_group_3975	0.317548	0.646567	1.12824	2.33163	0.300112	0.620214	0.546129	1.44887	Promoter (<=1kb)	14	102932379	103057462	125084	2	ENSG00000198752.10	ENST00000361246.6	-478
chr14	103103500	103103669	170	*	intersect_per_group_3978	0.310605	0.856535	1.05603	2.72282	0.179525	0.462879	0.401851	1.53078	Promoter (<=1kb)	14	103103552	103104328	777	1	ENSG00000205436.7	ENST00000560102.1	0
chr14	103121947	103122397	451	*	intersect_per_group_3980	0.395155	0.613709	0.783096	1.72847	0.353176	0.779541	0.647414	1.17363	Promoter (<=1kb)	14	103120847	103122909	2063	2	ENSG00000259717.1	ENST00000558224.1	512
chr14	103124583	103124796	214	*	intersect_per_group_3982	0.335094	0.729153	1.42377	3.0178	0.304687	0.64581	0.560958	1.68741	Promoter (1-2kb)	14	103123461	103137439	13979	1	ENSG00000185215.8	ENST00000560869.5	1122
chr14	103533045	103533517	473	*	intersect_per_group_3987	0.46991	0.695982	0.825725	1.95765	0.390568	0.925968	0.729677	1.25803	Intron (ENST00000389749.8/ENSG00000166166.12, intron 3 of 3)	14	103529226	103537073	7848	1	ENSG00000166166.12	ENST00000299202.4	3819
chr14	103534509	103535447	939	*	intersect_per_group_3988	0.596092	0.614332	0.72806	1.6454	0.683648	1.54503	1.08021	1.12877	3' UTR	14	103529226	103537073	7848	1	ENSG00000166166.12	ENST00000299202.4	5283
chr14	103550561	103551066	506	*	intersect_per_group_3991	0.480577	0.684895	0.817977	1.92255	0.413897	0.972812	0.759884	1.24505	Promoter (<=1kb)	14	103550345	103550406	62	1	ENSG00000252469.1	ENST00000516660.1	216
chr14	103735847	103736007	161	*	intersect_per_group_3996	0.315451	0.918948	0.97052	2.72573	0.156254	0.438843	0.375788	1.51001	Promoter (1-2kb)	14	103733753	103737696	3944	2	ENSG00000088808.16	ENST00000555825.5	1689
chr14	104106415	104106885	471	*	intersect_per_group_4000	0.444072	0.651956	0.919886	2.01671	0.433266	0.949871	0.758362	1.30352	Promoter (<=1kb)	14	104107230	104112588	5359	1	ENSG00000166183.15	ENST00000550583.1	-345
chr14	104113909	104114079	171	*	intersect_per_group_4002	0.405411	1.24585	0.502228	2.56265	0.0858809	0.438212	0.335765	1.34053	Promoter (2-3kb)	14	104111621	104112708	1088	1	ENSG00000166183.15	ENST00000551871.1	2288
chr14	104149333	104149892	560	*	intersect_per_group_4006	0.550681	0.727116	0.916458	2.17237	0.513216	1.21652	0.899075	1.34733	Intron (ENST00000423312.6/ENSG00000066735.14, intron 2 of 14)	14	104139040	104180894	41855	1	ENSG00000066735.14	ENST00000315264.7	10293
chr14	104154628	104154827	200	*	intersect_per_group_4007	0.421397	0.961053	1.23355	3.34812	0.24671	0.669624	0.544156	1.71845	Intron (ENST00000423312.6/ENSG00000066735.14, intron 3 of 14)	14	104139040	104180894	41855	1	ENSG00000066735.14	ENST00000315264.7	15588
chr14	104157739	104157868	130	*	intersect_per_group_4008	0.31756	1.03976	1.03514	3.18401	0.134568	0.413922	0.349642	1.63672	Exon (ENST00000423312.6/ENSG00000066735.14, exon 4 of 15)	14	104139040	104180894	41855	1	ENSG00000066735.14	ENST00000315264.7	18699
chr14	104158644	104158792	149	*	intersect_per_group_4009	0.233125	0.666593	1.43156	2.85966	0.213302	0.426089	0.400205	1.65334	Intron (ENST00000423312.6/ENSG00000066735.14, intron 4 of 14)	14	104139040	104180894	41855	1	ENSG00000066735.14	ENST00000315264.7	19604
chr14	104160855	104161164	310	*	intersect_per_group_4010	0.456684	0.835358	1.01219	2.59036	0.31378	0.803011	0.640061	1.48608	Intron (ENST00000423312.6/ENSG00000066735.14, intron 4 of 14)	14	104139040	104180894	41855	1	ENSG00000066735.14	ENST00000315264.7	21815
chr14	104166926	104167097	172	*	intersect_per_group_4012	0.271624	0.760037	1.05048	2.47256	0.180683	0.425281	0.381817	1.46546	Exon (ENST00000423312.6/ENSG00000066735.14, exon 5 of 15)	14	104139040	104180894	41855	1	ENSG00000066735.14	ENST00000315264.7	27886
chr14	104178464	104178715	252	*	intersect_per_group_4015	0.395559	0.873243	0.813483	2.32189	0.204998	0.585117	0.480325	1.36047	Exon (ENST00000423312.6/ENSG00000066735.14, exon 13 of 15)	14	104139040	104180894	41855	1	ENSG00000066735.14	ENST00000315264.7	39424
chr14	104687589	104689555	1967	*	intersect_per_group_4031	0.732924	0.585118	1.0109	2.01668	1.98845	3.96682	1.99191	1.32987	Promoter (<=1kb)	14	104689606	104722535	32930	1	ENSG00000203485.12	ENST00000330634.11	-51
chr14	104701511	104701883	373	*	intersect_per_group_4033	0.58595	1.06292	0.432014	1.9917	0.161141	0.742904	0.538064	1.14526	Exon (ENST00000330634.11/ENSG00000203485.12, exon 2 of 22)	14	104707864	104719605	11742	1	ENSG00000203485.12	ENST00000252527.8	-5981
chr14	104706777	104707204	428	*	intersect_per_group_4034	0.550725	0.840051	0.909703	2.41858	0.389353	1.03515	0.775896	1.41367	Promoter (<=1kb)	14	104707864	104719605	11742	1	ENSG00000203485.12	ENST00000252527.8	-660
chr14	104707884	104708765	882	*	intersect_per_group_4035	0.620135	0.653835	0.977825	2.1118	0.862442	1.86261	1.24033	1.34756	Promoter (<=1kb)	14	104708291	104711664	3374	1	ENSG00000203485.12	ENST00000474229.1	0
chr14	104718161	104718313	153	*	intersect_per_group_4039	0.253668	0.707257	1.41609	2.94474	0.216662	0.450546	0.41533	1.66922	Promoter (2-3kb)	14	104715725	104719603	3879	1	ENSG00000203485.12	ENST00000481338.1	2436
chr14	104722065	104722726	662	*	intersect_per_group_4041	0.536821	0.657211	0.822862	1.87471	0.544735	1.24106	0.920595	1.23192	Promoter (1-2kb)	14	104724186	104747310	23125	1	ENSG00000185100.10	ENST00000330877.6	-1460
chr14	104730687	104730809	123	*	intersect_per_group_4045	0.364476	1.25045	0.877068	3.46585	0.107879	0.426299	0.341518	1.66515	Promoter (<=1kb)	14	104729893	104747308	17416	1	ENSG00000185100.10	ENST00000553540.5	794
chr14	104734197	104734203	7	*	intersect_per_group_4046	0.217116	2.23966	5.47073	29.5604	0.0382951	0.206922	0.166855	4.21066	Promoter (2-3kb)	14	104737143	104747308	10166	1	ENSG00000185100.10	ENST00000557582.5	-2940
chr14	104777595	104777965	371	*	intersect_per_group_4049	0.469475	0.81445	0.743389	2.06597	0.275797	0.766476	0.60515	1.26585	Promoter (<=1kb)	14	104770155	104777678	7524	2	ENSG00000142208.15	ENST00000544168.5	0
chr14	104778989	104779253	265	*	intersect_per_group_4050	0.332692	0.648035	1.33807	2.66384	0.354589	0.705917	0.61377	1.58542	Promoter (<=1kb)	14	104769352	104778571	9220	2	ENSG00000142208.15	ENST00000557552.1	-418
chr14	104783888	104785153	1266	*	intersect_per_group_4052	0.645953	0.586807	0.887975	1.83559	1.12418	2.32385	1.44573	1.23987	Promoter (1-2kb)	14	104775140	104786367	11228	2	ENSG00000142208.15	ENST00000555380.1	1214
chr14	104786346	104787090	745	*	intersect_per_group_4053	0.542157	0.626075	0.790244	1.76299	0.588732	1.31343	0.964273	1.18689	Promoter (<=1kb)	14	104775140	104786367	11228	2	ENSG00000142208.15	ENST00000555380.1	0
chr14	104864233	104864251	19	*	intersect_per_group_4062	0.112781	1.17553	2.56547	7.05356	0.0487439	0.134018	0.126155	2.53842	Promoter (1-2kb)	14	104865280	104896742	31463	1	ENSG00000099814.15	ENST00000556508.5	-1029
chr14	104864909	104864939	31	*	intersect_per_group_4063	0.246098	1.16274	4.52214	11.3631	0.140186	0.352255	0.317559	3.16069	Promoter (<=1kb)	14	104865280	104896742	31463	1	ENSG00000099814.15	ENST00000556508.5	-341
chr14	104874026	104874718	693	*	intersect_per_group_4065	0.521933	0.622082	0.87077	1.87929	0.603443	1.30235	0.965615	1.24795	Intron (ENST00000556508.5/ENSG00000099814.15, intron 1 of 17)	14	104865313	104896770	31458	1	ENSG00000099814.15	ENST00000453495.2	8713
chr14	104879574	104880421	848	*	intersect_per_group_4067	0.60574	0.656464	0.717439	1.70705	0.608388	1.44758	1.02005	1.14551	Exon (ENST00000556508.5/ENSG00000099814.15, exon 5 of 18)	14	104893934	104895059	1126	1	ENSG00000099814.15	ENST00000251181.8	-13513
chr14	104887474	104887641	168	*	intersect_per_group_4070	0.268445	0.684238	1.51726	3.04487	0.2549	0.511538	0.468029	1.71416	Exon (ENST00000556508.5/ENSG00000099814.15, exon 11 of 18)	14	104893934	104895059	1126	1	ENSG00000099814.15	ENST00000251181.8	-6293
chr14	104889300	104889369	70	*	intersect_per_group_4071	0.163283	0.766419	1.73922	3.65953	0.121745	0.256167	0.249695	1.88728	Intron (ENST00000556508.5/ENSG00000099814.15, intron 11 of 17)	14	104893934	104895059	1126	1	ENSG00000099814.15	ENST00000251181.8	-4565
chr14	104893033	104893376	344	*	intersect_per_group_4073	0.336242	0.628155	0.767829	1.73233	0.264133	0.595923	0.516043	1.16998	Promoter (<=1kb)	14	104893934	104895059	1126	1	ENSG00000099814.15	ENST00000251181.8	-558
chr14	104896268	104896382	115	*	intersect_per_group_4075	0.244351	0.863039	1.23915	3.07272	0.142502	0.353362	0.31954	1.65807	Promoter (2-3kb)	14	104893934	104895059	1126	1	ENSG00000099814.15	ENST00000251181.8	2334
chr14	104952360	104952365	6	*	intersect_per_group_4078	0.189583	2.13117	6.17995	30.4534	0.0370797	0.182721	0.15043	4.27178	Promoter (1-2kb)	14	104937253	104953904	16652	2	ENSG00000185567.6	ENST00000557457.1	1539
chr14	104965849	104966273	425	*	intersect_per_group_4079	0.469249	0.768508	0.629665	1.77615	0.267607	0.754862	0.595728	1.13941	Intron (ENST00000555122.1/ENSG00000185567.6, intron 1 of 5)	14	104937244	104970481	33238	2	ENSG00000185567.6	ENST00000555122.1	4208
chr14	104967355	104968577	1223	*	intersect_per_group_4080	0.672581	0.624078	1.05506	2.16731	1.29034	2.65062	1.57069	1.3847	Promoter (1-2kb)	14	104937244	104970481	33238	2	ENSG00000185567.6	ENST00000555122.1	1904
chr14	105020722	105020772	51	*	intersect_per_group_4087	0.103425	0.657596	1.74869	3.33593	0.0891834	0.170133	0.175886	1.82469	Promoter (<=1kb)	14	105009936	105021060	11125	2	ENSG00000170779.10	ENST00000392590.3	288
chr14	105060793	105060898	106	*	intersect_per_group_4088	0.176592	0.625596	1.66139	3.10613	0.176108	0.32925	0.325016	1.75863	Intron (ENST00000329797.7/ENSG00000183484.11, intron 1 of 3)	14	105055391	105057482	2092	2	ENSG00000183484.11	ENST00000549990.1	-3311
chr14	105150910	105152622	1713	*	intersect_per_group_4096	0.872662	0.698674	0.662788	1.69873	1.13536	2.90992	1.59581	1.12483	Promoter (<=1kb)	14	105150778	105150864	87	2	ENSG00000273778.1	ENST00000614092.1	-46
chr14	105153526	105154473	948	*	intersect_per_group_4097	0.660121	0.67743	0.66863	1.66862	0.633861	1.58185	1.07578	1.11678	Promoter (2-3kb)	14	105150778	105150864	87	2	ENSG00000273778.1	ENST00000614092.1	-2662
chr14	105169064	105169331	268	*	intersect_per_group_4101	0.358596	0.712921	1.15924	2.53925	0.310675	0.680518	0.580721	1.51058	Promoter (<=1kb)	14	105140982	105168824	27843	2	ENSG00000184916.8	ENST00000347004.2	-240
chr14	105207571	105208890	1320	*	intersect_per_group_4109	0.872219	0.771958	0.638281	1.79751	0.842531	2.37271	1.38273	1.14919	Downstream (<1kb)	14	105210078	105213428	3351	2	ENSG00000185024.16	ENST00000546997.1	4538
chr14	105209613	105209733	121	*	intersect_per_group_4110	0.193414	0.613752	1.69467	3.12347	0.205055	0.37794	0.369045	1.76938	3' UTR	14	105210078	105213428	3351	2	ENSG00000185024.16	ENST00000546997.1	3695
chr14	105229405	105229436	32	*	intersect_per_group_4113	0.155201	0.781582	4.67474	8.75495	0.149592	0.280159	0.280808	2.94764	Promoter (1-2kb)	14	105217633	105228270	10638	2	ENSG00000185024.16	ENST00000547562.5	-1135
chr14	105249090	105249301	212	*	intersect_per_group_4114	0.269255	0.681697	0.91222	2.06725	0.193391	0.438257	0.395966	1.31599	Promoter (<=1kb)	14	105249188	105250296	1109	1	ENSG00000184887.13	ENST00000392553.2	0
chr14	105315734	105316053	320	*	intersect_per_group_4116	0.336135	0.653219	0.796741	1.82569	0.254957	0.58422	0.505473	1.20865	Promoter (<=1kb)	14	105252515	105315589	63075	2	ENSG00000185024.16	ENST00000550692.1	-145
chr14	105382154	105383204	1051	*	intersect_per_group_4118	0.642788	0.626745	0.577655	1.43602	0.607115	1.50926	1.04137	1.00492	Promoter (<=1kb)	14	105383119	105395251	12133	1	ENSG00000179364.13	ENST00000551743.5	0
chr14	105395698	105395930	233	*	intersect_per_group_4122	0.37668	0.819552	1.10527	2.7155	0.257528	0.632713	0.53119	1.54121	Promoter (2-3kb)	14	105398579	105450106	51528	1	ENSG00000226174.6	ENST00000548638.5	-2649
chr14	105411178	105412061	884	*	intersect_per_group_4124	0.640287	0.678103	0.770867	1.83345	0.681447	1.62077	1.10508	1.20299	3' UTR	14	105416884	105419739	2856	2	ENSG00000251602.6	ENST00000551271.5	7678
chr14	105438267	105438353	87	*	intersect_per_group_4126	0.220671	0.848211	1.73144	3.91732	0.150635	0.340807	0.316981	1.93522	Promoter (<=1kb)	14	105438672	105463231	24560	1	ENSG00000182979.17	ENST00000481012.5	-319
chr14	105460464	105460964	501	*	intersect_per_group_4130	0.492482	0.706136	0.804547	1.94399	0.403078	0.973939	0.75575	1.24748	Promoter (<=1kb)	14	105460881	105465183	4303	1	ENSG00000182979.17	ENST00000490198.5	0
chr14	105469011	105469419	409	*	intersect_per_group_4132	0.533702	0.866509	0.722101	2.13981	0.295339	0.875184	0.664721	1.28152	Promoter (<=1kb)	14	105469069	105470297	1229	1	ENSG00000182979.17	ENST00000494981.1	0
chr14	105471028	105471277	250	*	intersect_per_group_4133	0.37023	0.716076	1.50658	3.11758	0.376645	0.779395	0.658115	1.72774	Promoter (<=1kb)	14	105467793	105470617	2825	2	ENSG00000257270.1	ENST00000552675.1	-411
chr14	105473752	105474986	1235	*	intersect_per_group_4135	0.672685	0.611211	0.699863	1.59661	0.864331	1.97181	1.27386	1.10315	Promoter (<=1kb)	14	105474150	105480170	6021	1	ENSG00000182809.10	ENST00000329146.8	0
chr14	105476191	105476518	328	*	intersect_per_group_4136	0.34352	0.607041	1.16614	2.29931	0.382493	0.754174	0.649232	1.45034	Promoter (<=1kb)	14	105476764	105480124	3361	1	ENSG00000182809.10	ENST00000548309.1	-246
chr14	105477367	105478196	830	*	intersect_per_group_4137	0.681328	0.764092	0.305713	1.21749	0.253742	1.01052	0.706756	0.816889	Promoter (<=1kb)	14	105478592	105479293	702	1	ENSG00000182809.10	ENST00000551738.1	-396
chr14	105479332	105480125	794	*	intersect_per_group_4138	0.556995	0.61981	0.867246	1.86935	0.688593	1.48426	1.06103	1.24385	Promoter (<=1kb)	14	105478592	105479293	702	1	ENSG00000182809.10	ENST00000551738.1	740
chr14	105483610	105483691	82	*	intersect_per_group_4140	0.195356	0.805099	1.69546	3.70969	0.139028	0.304195	0.288785	1.88853	Promoter (2-3kb)	14	105486317	105488785	2469	1	ENSG00000213145.9	ENST00000496700.5	-2626
chr14	105485118	105485214	97	*	intersect_per_group_4141	0.320082	1.2137	1.15933	4.00815	0.112455	0.38879	0.322646	1.84146	Promoter (1-2kb)	14	105486317	105488785	2469	1	ENSG00000213145.9	ENST00000496700.5	-1103
chr14	105527872	105528474	603	*	intersect_per_group_4146	0.497449	0.598073	1.65805	3.02347	0.999802	1.82315	1.26992	1.74018	Promoter (<=1kb)	14	105528624	105530202	1579	1	ENSG00000184986.10	ENST00000431372.1	-150
chr15	20254722	20254823	102	*	intersect_per_group_4158	0.317489	0.84457	2.9434	6.08128	0.300227	0.62029	0.546224	2.46266	Intron (ENST00000557586.1/ENSG00000258628.1, intron 5 of 12)	15	20228620	20277503	48884	2	ENSG00000258628.1	ENST00000557586.1	22680
chr15	20256864	20257482	619	*	intersect_per_group_4159	0.561569	0.663688	1.70571	3.28618	1.05583	2.03415	1.34766	1.80568	Exon (ENST00000557586.1/ENSG00000258628.1, exon 5 of 13)	15	20228620	20277503	48884	2	ENSG00000258628.1	ENST00000557586.1	20021
chr15	20262042	20262186	145	*	intersect_per_group_4161	0.258694	0.621915	2.38097	4.20304	0.345241	0.60944	0.563003	2.10165	Intron (ENST00000557586.1/ENSG00000258628.1, intron 3 of 12)	15	20228620	20277503	48884	2	ENSG00000258628.1	ENST00000557586.1	15317
chr15	20280193	20280799	607	*	intersect_per_group_4164	0.531008	0.633737	1.70137	3.19139	1.03273	1.93717	1.31322	1.78508	Promoter (1-2kb)	15	20282744	20291558	8815	1	ENSG00000259156.7	ENST00000555186.5	-1945
chr15	20289775	20289970	196	*	intersect_per_group_4166	0.300219	0.633052	1.96994	3.6059	0.386108	0.706757	0.628944	1.92141	Intron (ENST00000555186.5/ENSG00000259156.7, intron 4 of 5)	15	20283496	20291558	8063	1	ENSG00000259156.7	ENST00000554701.2	6279
chr15	20340525	20342139	1615	*	intersect_per_group_4171	0.669624	0.588578	1.58849	2.89248	2.56541	4.67135	2.20739	1.69621	Promoter (2-3kb)	15	20344736	20359159	14424	1	ENSG00000258654.1	ENST00000556397.1	-2597
chr15	20356540	20358884	2345	*	intersect_per_group_4174	0.808986	0.695425	2.25224	4.26655	5.28151	10.0051	3.11158	2.09065	Exon (ENST00000556397.1/ENSG00000258654.1, exon 2 of 2)	15	20352361	20356540	4180	1	ENSG00000258654.1	ENST00000557528.1	4179
chr15	24893090	24893149	60	*	intersect_per_group_4187	0.282468	2.00366	0.212751	3.86332	0.012765	0.231799	0.166435	1.60314	Intron (ENST00000400098.6/ENSG00000128739.21, intron 2 of 4)	15	24908932	24909825	894	2	ENSG00000241061.3	ENST00000460716.1	16676
chr15	25191718	25191870	153	*	intersect_per_group_4194	0.292538	0.853774	1.13664	2.86139	0.173906	0.437792	0.384988	1.58449	Promoter (<=1kb)	15	25191416	25191497	82	1	ENSG00000199453.1	ENST00000362583.1	302
chr15	25196699	25197075	377	*	intersect_per_group_4195	0.353676	0.587411	1.04281	2.06942	0.393139	0.780171	0.665989	1.35395	Promoter (<=1kb)	15	25197428	25214018	16591	1	ENSG00000224078.12	ENST00000424333.5	-353
chr15	25205907	25206463	557	*	intersect_per_group_4197	0.499868	0.673759	0.818118	1.90031	0.455692	1.05847	0.813181	1.23831	Promoter (<=1kb)	15	25206262	25206343	82	1	ENSG00000201969.1	ENST00000365099.1	0
chr15	25211149	25211309	161	*	intersect_per_group_4198	0.210713	0.615372	1.18715	2.35062	0.191132	0.378449	0.361533	1.46931	Promoter (<=1kb)	15	25211796	25211877	82	1	ENSG00000201331.1	ENST00000364461.1	-487
chr15	25224761	25224827	67	*	intersect_per_group_4200	0.148435	0.607919	2.63019	4.53262	0.176222	0.303685	0.310287	2.19579	Promoter (<=1kb)	15	25225203	25225284	82	1	ENSG00000200987.1	ENST00000364117.1	-376
chr15	25239709	25239885	177	*	intersect_per_group_4201	0.247267	0.63604	1.36799	2.68	0.242135	0.474359	0.441746	1.59646	Promoter (<=1kb)	15	25239838	25239919	82	1	ENSG00000201907.1	ENST00000365037.1	0
chr15	25248767	25248841	75	*	intersect_per_group_4204	0.320036	1.30679	1.49939	5.18327	0.112455	0.388746	0.32262	2.11814	Promoter (<=1kb)	15	25249198	25249279	82	1	ENSG00000202373.1	ENST00000365503.1	-357
chr15	25438239	25438975	737	*	intersect_per_group_4205	0.511202	0.590134	0.89328	1.85012	0.658347	1.36354	1.00787	1.24592	Promoter (<=1kb)	15	25333728	25438925	105198	2	ENSG00000114062.18	ENST00000638011.1	0
chr15	25713100	25713228	129	*	intersect_per_group_4206	0.203941	0.628954	1.59811	3.01782	0.206156	0.389299	0.375988	1.72594	Promoter (2-3kb)	15	25708470	25710869	2400	2	ENSG00000274307.1	ENST00000620538.1	-2231
chr15	25716315	25716578	264	*	intersect_per_group_4207	0.324608	0.675356	1.04095	2.25938	0.274811	0.596476	0.521698	1.40608	Intron (ENST00000356865.10/ENSG00000206190.11, intron 9 of 20)	15	25708470	25710869	2400	2	ENSG00000274307.1	ENST00000620538.1	-5446
chr15	25903882	25903980	99	*	intersect_per_group_4208	0.250327	1.0794	0.866905	2.94507	0.0858236	0.291562	0.249376	1.53903	Promoter (1-2kb)	15	25902433	25932752	30320	1	ENSG00000206187.3	ENST00000557171.1	1449
chr15	34209687	34210002	316	*	intersect_per_group_4211	0.343756	0.616017	1.20951	2.38639	0.382206	0.754098	0.649065	1.48437	Promoter (<=1kb)	15	34148653	34210011	61359	2	ENSG00000134152.10	ENST00000557877.5	9
chr15	34366452	34367545	1094	*	intersect_per_group_4212	0.636677	0.612989	0.882533	1.87919	0.965491	2.05584	1.32807	1.25148	Promoter (<=1kb)	15	34358618	34367278	8661	2	ENSG00000176454.13	ENST00000314891.10	0
chr15	34582753	34584241	1489	*	intersect_per_group_4213	0.71507	0.617251	0.957886	2.0033	1.42629	2.98291	1.68015	1.31068	Promoter (<=1kb)	15	34525654	34582860	57207	2	ENSG00000215252.11	ENST00000484716.5	0
chr15	34988302	34988536	235	*	intersect_per_group_4214	0.460652	0.898588	1.50889	3.67717	0.354589	0.864136	0.686489	1.8452	Promoter (<=1kb)	15	34978341	34988287	9947	2	ENSG00000198146.4	ENST00000356321.4	-15
chr15	38252086	38253116	1031	*	intersect_per_group_4217	0.698411	0.69136	1.36659	2.82158	1.40895	2.90904	1.65947	1.62951	Promoter (<=1kb)	15	38252326	38357249	104924	1	ENSG00000166068.12	ENST00000299084.8	0
chr15	38563968	38564433	466	*	intersect_per_group_4218	0.520489	0.744928	1.06187	2.45547	0.494833	1.14425	0.863575	1.46397	Promoter (<=1kb)	15	38490554	38564635	74082	2	ENSG00000172575.11	ENST00000414708.6	202
chr15	39934202	39934341	140	*	intersect_per_group_4222	0.212622	0.601453	1.72126	3.12882	0.240977	0.438034	0.4217	1.77612	Promoter (<=1kb)	15	39934176	39946895	12720	1	ENSG00000128829.11	ENST00000560648.1	26
chr15	40252277	40253691	1415	*	intersect_per_group_4225	0.734311	0.647863	1.01149	2.1517	1.43126	3.04465	1.69508	1.36826	Promoter (<=1kb)	15	40252548	40265974	13427	1	ENSG00000137843.11	ENST00000559617.5	0
chr15	40282875	40283060	186	*	intersect_per_group_4226	0.332116	0.811509	1.28312	3.00698	0.23866	0.559298	0.484375	1.65308	Promoter (<=1kb)	15	40281444	40282586	1143	2	ENSG00000230778.1	ENST00000434396.1	-289
chr15	40338807	40338913	107	*	intersect_per_group_4228	0.224792	0.609873	2.93598	5.00679	0.31415	0.535727	0.5109	2.31365	Promoter (<=1kb)	15	40331452	40338976	7525	2	ENSG00000188549.12	ENST00000382688.8	63
chr15	40358347	40358407	61	*	intersect_per_group_4230	0.174713	0.903309	1.67222	3.998	0.102006	0.243878	0.230131	1.93927	Promoter (<=1kb)	15	40358235	40378639	20405	1	ENSG00000140323.5	ENST00000267889.4	112
chr15	40440726	40440740	15	*	intersect_per_group_4233	0.239981	1.35347	7.64756	21.0968	0.114713	0.316452	0.281648	3.94225	Promoter (<=1kb)	15	40441212	40468242	27031	1	ENSG00000140320.11	ENST00000416165.5	-472
chr15	40454763	40454943	181	*	intersect_per_group_4234	0.415941	1.03083	1.13258	3.35729	0.204998	0.60767	0.491939	1.69819	Promoter (<=1kb)	15	40453444	40454639	1196	2	ENSG00000259364.1	ENST00000558601.1	-124
chr15	40470838	40472001	1164	*	intersect_per_group_4235	0.639119	0.599914	0.880892	1.85073	1.02536	2.15425	1.37284	1.24233	Promoter (<=1kb)	15	40470998	40474571	3574	1	ENSG00000169105.7	ENST00000306243.6	0
chr15	40807728	40807872	145	*	intersect_per_group_4239	0.321203	0.915321	1.30977	3.3562	0.189916	0.486648	0.420383	1.73681	Promoter (<=1kb)	15	40807734	40810683	2950	1	ENSG00000166140.17	ENST00000567756.5	0
chr15	40843716	40844796	1081	*	intersect_per_group_4240	0.67488	0.655961	1.14885	2.38587	1.24191	2.57912	1.54127	1.46851	Promoter (<=1kb)	15	40844018	40857655	13638	1	ENSG00000166145.14	ENST00000562057.5	0
chr15	40873788	40874241	454	*	intersect_per_group_4241	0.696353	0.906666	1.93398	4.50035	0.878025	2.04316	1.29901	2.07627	Promoter (<=1kb)	15	40872214	40874289	2076	2	ENSG00000104140.6	ENST00000220507.4	48
chr15	40906672	40906906	235	*	intersect_per_group_4242	0.418217	0.851859	1.33632	3.21665	0.314035	0.755912	0.618214	1.71215	Promoter (<=1kb)	15	40906811	40910337	3527	1	ENSG00000251161.3	ENST00000503052.3	0
chr15	40952646	40953559	914	*	intersect_per_group_4245	0.572357	0.595405	0.913429	1.89099	0.834874	1.72837	1.19006	1.26436	Promoter (<=1kb)	15	40952962	40955822	2861	1	ENSG00000128965.11	ENST00000444189.6	0
chr15	41115575	41116507	933	*	intersect_per_group_4246	0.581404	0.597277	1.15299	2.25716	1.07574	2.10593	1.37342	1.43567	Promoter (<=1kb)	15	40978880	41116354	137475	2	ENSG00000128908.15	ENST00000361937.7	0
chr15	41284140	41284343	204	*	intersect_per_group_4248	0.414342	0.982972	1.01624	2.98517	0.207314	0.608975	0.493796	1.5853	Promoter (<=1kb)	15	41284032	41309737	25706	1	ENSG00000247556.6	ENST00000501665.2	108
chr15	41972267	41972555	289	*	intersect_per_group_4254	0.410106	0.748383	1.30367	2.86995	0.37676	0.829416	0.680853	1.62612	Promoter (<=1kb)	15	41941604	41972552	30949	2	ENSG00000103966.10	ENST00000569223.1	0
chr15	42004955	42005106	152	*	intersect_per_group_4255	0.453377	1.5119	0.389426	2.96244	0.0591927	0.450291	0.327391	1.42004	Promoter (1-2kb)	15	42006132	42010117	3986	1	ENSG00000257797.1	ENST00000552704.1	-1026
chr15	42068747	42068782	36	*	intersect_per_group_4256	0.202631	1.63641	1.06216	5.41109	0.0382378	0.194799	0.159007	2.08292	Exon (ENST00000560932.1/ENSG00000159337.6, exon 5 of 5)	15	42067009	42071878	4870	2	ENSG00000159337.6	ENST00000560932.1	3096
chr15	42736330	42737403	1074	*	intersect_per_group_4258	0.606315	0.586212	0.708485	1.56495	0.760912	1.68075	1.1511	1.0954	Promoter (<=1kb)	15	42723562	42737126	13565	2	ENSG00000140326.12	ENST00000356231.3	0
chr15	43370868	43371624	757	*	intersect_per_group_4260	0.538313	0.600187	1.28131	2.45827	0.969952	1.86091	1.27228	1.52094	Promoter (<=1kb)	15	43371073	43377903	6831	1	ENSG00000137822.12	ENST00000563517.5	0
chr15	43510605	43510887	283	*	intersect_per_group_4261	0.388063	0.775202	0.941315	2.32242	0.266392	0.657246	0.547765	1.39609	Promoter (<=1kb)	15	43407209	43510614	103406	2	ENSG00000067369.13	ENST00000263801.7	0
chr15	43776772	43776975	204	*	intersect_per_group_4263	0.344013	0.714421	1.82802	3.64028	0.372916	0.742617	0.639479	1.90078	Promoter (<=1kb)	15	43775492	43776966	1475	2	ENSG00000128886.11	ENST00000486851.5	0
chr15	45023216	45023394	179	*	intersect_per_group_4268	0.290234	0.658773	1.87177	3.53378	0.335047	0.632547	0.569294	1.88861	Promoter (<=1kb)	15	45023195	45073784	50590	1	ENSG00000140263.13	ENST00000559230.5	21
chr15	45166954	45167680	727	*	intersect_per_group_4270	0.561776	0.659067	0.736118	1.74144	0.535158	1.26602	0.926448	1.16271	Promoter (<=1kb)	15	45152664	45167526	14863	2	ENSG00000259539.1	ENST00000558039.1	0
chr15	45402814	45403175	362	*	intersect_per_group_4271	0.420409	0.709338	1.00925	2.28524	0.36535	0.827257	0.674735	1.40449	Promoter (<=1kb)	15	45402375	45421327	18953	1	ENSG00000171763.17	ENST00000531970.5	439
chr15	48331440	48332365	926	*	intersect_per_group_4275	0.625492	0.646613	0.906294	1.98428	0.839228	1.83745	1.22548	1.29	Promoter (<=1kb)	15	48331456	48342052	10597	1	ENSG00000128951.13	ENST00000558472.5	0
chr15	50181974	50182392	419	*	intersect_per_group_4279	0.724949	1.03247	1.30534	3.71561	0.546936	1.55684	1.03695	1.81167	Promoter (<=1kb)	15	50182196	50236395	54200	1	ENSG00000140284.10	ENST00000267842.9	0
chr15	50686579	50686742	164	*	intersect_per_group_4281	0.503087	1.2865	1.08089	4.07605	0.177266	0.668471	0.508803	1.83934	Promoter (<=1kb)	15	50560293	50686771	126479	2	ENSG00000092439.13	ENST00000560955.5	29
chr15	50765290	50765913	624	*	intersect_per_group_4282	0.619006	0.73859	1.43252	3.05878	0.893895	1.90868	1.26381	1.69851	Promoter (<=1kb)	15	50702266	50765808	63543	2	ENSG00000138600.9	ENST00000261854.9	0
chr15	51751358	51752177	820	*	intersect_per_group_4285	0.604149	0.657923	0.977639	2.12034	0.801664	1.73868	1.1828	1.34992	Promoter (<=1kb)	15	51751561	51816368	64808	1	ENSG00000128872.9	ENST00000249700.8	0
chr15	51830008	51830239	232	*	intersect_per_group_4286	0.31359	0.608004	1.85669	3.35403	0.430753	0.778134	0.682073	1.85014	Promoter (<=1kb)	15	51829630	51915725	86096	1	ENSG00000138594.13	ENST00000308580.11	378
chr15	51971409	51971706	298	*	intersect_per_group_4287	0.414802	0.724535	1.45799	3.06151	0.434482	0.91233	0.742787	1.70476	Promoter (<=1kb)	15	51938027	51971776	33750	2	ENSG00000166477.12	ENST00000315141.5	70
chr15	52528490	52529185	696	*	intersect_per_group_4290	0.670053	0.803363	0.676233	1.9253	0.470658	1.34001	0.930044	1.20212	Promoter (<=1kb)	15	52307283	52529050	221768	2	ENSG00000197535.14	ENST00000399231.7	0
chr15	55289613	55289836	224	*	intersect_per_group_4293	0.390859	0.782669	1.6348	3.53268	0.366196	0.79132	0.65879	1.84147	Promoter (<=1kb)	15	55202969	55289815	86847	2	ENSG00000069974.15	ENST00000336787.5	0
chr15	55318973	55319137	165	*	intersect_per_group_4294	0.287313	0.727019	1.56451	3.24482	0.258145	0.535396	0.482095	1.76751	Promoter (<=1kb)	15	55228666	55319113	90448	2	ENSG00000069974.15	ENST00000563262.5	0
chr15	55407932	55408384	453	*	intersect_per_group_4295	0.521152	0.724009	1.42487	3.00532	0.645468	1.36141	1.00248	1.68486	Promoter (<=1kb)	15	55355239	55408259	53021	2	ENSG00000260916.6	ENST00000442196.7	0
chr15	56733081	56733267	187	*	intersect_per_group_4297	0.280505	0.585187	2.26694	3.90118	0.423918	0.72952	0.656926	2.03	Promoter (<=1kb)	15	56697763	56733494	35732	2	ENSG00000137871.19	ENST00000558320.5	227
chr15	56919677	56919722	46	*	intersect_per_group_4300	0.212909	1.3538	1.36108	5.03455	0.0626098	0.231589	0.19799	2.06964	Promoter (<=1kb)	15	56919517	57166428	246912	1	ENSG00000140262.17	ENST00000561152.1	160
chr15	57592054	57592066	13	*	intersect_per_group_4301	0.122652	1.15733	4.90082	12.1614	0.0637106	0.158098	0.151735	3.25265	Promoter (<=1kb)	15	57592033	57685360	93328	1	ENSG00000263155.5	ENST00000380565.8	21
chr15	58749106	58749201	96	*	intersect_per_group_4302	0.246024	0.898602	1.58118	3.81198	0.151793	0.36595	0.332131	1.88619	Promoter (<=1kb)	15	58665152	58748966	83815	2	ENSG00000137845.14	ENST00000497846.5	-140
chr15	58771743	58771901	159	*	intersect_per_group_4303	0.34885	0.9834	1.05645	3.06584	0.167975	0.487469	0.408953	1.61407	Promoter (<=1kb)	15	58771362	58857533	86172	1	ENSG00000128923.10	ENST00000450403.3	381
chr15	59105150	59105476	327	*	intersect_per_group_4305	0.38141	0.664523	1.2052	2.49533	0.3941	0.815975	0.682607	1.5111	Promoter (<=1kb)	15	59105157	59125016	19860	1	ENSG00000157456.7	ENST00000559622.5	0
chr15	59689133	59689261	129	*	intersect_per_group_4309	0.261785	0.727481	1.94094	3.86945	0.250382	0.49916	0.459191	1.9654	Promoter (<=1kb)	15	59663366	59689280	25915	2	ENSG00000140299.11	ENST00000607373.5	19
[truncated: 4,676 more rows]
