# Supplementary material for: R-loop proximity proteomics identifies a role of DDX41 in transcription-associated genomic instability
Source: Nat Commun. 2021 Dec 16;12:7314. doi: 10.1038/s41467-021-27530-y (PMC8677849; doi:10.1038/s41467-021-27530-y)
Supplement: Supplementary file 11 — Source Data [file 41467_2021_27530_MOESM11_ESM.xlsx]

## Sheet: Fig2a
Fig2a
	P values relative so siCtrl		<0.0001	0.1788	<0.0001	0.8259	>0.9999	0.9569
		siCtrl	siAQR	siDDX27	siDDX41	siDDX42	siDHX37	siDDX39A
		319.835	298.111	223.464	216.595	202.824	285.991	202.195
		200.013	373.47	200.173	230.582	227.584	208.57	261.912
		210.224	307.548	216.492	232.75	223.308	225.354	199.95
		256.296	343.512	226.419	209.116	214.111	237.369	192.045
		309.359	267.307	229.793	475.727	447.901	213.528	210.141
		198.679	227.374	3254.38	219.79	213.899	229.97	215.857
		214.673	525.03	188.15	411.446	213.187	224.216	186.722
		205.845	273.611	206.021	253.955	213.107	279.265	268.178
		247.35	260.129	233.626	240.032	200.98	248.968	195.866
		264.124	190.297	221.468	1136.85	209.91	205.093	201.69
		225.03	393.856	231.124	254.567	313.161	206.036	184.606
		207.112	344.838	203.403	208.774	264.433	280.183	239.751
		199.917	268.527	219.267	241.545	196.769	271.74	192.833
		220.307	647.136	242.371	218.378	218.414	355.462	195.735
		219.518	244.647	210.541	256.19	219.309	7928.64	194.553
		206.785	527.979	219.119	220.016	200.052	281.795	222.493
		226.946	1067.3	249.352	202.981	229.47	204.788	208.808
		243.186	270.33	218.511	203.228	199.936	198.741	187.303
		467.963	265.348	208.29	256.97	223.676	261.664	238.123
		290.727	371.531	211.908	567.234	231.425	207.478	244.553
		272.201	315.003	224.779	261.778	207.928	209.577	201.568
		215.514	333.361	251.547	197.71	1748.91	257.147	226.863
		238.381	254.871	200.921	293.971	197.223	204.192	221.911
		235.32	301.545	240.357	248.678	220.907	209.297	237.193
		253.326	233.539	202.706	243.891	213.748	193.962	202.252
		232.137	343.072	197.204	255.359	193.739	185.832	204.416
		232.165	265.643	346.167	336.971	256.933	274.526	241.011
		252.964	342.131	214.954	242.425	236.185	196.315	235.325
		222.482	239.873	285.804	283.179	202.226	209.783	200.206
		248.558	259.843	286.838	194.175	193.275	728.168	208.916
		239.642	254.649	228.987	309.501	307.731	224.69	201.923
		248.952	252.321	207.522	318.874	262.695	212.583	226.618
		197.564	281.442	209.34	290.152	200.574	229.082	234.518
		211.898	224.307	303.41	258.784	201.774	254.901	267.671
		269.685	284.265	221.059	343.563	271.578	266.381	204.703
		241.784	300.157	235.276	262.531	192.997	234.786	196.466
		243.141	292.482	277.48	667.229	325.505	236.595	250.88
		241.18	262.967	271.765	305.717	224.343	279.855	191.415
		190.214	429.46	241.183	300.373	208.524	229.857	232.339
		207.027	195.41	223.187	312.162	247.517	213.86	215.469
		250.863	270.584	260.291	227.908	200.487	219.646	227.136
		219.642	206.897	244.643	303.889	244.633	231.627	210.967
		252.133	244.015	242.039	331.035	215.506	229.371	255.27
		223.207	232.289	253.715	292.806	219.297	186.066	204.224
		233.114	247.452	239.509	260.669	241.191	223.109	237.479
		207.724	231.463	198.268	319.437	218.44	309.875	213.35
		194.016	221.914	245.38	285.167	205.714	192.324	230.317
		281.845	324.98	302.706	250.238	226.835	255.776	229.553
		283.626	257.767	208.016	221.048	256.004	289.972	239.031
		227.044	239.122	266.545	369.07	212.955	238.474	218.056
		226.904	259.507	248.297	311.662	273.463	214.927	229.416
		236.915	288.82	227.305	842.657	277.449	195.741	201.652
		198.367	238.688	200.326	243.309	232.407	300.296	203.995
		208.815	263.652	223.721	752.277	211.137	246.002	211.57
		237.047	237.345	200.076	210.72	242.139	311.768	248.583
		232.069	259.69	211.375	212.211	205.521	274.27	232.832
		225.857	376.413	223.719	301.264	202.25	215.145	227.695
		241.421	230.507	197.245	290.736	196.933	212.506	207.49
		204.805	261.185	225.649	225.467	238.737	221.799	181.759
		238.208	291.697	195.214	207.163	208.287	189.206	248.955
		193.163	307.83	218.456	248.994	194.463	193.037	187.107
		207.318	266.216	233.748	305.391	271.952	280.125	198.256
		257.359	280.667	340.072	197.352	191.242	222.767	367.374
		369.864	272.366	234.04	218.795	265.056	291.191	211.953
		221.1	289.429	192.47	233.049	264.701	294.965	231.112
		258.014	265.609	217.359	248.167	252.31	226.474	253.43
		198.489	306.642	309.147	300.4	197.764	216.43	175.21
		225.773	347.058	306.369	252.267	207.641	194.621	216.749
		259.418	298.328	203.453	238.744	264.123	216.984	189.552
		272.285	285.954	188.734	285.502	196.71	271.878	338.16
		238.607	232.893	205.498	208.019	195.249	191.768	218.315
		343.006	208.53	435.645	223.98	209.279	207.889	182.074
		210.876	391.548	196.916	433.287	218.655	291.504	252.12
		260.662	253.388	206.155	268.029	274.029	196.607	203.647
		213.616	788.761	257.733	237.072	227.675	236.504	203.386
		243.891	246.969	205.428	214.268	189.345	321.915	214.075
		286.766	385.558	189.114	207.948	203.533	291.143	188.781
		632.216	260.347	224.258	235.191	212.818	257.529	197.836
		203.77	351.043	222.3	246.216	208.33	203.469	191.156
		193.995	218.217	217.698	241.777	208.548	241.006	201.669
		287.031	1146.55	264.719	331.195	200.006	236.877	185.456
		186.032	229.819	246.104	272.9	483.418	204.681	209.986
		236.709	850.479	237.803	283.802	200.782	208.067	192.889
		189.18	224.93	206.817	302.393	197.666	242.336	237.711
		217.86	294.901	271.472	439.633	232.108	677.441	241.814
		231.661	385.181	236.304	251.285	199.995	251.7	238.994
		199.528	262.38	213.19	250.956	229.096	240.175	196.921
		192.078	320.905	200.299	237.738	237.001	263.049	197.682
		201.678	483.512	228.212	280.714	205.46	210.662	206.506
		238.291	220.74	205.302	234.261	204.367	290.136	196.533
		202.988	228.194	203.599	205.466	255.28	198.275	198.856
		182.167	291.144	206.6	227.85	197.418	217.141	223.805
		273.099	271.45	215.859	257.48	217.002	220.304	196.789
		210.755	756.696	214.686	227.289	281.13	223.106	241.802
		185.964	361.331	215.984	217.403	205.129	199.228	206.574
		248.18	236.364	225.084	360.253	312.374	216.699	209.112
		202.182	202.361	197.526	244.891	196.589	223.954	222.693
		187.396	252.809	193.333	247.641	228.178	223.29	214.798
		202.244	236.069	207.495	205.656	221.606	269.477	205.231
		271.63	233.386	215.011	419.833	207.804	463.756	239.279
		207.907	250.109	197.541	347.393	201.616	254.769	227.417
		278.245	193.387	199.118	364.116	268.211	229.99	202.127
		193.057	201.789	223.926	595.642	208.329	255.408	209.784
		202.485	336.642	253.263	255.833	217.533	274.253	189.925
		204.067	216.285	194.525	209.007	227.128	202.276	339.943
		251.87	337.16	211.386	392.456	214.558	195.322	196.624
		250.197	285.933	232.559	253.628	304.887	215.433	273.022
		198.303	234.356	232.895	200.005	203.192	285.876	304.03
		204.999	252.07	190.402	273.668	204.84	230.793	209.487
		227.063	312.409	232.341	322.517	197.689	181.653	197.212
		245.217	266.847	216.23	328.679	225.188	178.917	223.575
		228.605	268.598	207.007	238.88	222.786	178.823	273.797
		197.446	299.645	235.373	205.506	205.626	204.576	194.995
		240.925	218.171	223.162	513.246	194.662	270.242	217.061
		253.144	229.571	214.787	254.945	223.078	253.527	223.072
		192.898	300.814	288.54	268.342	200.504	235.825	208.937
		217.286	363.344	208.018	403.038	281.95	198.366	260.138
		215.44	303.936	230.389	227.275	262.76	198.158	233.652
		224.376	260.446	233.326	1359.26	190.991	223.658	195.061
		248.979	268.385	245.959	187.67	198.624	230.142	239.291
		188.405	282.957	221.917	240.368	196.571	214.353	220.997
		246.256	297.757	303.73	295.814	238.978	187.734	297.171
		195.976	688.736	293.01	256.851	458.808	280.766	233.244
		222.285	269.864	239.918	292.78	203.844	182.143	221.397
		201.293	227.83	287.942	245.712	420.884	225.365	251.108
		264.784	920.122	201.288	222.572	223.092	244.689	219.351
		212.971	519.256	252.365	522.001	331.561	217.313	235.677
		231.61	253.54	275.387	192.177	394.108	231.195	230.926
		258.297	252.299	240.922	224.307	260.382	206.983	218.155
		199.804	222.271	199.005	234.689	214.107	205.61	237.372
		287.647	260.504	199.892	402.278	211.885	249.193	258.943
		236.068	1150.09	220.986	236.285	200.913	226.878	295.794
		273.668	202.117	287.939	203.272	186.682	204.759	301.085
		237.805	376.151	225.837	330.562	198.085	1086.66	217.034
		245.973	315.118	226.384	196.154	190.695	287.753	226.619
		210.449	315.102	238.139	239.528	186.928	205.779	196.462
		249.648	200.255	211.507	347.661	202.977	195.144	208.324
		205.928	480.833	204.667	411.192	190.797	242.648	232.592
		227.773	552.695	324.823	267.431	202.499	228.247	217.688
		213.398	232.86	272.674	278.682	196.509	211.161	185.551
		266.179	446.834	263.885	299.856	190.859	204.755	208.669
		195.508	294.239	207.517	263.458	229.141	283.317	241.853
		227.553	323.886	246.82	239.195	231	243.014	231.7
		243.571	256.251	225.025	219.918	188.468	275.422	187.282
		290.608	254.636	282.582	201.629	196.575	271.438	199.066
		215.408	242.568	207.504	264.498	205.237	229.154	240.611
		248.621	288.577	233.861	234.077	205.96	225.334	226.457
		231.311	344.141	241.196	218.514	201.153	231.223	289.076
		293.752	209.237	240.596	232.804	255.355	203.962	217.34
		298.407	365.05	238.363	355.704	220.588	258.128	314.888
		195.546	196.816	350.027	248.494	194.766	283.88	227.192
		244.923	502.463	222.68	205.271	199.211	203.164	200.711
		245.382	242.028	274.353	273.714	196.013	221.256	250.149
		255.231	291.249	236.814	296.682	270.532	274.923	214.464
		466.07	448.869	196.445	267.821	214.477	400.434	210.988
		224.022	407.47	250.936	278.163	196.815	205.779	244.114
		228.761	391.893	323.587	229.613	212.417	204.008	207.851
		214.542	212.744	262.166	317.454	514.047	209.885	201.409
		260.693	248.706	212.012	208.457	202.209	281.037	248.54
		216.419	225.353	256.675	206.362	200.483	241.414	214.894
		262.644	381.227	302.204	284.941	203.287	237.631	251.067
		188.093	237.517	222.162	223.511	224.131	274.128	204.446
		239.022	313.02	401.948	229.701	212.859	205.587	212.18
		207.463	357.603	230.526	236.044	221.667	280.894	186.403
		265.158	2899.72	256.998	411.718	232.787	224.717	248.843
		261.742	247.088	373.317	253.062	226.865	204.127	213.346
		203.343	586.576	272.038	557.405	518.909	201.346	219.988
		239.339	577.601	246.233	314.41	235.353	217.731	196.722
		203.873	209.227	187.034	382.12	196.184	295.691	496.811
		240.58	215.15	237.785	239.976	196.545	255.221	479.315
		278.987	280.499	200.597	313.561	203.791	257.082	237.937
		204.702	384.58	194.525	309.629	236.285	221.541	232.339
		364.26	269.678	195.258	313.494	196.18	265.526	208.498
		275.787	293.961	188.881	223.355	220.481	341.131	225.399
		542.742	289.524	277.358	370.276	236.91	251.493	219.501
		364.806	219.845	257.877	298.697	278.441	210.038	201.213
		283.526	732.837	209.734	300.508	228.841	204.244	199.966
		509.223	452.233	201.683	2483.6	199.815	240.287	6024.82
		338.561	333.623	199.295	338.536	281.099	198.763	309.396
		262.534	432.545	252.517	205.608	249.558	242.312	243.195
		365.943	297.581	220.424	301.386	221.852	220.77	273.478
		336.085	215.279	257.687	7813.62	261.111	188.529	227.594
		360.709	841.964	211.711	259.86	228.637	293.595	235.499
		338.734	1399.07	233.758	255.248	210.275	234.55	220.538
		318.285	253.864	464.296	252.744	263.463	263.565	223.224
		272.527	339.196	25547.5	258.362	214.718	251.225	209.227
		201.031	414.861	205.465	324.06	209.242	196.404	230.627
		298.234	239.859	224.212	259.542	254.984	194.341	328.838
		192.537	287.541	224.511	245.983	255.476	187.667	907.607
		208.762	257.938	237.354	276.322	236.991	250.721	208.25
		211.993	232.044	267.404	259.374	209.943	203.056	214.863
		236.156	351.427	230.181	268.731	246.47	201.527	188.935
		222.963	237.48	291.562	282.317	213.1	241.813	238.838
		403.741	606.847	230.492	376.19	243.406	268.139	212.594
		235.701	267.931	194.189	7112.32	218.254	214.077	217.116
		212.477	280.688	185.853	232.522	212.078	236.41	213.709
		242.674	314.201	243.968	196.759	212.312	213.517	258.946
		259.299	807.198	206.231	224.262	205.251	217.444	189.932
		227.692	248.961	192.957	267.45	258.904	210.936	206.219
		231.618	332.888	187.526	239.028	248.643	183.83	217.696
		195.54	1059.43	226.36	291.311	272.891	327.36	445.315
		205.107	246.133	201.113	402.199	206.323	216.836	282.044
		183.888	392.708	196.653	286.936	215.349	397.4	276.397
		211.807	441.773	208.852	252.738	212.138	205.466	397.831
		279.951	276.869	197.447	250.943	199.321	198.809	210.539
		227.729	292.2	202.72	190.394	193.319	226.773	209.738
		213.945	277.963	201.25	238.326	228.359	203.437	230.987
		259.592	252.862	201.153	250.367	259.311	182.236	197.302
		192.194	571.8	225.282	285.326	305.682	277.915	250.487
		218.904	251.095	473.651	230.356	378.079	3552.32	247.118
		258.903	500.976	220.669	480.545	227.081	205.779	203.148
		204.343	255.391	199.077	297.755	286.013	217.148	239.461
		192.73	1323.74	194.72	264.045	268.364	202.834	203.272
		243.013	331.064	281.797	297.675	304.337	282.972	212.879
		247.796	456.356	211.425	418.05	255.572	217.352	209.402
		195.248	263.32	195.078	234.938	337.939	218.377	256.555
		212.267	237.015	188.915	244.936	187.543	183.934	196.599
		240.594	255.99	265.092	441.439	1385.32	199.063	202.226
		245.577	273.796	210.837	256.626	276.276	191.607	199.39
		229.132	300.513	233.843	232.422	196.053	265.752	256.039
		222.436	319.907	205.645	224.668	280.197	839.358	213.23
		254.624	574.814	221.911	227.144	229.198	193.593	221.25
		194.283	421.861	209.526	272.763	245.986	254.935	207.131
		232.073	207.392	202.307	291.929	193.558	261.176	256.003
		241.096	245.387	367.4	268.619	234.281	225.587	205.683
		240.081	513.143	383.457	437.564	194.527	216.046	220.984
		190.829	198.457	222.366	365.951	270.847	187.563	206.686
		217.236	549.501	228.554	246.467	246.635	234.265	228.1
		252.013	239.147	233.311	306.038	325.973	222.834	208.007
		213.929	234.095	240.557	242.281	200.498	229.426	211.814
		219.963	206.007	219.281	393.227	196.102	262.324	244.416
		206.475	222.847	297.899	450.297	333.357	228.79	260.653
		233.478	319.217	195.166	239.506	191.187	264.322	209.422
		291.729	354.613	245.961	326.97	221.79	210.886	366.675
		341.635	3281.6	285.149	300.369	197.827	246.471	395.724
		266.118	727.059	218.296	301.674	214.539	259.974	294.567
		259.248	216.892	226.507	405.084	215.127	210.288	198.001
		255.317	299.622	232.192	316.678	261.274	202.167	264.873
		291.107	977.162	205.737	415.36	195.265	319.482	300.935
		215.247	349.008	241.201	321.224	240.886	215.504	384.044
		247.866	317.596	236.357	272.541	232.65	206.659	215.425
		245.62	282.332	213.08	288.874	251.434	214.773	260.764
		217.724	261.475	197.599	360.493	231.236	215.987	233.832
		296.879	360.14	248.685	377.072	210.171	230.015	195.083
		528.895	261.019	224.707	260.151	259.169	224.993	289.548
		424.42	225.338	228.896	317.485	237.699	276.041	191.611
		286.011	359.683	282.976	284.258	244.277	209.509	275.914
		339.045	1652.3	276.23	319.459	503.071	839.755	200.422
		240.73	237.82	228.191	321.541	259.403	293.673	2323.79
		263.098	310.831	248.454	274.13	294.946	382.96	212.708
		303.101	1026.64	222.685	226.577	500.712	235.865	230.498
		297.534	295.228	233.038	337.865	841.07	204.824	256.893
		294.871	217.12	249.625	244.877	894.992	217.32	291.939
		270.845	276.739	219.282	430.804	434.522	246.395	284.551
		306.519	199.099	245.971	244.019	1599.81	244.008	224.462
		309.995	511.697	224.888	392.471	245.954	243.764	229.013
		693.641	295.727	279.519	229.236	299.712	219.823	197.15
		275.466	325.336	215.7	229.976	260.622	226.612	315.569
		198.054	218.124	195.285	418.762	373.741	228.257	231.881
		340.894	242.479	1257.48	309.754	347.828	281.895	198.438
		258.695	313.994	244.469	186.681	262.162	233.103	1034.43
		272.178	294.29	198.616	243.104	261.796	207.724	223.877
		658.385	215.735	233.109	242.075	215.511	239.423	775.251
		240.246	256.081	222.688	265.4	516.722	258.791	209.955
		781.932	230.673	232.944	285.23	294.106	234.503	196.578
		226.583	273.812	221.097	187.459	6388.99	217.998	272.228
		342.285	203.442	225.686	429.273	390.313	238.78	291.855
		384.155	264.462	230.413	269.465	369.518	220.401	254.629
		197.695	247.831	310.787	288.167	215.058	219.808	207.031
		243.008	317.838	226.249	307.396	241.231	248.393	459.653
		328.463	312.168	219.908	440.649	216.058	215.747	283.013
		245.494	305.707	195.217	336.887	248.22	235.732	323.831
		224.266	237.83	208.143	263.991	219.482	248.603	215.251
		228.834	439.114	243.504	317.555	205.022	238.717	358.504
		528.508	261.185	198.954	759.434	226.884	215.098	200.276
		1085.46	1241.38	233.998	299.977	196.555	249.604	234.269
		384.064	343.478	207.358	373.377	292.481	189.776	211.189
		1230.38	317.361	307.82	391.005	236.163	220.856	204.982
		207.816	267.161	193.177	300.502	224.523	243.259	213.616
		245.199	372.364	194.828	490.912	230.407	225.597	232.316
		302.629	15199.6	213.347	267.864	196.058	235.116	2619.53
		213.907	228.399	196.547	327.535	226.339	442.937	216.323
		349.088	308.292	202.796	241.181	206.538	192.812	251.257
		233.018	244.176	241.067	284.418	211.266	239.821	231.133
		222.726	231.476	234.888	208.97	207.107	235.628	218.133
		239.047	249.098	196.12	369.131	213.72	204.005	253.883
		318.159	220.228	249.445	211.172	200.784	274.545	248.2
		197.209	452.382	269.218	271.306	196.033	268.889	209.091
		254.916	274.917	240.383	287.97	217.662	206.019	234.665
		196.857	227.896	184.698	236.361	222.524	234.313	209.91
		287.474	220.937	215.36	273.523	201.792	200.563	237.391
		198.261	220.167	240.389	440.993	209.62	231.537	274.46
		625.122	265.753	232.356	340.746	194.502	202.871	197.04
		249.402	231.212	222.153	269.41	230.087	255.622	209.688
		224.746	311.808	201.372	265.932	243.265	234.446	207.998
		238.71	301.011	243.892	291.636	208.728	219.533	236.381
		227.15	236.662	215.622	249.241	226.768	224.627	192.851
		207.782	296.681	237.827	240.444	336.149	214.315	203.38
		194.523	297.899	387.589	322.026	202.546	200.087	220.733
		214.468	281.949	214.448	269.776	234.022	214.276	218.444
		256.094	228.443	232.924	315.441	247.366	253.402	226.852
		306.842	254.682	309.529	185.095	226.745	278.07	208.791
		204.25	292.081	219.176	327.836	241.793	249.594	216.821
		220.443	245.309	238.313	185.017	303.155	301.435	185.884
		212.317	241.054	208.025	205.044	227.781	251.477	194.92
		453.847	270.733	197.377	198.41	262.038	437.498	399.999
		232.656	212.247	200.736	281.333	185.561	227.038	211.863
		209.985	323.281	8724.05	267.418	296.603	221.997	229.219
		307.69	361.194	183.84	221.171	478.222	313.288	235.307
		190.694	237.978	217.945	460.405	248.782	225.101	204.044
		210.752	659.851	192.081	328.001	203.752	929.629	229.181
		232.282	671.937	246.119	210.687	246.451	255.623	225.629
		630.213	278.785	301.151	332.47	211.845	250.862	195.849
		224.784	222.132	195.396	214.898	243.977	231.303	200.534
		200.376	517.677	225.187	325.398	259.792	190.522	212.996
		221.136	403.94	334.293	244.392	300.518	220.187	206.464
		241.759	3732.38	198.826	283.928	249.168	228.822	192.359
		226.797	308.232	260.505	255.257	229.622	204.228	214.077
		201.974	264.927	280.067	244.759	219.367	224.245	201.175
		267.467	285.801	268.27	250.688	536.903	233.001	184.813
		226.526	262.944	215.049	255.595	320.474	204.532	187.195
		197.894	271.252	3798.02	240.155	251.415	216.86	189.342
		246.497	258.983	476.498	313.484	231.528	244.599	187.943
		227.68	706.296	237.883	329.332	235.622	243.193	210.794
		196.462	234.403	344.54	258.739	196.134	230.193	195.213
		254.784	595.482	229.863	218.517	236.142	223.917	192.294
		233.38	277.571	236.685	278.94	445.617	210.804	203.729
		230.408	506.267	210.323	239.125	256.098	218.278	188.419
		226.431	216.871	222.757	381.222	1003.77	270.588	204.319
		238.545	278.761	208.843	632.706	284.14	231.328	211.967
		209.394	315.92	206.512	363.437	228.469	202.346	198.457
		225.363	339.336	222.777	329.523	371.799	220.846	236.278
		223.316	205.723	232.246	313.387	265.818	363.697	217.996
		233.521	290.99	407.108	211.927	253.799	193.509	217.796
		212.294	224.094	199.646	232.987	294.597	231.54	237.158
		222.178	358.462	222.194	257.153	335.282	212.994	208.149
		199.159	192.323	286.636	406.386	222.858	260.439	196.155
		219.668	261.448	203.576	373.798	255.793	260.355	207.828
		208.187	3117.46	212.368	317.657	282.41	456.475	195.707
		243.654	2205.83	226.753	205.154	222.033	233.616	195.776
		220.781	235.59	240.616	216.434	280.276	219.195	197.499
		193.633	275.338	241.04	258.728	253.564	241.219	280.936
		225.002	221.356	203.201	281.684	204.271	197.129	243.667
		208.183	268.588	221.211	279.8	213.164	218.275	194.116
		198.756	295.654	253.067	245.402	965.002	275.208	204.048
		227.602	312.867	237.039	2255.06	286.154	276.369	301.479
		229.495	209.572	207.762	247.243	299.053	239.733	222.457
		256.19	960.83	214.898	492.504	285.768	249.641	213.741
		242.884	948.959	216.161	236.181	202.758	213.821	377.943
		274.55	223.283	219.946	309.844	206.891	283.024	204.304
		216.867	304.64	334.981	266.128	268.524	386.397	259.309
		231.876	269.523	193.36	531.41	215.373	296.112	223.305
		249.002	221.687	259.957	348.938	230.802	215.589	195.12
		208.144	237.389	260.284	409.236	218.911	296.896	279.739
		211.319	293.6	230.789	328.201	308.374	547.045	233.721
		209.152	207.131	1396.47	416.385	224.913	286.705	203.845
		493.713	262.614	224.841	371.474	276.418	341.874	244.744
		209.372	334.133	224.298	374.62	226.53	286.862	194.54
		218.389	220.695	231.398	247.761	245.499	226.376	802.613
		248.689	231.024	220.788	301.853	430.243	222.16	254.373
		191.673	298.702	286.145	796.362	234.613	237.728	237.753
		198.09	374.83	229.405	318.702	352.493	234.405	210.798
		235.144	551.649	404.694	231.39	2781.23	299.063	202.591
		226.047	300.543	214.901	369.112	198.703	234.623	203.384
		290.873	338.227	213.946	294.658	223.047	209.064	202.241
		191.267	278.673	206.397	255.656	226.855	284.047	238.773
		197.846	228.411	234.31	503.411	330.944	249.2	194.105
		234.472	359.836	243.346	261.179	294.534	216.557	205.442
		230.214	239.144	268.977	301.66	222.158	241.183	258.615
		215.566	250.755	232.015	288.045	209.008	227.65	605.716
		208.982	424.699	319.931	247.296	252.158	226.6	235.427
		285.907	303.746	205.239	199.434	262.779	210.264	248.474
		207.831	221.269	196.929	266.163	978.666	314.982	213.136
		202.846	415.53	211.406	388.774	221.875	278.291	250.394
		217.395	262.922	206.935	278.135	297.472	204.037	206.064
		194.103	338.225	208.025	253.244	255.491	216.87	276.746
		216.12	216.444	241.489	229.508	281.3	203.293	204.29
		236.495	294.999	238.882	197.243	215.361	195.366	327.43
		277.308	403.586	223.65	233.546	203.038	206.321	226.8
		222.862	230.938	215.421	267.352	201.627	280.717	227.647
		205.825	284.241	245.737	233.819	223.824	218.186	228.297
		202.36	276.306	255.821	614.935	234.013	230.47	206.656
		227.401	289.352	270.531	292.465	177.398	257.733	218.971
		299.983	209.779	321.4	203.43	200.375	211.409	246.067
		229.764	233.711	230.111	249.606	207.027	219.274	201.582
		249.336	221.224	239.367	291.371	209.456	260.321	200.139
		204.265	265.035	223.856	307.534	210.454	230.446	230.005
		265.985	225.303	217.197	288.079	223.95	258.606	198.387
		202.044	1710.91	326.888	196.127	225.568	221.464	258.859
		244.013	582.808	271.846	232.305	209.479	229.728	244.746
		392.141	240.846	210.84	247.326	203.129	236.022	217.368
		248.54	205.618	225.627	229.198	195.351	222.159	216.621
		250.169	214.534	274.178	254.261	197.058	228.787	269.138
		256.534	4974.53	230.737	356.332	301.278	245.479	192.341
		216.472	330.519	229.053	230.138	207.211	199.156	196.715
		216.524	285.55	242.372	344.58	202.44	203.226	189.268
		224.614	289.165	3248.95	346.968	231.307	246.781	237
		198.345	224.874	257.134	271.028	234.811	219.716	224.139
		188.678	298.45	363.232	246.006	214.507	245.218	414.39
		211.902	247.249	215.75	295.945	209.417	231.866	260.121
		238.433	872.045	217.857	246.319	242.801	218.219	235.238
		231.461	294.956	229.845	356.555	218.978	202.258	233.607
		205.399	226.397	338.402	259.608	196.248	202.187	196.793
		202.822	251.404	219.291	393.679	229.716	240.321	260.307
		219.292	272.653	220.95	281.529	188.958	193.64	246.862
		309.04	288.485	242.919	252.837	197.619	374.304	187.336
		525.147	250.452	227.526	259.604	205.72	223.783	221.529
		258.332	242.021	242.845	304.233	199.259	234.585	265.957
		218.829	268.193	225.603	295.994	193.25	261.252	236.664
		241.044	234.381	252.095	315.158	190.978	364.608	207.107
		323.759	280.366	233.955	210.399	248.035	254.982	206.571
		224.198	245.036	213.679	308.901	223.764	207.739	257.411
		219.025	265.809	213.683	358.255	307.947	249.97	249.308
		234.037	274.967	355.466	442.131	260.886	209.497	210.951
		274.542	302.846	197.481	338.05	237.343	269.187	198.271
		209.492	363.653	238.863	277.991	338.711	201.213	202.143
		219.01	318.037	221.66	291.21	232.301	308.359	193.536
		593.264	371.772	207.924	305.955	217.647	215.545	217.384
		1303.4	371.894	237.896	428.948	203.341	200.284	251.68
		225.623	343.562	214.794	266.53	457.341	235.808	238.062
		253.561	243.779	235.223	244.936	203.059	208.272	209.088
		547.829	445.486	213.24	375.869	202.137	293.471	219.581
		244.456	692.198	233.976	266.015	187.427	200.177	198.484
		241.33	205.142	206.917	226.589	193.398	197.478	205.277
		232.666	251.042	269.871	245.209	202.887	202.245	232.716
		256.388	507.464	305.381	273.304	209.885	197.42	204.413
		282.927	362.459	220.637	250.421	215.493	246.114	230.579
		224.552	238.734	426.21	210.206	234.431	226.43	221.44
		201.418	252.061	205.928	208.689	225.044	428.728	189.878
		306.523	336.29	247.714	280.142	232.312	385.787	207.214
		205.6	310.558	203.553	218.802	252.045	189.161	2374.05
		209.246	263.284	209.943	346.275	284.444	198.921	190.355
		219.773	270.008	234.902	246.23	240.127	191.813	198.902
		238.782	934.326	202.476	303.013	240.313	254.396	206.572
		230.455	330.723	420.742	377.536	229.418	319.834	195.751
		203.873	274.685	202.516	339.972	262.629	208.783	302.101
		243.258	284.374	219.202	203.626	311.079	250.932	197.513
		214.419	253.178	232.202	198.499	251.754	227.676	207.785
		229.477	257.577	196.727	262.903	196.376	194.803	279.105
		234.04	269.736	190.567	298.425	192.063	235.316	228.635
		223.657	767.276	229.868	273.014	210.966	289.435	215.216
		234.645	252.524	208.145	213.225	335.351	228.001	256.315
		238.001	327.884	224.025	243.349	212.118	287.547	211.672
		225.524	445.171	217.391	238.728	328.503	310.275	275.102
		223.571	325.073	320.523	263.153	229.408	200.936	266.052
		273.656	279.46	202.312	201.827	205.547	243.329	216.439
		224.329	231.439	183.613	315.4	265.433	238.935	256.337
		243.316	338.229	342.865	372.755	256.892	406.917	233.457
		250.448	205.718	187.644	281.34	225.969	243.222	221.15
		245.207	351.569	205.66	6100.95	251.971	206.764	221.128
		283.223	224.657	188.185	279.586	412.8	268.82	215.44
		250.554	248.457	227.379	320.829	252.936	225.148	213.556
		218.364	386.449	232.402	275.046	249.798	197.989	218.249
		236.825	272.622	223.1	454.897	216.444	230.295	189.396
		376.741	237.654	226.198	212.572	254.98	209.971	193.729
		383.034	218.821	257.764	290.57	221.486	212.764	214.44
		238.558	278.406	185.566	387.719	294.391	225.628	202.004
		219.018	337.714	277.142	277.579	238.526	288.48	199.774
		222.699	313.367	188.228	258.328	201.217	394.011	246.325
		251.594	251.032	219.042	256.876	212.358	6561.43	227.284
		310.199	227.747	225.976	255.863	239.995	185.064	218.943
		238.634	219.294	676.584	204.445	227.645	301.715	200.388
		293.388	206.698	355.018	253.129	210.608	210.552	197.322
		233.91	685.101	246.951	296.478	225.867	241.776	311.155
		239.068	250.971	190.919	245.596	198.119	212.849	235.423
		243.362	239.867	272.305	237.036	231.068	276.156	287.49
		288.773	316.284	275.606	261.354	221.413	225.464	300.725
		242.139	321.361	192.132	241.177	202.041	217.753	222.986
		278.936	248.682	312.026	253.501	204.27	221.623	245.276
		223.672	523.204	211.288	228.152	195.462	231.434	195.529
		201.872	268.573	214.276	409.938	206.254	388.972	199.908
		259.391	270.184	201.489	216.588	227.678	235.768	218.535
		215.377	240.787	248.326	208.463	185.791	280.635	188.847
		243.849	369.436	204.164	238.643	210.384	223.965	204.195
		211.709	281.714	235.635	239.995	193.276	221.982	210.311
		289.61	285.913	190.771	255.517	184.809	226.096	260.564
		244.713	239.093	281.814	226.063	205.956	236.066	208.002
		218.028	275.327	226.364	256.302	206.55	340.72	201.766
		245.852	361.298	216.692	242.259	189.84	197.567	219.07
		208.185	367.333	208.611	187.947	219.399	222.224	200.263
		297.974	3640.3	378.208	258.803	224.862	221.436	197.167
		224.289	283.601	292.485	308.048	251.425	266.503	232.01
		233.539	282.173	248.855	219.505	227.39	222.791	235.031
		775.114	504.071	393.372	363.121	201.022	274.55	198.593
		239.09	273.228	246.718	380.039	195.368	235.836	195.064
		375.603	240.599	284.115	252.796	208.118	270.793	271.579
		247.843	260.819	217.541	301.83	202.258	244.325	245.352
		256.6	270.454	224.292	251.12	825.447	245.567	303.356
		220.346	346.541	212.078	286.547	220.706	214.861	189.398
		407.421	317.133	242.814	404.342	227.285	190.391	210.612
		266.688	348.406	243.259	220.934	199.704	209.656	180.241
		272.254	401.348	223.764	270.043	202.692	194.926	196.753
		203.45	371.229	234.65	212.734	220.804	218.339	205.212
		307.834	202.555	245.42	373.779	236.641	222.463	965.814
		217.813	294.378	204.74	243.473	223.357	235.468	218.02
		257.108	282.951	316.882	1547.72	225.805	209.858	203.926
		266.779	232.715	270.068	214.594	246.734	201.485	201.098
		238.338	952.724	225.557	320.907	190.394	232.366	738.347
		194.117	346.962	241.516	359.319	197.729	283.378	210.54
		394.149	287.278	226.095	334.427	199.314	391.466	376.17
		216.664	217.737	229.987	308.959	317.439	347.746	238.175
		191.257	243.874	253.335	259.021	201.251	215.415	210.686
		259.602	256.054	207.95	399.279	195.304	235.485	220.387
		196.047	257.141	202.412	215.669	224.937	188.703	225.29
		214.922	252.622	230.033	290.203	203.308	263.68	193.876
		208.665	253.323	211.632	214.924	193.706	192.549	208.156
		186.064	246.675	237.619	238.646	224.222	206.86	206.016
		236.87	241.464	256.367	243.249	218.146	203.984	190.133
		345.451	411.009	207.689	347.966	1981.65	211.271	206.277
		228.405	217.527	210.221	209.834	236.916	288.206	260.815
		271.03	222.101	225.661	231.018	244.015	199.442	239.331
		259.386	411.447	225.239	451.063	214.906	260.607	258.396
		249.829	196.321	205.733	337.535	279.274	273.774	193.308
		225.947	230.322	205.651	276.253	223.73	273.087	216.138
		232.258	250.217	249.186	211.891	212.577	294.654	194.701
		261.847	269.14	225.617	262.651	255.735	311.325	233.508
		269.303	244.331	192.778	302.267	221.803	1574.59	237.661
		238.469	214.394	252.815	229.359	206.955	834.576	308.957
		251.182	260.636	239.211	347.009	240.144	199.338	204.729
		377.771	269.818	263.044	228.264	222.248	254.856	256.012
		404.526	248.345	324.883	255.33	236.545	233.425	226.747
		266.497	277.062	188.865	235.651	191.939	335.81	220.372
		245.542	296.605	223.162	215.277	194.424	181.045	217.866
		330.836	298.332	192.431	207.735	222.708	193.684	232.809
		314.862	287.242	213.628	234.819	216.12	212.749	228.517
		255.713	517.17	212.787	222.651	212.5	261.371	233.13
		1267.26	240.257	239.25	343.273	212.024	210.541	218.134
		236.434	285.664	200.944	334.581	217.013	379.68	224.703
		278.527	400.384	192.419	383.268	247.122	496.898	203.252
		247.198	282.983	195.737	234.392	208.202	236.127	205.372
		326.736	400.804	262.82	279.763	247.449	199.171	379.653
		221.438	362.705	239.642	259.864	295.033	189.921	200.256
		288.347	304.827	333.856	562.997	243.89	210.938	218.241
		399.832	253.491	210.815	304.833	198.851	235.734	243.794
		296.454	316.789	19442.1	212.635	196.274	213.867	311.258
		349.476	284.347	220.734	268.284	196.652	200.08	212.405
		220.204	249.858	202.925	262.623	195.085	210.062	207.129
		201.907	250.79	293.881	237.532	219.948	224.237	227.948
		249.083	310.744	246.912	319.804	236.033	230.832	242.921
		388.489	343.938	316.541	206.313	206.776	194.061	206.556
		627.386	223.411	225.301	261.228	263.038	293.863	199.533
		448.185	257.787	266.754	341.372	217.205	254.064	209.306
		217.383	295.436	237.315	303.152	278.273	221.045	245.243
		253.556	383.017	226.661	237.082	215.725	201.575	202.336
		260.43	252.934	275.376	247.951	196.125	211.943	202.161
		316.207	257.047	1045.02	221.729	971.491	206.02	197.077
		218.31	365.752	214.033	421.171	273.484	228.303	262.806
		209.46	264.968	228.708	276.314	237.748	202.622	214.585
		213.791	360.715	227.195	270.621	205	316.63	213.653
		222.229	315.492	236.341	321.645	244.927	206.106	233.463
		214.757	193.547	227.334	291.474	206.093	187.434	205.517
		268.996	258.934	222.958	256.993	186.825	230.923	204.293
		228.497	262.199	246.492	215.146	202.877	209.35	195.509
		206.974	330.696	266.384	340.845	194.023	235.824	313.475
		225.941	306.938	243.746	285.107	244.547	326.917	310.685
		239.641	269.32	220.838	258.35	196.483	212.618	1333.4
		230.018	338.093	207.853	210.422	198.016	282.067	284.47
		283.676	210.797	207.17	276.8	245.362	243.119	235.135
		257.644	637.978	206.749	211.703	334.995	209.556	279.124
		305.553	224.016	280.234	332.425	207.964	358.727	284.235
		211.704	418.79	212.401	525.95	239.943	237.02	198.833
		202.395	278.288	212.508	312.913	214.887	258.845	268.838
		252.441	272.323	218.934	244.861	214.508	230.919	467.58
		244.028	215.934	195.991	192.601	236.09	204.38	356.56
		218.836	332.109	202.44	235.127	227.15	219.94	208.709
		260.414	204.346	304.627	275.409	237.41	213.841	211.729
		226.282	464.386	203.522	216.394	267.839	194.623	245.436
		234.878	227.962	212.231	419.233	313.33	220.864	253.127
		240.878	254.828	207.798	232.961	924.096	283.38	266.086
		282.813	233.602	240.577	230.095	424.447	243.165	186.098
		215.372	489.897	270.976	216.729	260.614	205.664	239.067
		207.033	234.383	248.975	276.203	269.881	226.137	226.041
		296.872	231.904	686.318	250.579	242.594	226.452	375.067
		257.74	292.729	324.667	210.641	198.777	251.43	219.262
		251.102	233.28	261.509	237.86	206.901	234.836	180.843
		268.183	481.586	197.925	231.529	280.392	207.647	199.644
		281.509	315.203	260.415	313.508	190.757	242.993	187.986
		232.601	303.068	221.196	243.317	1129.9	216.548	207.027
		200.5	394.363	201.306	229.033	193.249	213.373	248.053
		263.003	345.007	220.846	337.631	194.319	198.166	234.218
		212.834	323.165	344.093	279.897	211.577	279.428	2368.58
		196.005	944.385	191.137	288.353	250.963	241.866	214.87
		199.142	266.079	196.923	357.634	261.777	253.962	187.702
		255.038	299.087	221.874	276.302	235.292	238.587	224.068
		259.1	296.858	202.49	278.721	228.518	195.983	209.181
		230.279	266.114	210.091	301.91	222.497	271.441	234.698
		200.685	260.98	209.003	256.74	238.814	218.583	188.11
		205.894	243.094	208.119	346.136	196.098	188.55	194.947
		198.176	198.425	200.548	215.777	3647.07	226.533	205.266
		212.707	229.13	254.642	215.005	324.22	227.083	1692.75
		414.332	273.799	224.957	233.915	190.327	231.852	204.728
		225.35	363.703	208.202	281.823	190.564	583.686	217.739
		217.772	381.354	244.726	423.928	263.941	246.059	195.804
		323.84	229.203	214.272	348.72	374.788	219.127	201.57
		248.236	204.945	216.705	313.748	197.065	207.828	187.153
		214.592	233.065	219.491	205.437	255.085	226.227	211.364
		242.894	301.91	217.808	218.936	478.49	266.806	206.653
		210.958	370.378	216.109	229.456	238.895	400.461	185.987
		218.531	313.486	314.928	321.413	229.105	197.537	235.797
		232.985	218.165	230.412	197.137	255.178	213.785	199.568
		214.936	483.05	218.943	274.956	234.038	200.422	187.756
		226.233	192.082	204.359	273.404	228.201	264.526	189.818
		223.656	249.446	206.662	207.753	267.291	256.502	384.804
		266.671	375.117	219.909	191.645	195.229	212.757	442.501
		220.304	317.39	258.496	230.47	222.363	202.426	188.293
		231.236	346.194	208.842	449.608	270.863	187.901	196.025
		195.416	294.336	199.652	272.718	219.271	290.281	216.989
		204.651	573.989	256.846	249.623	266.077	186.453	203.5
		198.255	290.071	203.975	332.54	233.003	220.424	215.167
		286.233	919.314	212.559	279.905	322.332	231.413	218.896
		205.419	271.891	709.14	300.69	294.204	275.777	1766.71
		235.612	430.851	222.608	245.695	191.869	270.147	269.135
		216.941	521.243	212.939	222.579	189.559	264.01	224.696
		209.486	251.896	211.306	314.211	262.88	216.904	195.308
		198.745	286.764	210.107	559.738	213.604	233.541	4258.61
		201.231	313.345	212.085	254.619	262.989	202.069	962.482
		265.661	299.559	229.879	281.432	392.96	191.775	228.658
		257.651	237.586	208.169	403.179	313.754	258.793	248.317
		330.911	470.078	200.532	496.116	265.218	223.028	194.637
		207.055	345.139	216.269	218.463	191.642	209.869	662.516
		200.42	232.938	209.289	219.481	326.804	204.396	222.333
		233.383	2157.92	202.926	434.676	205.091	215.851	210.651
		231.986	245.07	262.633	295.867	217.092	201.216	257.233
		281.936	383.631	217.617	258.713	201.402	202.399	335.18
		232.135	314.513	190.855	416.803	235.844	222.891	245.941
		208.503	529.983	201.765	204.064	239.377	227.687	212.669
		289.605	236.127	219.86	224.657	202.252	270.047	200.705
		225.889	261.617	403.53	196.464	220.768	210.264	458.581
		277.26	224.393	253.071	241.356	299.199	195.715	354.121
		232.66	285.3	266.84	301.424	243.44	219.643	250.558
		195.23	473.265	216.653	230.186	267.609	201.879	198.319
		294.308	356.225	263.547	350.661	232.746	218.26	204.566
		257	317.952	205.04	240.069	272.496	207.338	202.857
		196.906	318.655	195.571	284.174	272.464	248.888	230.078
		304.129	276.876	244.331	225.303	239.545	230.032	233.394
		205.726	299.773	237.8	239.81	411.88	190.131	208.256
		200.769	243.499	232.299	215.254	350.622	221.062	244.281
		254.999	221.877	243.971	197.235	278.288	229.618	206.826
		260.386	236.887	252.382	215.348	230.115	249.114	248.782
		222.628	259.954	274.12	285.24	212.953	196.685	210.737
		231.795	242.26	208.071	330.672	295.457	292.485	196.661
		199.938	292.261	212.221	218.124	249.167	227.603	216.095
		267.379	246.789	265.165	277.328	299.729	224.462	197.907
		268.699	209.048	234.379	224.583	191.584	253.844	219.705
		201.432	238.626	191.219	306.872	214.092	246.557	223.91
		217.663	290.59	243.804	365.946	261.795	224.462	202.395
		212.888	4073.75	189.661	234.844	242.266	200.665	245.46
		224.58	413.183	225.479	287.524	260.22	577.227	192.611
		231.861	250.877	248.974	213.166	213.751	229.308	193.516
		236.935	219.727	197.823	262.037	235.118	461.989	231.971
		259.188	212.321	315.318	232.213	274.947	227.619	206.162
		278.075	230.176	193.263	802.322	189.5	310.885	224.595
		254.624	207.78	205.443	314.976	190.133	248.673	261
		233.801	214.352	200.789	252.535	248.963	244.002	206.264
		199.368	253.575	200.512	251.16	206.258	368.127	200.191
		249.863	261.312	248.959	313.083	216.761	201.954	199.4
		228.766	249.037	236.385	237.727	244.438	198.851	193.688
		265.738	226.471	199.907	274.189	528.3	263.236	212.003
		262.218	269.469	192.715	374.984	209.517	261.167	219.795
		302.774	256.708	185.085	301.012	316.118	290.909	229.99
		505.473	304.827	278.067	361.446	202.248	231.32	242.822
		279.285	266.883	220.26	224.899	231.961	204.263	217.329
		241.494	251.607	186.174	347.386	220.088	198.111	208.796
		259.042	331.341	195.999	272.134	234.717	267.097	205.826
		224.455	228.653	208.244	244.062	226.435	324.008	249.647
		231.687	719.017	202.673	399.948	285.687	249.994	244.93
		210.581	1487.41	235.732	306.247	213.903	259.494	5811.75
		287.69	350.916	189.212	242.122	365.902	229.301	240.037
		225.245	439.796	196.983	214.683	502.132	302.909	3155.73
		221.483	300.109	210.818	315.311	219.903	231.121	210.528
		321.206	259	205.963	284.185	260.845	273.079	247.422
		227.178	258.561	205.355	257.626	346.57	225.38	243.031
		211.282	432.162	188.456	252.022	204.004	200.597	217.266
		252.878	253.357	195.111	244.306	371.886	263.3	233.672
		215.382	406.535	189.8	233.477	274.129	293.906	246.206
		222.304	380.72	231.773	266.125	197.816	215.667	231.363
		273.783	413.457	238.022	226.405	197.895	206.352	219.239
		226.004	302.882	702.333	407.368	312.506	228.873	226.925
		196.469	221.583	196.107	652.903	226.108	230.924	189.721
		223.523	252.009	214.608	262.741	1137.85	192.654	198.612
		221.672	292.498	245.221	245.611	194.109	223.415	192.322
		221.952	276.925	198.479	207.016	189.872	222.618	239.111
		285.306	260.103	183.245	209.788	205.38	193.211	342.074
		210.766	317.547	203.641	228.519	250.383	181.942	191.56
		197.603	549.407	235.805	525.469	191.297	204.313	191.204
		223.617	269.203	194.553	288.237	295.287	232.567	196.224
		250.355	214.796	220.915	276.115	221.285	187.589	390.092
		194.365	232.161	11611.3	274.872	250.231	228.852	187.072
		227.379	234.203	224.129	255.561	184.211	204.349	202.066
		242.922	196.52	227.216	233.803	218.951	219.715	197.841
		224.621	227.456	200.51	242.692	288.529	190.222	7656.21
		229.368	249.89	218.233	239.631	268.031	208.383	223.086
		262.306	198.129	198.434	301.223	201.324	181.372	280.789
		227.665	325.299	249.959	221.785	208.906	262.58	338.847
		204.638	238.032	246.089	229.97	214.704	183.108	223.68
		242.464	206.356	215.527	305.1	382.256	208	215.696
		199.37	367.778	204.182	212.037	404.837	198.449	257.349
		218.969	286.24	257.297	248.371	199.929	187.212	184.938
		241.946	247.084	222.913	256.102	354.399	252.029	193.997
		218.281	447.32	212.561	457.365	997.266	205.385	216.213
		184.473	244.377	206.878	511.58	431.85	288.284	377.204
		199.847	229.872	260.067	330.898	210.907	194.289	200.289
		189.434	323.163	189.25	314.656	233.146	240.322	214.354
		239.874	419.173	271.338	274.495	206.575	251.039	189.068
		194.301	297.536	243.631	228.103	653.608	506.383	193.947
		207.922	498.213	205.539	468.155	203.766	213.305	418.875
		230.275	368.807	227.119	183.844	701.769	219.793	336.955
		210.133	273.29	199.238	387.617	227.277	281.64	214.976
		196.666	225.144	193.613	263.163	319.29	227.845	210.258
		207.621	376.917	218.583	418.988	417.046	202.777	213.111
		1053.47	357.323	261.047	251.773	285.347	188.916	210.547
		242.393	219.644	209.042	1398.4	293.595	189.864	200.559
		2094.47	225.449	229.158	814.663	435.821	230.405	492.793
		238.964	227.846	222.858	244.36	783.009	214.126	386.164
		212.222	250.328	228.489	329.753	332.209	237.467	211.472
		256.764	277.945	223.285	201.119	479.797	307.66	253.434
		241.499	257.646	199.169	348.708	289.771	209.231	245.276
		285.893	261.341	211.026	1661.32	319.299	200.144	205.912
		223.005	318.071	258.729	223.693	367.406	219.25	217.37
		231.84	262.602	236.239	299.977	271.408	286.241	261.135
		193.724	333.172	246.393	197.167	1127.65	277.427	196.505
		183.936	1748.7	216.744	289.739	834.586	212.143	207.228
		214.84	219.94	199.508	392.91	255.727	284.191	180.726
		224.331	312.916	220.656	283.807	270.177	223.119	189.989
		206.046	323.586	231.71	197.177	398.833	209.786	213.209
		385.965	392.774	211.253	255.767	230.494	208.313	286.113
		194.409	250.226	216.324	242.216	451.771	224.958	252.091
		295.874	206.732	237.594	244.82	752.029	203.911	206.842
		192.336	237.133	210.195	286.743	221.285	204.78	216.082
		214.364	302.687	210.771	209.005	2065.55	198.412	207.098
		188.921	211.446	225.194	316.776	289.929	197.378	193.524
		220.683	254.662	299.213	206.402	326.499	369.222	198.297
		197.827	428.464	218.51	205.077	231.318	207.064	204.202
		228.534	346.564	227.936	264.271	238.711	521.269	194.19
		202.286	244.907	192.767	393.735	283.841	199.542	194.581
		205.269	570.894	240.321	248.288	276.182	184.914	244.652
		208.915	393.505	238.096	320.943	199.994	198.58	286.484
		194.343	322.885	200.5	293.657	3197.67	200.878	186.142
		216.807	197.822	251.723	210.347	192.031	203.336	188.074
		207.29	296.153	190.875	322.97	302.519	197.917	208.914
		249.345	252.135	254.127	369.861	324.044	224.837	226.043
		287.202	349.814	217.074	357.217	193.127	221.773	256.923
		190.437	218.52	333.977	226.678	219.13	226.521	212.243
		193.543	208.992	250.959	289.527	195.852	247.377	197.887
		221.975	207.092	239.133	279.044	216.344	252.654	260.278
		244.28	468.217	220.632	383.208	225.684	252.986	201.252
		215.028	833.934	217.294	279.344	208.363	1087.33	202.61
		241.121	220.463	192.797	326.405	475.819	256.651	278.783
		307.677	248.383	262.697	229.215	909.117	194.932	386.696
		216.82	185.964	222.429	232.602	206.922	209.373	323.42
		213.262	214.557	268.375	279.963	190.077	356.631	199.554
		215.122	272.782	223.462	313.422	276.929	227.769	238.98
		250.482	275.055	230.857	280.34	283.61	236.664	196.752
		263.531	216.041	243.542	257.463	245.43	202.783	206.015
		260.824	407.718	283.101	352.865	214.778	270.088	301.214
		249.178	297.359	287.169	201.725	262.855	204.675	208.398
		195.366	252.513	228.626	321.108	218.747	217.44	237.302
		218.225	387.235	200.151	283.876	319.156	197.443	336.689
		262.613	246.829	226.448	225.346	189.538	189.032	306.037
		265.652	307.653	239.871	352.971	222.041	203.567	296.055
		250.609	248.794	229.718	216.491	213.109	188.284	270.03
		1123.48	246.226	281.03	549.267	245.669	190.384	308.487
		205.988	201.368	218.389	240.458	343.873	198.844	247.57
		207.347	400.35	211.686	264.707	211.134	244.47	199.45
		230.646	310.253	242.755	313.366	870.763	208.487	203.432
		219.408	289.883	190.282	7938.36	261.904	661.574	226.128
		223.267	279.863	198.675	229.773	235.201	228.049	225.971
		225.086	254.915	322.702	284.136	209.313	492.233	243.562
		217.936	237.301	1294.35	279.021	202.757	439.415	205.795
		215.678	236.31	205.694	255.979	202.047	197.451	210.354
		261.568	315.661	224.725	296.133	274.655	210.14	350.984
		225.598	296.643	275.96	450.815	205.605	233.236	221.136
		217.35	316.446	218.711	329.38	186.159	192.579	295.866
		389.02	248.307	466.167	235.804	203.48	236.268	251.39
		271.657	335.694	206.477	226.039	247.512	209.147	727.592
		283.247	276.233	240.284	305.216	197.532	218.581	210.115
		266.601	396.432	202.564	228.124	218.464	208.117	212.881
		225.852	308.629	214.544	412.211	204.657	1312.57	266.722
		230.566	264.031	241.04	214.131	230.46	214.662	243.114
		299.984	225.865	203.741	467.343	254.258	233.713	272.774
		207.473	254.78	222.41	230.687	257.829	213.166	238.803
		247.696	232.172	212.604	246.706	224.398	210.685	243.14
		2275.71	291.882	201.789	241.788	262.568	358.11	265.516
		239.928	241.605	181.754	192.186	242.691	196.531	414.626
		339.572	430.775	235.133	227.524	429.188	210.538	746.429
		248.689	255.98	209.808	238.985	194.329	225.053	1123.48
		211.48	869.39	200.71	206.152	325.259	194.633	312.277
		251.831	244.189	220.054	212.252	285.134	192.976	193.521
		252.191	663.823	276.076	245.151	266.546	328.1	225.061
		217.356	287.979	214.524	194.713	207.335	186.332	197.077
		234.405	219.762	212.535	276.747	209.529	207.86	186.198
		194.103	360.502	216.37	276.452	216.312	273.977	191.697
		257.578	250.522	221.254	257.308	254.813	227.496	224.267
		247.65	261.174	224.511	229.122	203.933	215.289	197.713
		194.147	369.736	209.235	277.74	234.774	213.996	801.406
		275.811	336.014	229.748	204.142	201.21	196.479	224.161
		207.453	259.23	190.623	1214.25	190.588	262.225	211.508
		275.934	197.263	219.443	262.103	192.597	212.503	218.371
		192.363	219.013	383.253	292.905	195.81	228.027	201.231
		193.42	322.167	195.368	396.456	198.177	194.871	223.437
		209.873	5437.68	228.627	219.554	220.793	266.238	219.701
		220.507	425.86	203.517	252.726	213.054	201.979	195.752
		218.984	297.819	221.354	216.822	262.798	213.836	189.063
		365.515	260.239	201.936	204.866	259.046	219.342	216.415
		193.887	252.211	252.753	274.971	224.913	257.698	194.311
		196.973	443.392	406.974	346.953	205.203	344.633	256.054
		327.834	240.147	208.996	1061.65	690.584	239.119	227.449
		414.696	321.45	207.416	308.265	229.916	278.061	246.152
		529.528	212.048	223.674	229.245	211.559	216.955	260.091
		233.912	386.868	199.753	10553.3	206.278	228.386	211.684
		285.699	415.208	188.65	261.138	297.646	228.761	208.061
		221.241	242.676	249.04	309.62	229.878	262.186	212.935
		271.367	368.378	206.18	265.737	214.881	233.643	206.028
		209.314	220.463	221.588	460.471	195.25	241.86	190.949
		226.57	221.028	220.08	218.886	303.719	251.758	227.635
		202.599	227.017	212.319	234.845	214.911	236.185	201.434
		311.919	252.197	370.305	405.37	274.033	260.359	197.011
		199.596	430.766	215.029	265.537	230.531	246.623	234.541
		214.585	202.718	243.975	315.509	209.005	278.497	215.749
		210.367	370.161	195.947	264.682	223.08	359.242	246.231
		221.802	243.296	279.458	244.334	198.409	277.932	293.411
		217.294	410.208	256.546	528.987	212.863	217.457	197.122
		224.029	596.783	210.816	230.388	304.884	224.505	422.358
		227.035	266.279	206.488	221.281	254.576	210.024	207.248
		212.49	829.539	232.772	290.544	190.293	283.382	199.025
		229.185	359.859	240.287	218.786	187.891	206.024	226.043
		250.073	268.062	307.326	213.422	191.707	240.215	210.017
		244.42	262.411	214.01	479.859	190.749	257.676	195.157
		224.336	287.099	217.428	228.821	217.252	239.162	232.772
		229.893	332.286	253.599	245.723	273.312	228.851	219.884
		206.257	259.986	239.862	294.095	232.169	243.919	229.342
		231.027	267.806	237.646	237.038	219.531	251.096	240.229
		200.732	328.413	276.538	257.562	203.665	268.767	230.946
		210.739	313.899	226.215	252.633	319.587	245.567	215.071
		216.59	229.286	206.767	297.219	311.839	199.515	1934.9
		229.824	246.212	241.881	296.967	332.379	206.581	217.637
		257.895	225.578	216.704	331.034	185.726	209.057	461.967
		212.667	337.528	184.484	206.751	245.259	225.938	282.356
		286.631	216.602	219.547	408.913	238.384	200.318	437.912
		262.286	271.612	668.652	389.623	307.177	346.376	236.918
		619.486	239.071	2133.15	278.276	240.738	197.936	340.87
		236.483	304.054	238.962	257.492	231.348	297.337	313.231
		213.294	237.835	194.933	197.698	261.733	260.24	214.778
		250.423	326.173	299.115	388.828	256.492	337.309	595.464
		236.311	395.18	232.354	341.125	216.978	262.186	413.151
		210.161	238.961	243.636	243.167	236.052	264.599	314.279
		208.829	228.19	210.273	242.054	332.757	203.536	212.839
		231.022	287.223	199.955	206.514	224.674	421.778	235.981
		341.297	515.142	275.146	290.025	234.938	278.788	210.808
		284.348	409.055	366.035	1444.18	236.008	193.342	204.759
		248.389	250.378	230.159	384.865	311.989	234.205	630.137
		267.645	216.594	271.596	573.23	225.062	185.471	197.521
		213.837	262.179	236.979	261.645	198.398	401.079	216.028
		226.99	290.744	222.509	396.615	225.675	278.748	276.313
		199.865	290.895	214.606	235.296	222.23	272.969	558.171
		231.152	319.686	234.254	219.75	294.132	820.498	376.43
		424.918	271.206	213.504	334.215	271.916	197.046	239.167
		294.9	414	265.396	230.582	252.821	194.456	839.454
		505.822	300.555	377.934	194.786	212.634	229.984	253.629
		213.389	282.737	458.831	229.145	7777.31	432.668	464.157
		255.789	255.164	202.079	283.523	225.347	225.386	522.086
		242.568	423.617	199.502	199.024	205.572	202.891	292.982
		235.507	303.552	279.608	265.932	245.752	193.892	267.932
		274.904	225.183	646.454	302.126	210.194	263.768	271.275
		197.395	210.622	205.727	612.488	224.249	221.041	929.258
		237.269	223.977	204.423	257.166	251.027	191.587	199.496
		270.065	292.609	200.554	415.295	461.164	293.862	408.332
		358.459	274.574	225.906	236.525	268.653	235.532	355.514
		245.973	1351.28	2210.92	256.335	233.824	200.027	289.587
		203.746	230.487	178.985	296.198	224.8	222.244	259.094
		208.958	231.685	180.101	394.176	234.093	197.721	214.915
		253.996	234.391	236.745	207.167	242.967	235.656	307.868
		202.5	235.124	215.312	222.777	6542.97	641.31	236.749
		230.688	423.482	195.565	215.263	230.085	198.023	227.408
		261.412	203.179	356.159	253.342	246.637	214.53	264.404
		245.994	301.362	256.453	230.791	218.835	234.567	214.02
		232.301	228.245	368.803	274.905	215.169	188.11	233.243
		402.842	376.123	248.223	231.209	333.86	271.55	221.105
		249.614	235.55	203.098	328.243	342.621	294.179	249.139
		243.066	282.079	193.761	209.334	234.383	395.718	262.877
		274.145	298.763	376.087	481.648	228.691	218.722	241.65
		1317.64	275.232	3188.57	255.418	202.431	261.684	211.113
		235.569	214.861	210.24	225.017	278.615	253.691	240.648
		243.148	271.281	208.529	413.185	236.459	200.087	222.229
		286.736	265.419	243.413	394.892	334.157	201.452	231.736
		217.371	258.839	218.066	276.68	1478.9	624.95	224.24
		246.176	282.439	190.116	281.117	255.978	224.464	207.456
		212.629	225.658	245.349	268.184	274.671	210.784	204.81
		303.069	678.032	214.398	287.284	382.063	258.063	188.124
		223.986	278.421	196.377	294.049	216.675	334.818	234.666
		214.059	250.057	222.778	289.192	213.579	184.769	207.751
		212.819	212.916	230.257	894.096	204.896	193.653	191.23
		231.541	244.518	184.069	226.972	182.392	219.873	252.292
		266.473	222.612	235.612	220.611	233.685	284.321	183.479
		290.345	257.9	227.791	238.232	203.875	296.537	194.754
		221.484	468.328	182.901	342.798	361.004	223.422	232.509
		233.024	255.039	203.916	245.106	204.982	282.517	215.889
		220.214	474.604	215.046	228.741	315.855	222.787	181.805
		247.379	271.207	223.987	223.593	210.772	195.97	209.125
		230.906	464.445	220.752	288.552	217.117	214.911	209.199
		240.366	496.527	219.091	293.099	565.407	274.772	191.408
		223.89	501.154	254.337	236.718	249.182	213.095	267.386
		231.934	1523.35	182.161	320.673	247.798	220.744	217.801
		408.26	227.606	182.141	234.234	255.816	237.706	247.375
		237.395	226.044	189.762	363.575	231.304	372.331	212.633
		280.638	3771.49	194.201	420.943	874.566	234.989	294.005
		215.812	324.592	212.944	421.493	272.453	268.85	270.139
		223.095	252.163	217.748	238.319	208.562	3432.47	209.986
		230.825	490.919	285.817	219.908	193.057	573.547	216.341
		218.87	409.855	183.374	386.354	248.622	256.118	201.774
		222.189	256.815	189.187	311.587	423.867	219.156	234.375
		253.331	277.961	194.658	317.298	283.949	273.125	225.442
		211.061	674.747	211.622	320.362	249.287	273.123	232.281
		385.754	217.55	262.993	3212	351.062	244.251	198.087
		201.838	245.173	229.13	222.298	254.676	225.973	209.737
		199.931	270.48	191.835	339.198	381.182	206.904	221.337
		316.386	229.424	243.119	293.704	212.716	288.661	197.193
		239.564	246.212	293.588	282.277	235.561	197.2	221.443
		270.853	198.717	200.982	304.368	296.825	300.339	191.948
		279.614	305.639	190.506	208.703	202.768	267.68	260.548
		224.373	265.229	451.666	204.467	211.995	241.166	208.156
		189.203	546.845	198.11	501.991	238.491	233.269	216.636
		258.612	254.591	197.099	320.73	204.301	192.085	260.569
		190.103	275.976	214.86	226.85	238.125	191.021	223.684
		263.825	239.7	198.024	287.108	290.844	223.696	248.389
		186.49	200.561	194.448	220.095	255.752	224.62	243.655
		233.159	319.703	225.354	214.396	216.093	209.261	274.3
		199.156	386.147	488.906	303.629	206.238	238.981	200.559
		246.304	269.898	216.718	321.128	236.728	216.042	199.694
		196.36	425.95	524.831	337.088	211.637	206.741	219.838
		226.665	251.224	241.374	238.281	269.327	214.322	246.847
		230.154	221.451	246.661	225.153	196.195	205.443	240.035
		209.145	257.341	199.903	229.661	203.88	254.512	279.134
		211.914	366.429	200.148	257.596	341.652	244.152	249.378
		204.36	203.639	184.431	206.657	303.411	208.215	217.942
		195.154	209.396	199.781	197.783	275.691	208.019	233.106
		201.456	221.585	637.502	247.979	251.857	211.828	216.725
		237.929	1673.16	235.395	256.854	355.409	242.413	197.645
		222.537	216.115	206.383	203.75	407.818	359.902	194.199
		230.268	352.889	1020.58	246.308	395.883	280.995	236.665
		190.117	603.439	261.906	249.364	226.373	292.068	202.117
		207.455	264.519	291.061	400.782	234.051	215.697	207.969
		227.939	273.172	237.77	407.183	193.527	210.036	220.129
		235.128	234.715	196.673	270.432	224.729	213.74	210.087
		207.541	274.562	263.639	256.846	214.587	190.727	214.04
		232.683	370.528	205.366	243.814	218.765	196.935	205.32
		245.011	226.636	211.128	301.827	235.752	216.175	205.565
		235.094	541.974	228.011	334.544	193.486	300.564	218.576
		217.789	218.802	226.426	247.846	200.568	201.583	186.645
		270.281	283.723	207.55	250.865	239.105	232.994	189.72
		226.522	276.368	272.12	297.131	276.46	303.34	192.028
		258.589	288.026	213.525	326.328	301.294	230.663	267.575
		257.121	387.554	199.644	223.06	208.993	240.471	209.138
		214.347	378.5	296.069	206.611	760.781	460.95	201.796
		250.314	288.435	244.565	218.842	257.872	186.536	201.99
		241.136	365.72	206.56	195.287	239.085	253.501	184.251
		233.626	227.228	215.916	232.047	211.456	205.953	224.474
		209.451	364.431	225.683	284.245	467.393	188.628	202.868
		289.501	220.404	330.486	257.451	486.837	206.606	190.309
		229.341	220.425	232.77	518.712	260.503	312.774	228.901
		227.894	306.484	258.078	331.866	236.122	200.707	207.617
		226.1	335.658	236.321	224.442	320.918	202.152	189.416
		208.693	287.909	285.125	291.065	236.36	203.12	189.528
		223.315	295.186	254	332.419	242.541	289.737	208.638
		208.848	632.057	215.244	209.787	264.257	189.767	217.541
		411.985	617.155	242.616	200.533	203.525	192.469	213.659
		260.334	390.157	287.415	253.846	305.71	235.891	205.467
		208.018	261.543	204.323	251.394	260.54	330.449	215.119
		208.951	389.122	217.583	242.04	244.384	196.602	205.763
		236.645	397.218	257.658	274.589	268.676	188.044	220.398
		264.873	567.943	189.616	324.69	202.238	186.104	222.263
		305.252	328.445	224.91	347.276	251.942	192.741	210.191
		238.435	234.771	227.895	222.135	228.674	228.676	236.49
		243.554	316.892	241.493	214.956	198.499	216.284	211.454
		238.519	420.504	291.301	309.959	239.231	259.831	196.4
		278.464	359.922	184.567	224.35	270.465	297.188	224.184
		225.313	215.623	186.036	304.301	326.363	286.038	206.972
		278.14	357.096	248.693	193.22	199.574	252.737	205.203
		225.154	187.14	210.119	189.688	222.758	186.809	203.458
		227.94	266.733	240.252	312.486	197.17	290.591	226.743
		203.608	267.355	214.365	352.571	222.635	196.121	372.964
		282.649	273.678	306.277	188.388	245.828	323.207	192.154
		201.935	354	205.924	279.866	221.176	219.901	207.041
		203.499	328.879	221.785	207.243	202.102	222.893	237.618
		206.934	304.131	222.486	215.101	202.983	203.842	232.959
		233.657	318.504	242.82	196.443	258.279	339.394	238.835
		200.959	800.956	215.981	214.941	240.972	365.922	222.528
		212.739	1118.85	204.894	284.898	202.506	218.908	244.199
		224.643	301.524	205.492	261.205	212.971	227.412	243.46
		285.081	243.725	209.686	215.011	383.107	215.592	240.022
		209.81	286.488	224.495	267.652	284.64	218.482	209.762
		188.337	283.974	242.817	220.878	430.705	240.09	256.889
		278.8	262.741	195.581	285.325	258.016	229.131	205.468
		259.265	330.498	210.564	662.979	217.664	211.156	241.147
		267.326	244.32	205.163	361.063	290.509	211.548	237.692
		244.32	275.156	252.093	228.545	304.02	200.495	226.511
		230.9	231.613	207.159	237.224	264.899	198.277	223.782
		243.921	266.775	207.834	343.253	257.272	189.756	240.274
		226.187	225.588	2888.73	242.979	265.796	190.022	239.171
		215.241	302.194	232.036	351.503	284.644	212.809	297.27
		208.137	279.89	218.365	290.524	318.45	267.895	221.473
		216.835	460.271	224.526	252.133	244.037	221.487	225.017
		222.009	322.572	225.83	416.61	215.681	239.463	187.85
		227.548	283.35	221.521	319.488	225.391	229.691	235.755
		212.374	249.735	230.146	278.877	206.952	262.811	201.902
		211.991	229.528	223.098	201.199	579.682	194.925	230.411
		234.881	265.538	190.45	317.469	208.622	242.107	219.218
		210.542	289.325	195.038	287.301	206.595	285.192	220.904
		208.112	260.862	194.85	243.493	206.583	201.404	241.324
		224.569	204.241	191.314	208.004	215.951	337.184	230.697
		220.15	244.913	258.073	221.869	193.665	247.408	229.045
		214.859	211.84	193.019	3753.53	196.692	242.367	216.868
		201.817	262.383	205.603	277.444	352.55	248.607	258.256
		270.105	287.199	188.994	259.335	198.438	210.861	202.75
		186.428	337.147	230.702	276.101	245.142	197.457	213.007
		242.869	230.666	248.563	277.188	251.322	210.337	207.352
		360.637	239.277	244.318	223.77	619.701	286.376	198.67
		216.514	252.46	211.108	212.825	14164.8	232.807	225.987
		203.471		230.661	268.946	197.641	216.55	207.11
		192.518		208.155	265.556	190.917	236.585	193.631
		189.387		201.755	220.054	212.635	206.516	190.91
		219.551		227.834	273.979	199.544	230.597	209.42
		207.835		399.676	189.489	187.391	247.28	202.684
		244.762		249.015	335.449	218.516	209.843	207.9
		254.77		205.576	310.353	241.013	227.402	217.198
		210.349		301.921	253.281	200.075	205.218	213.257
		234.033		280.199	307.265	237.464	230.972	204.841
		318.92		259.36	211.916	190.538	183.107	219.412
		201.706		197.172	220.371	274.064	233.641	211.661
		205.933		208.684	226.924	217.617	196.857	201.355
		225.162		198.429	189.828	211.137	201.6	215.387
		255.569		361.774	219.069	208.711	223.615	202.402
		217.154		224.096	220.066	203.603	197.241	186.735
		234.163		289.536	261.55	339.057	485.63	229.32
		221.645		220.127	298.084	206.447	260.102	236.2
		239.371		239.156	237.332	233.402	241.725	201.074
		244.084		234.729	270.896	202.938	239.246	212.83
		213.031		245.828	230.05	306.627	638.124	216.588
		209.36		236.273	256.702	393.034	237.51	204.33
		209.213		268.214	288.333	203.892	250.73	202.492
		237.617		229.617	342.472	273.899	211.32	188.695
		244.718		216.594	252.82	235.713	309.502	201.129
		211.534		280.992	204.222	283.171	224.827	204.162
		203.553		236.484	348.877	213.375	249.635	233.781
		243.89		272.281	257.593	238.996	302.73	200.737
		208.187		230.072	196.762	251.467	259.765	190.381
		226.611		274.538	262.946	224.568	196.315	182.981
		239.166		197.055	200	211.273	190.877	173.726
		219.207		273.391	228.571	207.923	212.056	260.371
		245.998		217.733	252.532	427.256	214.093	191.099
		195.197		232.095	398.527	240.693	181.038	185.377
		188.354		242.787	226.958	234.096	213.856	174.467
		196.461		280.202	244.891	292.148	219.211	215.897
		266.417		220.704	328.399	220.111	206.287	753.55
		289.357		216.616	215.954	211.027	203.88	199.154
		232.233		199.845	311.2	206.764	266.196	240.548
		194.195		196.498	281.804	207.278	205.954	228.649
		194.067		199.545	384.765	231.365	191.614	222.912
		195.062		222.466	239.217	375.827	210.168	205.808
		254.401		234.649	218.99	218.055	212.733	197.438
		197.448		192.726	270.021	1318.47	207.678	224.066
		212.64		194.439	287.215	333.292	202.814	199.174
		224.906		192.267		251.787	256.082	210.84
		215.506		196.546		239.864	188.357	208.677
		230.868		282.597		473.45	226.949	218.246
		217.049		229.584		256.623	236.963	199.598
		181.874		229.403		805.269	201.007	226.805
		206.931		200.03		262.544	208.761	200.544
		189.102		200.113		226.114	228.639	245.646
		207.247		215.227		245.479	240.776	211.586
		200.074		232.696		218.677	232.907	212.533
		201.894		216.147		227.009	188.807	196.019
		201.765		224.681		196.881	201.828	287.472
		195.084		227.905		204.373	210.585	209.667
		217.3		207.508		256.931	195.581	214.175
		203.665		246.561		210.777	225.617	193.244
		214.032		220.383		216.575	194.866	209.545
		204.789		229.381		250.969	260.937	194.392
		187.346		216.62		193.46	255.907	211.588
		215.063		202.996		549.119	208.897	199.276
		332.553		208.837		212.027	198.066	202.24
		199.488		208.312		258.744	188.138	204.869
		230.099		335.736		234.612	273.667	245.237
		217.467		207.001		226.919	233.682	191.424
		215.515		206.803		208.232	393.278	217.322
		964.1		205.9		224.071	251.978	241.687
		221.874		239.665		241.177	197.342	212.218
		230.785		228.251		276.224	257.781	225.073
		211.233		221.706		465.532	272.253	255.063
		195.931		227.754		214.794	407.998	209.631
		189.801		191.511		196.742	269.69	1323.48
		195.732		192.249		201.472	252.891	224.341
		206.214		210.807		193.905	257.976	227.23
		213.745		215.546		229.43	353.462	231.068
		210.3		251.029		215.397	633.749	231.18
		258.882		216.889		566.401	243.199	217.443
		212.141		228.266		228.862	395.696	200.51
		184.581		231.35		423.426	224.078	204.881
		197.755		200.883		230.694	256.275	242.02
		253.236		196.247		218.282	183.83	256.865
		281.159		283.222		240.439	218.272	214.902
		213.865		215.795		248.301	197.511	228.143
		208.85		207.992		232.824	214.144	203.321
		218.355		230.92		224.175	203.422	203.019
		209.938		267.555		204.308	215.726	237.888
		262.144		235.067		201.399	220.953	677.128
		230.641		217.551		210.768	209.535	207.042
		212.827		215.056		218.907	233.865	200.538
		224.968		216.93		436.348	221.118	221.897
		246.238		1110.38		261.201	242.796	201.577
		197.146		201.544		239.809	200.539	203.004
		223.259		289.296		214.362	207.08	262.114
		237.977		217.326		201.021	194.865	205.364
		195.829		206.046		188.645	578.408	255.336
		218.143		221.337		205.036	192.536	216.676
		264.984		193.091		206.637	228.099	207.164
		211.843		208.92		361.938	301.414	213.62
		212.967		207.123		206.38	221.511	191.781
		205.354		281.677		193.409	202.857	209.473
		228.536		240.317		190.474	217.791	222.059
		233.388		275.967		191.964	186.114	245.793
		218.922		275.424		207.892	195.333	194.707
		196.516		229.468		193.27	246.384	3049.94
		242.597		211.234		200.061	230.224	216.647
		187.359		219.731		223.588	237.35	280.806
		220.733		203.309		249.72	231.389	198.156
		202.685		198.095		191.136	182.709	190.688
		203.838		291.61		200.696	203.915	224.839
		202.616		236.356		519.96	206.359	229.886
		207.591		231.487		231.783	224.524	8897.5
		231.834		255.303		208.068	231.525	194.032
		248.355		989.663		219.35	291.259	193.206
		213.308		215.639		232.451	247.062	219.981
		208.16		229.312		234.145	240.551	191.84
		262.053		7941.52		236.387	213.66	179.483
		234.146		196.457		271.506	224.385	1223.34
		431.456		279.27		210.547	218.273	191.354
		214.574		208.662		216.55	226.292	193.376
		192.083		265.461		250.387	217.835	186.398
		305.503		193.131		212.279	243.737	187.079
		225.727		233.988		215.275	274.546	196.307
		211.167		238.131		217.8	289.048	197.684
		215.048		201.592		209.637	289.253	198.747
		233.307		206.418		347.044	225.679	186.106
		220.456		241.955		255.728	303.6	185.774
		265.581		254.723		239.777	194.148	198.267
		213.221		244.768		209.503	301.362	195.148
		190.597		195.739		241.294	296.426	201.603
		194.004		234.183		238.22	211.519	197.028
		255.592		199.015		222.163	221.053	192.621
		328.005		227.337		244.941	236.206	189.531
		230.867		189.964		211.675	255.969	233.229
		199.234		188.434		271.195	222.583	200.236
		175.836		191.775		282.44	535.167	236.816
		192.529		211.347		208.052	234.521	212.178
		187.222		215.362		224.063	333.075	202.756
		213.142		228.234		265.8	232.265	196.464
		282.094		195.708		192.682	201.517	201.548
		326.943		184.458		220.141	239.844	244.973
		204.01		189.254		244.263	257.901	215.178
		230.146		205.845		224.068	196.796	191.289
		261.403		229.582		195.742	222.921	246.175
		196.475		175.366		234.936	251.717	265.413
		246.487		492.317		245.222	252.143	219.74
		1115.93		219.63		217.108	322.269	201.848
		199.84		244.62		224.852	235.473	209.126
		270.541		201.304		261.429	320.354	235.216
		259.641		197.971		270.797	401	190.9
		227.714		219.169		235.046	243.94	228.719
		233.906		198.71		206.437	184.763	201.869
		248.01		227.421		205.707	224.526	198.854
		196.957		194.585		268.315	215.73	214.087
		260.243		208.742		206.66	320.25	206.949
		228.105		187.772		196.385	273.678	249.572
		206.117		204.444		365.947	242.258	233.761
		228.043		213.904		239.1	321.883	208.97
		203.851		184.501		202.785	258.128	224.755
		220.631		237.063		195.169	343.322	223.411
		238.27		217.598		210.007	506.279	212.139
		242.97		204.902		245.929	295.526	210.226
		217.528		222.127		228.171	271.76	207.626
		210.746		203.358		293.532	185.937	206.267
		199.996		210.487		216.99	244.513	228.326
		236.7		295.29		232.266	258.51	238.357
		255.912		200.119		198.444	199.831	198.197
		624.678		197.786		362.29	304.641	236.666
		204.947		198.236		216.494	282.561	194.07
		249.907		231.06		223.186	208.589	218.828
		214.209		216.61		273.553	212.23	205.428
		240.153		213.853		264.428	232.782	352.861
		221.238		210.484		4012.27	279.008	268.997
		214.609		211.384		221.179	207.391	214.733
		193.078		221.708		241.65	278.749	249.364
		234.253		228.857		214.02	299.093	196.594
		201.889		204.434		186.433	214.48	270.33
		226.017		221.367		279.312	260.506	243.711
		188.131		276.116		219.971	240.82	206.221
		211.49		266.804		199.36	257.09	193.634
		189.274		215.589		208.612	274.301	229.136
		272.785		194.076		234.95	332.454	250.257
		219.562		224.266		202.6	198.172	242.58
		226.693		279.38		186.317	222.586	218.184
		254.263		212.059		195.059	218.337	196.766
		232.437		215.467		194.702	211.494	272.493
		261.843		195.678		204.291	222.771	217.332
		226.236		197.929		204.843	255.439	221.556
		240.11		300.072		212.812	211.423	222.142
		190.211		324.812		217.123	321.008	252.945
		193.683		203.773		195.945	222.024	197.988
		191.836		199.668		198.534	204.206	198.244
		266.847		240.305		5266.91	3078.17	244.324
		261.266		206.619		201.198	296.635	259.319
		222.164		188.396		197.712	605.035	220.449
		248.803		242.239		241.621	220.166	213.67
		197.601		209.906		192.798	297.173	277.907
		213.272		213.288		1279.46	186.554	222.888
		245.311		222.666		194.537	234.497	184.282
		178.668		227.031		193.164	184.499	283.903
		263.864		226.02		207.567	195.58	209.869
		311.178		222.012		243.307	334.644	233.333
		202.241		309.918		198.418	225.882	227.462
		228.446		318.842		197.693	236.156	182.277
		357.535		228.42		197.885	201.593	277.774
		215.589		215.307		220.169	205.65	224.037
		262.161		212.755		210.883	322.743	261.061
		1386.1		218.216		210.348	200.737	205.618
		193.62		213.632		201.019	208.958	194.367
		202.82		195.043		214.638	197.692	467.563
		207.364		190.35		228.523	190.742	232.732
		234.373		209.957		303.67	189.849	231.065
		262.123		199.316		218.363	212.48	351.167
		264.571		270.199		206.98	251.571	220.312
		194.213		234.303		253.971	181.155	231.456
		209.524		217.775		199.776	253.166	204.227
		203.833		207.006		194.582	187.442	212.141
		240.232		196.159		235.287	209.631	250.624
		218.253		223.021		212.955	239.1	198.505
		192.098		212.173		258.007	233.715	200.812
		247.338		250.046		189.543	231.998	272.869
		225.471		215.971		186.136	199.77	190.526
		202.983		375.191		225.84	281.998	186.318
		200.569		228.387		259.03	218.352	191.221
		216.924		216.373		224.88	212.8	192.138
		215.889		218.396		189.761	187.744	208.281
		207.416		199.841		240.406	218.026	206.496
		197.962		201.857		204.37	231.846	215.694
		243.708		218.813		251.262	229.915	189.721
		224.375		188.443		193.873	235.982	198.409
		218.231		197.384		551.503	227.364	245.007
		214.487		196.899		291.806	209.918	191.854
		276.272		241.704		303.001	205.188	216.821
		229.102		2569		212.283	213.189	193.574
		196.422		192.843		219.118	262.783	236.195
		266.059		189.579		251.394	591.566	181.691
		209.648		225.067		204.713	259.112	274.31
		237.553		214.861		193.447	199.633	179.162
		269.046		224.974		196.43	233.771	194.955
		229.967		199.749		224.595	210.631	198.945
		235.556		205.358		205.954	214.894	209.67
		213.29		212.194		269.918	294.526	251.15
		241.111		218.19		192.89	207.907	191.014
		216.05		210.725		196.257	230.997	187.738
		255.772		191.281		184.48	183.698	215.678
		216.264		217.307		186.044	260.017	220.088
		331.081		204.426		216.374	258.802	227.326
		240.801		218.378		225.364	193.879	207.644
		205.852		208.54		205.935	217.795	230.464
		214.35		221.028		286.737	217.913	227.04
		228.515		218.176		214.777	220.278	249.81
		261.493		225.293		202.019	314.264	254.331
		319.569		205.827		188.904	247.736	237.052
		205.306		226.867		186.078	224.226	232.456
		234.059		259.153		202.186	202.15	209.754
		227.503		249.867		184.619	225.148	205.628
		216.616		197.128		218.817	205.252	212.614
		244.839		223.989		230.418	199.366	203.804
		275.654		252.63		267.852	238.5	205.728
		229.081		238.18		220.117	301.183	330.369
		235.282		226.903		211.764	226.19	270.169
		274.875		226.862		203.139	247.677	219.455
		209.57		249.435		218.194	260.202	200.752
		267.733		209.311		190.586	235.771	220.675
		233.065		202.815		216.29	220.738	185.844
		228.999		228.665		209.407	242.934	204.978
		198.73		203.197		242.012	210.947	212.917
		241.786		215.653		199.178	311.274	285.957
		217.199		237.099		199.213	236.96	521.15
		230.33		191.107		199.671	440.44	188.211
		229.213		233.702		209.254	226.355	203.615
		208.459		217.039		198.386	232.078	239.004
		214.394		218.686		523.722	209.604	183.835
		238.94		204.327		234.18	283.718	249.868
		229.183		212.624		191.95	264.346	232.283
		233.005		233.863		207.71	365.909	215.18
		215.447		214.274		196.331	252.816	190.164
		238.051		205.436		208.098	372.262	333.379
		269.265		198.558		201.914	230.569	215.736
		205.699		275.43		235.226	211.465	242.876
		184.841		224.748		225.334	245.407	187.337
		233.259		1738.61		273.524	478.509	192.321
		206.41		1681.34		302.455	248.985	235.213
		205.082		242.895		245.899	390.25	209.694
		212.712		218.172		257.257	211.621	217.123
		361.196		202.781		235.878	235.872	194.996
		257.382		205.889		193.426	261.861	221.532
		397.269		237.349		201.13	197.479	209.997
		259.642		190.11		227.116	208.536	227.552
		200.447		209.99		201.763	214.332	378.573
		213.7		240.225		207.078	221.171	213.185
		212.617		230.603		214.649	225.793	206.789
		212.17		227.503		189.322	244.099	256.29
		238.202		218.926		211.194	219.608	192.372
		187.707		185.699		238.638	206.355	271.331
		221.543		206.449		202.38	242.008	202.057
		217.189		341.973		205.716	227.957	444.337
		181.356		253.261		238.279	230.979	264.826
		203.717		202.772		272.015	179.222	221.509
		210.007		193.943		218.967	252.056	234.062
		249.465		209.145		220.637	200.367	225.843
		193.2		183.217		265.739	198.02	259.279
		230.324		211.447		221.559	206.056	222.235
		185.091		228.511		276.794	208.812	216.183
		210.833		221.553		213.591	235.4	191.93
		193.383		199.93		234.123	236.163	248.411
		231.634		197.113		219.207	400.604	243.85
		230.606		190.526		207.293	213.754	209.687
		215.472		204.752		347.772	199.811	232.419
		284.582		271.017		224.188	289.976	246.39
		194.42		201.391		284.082	229.078	250.145
		212.747		249.127		210.248	179.014	268.52
		212.596		237.355		236.384	200.147	205.678
		247.154		208.651		279.403	255.99	216.806
		235.751		213.01		234.958	516.033	404.995
		245.725		201.834		206.082	294.911	390.651
		227.349		208.079		239.679	206.966	252.767
		225.549		205.979		232.163	200.822	192.261
		299.302		210.452		248.006	181.342	197.155
		273.419		204.291		212.892	203.422	228.224
		211.039		230.851		258.899	194.926	208.966
		236.161		193.494		216.515	225.123	200.2
		191.586		244.769		231.895	231.29	190.529
		224.485		215.016		232.159	183.419	297.381
		193.492		211.773		217.083	253.247	385.477
		207.103		208.791		223.959	248.749	208.729
		196.373		216.699		226.804	269.77	206.508
		208.427		208.726		216.734	201.409	207.799
		198.45		277.64		273.582	184.693	186.979
		195.315		203.425		220.934	287.53	479.407
		231.411		211.468		256.684	190.012	210.334
		754.259		2028.68		190.94	316.337	197.937
		244.65		394.692		225.844	241.344	197.003
		197.102		204.592		184.7	280.642	195.651
		191.612		215.897		203.241	222.459	213.675
		223.793		228.787		190.837	190.385	200.998
		230.245		226.398		204.845	251.34	188.762
		242.492		228.62		254.598	209.095	218.311
		235.719		214.987		494.116	211.955	188.671
		253.304		271.299		265.539	233.046	229.664
		235.265		197.303		1114.95	217.574	280.788
		229.103		206.919		383.11	191.691	189.282
		216.586		232.027		204.128	226.374	228.933
		230.051		209.618		228.537	236.343	357.825
		239.104		251.55		249.976	183.847	192.887
		235.715		203.602		472.499	207.802	216.127
		213.383		265.82		212.466	232.438	258.397
		215.401		243.74		239.726	271.393	205.75
		205.462		405.413		211.283	226.786	201.736
		228.456		192.007		206.356	208.487	232.817
		241.298		203.304		200.19	218.708	214.292
		213.468		235.986		201.817	221.079	201.186
		212.92		198.017		453.874	230.936	216.855
		248.976		189.935		224.647	223.64	192.983
		222.21		273.09		204.191	300.236	244.637
		193.394		195.657		248.476	203.268	193.057
		219.071		326.453		228.374	271.691	223.494
		226.528		222.649		207.587	232.648	219.905
		244.317		199.446		225.254	239.506	199.735
		219.065		189.567		231.535	206.716	194.575
		262.106		215.905		223.902	223.948	229.397
		207.1		248.356		201.915	203.856	210.883
		237.475		192.85		191.294	234.228	196.28
		231.278		203.634		195.534	221.7	240.524
		238.594		242.291		221.187	226.177	232.265
		241.505		187.733		229.094	235.601	205.277
		200.438		210.658		213.479	278.102	212.926
		241.533		212.688		218.979	226.167	209.052
		255.101		267.755		199.589	207.518	232.985
		232.866		205.877		228.561	223.805	225.904
		201.279		231.168		213.191	273.376	202.529
		216.84		230.972		201.332	251.233	231.735
		247.944		223.694		238.003	263.729	225.12
		174.482		207.38		216.299	266.463	194.351
		185.104		435.355		195.251	218.061	235.667
		189.573		225.792		204.909	356.05	242.436
		213.957		190.42		202.382	235.345	195.681
		191.333		279.04		354.911	231.514	242.225
		353.69		240.963		205.321	272.485	211.299
		256.012		257.623		226.963	223.333	234.435
		214.62		234.201		249.981	196.699	236.725
		189.526		259.419		197.475	296.387	229.647
		319.645		215.414		253.131	208.044	248
		199.316		198.448		199.702	222.058	223.306
		223.749		194.509		197.706	365.208	222.753
		184.077		253.834		193.745	203.315	203.29
		236.386		208.207		228.448	307.758	221.725
		225.628		201.527		198.855	230.549	211.699
		221.659		273.235		253.256	234.501	274.205
		197.684		229.393		197.101	288.369	200.735
		205.343		193.754		255.503	201.622	202.387
		206.797		215.015		220.711	528.614	230.936
		208.699		235.513		265.175	211.273	493.386
		213.358		222.32		188.336	235.619	242.03
		203.086		254.657		284.577	254.881	213.464
		208.572		764.681		203.405	173.538	248.061
		208.364		211.211		207.932	178.569	262.14
		241.703		216.685		222.261	187.465	218.741
		192.866		194.055		198.346	217.619	219.854
		213.044		215.399		199.933	228.528	221.791
		200.932		216.86		207.904	211.265	224.246
		207.393		226.955		215.283	203.913	491.186
		196.155		241.717		208.961	230.003	227.192
		205.896		219.233		489.134	201.412	218.79
		192.348		232.982		216.032	191.675	201.578
		232.337		190.493		259.447	413.106	265.28
		259.035		226.791		250.939	249.455	206.23
		186.864		201.081		193.894	257.938	195.894
		247.309		191.918		218.642	225.775	244.495
		193.788		216.258		227.945	192.026	194.877
		253.971		495.99		206.63	220.753	239.066
		188.949		201.865		339.947	222.231	196.249
		180.763		268.237		229.024	191.616	225.966
		213.743		203.367		315.267	211.475	207.225
		220.679		201.933		220.374	310.788	198.464
		191.188		188.538		311.152	220.342	201.87
		372.435		224.75		245.977	184.899	197.935
		232.033		207.38		225.039	279.498	215.333
		213.745		190.574		211.069	256.315	196.086
		223.75		254.393		194.795	196.964	208.23
		223.783		206.552		210.848	237.382	209.359
		188.454		208.18		226.201	213.313	212.251
		211.111		226.295		225.818	204.795	229.472
		223.883		196.636		249.11	202.92	549.636
		244.966		201.467		200.536	252.635	198.788
		204.036		257.169		191.07	176.737	222.571
		231.21		216.702		232.406	230.161	220.393
		232.943		325.466		267.588	300.071	205.44
		245.962		211.125		203.551	255.86	217.703
		216.662		230.226		197.309	209.186	213.883
		274.465		254.149		209.674	184.743	219.917
		216.736		225.155		204.73	236.573	244.137
		182.782		228.601		196.304	237.004	287.535
		208.747		204.113		187.599	224.863	213.625
		198.572		220.842		195.194	209.298	205.563
		260.941		224.924		194.31	200.474	254.781
		199.036		203.782		221.301	243.339	226.483
		294.702		259.879		219.727	565.374	233.885
		343.468		228.488		191.155	234.132	216.394
		249.702		189.419		210.996	198.396	257.016
		221.916		206.295		210.635	240.781	256.601
		200.345		207.766		194.158	219.863	221.584
		263.863		347.006		291.164	243.372	182.427
		258.063		200.849		268.492	196.324	200.237
		206.462		196.723		216.873	223.946	216.904
		315.687		242.375		238.533	213.984	222.507
		226.01		275.452		206.093	226.042	207.179
		212.038		196.86		211.073	197.595	209.228
		217.926		253.252		235.813	186.798	199.123
		246.025		211.033		208.105	203.77	251.784
		205.439		225.825		199.117	218.48	245.823
		218.198		222.713		213.437	252.738	283.619
		225.223		210.48		221.176	227.293	218.903
		247.33		225.707		209.946	199.368	289.73
		217.564		228.694		338.674	266.775	204.577
		215.03		231.032		184.545	222.404	264.283
		243.204		539.889		339.932	235.403	241.821
		226.075		220.887		204.286	206.302	209.461
		2651.67		221.545		196.578	218.781	928.309
		233.273		219.47		243.04	220.285	216.472
		234.82		476.461		221.432	219.906	239.78
		202.948		874.05		234.588	191.571	277.106
		207.496		223.991		245.398	186.04	210.295
		264.711		229.095		215.102	195.018	247.272
		207.191		208.077		228.089	219.64	316.346
		217.335		209.964		184.729	232.186	227.951
		219.333		242.696		212.051	222.823	317.309
		242.392		209.707		291.804	196.705	199.541
		263.122		215.475		754.123	263.806	233.04
		212.941		232.354		227.587	195.217	262.123
		329.848		191.941		191.803	185.635	225.993
		211.972		233.707		194.994	217.655	255.444
		218.619		360.379		219.915	235.579	202.536
		197.422		237.142		233.151	239.863	245.829
		195.975		5202.76		203.694	194.654	239.529
		191.58		267.542		245.683	186.302	227.963
		218.493		196.647		375.596	189.718	275.244
		655.294		449.069		484.055	219.637	195.381
		223.84		615.161		184.553	217.036	209.936
		223.366		524.735		190.249	194.591	195.664
		207.896		224.21		256.622	226.997	211.883
		217.619		317.171		227.874	468.425	283.882
		205.567		234.591		242.029	227.56	235.171
		237.639		211.4		187.896	223.792	227.753
		259.215		228.436		195.202	191.209	181.219
		193.188		206.373		251.394	226.289	180.55
		193.917		236.408		248.314	231.002	180.954
		768.279		267.035		201.933	207.109	181.073
		198.516		215.734		227.901	255.513	181.616
		232.041		249.551		211.709	194.386	292.597
		230.989		239.343		280.91	231.965	208.235
		259.61		214.951		196.207	219.35	202.95
		277.76		208.632		209.291	202.284	182.078
		214.559		209.381		204.592	191.773	286.186
		246.545		202.396		208.093	283.397	204.914
		206.453		373.959		203.134	240.112	191.995
		200.772		229.072		185.966	217.128	189.003
		200.35		254.333		222.134	217.146	209.982
		202.799		212.104		343.665	269.494	204.023
		226.897		218.19		228.777	199.44	187.741
		202.37		233.387		208.826	194.155	223.039
		243.893		206.13		194.026	263.325	215.336
		242.674		251.548		224.69	205.478	209.122
		233.516		242.51		210.13	210.04	227.737
		273.456		210.548		373.515	321.52	200.312
		224.45		215.904		224.392	193.732	205.629
		245.412		223.108		214.061	206.777	254.611
		211.007		232.927		245.26	239.953	205.78
		254.517		260.88		213.527	220.302	233.291
		224.621		238.447		271.156	200.065	315.569
		236.652		290.357		198.857	238.593	299.392
		224.288		243.214		245.668	257.647	227.124
		197.519		273.563		253.181	226.183	220.034
		275.106		636.218		216.719	238.633	217.786
		222.094		280.834		442.901	211.811	207.338
		275.161		287.188		204.856	325.807	217.101
		272.558		229.523		223.874	244.103	231.891
		219.683		253.052		241.272	236.384	216.571
		247.776		230.703		231.216	219.64	205.905
		218.115		227.158		264.231	192.362	229.013
		242.456		256.816		213.099	236.417	213.664
		202.752		228.688		259.428	190.072	230.489
		264.203		297.826		215.646	207.581	206.854
		209.424		223.442		283.178	256.688	212.953
		211.995		453.976		264.8	247.431	221.969
		193.997		227.093		245.446	259.953	191.493
		253.947		229.788		269.904	237.547	218.458
		240.096		351.976		283.329	224.841	191.602
		213.815		248.413		205.186	301.636	211.064
		207.89		350.382		204.948	245.175	220.918
		198.428		333.88		228.565	243.258	222.213
		270.656		394.852		191.169	205.702	200.455
		232.142		261.053		218.196	250.111	190.501
		198.615		257.145		221.133	211.409	194.709
		190.664		366.251		219.813	201.59	981.76
		209.461		611.519		238.599	251.585	257.589
		213.242		408.421		235.691	194.147	257.863
		291.639		240.215		246.144	257.321	393.93
		189.984		271.824		204.86	262.028	208.011
		212.509		289.064		226.748	247.526	368.925
		217.88		207.926		238.93	237.227	199.931
		200.812		347.231		202.836	266.26	217.58
		232.99		193.982		217.68	228.838	184.526
		235.963		260.342		226.296	231.094	192.665
		214.829		313.35		211.459	372.538	209.925
		192.74		240.045		207.116	213.002	219.05
		258.714		226.86		207.695	257.389	186.204
		282.464		217.806		199.448	354.761	191.108
		247.768		218.148		195.001	245.98	199.194
		234.606		248.561		234.09	316.681	186.13
		201.419		226.314		198.473	261.522	203.229
		242.965		237.615		191.651	253.019	196.982
		192.845		290.802		218.497	400.203	217
		286.568		210.251		178.436	261.649	191.592
		253.697		216.511		184.026	279.925	190.025
		232.825		255.802		217.178	420.853	216.417
		262.542		222.291		195.082	199.59	230.648
		238.597		229.4		187.35	217.188	220.538
		208.425		245.159		242.686	260.198	215.061
		215.162		343.052		210.063	202.75	218.271
		242.932		192.701		241.749	223.098	237.48
		194.36		187.254		206.753	324.212	211.25
		195.632		199.727		255.795	332.063	237.31
		190.961		253.125		202.283	272.512	202.031
		213.44		247.199		252.972	220.887	282.701
		214.357		187.819		205.539	218.319	233.313
		227.651		207.832		247.707	306.235	219.222
		214.202		248.89		195.933	190.691	225.101
		182.746		248.801		212.441	217.292	217.526
		212.052		248.402		259.286	228.872	206.711
		184.592		241.78		189.692	200.061	228.529
		215.692		291.106		198.836	205.943	213.983
		194.13		223.47		231.746	208.285	202.577
		188.702		212.105		195.975	226.731	206.655
		219.795		193.058		192.147	187.291	225.928
		228.928		197.084		209.471	185.445	227.002
		186.869		875.314		218.362	250.205	218.873
		228.026		232.422		192.616	213.184	213.382
		424.524		212.975		277.66	239.141	222.753
		230.174		199.838		185.056	198.091	209.399
		284.214		195.41		208.993	221.744	211.807
		233.536		210.261		195.412	270.898	198.442
		229.051		223.165		208.904	218.26	212.883
		231.144		179.663		215.95	189.386	224.194
		201.052		226.781		333.639	567.951	218.651
		376.029		221.23		242.553	204.371	223.38
		234.557		198.678		226.158	222.674	228.452
		236.391		249.467		207.409	211.283	234.508
		219.782		231.484		213.069	231.566	193.812
		248.09		241.409		239.255	222.054	208.099
		222.556		197.166		206.053	216.621	213.743
		263.417		216.605		192.881	256.532	205.818
		227.704		212.678		219.135	239.303	213.504
		223.607		184.281		179.738	267.755	205.567
		226.691		198.788		190.199	210.378	191.7
		275.458		216.194		189.208	213.338	221.127
		218.094		201.72		231.064	226.283	222.847
		406.669		194.185		192.198	190.66	207.571
		227.564		217.644		198.541	226.195	217.164
		204.866		251.234		193.737	223.1	196.49
		204.451		233.086		228.757	207.441	203.06
		212.187		196.852		218.566	247.637	186.582
		205.562		198.991		215.829	227.154	212.098
		223.691		193.971		225.167	194.965	228.029
		246.021		224.169		274.878	202.843	199.87
		243.963		214.99		254.865	213.453	182.063
		236.551		207.148		231.532	212.545	198.703
		258.191		254.651		195.417	224.69	216.494
		223.063		288.227		202.306	295.195	245.313
		190.826		241.089		200.389	188.973	223.441
		226.409		241.942		200.704	203.675	196.328
		228.448		240.074		247.54	264.144	199.511
		231.726		199.823		237.259	251.114	209.293
		212.945		220.967		204.204	277.793	233.984
		268.739		264.99		217.465	232.101	201.108
		220.891		260.724		244.569	227.662	238.659
		281.801		311.858		228.457	189.128	233.444
		194.373		206.574		222.419	294.749	235.428
		250.611		212.48		203.266	251.652	228.655
		402.9		253.046		198.193	375.03	219.563
		224.429		275.548		259.8	196.308	247.668
		259.118		207.696		191.284	264.368	202.722
		244.715		203.13		194.181	237.711	198.802
		228.966		235.108		256.455	319.477	329.646
		220.154		255.394		193.894	200.497	192.591
		238.706		211.408		204.943	220.771	216.144
		261.871		210.306		214.923	193.901	190.085
		205.995		400.819		212.216	257.363	257.037
		218.817		300.402		211.537	270.508	240.235
		198.182		237.904		217.853	217.838	200.379
		244.416		250.83		244.098	240.178	218.172
		208.659		242.296		222.185	260.129	217.095
		298.302		232.76		252.064	212.166	529.537
		373.406		223.61		211.743	344.801	215.931
		180.454		229.843		248.699	192.67	195.814
		183.328		229.049		268.936	273.38	248.706
		192.339		234.392		201.716	199.077	210.189
		207.317		252.627		300.713	248.398	226.361
		193.823		209.38		255.698	233.871	273.059
		184.643		248.278		253.424	197.263	369.303
		194.518		215.917		234.873	262.53	205.219
		224.593		193.491		193.444	339.331	207.969
		197.229		211.31		212.374	311.599	222.957
		191.298		201.26		193.887	255.227	293.535
		196.59		208.638		246.568	210.788	209.742
		260.739		217.218		203.751	230.886	191.671
		191.251		211.282		195.403	244.636	223.677
		192.353		227.48		246.418	236.604	236.712
		202.506		207.058		198.232	197.688	196.405
		232.044		263.235		231.764	231.403	205.713
		215.205		196.889		221.807	223.593	194.37
		211.978		286.837		207.28	305	200.611
		231.699		225.222		303.987	520.554	223.607
		305.049		213.36		237.425	265.114	205.575
		197.785		557.59		208.035	242.582	197.219
		198.51		246.125		287.136	241.372	264.306
		211.436		203.003		197.609	265.551	190.839
		196.788		236.74		244.947	321.097	207.807
		243.735		248.797		374.815	195.327	231.407
		222.795		248.157		202.043	191.676	226.921
		233.016		216.823		232.98	197.686	191.2
		205.204		213.66		193.646	266.276	194.396
		207.912		192.031		271.648	307.484	196.253
		237.359		226.026		209.614	268.669	205.562
		208.407		205.293		238.444	264.768	197.353
		249.794		232.847		185.953	220.778	202.953
		269.733		251.508		224.985	501.112	211.936
		235.914		237.531		207.702	330.907	185.375
		249.164		227.331		277.552	249.746	202.923
		228.807		197.999		253.742	176.558	195.041
		219.915		223.404		228.63	198.794	255.363
		236.683		199.048		230.315	188.324	195.637
		236.1		208.987		223.755	240.937	184.658
		235.024		204.973		233.971	186.204	235.896
		222.256		213.903		437.152	210.97	212.161
		236.438		243.256		219.311	549.262	209.185
		196.493		281.78		409.815	190.623	240.054
		245.828		193.86		191.97	189.571	208.08
		197.92		242.679		212.128	267	196.658
		261.584		225.974		198.487	259.491	204.23
		230.638		208.781		205.343	187.581	244.939
		213.671		282.135		243.795	182.375	210.72
		181.223		210.706		204.311	664.588	211.675
		190.223		212.554		229.842	194.804	259.745
		217.469		232.681		199.034	310.247	210.171
		221.559		403.579		218.468	326.963	212.771
		207.058		198.653		230.646	185.184	224.597
		221.81		209.06		195.397	197.903	243.296
		264.108		216.308		203.062	201.208	204.977
		187.932		214.076		254.417	212.994	242.114
		201.851		226.727		203.908	198.553	246.208
		222.396		260.002		2194.55	318.231	225.16
		217.269		200.16		201.911	207.869	234.237
		257.824		199.569		181.296	194.857	219.929
		199.878		225.84		237.836	237.41	264.989
		206.344		234.346		210.279	227.792	254.258
		231.869		219.233		196.296	207.43	243.724
		229.762		184.346		198.926	268.966	229.429
		243.185		209.55		178.501	266.546	233.931
		223.665		198.071		200.117	203.496	226.2
		254.611		200.624		199.895	244.167	219.095
		231.935		201.796		290.769	296.925	217.243
		201.19		182.715		187.549	212.939	261.799
		227.387		183.261		181.085	272.568	473.417
		205.169		241.037		220.44	211.179	217.565
		221.523		234.265		194.152	211.462	6251.56
		237.041		197.867		207.937	207.392	214.991
		191.111		201.271		190.238	203.075	217.671
		198.732		227.643		213.455	208.744	254.784
		196.833		208.172		381.95	200.343	196.831
		275.987		202.303		209.76	222.022	268.746
		198.466		202.706		203.581	288.133	253.234
		264.008		223.315		230.419	190.573	244.369
		205.573		260.161		181.519	215.376	196.647
		263.878		223.203		181.002	228.827	202.872
		219.993		243.162		189.471	380.57	233.72
		239.418		210.563		235.374	223.358	194.752
		242.542		214.403		191.704	221.021	227.683
		215.093		224.113		224.772	214.023	192.345
		224.741		213.709		188.522	239.009	179.36
		187.994		244.547		208.985	265.256	181.063
		210.601		212.208		206.202	231.882	212.621
		184.892		206.618		301.247	262.634	198.048
		177.526		191.807		214.605	202.766	209.698
		196.169		196.608		196.216	236.257	320.61
		208.105		244.199		218.723	294.107	181.04
		185.919		197.116		211.815	224.549	238.187
		186.532		291.191		336.98	217.424	181.038
		192.896		184.681		199.878	273.732	198.956
		188.109		199.644		236.303	201.856	223.82
		202.259		184.526		216.908	341.342	225.527
		208.136		188.259		193.579	721.829	177.914
		196.518		223.908		199.115	926.542	215.312
		200.108		193.019		199.131	205.571	188.358
		200.468		240.485		208.862	278.987	202.078
		210.044		233.198		233.728	240.924	224.256
		221.287		203.448		193.052	221.125	196.911
		219.787		209.415		192.866	222.926	190.022
		258.516		262.707		193.54	415.937	209.228
		229.432		202.775		192.232	219.522	240.46
		198.314		247.095		199.674	232.576	217.657
		185.477		235.97		216.494	224.941	207.97
		296.811		252.176		221.19	214.159	234.915
		228.882		236.139		196.91	291.186	231.311
		211.246		290.653		200.02	566.794	223.742
		223.251		200.786		234.325	236.598	185.861
		253.016		231.365		214.516	221.306	212.08
		196.779		196.749		231.384	237.093	210.827
		228.005		209.028		215.035	268.543	191.061
		190.788		229.278		252.431	228.208	236.556
		227.089		195.08		192.927	241.531	211.307
		208.606		184.453		203.839	259.358	248.461
		195.747		230.598		206.242	196.682	244.549
		212.551		198.383		208.485	383.022	216.676
		204.895		287.823		240.199	191.984	237.586
		210.376		191.446		192.23	196.221	236.422
		254.556		197.275		300.862	318.898	215.271
		218.371		191.82		219.35	188.626	227.139
		204.405		186.447		246.268	217.263	200.044
		221.403		232.18		250.745	334.397	221.716
		272.065		261.262		227.003	210.631	217.999
		197.454		266.021		244.919	230.363	204.775
		204.41		249.194		262.648	195.963	213.034
		193.747		210.72		367.798	212.403	205.127
		297.386		186.958		199.298	219.593	209.851
		232.156		196.312		202.188	195.555	235.916
		195.602		244.359		200.538	271.913	199.712
		194.802		232.71		213.796	217.122	226.135
		231.707		242.048		251.696	248.852	222.524
		223.023		216.105		252.615	220.055	236.653
		199.037		204.183		194.411	252.588	262.462
		241.047		204.169		209.704	204.797	279.665
		208.15		209.895		227.497	193.435	203.117
		225.982		248.181		267.83	204.177	240.193
		233.747		222.743		207.992	246.542	255.232
		207.27		199.81		192.794	207.317	247.982
		265.77		263.961		225.026	227.966	207.974
		200.542		234.564		203.635	198.545	200.587
		264.226		216.039		208.121	243.379	205.566
		227.018		219.771		248.133	212.136	207.886
		265.66		234.945		200.621	218.765	196.84
		246.355		196.926		191.241	194.444	205.015
		227.383		242.15		201.473	211.603	195.044
		254.921		224.64		210.107	194.466	194.486
		221.688		220.317		205.952	222.303	296.999
		192.961		197.941		202.57	197.143	209.029
		273.202		221.556		234.888	194.296	211.726
		206.603		217.474		207.176	221.024	191.839
		230.453		270.006		206.232	243.393	194.283
		251.208		208.938		228.889	210.368	217.076
		251.222		202.026		209.51	232.887	181.968
		223.471		231.222		214.355	200.287	205.159
		199.499		211.387		240.853	228.282	217.138
		225.501		215.535		236.341	248.867	211.439
		210.178		229.369		210.429	214.713	185.752
		218.735		189.715		205.462	236.615	242.87
		191.888		219.217		186.632	231.232	190.857
		268.992		264.001		198.602	210.705	224.913
		336.594		238.704		213.227	201.043	236.735
		238.143		228.508		211.344	250.043	218.969
		199.661		222.289		254.311	194.391	213.033
		182.486		194.074		196.34	229.681	200.306
		211.768		248.345		219.609	221.367	214.969
		245.056		248.222		204.612	231.55	219.523
		194.68		203.136		241.902	188.199	217.239
		205.184		288.231		456.182	196.73	281.963
		198.072		249.963		196.79	198.389	185.788
		189.903		226.83		199.859	198.693	220.025
		201.104		233.891		225.503	217.166	204.644
		195.357		224.634		190.866	203.659	193.436
		202.643		220.744		228.716	205.926	207.012
		391.535		219.732		193.217	289.777	239.775
		329.67		236.704		221.272	215.51	243.144
		258.744		213.086		268.203	236.882	215.458
		195.822		255.178		452.392	229.614	199.058
		194.885		213.015		197.336	232.871	236.736
		239.582		280.981		226.474	250.974	234.096
		221.531		202.057		221.368	192.313	226.443
		247.125		234.641		252.257	200.466	195.28
		241.126		225.187		197.075	195.347	234.779
		246.942		250.242		188.735	215.336	243.947
		209.509		243.923		236.721	234.356	215.634
		228.63		287.25		242.309	211.037	242.977
		227.082		210.395		214.618	220.557	212.182
		189.685		225.303		193.474	218.293	208.704
		251.584		239.56		303.374	229.516	217.183
		220.354		253.422		233.635	223.541	234.355
		277.454		209.316		273.776	196.075	190.335
		293.99		252.436		200.306	224.851	214.371
		203.209		206.872		211.807	249.915	211.544
		214.105		208.674		205.253	210.52	205.08
		260.428		227.477		207.116	235.098	235.853
		250.708		194.471		202.715	242.688	238.453
		225.507		214.072		255.26	194.982	222.441
		237.247		193.025		252.693	219.725	205.872
		230.48		204.429		209.416	225.211	202.714
		211.311		222.397		239.775	222.151	239.601
		246.834		208.193		278.295	231.633	208.617
		199.723		221.184		213.472	199.157	240.193
		217.562		198.734		268.042	201.548	235.07
		249.227		195.922		236.851	201.223	220.154
		226.111		304.819		211.363	226.337	230.066
		193.032		215.845		200.699	189.06	212.828
		257.119		247.081		208.66	193.49	197.618
		270.645		209.807		256.925	259.157	250.472
		244.974		239.303		196.493	194.946	210.492
		353.307		266.711		248.099	195.676	210.653
		273.263		199.886		187.28	379.427	234.216
		227.914		202.711		203.402	206.292	214.832
		200.547		188.172		211.48	215.461	211.663
		247.324		244.886		249.471	259.706	228.93
		265.528		194.209		227.554	306.549	277.714
		268.345		205.591		209.69	198.841	192.212
		252.986		197.858		202.952	195.043	207.82
		249.026		193.577		207.462	217.904	238.376
		196.557		258.174		206.733	203.516	258.982
		242.697		195.232		250.199	263.066	243.032
		249.023		206.841		245.334	221.665	217.735
		271.42		195.578		202.935	212.099	204.841
		262.308		204.416		225.335	217.78	214.879
		212.487		190.979		200.302	478.3	224.791
		222.421		217.871		220.422	226.397	250.362
		221.803		210.382		273.46	199.27	200.235
		232.29		195.138		202.193	237.628	202.427
		247.912		227.61		208.108	346.285	253.228
		206.72		225.79		223.668	194.667	1178.65
		239.177		234.768		220.419	246.851	204.176
		212.253		210.89		205.615	195.467	187.361
		212.677		187.887		198.545	197.102	187.362
		208.974		218.203		238.894	418.056	231.637
		237.912		186.71		197.108	231.763	198.257
		231.915		194.986		207.802	217.977	228.694
		206.608		228.105		227.847	372.764	224.916
		253.488		227.256		263.404	216.07	198.246
		225.655		230.604		233.361	240.29	234.204
		221.743		218.959		215.968	229.416	192.701
		211.006		183.84		212.352	205.772	221.138
		225.459		192.616		208.357	185.869	233.025
		213.577		222.731		209.097	186.538	226.054
		217.679		204.184		192.036	222.748	373.884
		212.423		228.357		239.616	209.73	300.514
		200.993		198.331		249.967	247.06	240.68
		208.792		275.199		220.331	278.546	195.594
		193.402		273.538		213.721	299.444	213.757
		205.081		214.175		269.567	185.285	217.131
		248.253		264.44		228.999	206.074	191.417
		222.339		207.064		252.573	202.031	199.607
		214.937		272.159		230.598	194.672	250.693
		180.804		222.95		196.179	199.022	198.869
		224.472		208.583		217.125	206.375	233.001
		269.35		208.921		227.972	230.107	223.749
		269.211		199.422		208.974	200.538	194.324
		205.457		267.407		190.618	215.948	193.935
		194.041		203.309		228.772	192.912	200.337
		208.25		211.968		273.733	248.03	198.668
		206.871		198.426		198.722	287.398	216.122
		196.391		230.689		239.873	347.747	212.619
		366.571		225.108		231.59	201.116	308.438
		202.69		191.718		206.734	212.272	236.359
		179.493		214.206		211.368	212.251	242.824
		211.261		198.84		259.67	215.229	244.467
		199.963		275.064		196.277	217.147	215.36
		215.486		299.296		269.107	211.215	217.354
		227.32		210.987		200.762	344.418	415.988
		190.757		215.121		289.015	203.377	241.225
		235.134		239.692		211.995	198.818	267.411
		204.968		183.458		212.883	193.545	204.229
		195.786		192.022		200.451	274.904	229.056
		188.158		305.569		198.91	196.177	197.863
		201.154		723.609		217.106	198.743	217.647
		186.303		196.343		289.145	195.946	220.832
		197.854		208.33		204.482	191.712	197.045
		198.389		185.024		213.646	196.653	208.326
		200.98		226.508		211.546	191.618	195.128
		198.029		227.589		202.519	205.868	423.009
		234.75		251.965		183.183	234.035	221.296
		191.621		218.66		243.462	200.49	208.657
		224.05		254.387		214.905	242.048	178.896
		200.938		208.158		207.565	193.724	189.492
		228.155		262.056		198.158	194.728	182.39
		193.149		195.549		187.548	215.78	193.551
		221.07		213.357		173.618	241.505	176.608
		187.092		208.741		196.575	217.436	184.568
		219.316		218.531		198.419	203.304	202.88
		200.363		295.985		201.737	218.124	182.194
		214.86		243.238		194.148	201.664	815.8
		262.62		223.003		188.198	287.32	222.23
		297.589		205.748		224.663	215.046	198.409
		200.607		246.337		195.063	233.104	734.949
		240.58		238.367		214.48	231.37	241.828
		200.169		224.236		174.329	202.024	192.341
		209.316				204.219	198.599	235.392
		200.738				204.034	197.683	235.653
		215.255				212.707	199.498	210.439
		190.404				194.315	213.002	201.95
		188.708				188.807	203.448	323.225
		209.201				196.908	194.018	236.735
		228.064				205.748	234.587	208.76
		216.359				248.57	206.756	193.894
		211.043				187.329	227.7	205.298
		213.602				256.173	221.325	205.223
		186.996				195.88	235.763	243.954
		198.111				236.902	197.595	189.429
		245.557				242.935	214.741	200.382
		216.937				196.797	221.145	204.776
		213.358				252.429	215.254	190.719
		226.621				219.58	223.902	240.429
		208.608				199.699	242.433	281.959
		218.248				238.624	203.938	226.119
		216.421				193.618	216.79	215.331
		237.565				194.883	224.374	222.212
		233.214				194.705	213.432	221.211
		299.342				186.104	225.303	6359.9
		204.884				241.06	214.528	281.064
		258.583				227.022	203.021	218.61
		201.149				211.549	196.399	229.102
		257.266				195.871	225.853	258.177
		211.412				220.36	239.051	284.017
		216.622				215.738	233.786	234.394
		265.727				204.514	321.478	246.966
		208.686				209.938	224.981	214.049
		234.799				198.873	221.294	212.31
		284.634				224.341	197.571	201.647
		288.757				221.753	212.282	260.866
		207.059				239.38	364.518	224.115
		233.756				217.158	221.003	195.636
		223.231				714.124	281.353	196.546
		239.182				242.941	304.363	213.438
		282.491				195.918	213.381	247.261
		201.848				258.48	208.137	199.62
		197.927				255.076	197.69	505.375
		204.585				197.733	286.197
		10209.8				214.422	220.713
		210.327				239.704	193.577
		254.918				244.743	2948.51
		204.093				200.372	194.87
		193.617				217.04	193.98
		228.783				242.618	191.68
		250.82				199.952	210.097
[truncated: 472 more rows]

## Sheet: Fig2 b
Fig2b
	P value relative to siDDX41 + DMSO				< 0.0001
		DMSO		M27-RnaseH1-GFP
		siCtrl	siDDX41	siCtrl	siDDX41
		240.502	236.526	239.175	230.027
		237.51	342.286	243.283	302.764
		230.875	276.675	352.515	357.212
		332.015	235.848	233.652	302.75
		276.831	286.356	229.712	254.069
		240.485	350.615	239.511	250.896
		248.418	257.147	219.375	307.261
		232.897	307.849	250.1	255.518
		246.805	259.175	274	509.393
		241.83	236.53	272.264	218.39
		323.99	248.729	362.772	264.834
		248.645	390.177	263.482	265.061
		229.111	285.747	246.389	262.921
		259.452	302.105	290.946	270.736
		298.918	254.714	248.099	297.688
		224.297	269.838	286.951	262.274
		312.964	264.74	235.761	314.143
		275.727	243.592	245.657	360.268
		307.182	304.773	277.257	356.842
		335.635	254.862	250.554	279.385
		274.608	271.43	272.593	341.403
		244.143	296.634	303.289	286.442
		254.026	305.588	345.392	413.541
		242.201	248.983	265.053	284.135
		286.301	500.974	301.49	283.173
		251.997	269.72	262.758	312.816
		285.884	326.832	227.048	439.482
		266.588	337.933	243.593	314.025
		280.783	302.255	263.333	309.352
		262.409	240.935	247.988	290.317
		314.035	260.918	254.805	454.167
		350.676	368.979	230.485	271.131
		331.154	239.049	225.158	358.916
		287.879	248.707	263.409	322.141
		278.441	305.411	298.635	402.202
		321.703	288.971	275.535	243.832
		271.761	345.624	318.896	270.75
		360.093	266.958	343.998	311.298
		282.489	378.718	277.026	292.462
		322.86	305.777	247.631	241.227
		266.839	280.398	251.117	296.617
		321.09	282.217	243.151	286.802
		273.469	382.092	361.233	317.387
		358.153	595.391	274.721	227.298
		383.917	266.712	305.473	282.061
		278.499	254.258	265.851	365.176
		299.52	299.106	257.291	390.455
		278.87	554.315	244.847	306.201
		265.443	310.468	248.696	318.237
		313.512	497.743	229.747	430.085
		363.387	396.065	261.179	427.341
		274.769	441.717	298.71	463.22
		276.687	660.041	273.616	327.879
		282.965	320.181	231.973	319.013
		294.928	419.87	254.631	313.655
		271.236	343.057	234.901	254.221
		375.587	282.812	281.25	267.994
		291.863	368.522	232.549	463.123
		275.668	284.405	218.047	302.886
		274.719	313.761	261.728	288.139
		266.649	345.921	262.705	253.549
		282.122	347.121	298.035	279.255
		264.1	348.702	265.789	363.367
		297.419	262.872	285.039	312.149
		282.148	348.751	243.366	319.072
		258.525	309.165	251.491	253.696
		251.826	249.478	249.234	304.311
		243.042	276.804	308.906	343.034
		331.87	328.877	308.982	295.774
		239.757	432.157	320.271	363.034
		308.462	337.921	271.082	331.412
		307.931	311.527	266.412	308.459
		288.592	248.368	329.909	265.872
		220.993	343.473	260.061	296.744
		290.382	306.367	273.904	271.818
		367.715	418.243	241.797	241.556
		229.035	912.312	273.057	358.798
		251.405	302.264	254.38	319.665
		252.021	301.452	267.858	339.776
		272.806	924.882	236.234	326.9
		241.536	371.622	244.89	334.214
		246.567	270.193	275.331	300.456
		261.762	240.656	271.69	337.112
		240.033	237.011	273.427	416.434
		259.488	254.854	268.307	256.945
		287.705	302.602	252.324	262.597
		244.388	347.213	236.785	277.656
		258.386	353.29	253.446	923.371
		367.209	741.589	281.256	261.953
		238.855	316.775	364.325	381.704
		247.749	282.515	296.577	274.602
		281.655	412.929	313.288	282.947
		277.397	289.837	313.715	525.14
		278.353	277.182	332.968	415.392
		300.303	390.706	288.115	316.951
		236.623	288.275	599.402	269.914
		239.932	275.477	327.79	309.123
		292.634	266.604	220.011	273.088
		669.642	260.404	235.729	344.103
		325.047	312.456	252.042	353.718
		288.478	432.336	264.005	340.324
		312.438	280.424	267.727	234.928
		305.182	327.509	263.283	221.091
		243.248	269.446	229.63	892.655
		232.948	715.06	232.757	373.913
		248.965	481.058	251.508	225.321
		289.056	350.449	235.001	243.332
		284.354	670.343	275.48	255.708
		262.506	417.73	460.111	308.692
		308.276	323.805	240.559	273.724
		294.583	256.401	241.344	279.214
		284.969	274.37	248.522	301.332
		229.977	332.192	241.495	266.625
		240.769	2689.39	300.583	269.974
		268.231	296.997	273.269	295.91
		342.114	327.555	330.187	273.409
		288.151	373.93	269.438	292.052
		318.363	342.871	264.109	384.752
		305.942	336.664	278.226	304.536
		274.339	339.809	288.238	339.212
		272.275	374.863	275.538	309.274
		326.237	280.083	536.636	352.091
		292.395	373.171	359.398	287.302
		233.458	258.485	249.99	287.734
		258.436	259.779	288.39	540.515
		317.697	341.892	302.612	282.121
		315.938	293.71	239.565	240.912
		290.007	323.544	263.533	371.34
		261.898	669.464	273.756	247.809
		297.878	316.876	260.453	338.669
		289.649	364.057	215.968	532.412
		305.335	457.843	261.624	262.341
		279.974	379.996	251.448	276.513
		244.078	441.17	263.599	357.527
		308.006	232.168	276.209	281.702
		252.038	392.132	220.728	497.163
		346.193	317.882	220.109	373.292
		250.807	516.261	267.408	326.331
		258.428	347.922	266.997	384.393
		289.292	328.336	233.233	349.838
		287.266	260.135	251.955	324.31
		387.875	252.472	243.943	262.081
		228.57	262.429	232.944	303.457
		261.486	319.365	241.718	326.378
		279.77	243.457	253.241	229.309
		220.158	260.107	246.255	264.021
		282.461	412.974	345.177	411.059
		259.441	243.779	264.14	240.363
		287.717	352.072	298.166	255.223
		275.199	228.254	249.429	289.561
		270.315	307.482	230.149	277.517
		242.066	268.296	240.147	313.131
		231.06	372.937	237.732	252.321
		241.384	1019.15	225.435	326.513
		221.384	300.481	257.108	259.346
		236.152	336.565	278.782	288.604
		261.079	346.987	237.723	212.01
		224.241	322.093	273.009	255.526
		256.434	309.383	244.761	252.343
		274.715	305.659	267.458	302.572
		306.46	384.398	229.117	315.307
		222.253	339.43	248.43	351.876
		328.533	306.573	303.779	236.273
		258.992	348.475	234.975	442.437
		269.265	333.139	248.421	329.238
		258.103	330.15	283.658	295.045
		276.672	304.383	245.044	300.344
		437.995	298.818	233.089	360.464
		269.392	323.657	253.45	237.302
		267.1	308.556	286.484	368.339
		287.619	339.731	236.139	331.287
		262.473	340.593	232.811	297.165
		234.911	290.258	273.716	263.481
		261.397	287.451	278.93	278.894
		223.09	274.568	237.073	239.228
		293.256	437.229	263.225	436.974
		316.129	373.567	292.394	321.399
		251.416	384.756	292.939	321.231
		234.941	331.435	373.025	291.053
		269.845	448.905	274.586	314.493
		254.115	289.314	277.134	252.521
		258.348	328.39	260.544	330.208
		292.835	380.544	260.773	277.127
		324.073	368.86	384.02	292.611
		220.375	370.284	246.832	309.679
		267.666	346.697	232.359	265.918
		285.02	377.383	611.808	532.25
		251.588	460.182	276.865	217.215
		284.888	501.844	322.156	345.783
		280.965	332.892	267.959	294.708
		271.255	369.804	230.735	277.138
		276.878	415.432	245.564	366.361
		271.815	461.263	242.164	276.325
		259.916	450.944	233.129	280.446
		237.603	394.813	307.057	258.845
		275.345	314.003	245.704	304.161
		300.753	293.851	429.057	268.466
		268.856	320.552	409.607	291.981
		320.668	418.635	254.951	318.585
		347.753	335.398	266.557	278.641
		285.853	261.992	288.818	287.018
		241.523	357.023	237.071	373.927
		271.685	385.725	249.051	316.823
		255.567	406.066	269.562	368.006
		251.671	240.923	266.858	387.146
		265.857	307.939	402.497	349.47
		456.442	348.84	271.427	416.552
		575.239	418.814	251.393	325.523
		333.877	337.725	227.808	302.796
		298.115	300.305	237.781	580.376
		348.784	266.524	279.366	332.67
		315.448	272.355	250.641	327.681
		324.323	276.234	358.91	276.483
		338.097	344.22	264.089	357.318
		322.65	331.263	267.275	426.907
		256.618	406.712	249.57	292.125
		287.346	348.863	299.652	255.187
		257.653	268.377	345.75	229.126
		275.749	367.409	269.275	340.001
		357.894	298.78	295.405	277.14
		256.625	458.036	272.525	270.714
		310.798	285.98	301.272	318.71
		301.996	267.994	279.16	364.708
		423.642	296.605	318.921	344.247
		346.492	293.786	223.621	318.618
		339.448	433.718	267.383	285.785
		251.585	281.61	293.865	336.078
		361.024	334.539	270.414	308.711
		262.307	503.292	249.256	329.61
		357.939	239.769	337.83	276.576
		295.25	292.482	285.586	386.146
		325.628	286.693	269.445	320.465
		259.37	269.098	295.452	414.013
		255.464	296.878	306.654	465.57
		411.071	357.702	269.285	299.784
		304.448	261.779	276.736	331.726
		253.737	296.482	228.425	221.988
		298.549	283.881	295.624	291.603
		245.765	337.117	234.024	290.201
		279.657	386.141	287.092	338.661
		263.772	291.853	297.778	287.372
		356.64	324.997	278.576	220.016
		236.585	377.377	282.114	240.215
		274.275	426.095	329.306	260.523
		248.177	366.605	290.349	266.609
		334.382	302.712	425.849	310.022
		239.333	288.191	273.998	291.66
		239.777	272.851	273.769	297.2
		282.741	432.998	282.555	532.054
		264.76	314.792	297.901	333.363
		244.006	303.183	325.141	317.997
		272.817	499.389	285.853	391.825
		326.017	868.693	286.971	315.909
		288.507	314.758	298.241	465.389
		360.684	295.734	284.86	335.019
		293.27	348.606	260.57	444.362
		289.869	378.217	415.674	289.892
		270.074	330.23	232.624	316.817
		256.484	330.55	1692.75	268.011
		285.543	370.754	230.203	285.251
		308.122	493.047	246.541	336.006
		258.629	250.219	238.961	371.056
		283.242	430.97	239.436	279.823
		291.299	579.86	246.474	272.46
		256.78	383.471	248.236	283.604
		272.671	276.613	266.294	236.804
		253.529	266.313	269.288	336.84
		262.334	288.768	241.294	260.298
		265.373	257.755	247.846	310.137
		283.317	348.035	278.449	320.763
		236.724	300.066	256.305	322.37
		320.888	403.316	296.038	976.874
		248.205	304.572	232.775	262.623
		334.081	365.208	259.469	363.451
		256.898	246.125	269.195	364.161
		237.943	964.126	245.078	289.754
		284.116	292.912	254.042	252.293
		294.668	488.029	256.77	297.182
		297.305	278.086	266.647	271
		272.311	269.597	285.058	282.854
		264.202	317.899	295.753	312.909
		246.125	479.203	330.94	308.172
		309.553	489.174	243.221	331.564
		252.169	320.842	355.268	224.013
		256.483	263.26	323.47	380.481
		283.254	352.271	322.472	321.19
		272.046	351.832	271.035	309.792
		327.868	373.727	292.198	240.29
		277.079	323.178	293.198	266.056
		277.034	277.647	244.496	246.851
		453.856	318.667	229.137	281.288
		290.249	292.338	338.232	240.218
		293.96	280.041	227.001	260.044
		265.091	269.791	207.487	236.771
		367.608	288.558	325.337	290.836
		345.49	259.373	235.822	248.296
		267.914	383.245	251.802	322.299
		262.389	288.661	279.735	270.079
		358.659	323.193	266.431	300.923
		275.833	292.97	285.443	248.149
		295.395	384.457	285.052	344.59
		402.208	264.815	291.265	436.191
		289.602	434.14	275.898	404.403
		328.497	277.762	264.155	330.119
		279.258	291.968	288.569	257.03
		332.61	298.233	386.903	420.902
		320.708	292.664	313.447	243.51
		305.332	348.362	308.526	282.297
		271.198	276.089	279.826	313.166
		300.916	274.396	273.51	348.262
		293.223	311.548	259.942	248.426
		401.199	273.654	264.74	333.077
		354.244	259.198	224.325	623.314
		269.856	285.591	245.12	538.526
		307.062	291.726	259.254	247.599
		273.788	524.291	246.207	279.094
		269.252	312.396	264.181	329.42
		386.862	466.683	240.349	255.348
		261.963	330.985	234.206	247.414
		276.176	450.515	251.586	333.226
		247.246	302.837	220.098	265.647
		264.739	266.46	272.843	258.387
		210.677	350.907	291.539	285.768
		266.242	344.341	287.017	247.467
		239.705	364.814	315.109	271.081
		250.039	292.625	458.519	324.218
		238.25	384.513	258.838	279.141
		230.274	336.892	295.236	259.901
		254.685	277.109	276.195	377.076
		273.616	374.178	276.007	288.572
		260.895	441.573	288.792	325.8
		428.335	284.236	308.075	339.38
		322.213	334.685	246.022	311.659
		269.971	454.584	269.579	369.193
		291.928	276.96	359.876	273.004
		325.979	293.265	247.643	297.204
		292.044	446.987	254.451	304.972
		265.438	360.194	294.753	276.717
		246.256	290.598	260.774	298.644
		271.941	448.342	326.659	275.343
		251.147	258.141	282.142	332.725
		269.204	269.31	274.366	266.085
		260.795	335.959	245.708	287.172
		236.29	314.327	296.34	397.617
		272.411	373.516	406.451	381.979
		252.766	390.486	280.538	326.314
		221.983	461.64	232.347	2714.44
		260.734	336.009	269.555	277.449
		255.227	299.607	264.572	307.722
		252.52	277.995	261.852	289.354
		299.699	369.421	242.722	311.136
		249.733	619.989	265.476	275.658
		304.489	293.632	297.863	284.921
		281.175	261.439	267.739	259.476
		247.957	482.725	298.062	299.951
		248.525	280.388	337.018	315.459
		241.415	274.446	283.201	291.65
		306	410.581	293.248	426.526
		581.932	304.378	278.943	322.321
		264.998	495.882	288.23	250.395
		263.096	372.783	233.675	241.646
		236.771	312.716	308.483	304.236
		328.716	425.44	232.732	291.182
		246.549	394.942	250.084	364.038
		289.639	278.989	230.84	329.526
		346.346	264.826	247.618	282.622
		260.543	386.17	226.174	2239.16
		262.195	284.088	248.148	291.39
		285.848	312.507	312.878	350.016
		287.891	256.708	265.357	373.56
		347.213	276.804	229.726	443.508
		269.779	670.916	239.627	208.654
		394.064	370.898	254.667	285.469
		282.335	334.653	240.769	288.322
		265.142	457.701	304.319	307.943
		328.589	395.027	252.837	461.996
		291.063	315.134	327.09	313.079
		281.226	274.728	305.249	286.684
		266.371	434.709	264.227	295.554
		259.489	337.032	286.584	265.745
		276.2	338.525	268.067	2620.24
		333.646	290.203	348.374	259.093
		281.782	299.718	309.939	299.848
		274.061	278.839	296.602	341.497
		255.141	315.44	315.024	335.292
		254.105	351.219	278.849	299.926
		391.64	277.464	270.946	277.257
		314.262	350.594	241.54	299.442
		277.532	308.669	459.015	346.705
		274.026	400.84	286.948	373.187
		252.706	284.955	277.398	259.037
		262.959	344.505	300.258	279.064
		335.724	368.146	280.371	331.146
		294.673	355.931	317.256	413.502
		306.02	508.282	332.206	313.319
		363.496	311.182	294.428	243.992
		242.083	302.003	284.958	243.767
		274.179	339.059	258.904	370.983
		315.977	324.351	245.348	238.965
		282.224	400.367	272.429	302.562
		282.49	356.42	397.978	276.661
		288.443	499.026	371.323	287.622
		265.469	686.237	273.852	285.603
		296.041	523.963	283.665	427.766
		415.309	409.423	354.542	323.784
		276.947	416.963	283.991	286.431
		279.444	394.755	273.945	285.35
		281.07	489.029	250.853	275.893
		282.022	407.412	270.917	314.423
		299.512	322.719	280.697	306.704
		308.738	512.486	300.764	361.967
		262.892	417.373	279.339	345.095
		290.947	348.095	258.213	284.466
		288.286	420.553	251.794	259.04
		346.841	337.645	233.076	291.263
		275.864	291.338	251.121	272.22
		325.517	310.549	263.658	275.957
		287.421	372.242	239.61	287.821
		389.318	334.733	218.77	297.448
		262.529	336.31	236.104	298.65
		288.442	342.164	245.422	280.394
		260.464	532.08	290.499	287.532
		296.037	387.436	248.348	311.862
		264.411	464.913	286.578	300.704
		266.867	376.779	265.273	274.684
		320.773	695.324	245.238	262.512
		246.018	277.983	231.121	375.307
		253.947	312.535	267.88	308.293
		218.798	487.386	275.304	366.209
		224.019	304.397	251.703	430.416
		337.058	287.318	338.137	259.242
		227.265	317.894	315.133	376.659
		278.162	261.233	263.571	320.61
		225.068	588.752	257.979	469.882
		248.178	301.355	259.713	227.692
		239.103	380.137	258.371	264.566
		251.149	281.389	295.599	348.257
		252.585	278.49	298.839	266.715
		249.33	311.817	269.511	256.573
		270.495	292.174	466.477	331.797
		238.841	317.833	300.592	320.316
		260.581	278.658	283.363	297.504
		239.413	336.647	245.835	328.02
		236.955	274.703	286.917	282.356
		251.398	380.26	306.148	279.424
		226.776	306.445	342.339	256.542
		250.161	283.758	248.709	254.302
		217.042	298.048	352.18	283.16
		275.142	361.058	285.685	254.736
		276.923	345.808	253.873	345.518
		223.879	427.197	228.567	299.464
		247.673	444.539	245.716	302.462
		237.019	284.384	263.287	346.589
		244.372	362.078	435.609	277.46
		258.144	418.469	363.633	305.578
		274.549	374.647	264.539	269.758
		285.361	329.341	259.861	357.123
		288.512	428.611	332.274	345.674
		233.078	293.39	516.908	374.91
		247.121	407.431	323.716	291.633
		239.107	350.81	244.467	400.811
		258.697	298.71	314.831	354.545
		262.289	372.407	242.696	292.439
		301.189	395.29	228.736	220.579
		231.719	523.85	257.934	224.106
		272.799	329.161	261.066	241.579
		249.323	347.777	242.294	223.878
		261.617	393.61	352.551	309.046
		243.155	297.67	283.668	303.363
		247.029	437.617	236.574	251.648
		262.69	355.806	291.839	248.845
		269.851	362.304	364.524	371.55
		287.522	406.212	249.673	345.933
		257.238	415.705	230.98	287.187
		264.619	393.362	244.39	304.087
		243.475	551.311	265.347	259.802
		215.66	355.208	257.453	262.919
		229.339	322.812	246.539	316.99
		280.634	345.672	243.674	288.855
		285.234	350.361	278.217	258.137
		240.598	334.216	273.244	313.798
		292.378	471.993	298.732	278.417
		266.716	347.692	307.407	301.337
		239.63	434.471	297.724	353.145
		268.49	418.777	337.313	257.503
		299.414	269.225	312.284	345.159
		246.693	272.297	300.33	391.197
		251.102	401.22	288.827	255.188
		229.745	361.648	315.477	291.441
		325.688	370.498	357.269	8395.07
		261.703	312.611	234.43	343.63
		290.446	340.716	219.602	261.689
		406.275	316.375	348.341	292.76
		226.573	347.86	302.634	356.035
		266.977	370.705	302.007	316.64
		266.528	372.382	297.547	220.048
		291.656	325.036	235.748	227.224
		234.71	247.517	220.048	257.34
		228.245	301.651	241.058	276.22
		227.969	317.845	214.968	265.558
		234.675	338.421	268.345	296.708
		240.509	292.433	258.4	363.15
		230.65	323.941	249.48	234.04
		291.756	277.797	243.758	310.857
		301.112	330.919	220.789	273.216
		268.308	279.001	252.836	256.877
		280.626	280.218	273.034	305.908
		250.68	538.734	257.249	269.065
		295.05	299.529	266.795	378.681
		272.169	306.399	260.745	273.64
		219.804	334.919	293.213	297.642
		289.879	596.539	262.525	339.184
		305.707	386.672	292.487	373.32
		341.559	324.364	339.955	313.438
		202.312	298.343	249.701	317.663
		236.831	387.243	407.012	298.227
		247.357	309.55	273.298	322.972
		246.714	487.981	244.646	287.201
		267.071	330.594	270.732	264.454
		271.871	339.93	279.013	249.692
		237.452	338.717	276.478	283.159
		241.567	334.039	299.458	298.018
		232.573	501.011	221.165	314.261
		333.386	383.866	299.648	253.584
		247.984	293.241	369.433	983.602
		271.268	319.251	268.825	267.41
		250.851	375.094	244.655	260.027
		253.364	438.397	230.338	308.453
		227.249	358.751	305.316	246.767
		255.832	403.821	270.375	269.739
		239.016	449.868	324.757	256.933
		251.334	333.59	295.174	276.282
		248.87	317.64	293.946	438.338
		250.617	319.485	309.283	276.028
		270.26	375.139	258.312	354.495
		272.068	335.544	287.346	272.266
		296.267	432.539	340.753	280.092
		268.444	329.464	310.964	301.201
		314.225	362.586	305.206	271.117
		241.031	461.409	308.918	301.893
		237.756	257.906	292.332	356.491
		346.58	491.326	324.817	315.27
		303.94	290.868	350.208	391.625
		285.141	334.688	291.58	335.854
		249.306	305.82	248.889	363.013
		265.059	353.391	294.479	372.026
		256.776	315.169	338.087	297.82
		272.262	310.763	299.108	363.181
		288.499	296.935	300.306	431.933
		387.723	415.697	326.019	266.829
		286.07	217.326	320.346	272.643
		333.376	409.251	246.136	567.449
		271.865	247.333	331.89	245.901
		352.982	305.817	254.681	371.263
		237.997	511.018	243.105	356.309
		229.58	295.089	240.602	284.481
		413.117	313.684	263.703	240.718
		305.122	311.519	258.814	402.062
		246.778	267.563	397.784	278.34
		238.687	430.092	258.643	225.337
		336.136	270.564	230.748	297.407
		251.883	236.318	320.765	357.91
		310.402	306.738	242.158	319.507
		287.377	426.76	257.207	284.683
		309.634	319.463	257.974	304.902
		271.333	571.57	270.225	244.045
		239.188	308.866	252.696	298.113
		379.627	285.091	250.592	306.156
		266.1	251.059	248.04	316.757
		366.791	252.29	322.429	389.343
		268.018	305.55	259.813	397.351
		336.487	340.245	272.713	358.745
		299.464	284.645	273.135	330.711
		246.824	630.019	241.162	311.809
		244.362	275.97	218.674	381.123
		270.619	303.397	226.858	302.274
		281.802	268.91	380.375	355.821
		246.165	678.055	241.331	251.529
		256.463	361.657	301.383	279.618
		372.674	291.767	305.104	397.408
		275.877	473.606	286.608	321.192
		277.317	622.095	299.065	283.161
		253.044	349.673	297.539	345.313
		287.41	286.629	271.019	303.581
		268.866	376.446	307.154	303.161
		267.255	251.943	285.392	302.017
		247.841	340.067	255.272	397.817
		254.23	329.838	263.996	218.4
		235.332	445.325	264.62	244.486
		328.049	416.755	326.331	274.934
		254.491	255.818	274.007	282.109
		246.037	410.529	255.102	465.314
		234.276	314.761		258.753
		234.533	252.832		280.628
		234.576	309.222		232.978
		246.669	386.309		285.531
		419.619	294.705		317.913
		298.921	617.579		286.009
		413.685	309.456		396.892
		278.804	365.356		326.062
		260.368	364.086		355.004
		266.543	277.24		278.855
		281.599	329.244		325.856
		227.458	413.339		1193.69
		333.865	561.992		286.441
		346.356	302.537		398.926
		244.425	517.335		265.18
		235.515	306.571		341.92
		266.204	314.604		330.653
		319.527	295.629		408.733
		270.102	383.35		307.049
		232.945	323.175		279.027
		210.92	305.411		294.207
		274.41	304.661		262.244
		235.01	297.696		306.302
		251.219	557.115		250.832
		228.722	239.917		296.57
		254.575	492.213		326.938
		253.476	424.157		291.186
		314.332	276.111		348.08
		277.744	278.929		226.922
		234.37	269.75		210.302
		229.315	292.304		262.333
		271.063	263.478		377.06
		247.244	307.221		355.205
		280.566	279.966		410.859
		301.499	676.181		279.008
		262.69	258.217		257.212
		496.182	358.491		258.653
		359.155	270.157		305.6
		274.414	284.791		362.512
		242.666	275.622		266.854
		232.968	269.193		297.43
		252.278	299.968		581.989
		277.099	297.005		307.638
		294.501	273.684		252.501
		279.427	326.712		299.428
		241.47	298.421		260.871
		295.988	381.892		302.651
		248.737	427.677		277.439
		289.621	363.977		365.746
		296.137	289.327		307.705
		309.366	339.205		320.368
		260.054	265.702		306.443
		280.75	361.22		257.307
		244.538	454.935		291.459
		309.726	404.049		267.901
		345.257	294.928		341.592
		275.942	277.669		400.593
		302.128	390.122		239.793
		294.044	284.095		323.935
		294.735	284.361		390.022
		319.245	316.239		280.907
		338.107	288.166		341.231
		336.77	449.478		303.144
		278.426	384.676
		269.955	442.838
		310.071	518.627
		269.922	424.522
		317.139	418.774
		331.372	349.34
		353.147	280.765
		273.22	384.312
		367.705	299.998
		272.773	264.653
		290.788	301.312
		298.53	442.66
		252.693	325.651
		275.495	360.637
		289.657	446.983
		300.533	419.727
		295.768	282.586
		298.071	290.926
		225.125	357.436
		296.197	379.415
		279.955	544.1
		285.759	354.376
		284.329	295.637
		352.91	263.506
		311.157	296.768
		311.941	286.867
		230.443	279.343
		260.668	307.094
		282.392	290.649
		230.658	297.288
		235.743	545.689
		264.053	344.004
		351.7	465.567
		273.629	255.448
		244.408	337.798
		281.404	313.74
		235.424	374.213
		244.441	283.205
		250.137	259.047
		297.764	314.654
		230.605	283.874
		254.901	327.087
		275.021	397.673
		246.78	279.023
		257.129	424.867
		257.548	427.656
		279.674	349.585
		240.909	351.523
		230.704	303.036
		308.335	282.542
		242.989	403.273
		281.377	309.493
		290.841	311.602
		276.567	287.364
		292.971	352.301
		337.846	321.558
		295.225	297.794
		265.949	309.911
		279.44	292.535
		285.661	370.047
		278.259	308.062
		268.134	453.67
		342.625	483.929
		257.853	359.473
		243.369	358.381
		273.239	417.502
		397.224	387.243
		264.319	324.101
		301.459	429.061
		359.991	358.061
		256.465	238.846
		340.088	388.1
		244.912	256.33
		289.636	267.069
		310.739	318.382
		304.024	340.024
		255.338	321.908
		267.93	440.613
		367.06	306.165
		323.959	336.389
		316.659	289.843
		307.807	354.371
		264.457	309.567
		376.698	230.248
		245.205	298.701
		323.949	353.699
		346.722	379.719
		359.191	328.182
		282.604	449.791
		324.173	311.174
		336.01	443.766
		309.512	306.196
		268.367	295.136
		348.647	271.976
		267.249	269.445
		298.603	356.477
		343.671	285.372
		260.427	340.694
		332.577	260.621
		365.267	325.165
		275.703	410.989
		313.141	329.418
		287.359	309.869
		284.171	470.15
		255.548	306.748
		340.974	378.588
		286.547	310.532
		310.464	238.37
		293.142	323.594
		301.527	336.8
		253.602	376.228
		296.051	349.682
		247.738	637.343
		272.03	287.111
		231.852	324.576
		242.523	270.812
		265.172	338.654
		264.281	344.866
		318.281	380.217
		249.008	290.846
		254.656	590.792
		331.425	645.482
		293.94	316.683
		303.221	255.511
		244.427	297.595
		289.519	353.433
		308.375	406.415
		276.561	382.058
		266.486	277.478
		354.324	341.409
		231.687	324.899
		351.964	411.312
		246.664	358.979
		277.742	452.368
		291.283	366.69
		240.755	394.957
		335.765	370.126
		766.126	353.916
		292.402	488.297
		371.76	316.115
		325.685	288.718
		318.679	420.017
		318.764	569.13
		311.774	273.344
		249.458	302.777
		249.959	279.718
		318.23	349.208
		327.319	337.566
		274.097	300.337
		241.724	382.368
		250.106	353.301
		265.842	414.6
		356.178	375.273
		321.596	332.575
		303.255	370.502
		293.192	578.255
		328.335	281.666
		348.512	392.687
		347.081	393.283
		327.188	383.073
		278.311	264.959
		347.946	363.188
		383.388	319.619
		295.029	368.005
		344.383	576.013
		321.184	350.621
		333.682	267.216
		271.845	315.706
		228.665	404.123
		243.604	294.324
		276.203	282.764
		257.923	629.564
		296.153	327.789
		439.478	287.725
		280.592	311.904
		307.019	398.433
		264.673	288.446
		255.709	310.635
		268.249	1294.97
		292.764	351.408
		239.796	328.657
		360.604	469.523
		362.401	349.994
		278.252	349.348
		373.697	324.186
		278.17	325.605
		360.604	374.342
		355.764	275.204
		314.804	341.554
		291.079	245.969
		289.088	276.858
		294.653	291.848
		322.979	395.524
		311.376	458.231
		257.561	257.939
		353.831	308.877
		320.333	311.929
		274.067	325.831
		296.232	329.179
		301.758	432.365
		318.569	354.059
		266.481	297.166
		304.086	293.54
		298.352	307.832
		269.102	277.727
		255.286	316.335
		267.322	370.426
		300.147	295.958
		321.05	341.648
		253.995	356.143
		308.941	4081.62
		299.882	295.438
		305.596	343.128
		221.595	286.416
		210.947	407.512
		236.841	314.536
		230.403	326.968
		238.988	384.317
		279.127	335.746
		258.216	324.464
		245.563	301.303
		249.249	342.444
		265.671	298.694
		347.2	380.226
		255.72	288.884
		243.149	296.765
		260.256	379.494
		292.648	315.754
		329.798	530.266
		269.979	360.855
		275.885	387.442
		262.351	390.21
		265.406	450.325
		297.168	1231.56
		406.538	400.66
		275.026	299.151
		283.44	407.18
		294.724	500.128
		268.519	315.715
		274.518	384.884
		270.477	310.562
		305.574	366.152
		390.103	321.019
		270.314	264.027
		286.216	327.76
		277.437	330.406
		314.526	373.649
		322.444	679.703
		233.947	284.807
		289.388	265.48
		282.041	356.135
		306.824	280.791
		284.853	425.836
		370.333	302.038
		242.746	290.48
		269.35	313.159
		279.551	369.132
		247.348	424.342
		254.906	368.944
		291.607	266.284
		270.031	313.679
		256.848	380.216
		292.539	270.203
		241.12	255.595
		256.099	291.124
		246.939	277.838
		255.061	292.505
		237.797	289.399
		340.507	319.244
		289.77	325.907
		240.094	289.537
		278.497	307.777
		248.009	295.191
		213.532	291.685
		238.424	330.092
		256.409	514.358
		300.754	335.144
		251.166	319.112
		221.05	287.436
		219.166	393.322
		249.165	320.909
		221.76	940.525
		241.117	257.805
		249.422	397.545
		303.77	600.213
		227.236	251.276
		251.111	418.867
		213.098	353.528
		245.133	271.175
		243.194	283.585
		256.685	731.676
		245.56	332.03
		286.176	320.767
		241.287	353.306
		294.372	308.102
		287.826	400.277
		305.799	301.569
		253.761	398.6
		265.751	363.655
		237.699	349.806
		292.202	428.992
		267.401	327.704
		275.322	294.988
		294.626	405.576
		395.985	255.071
		238.728	321.738
		377.524	336.686
		291.904	344.465
		245.299	339.792
		424.521	345.31
		290.136	346.862
		311.312	556.186
		261.869	302.982
		271.274	1105.81
		268.722	397.099
		261.083	302.297
		274.137	363.544
		279.584	260.77
		449.462	280.374
		263.114	313.47
		292.373	309.538
		288.804	281.693
		271.93	288.501
		293.315	267.619
		321.74	352.052
		256.892	322.27
		336.724	312.668
		320.263	263.608
		312.103	559.911
		254.668	281.882
		266.762	239.914
		294.699	367.666
		252.412	413.157
		228.766	244.447
		238.145	289.451
		291.745	348.873
		278.419	268.724
		281.682	354.058
		279.9	348.156
		272.35	357.877
		238.014	344.593
		294.961	302.076
		231.696	276.159
		249.361	290.081
		239.95	252.644
		240.038	306.261
		233.468	354.43
		244.863	375.854
		236.023	300.402
		237.871	297.454
		252.138	337.401
		229.23	262.809
		247.561	304.212
		260.477	419.939
		231.056	309.191
		250.975	258.996
		267.506	317.142
		213.825	393.304
		287.376	390.604
		253.795	278.212
		284.648	300.167
		233.1	344.889
		224.595	549.269
		276.855	395.365
		309.224	290.262
		289.992	374.389
		313.742	447.538
		260.769	394.26
		255.46	327.376
		312.489	474.449
		303.719	642.645
		284.917	731.369
		261.37	282.968
		269.893	354.159
		290.722	517.433
		238.031	414.511
		254.815	778.258
		350.267	380.395
		307.669	273.164
		263.476	357.528
		276.324	313.644
		259.518	384.14
		275.901	318.075
		286.828	329.984
		269.101	338.141
		264.277	315.464
		325.364	360.886
		261.553	281.367
		250.044	301.679
		290.758	333.028
		615.646	353.395
		253.538	356.497
		279.909	344.31
		282.139	408.079
		319.615	340.995
		301.212	241.365
		435.998	281.591
		262.036	265.374
		314.912	247.119
		319.363	367.299
		268.322	278.564
		312.057	324.011
		261.13	332.783
		282.815	299.958
		348.16	315.198
		259.887	245.918
		234.903	436.828
		305.297	412.351
		303.905	365.28
		238.461	358.608
		316.395	415.599
		372.868	277.296
		238.327	305.982
		252.043	257.474
		280.24	488.788
		292.939	294.213
		271.051	370.506
		690.112	301.392
		271.139	271.999
		1550.15	373.598
		238.663	303.572
		337.908	283.433
		234.811	271.927
		262.821	278.973
		248.991	344.404
		294.711	314.718
		252.263	448.998
		279.249	423.629
		262.508	410.968
		269.824	249.092
		249.73	317.215
		273.025	335.798
		267.809	359.214
		269.257	344.476
		237.619	357.075
		268.021	364.202
		237.838	389.815
		273.909	411.228
		299.356	546.769
		239.471	382.817
		226.275	247.024
		240.149	431.7
		294.446	310.403
		306.952	404.303
		338.683	327.459
		287.621	315.836
		266.924	309.274
		231.601	303.333
		248.77	400.553
		264.713	269.559
		238.735	523.865
		290.087	381.932
		250.556	292.291
		273.76	272.441
		271.583	447.168
		251.494	368.473
		363.314	275.53
		301.724	515.874
		265.286	339.872
		1640.15	290.902
		262.604	368.369
		262.671	347.689
		318.051	320.547
		414.496	331.062
		298.312	293.013
		276.618	312.681
		307.426	301.971
		275.402	807.424
		272.291	362.329
		257.052	335.743
		275.031	449.91
		340.226	370.813
		293.3	366.755
		300.37	297.121
		281.149	326.407
		259.368	295.137
		308.426	318.619
		309.178	340.093
		284.008	319.71
		253.659	327.111
		327.471	290.241
		264.468	305.337
		408.906	303.78
		306.831	388.945
		244.056	265.976
		262.631	332.755
		318.646	313.234
		276.429	409.128
		279.091	374.322
		254.324	326.867
		242.635	325.133
		270.997	315.558
		235.646	464.305
		246.444	460.538
		277.897	281.549
		259.848	599.7
		256.798	291.022
		276.628	325.119
		263.424	315.243
		247.333	346.152
		357.609	321.673
		339.692	332.748
		261.391	402.123
		257.122	307.77
		325.529	357.185
		266.925	435.465
		258.389	256.96
		236.823	325.033
		229.031	323.318
		242.204	306.728
		225.26	264.45
		282.94	329.601
		367.464	258.875
		390.137	270.052
		280.438	476.755
		255.111	292.12
		251.367	338.557
		281.165	243.396
		467.379	348.663
		1089.49	336.081
		287.918	257.309
		262.655	355.856
		218.218	298.329
		936.952	491.141
		277.056	380.071
		250.687	279.754
		240.409	295.823
		245.174	254.172
		321.778	284.002
		240.279	310.885
		269.59	341.477
		328.253	900.032
		332.217	443.163
		260.172	309.238
		219.213	413.815
		257.286	364.691
		332.801	290.46
		255.546	336.784
		231.873	387.535
		286.716	319.625
		264.304	328.451
		240.128	367.884
		271.116	371.11
		278.415	331.825
		264.422	361.385
		253.805	250.307
		254.848	323.876
		288.196	297.246
		336.939	856.64
		265.992	331.176
		270.03	385.737
		262.934	390.043
		295.38	287.979
		331.576	337.287
		274.254	325.803
		285.314	356.108
		287.414	327.649
		250.614	488.349
		257.598	363.695
		287.712	550.06
		309.225	341.683
		256.726	282.362
		329.494	288.847
		293.664	380.181
		309.36	372.92
		253.861	270.789
		342.033	337.84
		496.229	352.719
		346.605	264.58
		277.052	316.036
		244.118	397.675
		246.072	301.536
		279.92	342.78
		266.441	300.742
		272.652	307.146
		282.922	305.84
		309.833	336.839
		239.597	400.719
		250.785	400.344
		313.422	314.759
		386.494	316.526
		261.267	244.915
		295.855	327.119
		265.185	280.836
		248.452	361.404
		269.578	292.996
		282.138	286.661
		268.736	404.66
		248.015	357.555
		299.846	377.799
		302.629	279.515
		286.486	327.75
		315.529	374.447
		389.367	265.697
		345.576	308.889
		341.156	260.051
		265.283	261.333
		292.84	297.791
		294.363	327.651
		257.855	266.615
		310.862	483.626
		378.879	414.9
		296.115	390.599
		278.642	330.17
		342.37	337.411
		287.209	275.571
		328.264	389.68
		304.708	301.976
		287.277	307.224
		309.919	328.651
		327.497	354.325
		297.79	298.59
		353.206	374.939
		325.512	278.355
		320.07	263.163
		298.134	279.964
		285.031	457.279
		259.773	337.027
		344.995	303.208
		334.278	264.428
		306.405	346.516
		350.308	318.231
		322.661	338.825
		252.683	517.389
		362.956	315.643
		352.762	314.643
		316.613	373.871
		271.759	362.235
		284.495	306.165
		329.954	247.902
		296.387	293.641
		286.343	248.625
		332.925	281.374
		429.884	240.941
		235.586	440.841
		698.875	312.75
		266.552	356.629
		298.528	294.718
		286.58	319.528
		211.112	266.206
		325.909	290.467
		257.771	469.985
		481.769	338.334
		249.174	257.507
		233.095	227.394
		270.986	280.785
		262.588	313.644
		242.427	1792.96
		326.072	337.367
		279.202	248.057
		239.128	232.505
		311.957	305.522
		256.695	296.792
		246.255	409.57
		283.95	251.963
		263.903	334.776
		267.316	303.004
		286.307	340.503
		259.394	359.034
		594.321	312.728
		270.381	328.897
		236.467	289.816
		324.625	264.446
		275.541	278.616
		303.567	336.697
		247.95	399.018
		326.988	269.142
		411.752	366.731
		288.274	536.261
		361.098	317.506
		356.523	341.219
		270.146	306.443
		268.628	320.085
		287.396	260.289
		249.851	354.982
		320.194	308.499
		263.039	251.304
		309.593	269.423
		314.425	313.99
		338.661	304.304
		261.425	254.076
		254.99	305.633
		272.723	295.81
		300.015	302.181
		316.166	260.183
		304.587	275.868
		331.157	295.179
		314.405	298.147
		347.616	241.312
		290.312	290.983
		284.104	253.186
		331.936	301.8
		259.254	438.197
		271.582	280.91
		4722.29	279.442
		336.237	361.33
		371.576	332.404
		359.833	259.726
		315.859	349.875
		300.977	923.751
		272.434	318.829
		380.158	285.968
		269.275	389.951
		306.553	304.826
		236.592	482.932
		273.592	262.867
		283.209	275.744
		263.755	392.596
		294.655	350.94
		236.961	331.824
		273.899	353.711
		263.156	324.705
		415.985	460.941
		270	351.596
		278.767	458.832
		305.321	1537.95
		227.575	360.498
		257.061	335.993
		281.481	329.358
		306.42	321.411
		246.676	359.835
		368.53	538.179
		449.261	337.146
		279.252	383.611
		280.749	316.509
		571.754	298.562
		295.281	330.224
		293.234	276.305
		272.019	300.559
		263.584	246.188
		266.787	298.953
		329.714	274.301
		254.149	326.944
		258.051	297.864
		365.557	258.8
		277.408	267.806
		263.997	347.709
		339.773	376.939
		321.768	255.22
		296.952	301.087
		264.617	365.322
		305.516	284.628
		306.736	285.902
		261.946	236.688
		364.351	256.842
		292.026	280.222
		283.414	403.091
		314.583	399.228
		275.848	264.139
		311.383	318.736
		348.864	368.223
		267.827	324.93
		250.125	273.86
		277.017	326.432
		329.499	319.798
		255.909	310.742
		248.839	324.821
		265.468	311.686
		351.086	387.731
		261.921	372.827
		255.078	295.103
		315.883	256.474
		234.889	295.812
		267.589	300.332
		238.376	335.866
		283.126	248.694
		267.126	278.864
		279.736	361.834
		256.018	295.834
		301.867	250.833
		284.912	247.146
		272.418	310.862
		265.106	313.297
		275.551	274.969
		254.667	360.425
		291.832	282.711
		269.288	308.083
		307.626	369.619
		225.424	405.363
		206.799	356.838
		260.145	341.427
		306.761	351.382
		271.447	390.067
		250.025	385.348
		250.251	330.715
		370.145	347.719
		474.284	401.1
		225.771	324
		304.326	312.398
		223.931	296.69
		271.428	346.907
		242.558	373.216
		249.305	361.342
		243.353	393.321
		246.247	266.018
		246.854	241.202
		238.541	273.075
		233.462	284.144
		221.773	390.273
		283.155	280.612
		268.905	445.057
		237.312	259.707
		267.516	489.062
		276.015	353.501
		303.493	436.112
		303.021	265.992
		643.818	301.596
		279.357	239.96
		279.472	251.756
		260.468	330.549
		262.212	307.563
		271.047	1155.94
		354.511	292.09
		238.142	326.084
		232.173	256.35
		254.127	379.672
		328.994	377.567
		251.019	235.247
		374.291	413.152
		319.595	294.321
		238.079	265.012
		299.929	289.325
		245.315	310.004
		292.607	363.761
		251.602	277.043
		288.324	298.084
		353.513	309.878
		318.734	280.369
		319.707	242.424
		295.018	313.635
		307.362	230.63
		288.136	283.321
		324.269	304.209
		260.542	566.382
		312.117	350.856
		414.857	486.464
		263.509	294.481
		264.187	308.128
		256.611	260.812
		311.725	263.24
		246.565	350.62
		242.223	634.122
		320.498	341.954
		379.408	325.514
		245.591	381.236
		250.672	350.711
		243.492	300.181
		255.799	389.718
		255.973	335.79
		349.298	361.489
		306.622	306.243
		266.788	307.331
		241.189	409.735
		256.301	566.808
		251.167	519.65
		238.333	388.446
		369.775	405.952
		286.613	250.137
		263.712	293.025
		224.797	331.238
		234.764	239.809
		267.728	442.583
		236.962	293.099
		253.649	309.059
		288.848	234.715
		385.008	353.375
		299.59	519.006
		234.23	373.784
		349.905	284.959
		282.382	286.563
		271.208	362.934
		221.01	434.983
		241.278	327.005
		232.782	259.409
		318.402	291.938
		290.88	383.885
		266.634	250.257
		247.564	376.318
		275.36	296.113
		228.672	447.152
		238.323	258.859
		228.211	336.521
		258.831	397.905
		244.855	624.828
		286.119	246.296
		246.808	270.064
		251.258	4208.7
		251.886	303.105
		330.593	289.074
		296.628	287.279
		254.612	317.602
		265.731	293.739
		284.56	282.105
		252.296	257.237
		242.852	359.061
		280.177	308.563
		261.147	298.48
		324.139	262.481
		270.924	261.032
		349.262	424.636
		282.949	292.484
		341.821	264.213
		376.734	363.259
		292.115	424.739
		249.327	267.652
		325.829	284.918
		276.529	279.625
		270.68	374.674
		269.417	242.659
		282.998	322.578
		302.244	311.204
		308.857	386.621
		448.42	310.61
		313.465	375.375
		313.656	342.272
		261.845	291.217
		286.026	323.901
		311.044	336.876
		364.977	350.777
		326.217	351.418
		339.214	511.505
		244.047	255.493
		358.304	401.241
		339.069	348.358
		244.708	376.173
		256.181	327.383
		314.811	400.549
		319.248	310.02
		330.453	542.422
		304.809	472.765
		281.097	273.361
		252.529	450.454
		291.134	427.432
		283.334	432.065
		271.973	688.222
		231.057	481.699
		251.58	396.628
		280.712	313.804
		227.944	269.9
		217.558	285.968
		235.513
		228.055
		271.162
		264.403
		226.863
		323.919
		255.397
		460.101
		283.712
		252.402
		265.367
		289.987
		250.55
		242.505
		262.736
		474.362
		253.957
		234.657
		240.539
		271.138
		243.959
		256.545
		267.787
		456.7
		268.35
		285.111
		274.534
		270.052
		223.317
		254.791
		279.917
		260.286
		282.07
		272.528
		305.397
		258.175
		296.788
		246.866
		320.61
		246.433
		263.659
		281.222
		296.404
		231.91
		255.968
		312.103
		257.389
		272.56
		239.005
		274.863
		254.188
		259.277
		259.257
		277.552
		279.752
		262.452
		322.983
		294.716
		355.262
		274.548
		388.091
		250.409
		326.881
		273.048
		245.818
		240.433
		260.143
		265.231
		272.239
		291.005
		270.399
		295.804
		293.994
		267.102
		319.933
		367.293
		385.613
		321.021
		249.884
		249.686
		249.667
		245.901
		258.921
		249.553
		272.155
		239.055
		299.273
		232.815
		248.883
		262.149
		263.428
		254.749
		235.704
		230.027
		296.27
		296.02
		246.238
		248.415
		343.109
		310.201
		295.572
		287.073
		302.399
		242.83
		314.156
		353.965
		246.664
		242.608
		296.895
		252.454
		281.866
		297.257
		281.046
		365.419
		271.366
		266.354
		266.789
		367.384
		305.595
		309.842
		309.981
		272.986
		285.613
		283.977
		330.474
		285.598
		250.404
		276.069
		274.501
		293.901
		253.863
		294.274
		237.227
		310.123
		267.88
		253.692

## Sheet: Fig2c
Fig2c
	P value relative to siCtrl+DMSO		0.0001	0.9994	0.737
		DMSO		M27-RnaseH1-HA
		siCtrl	siDDX41	siCtrl	siDDX41
		0.133498	0.001103	0	0.255106
		0.421218	1.93376	0.001675	0.81058
		1.25631	2.15858	0.284722	0.917073
		4.87319	2.2217	0.837816	1.1774
		4.89812	4.4062	1.29786	1.39796
		4.92523	6.11175	1.55051	1.41685
		5.22569	6.88186	1.62514	1.74685
		5.27924	7.61642	2.00811	1.91468
		5.68126	7.77965	2.35179	2.33793
		6.18603	8.92393	2.36038	4.72239
		7.11241	10.9649	2.67784	4.9533
		7.35403	11.0775	3.1122	5.74128
		7.94249	11.4573	4.06315	5.90565
		8.03601	11.6462	4.82539	6.26837
		8.13604	11.6483	4.93753	6.68548
		8.79061	12.0777	5.87131	6.69216
		8.87316	14.4842	6.14217	6.87999
		9.52939	15.6452	6.64022	8.28192
		11.7117	15.6786	6.64144	8.54273
		12.0379	15.7815	6.99249	8.73352
		13.0613	15.8401	7.08181	9.11048
		13.4465	16.4552	7.76854	10.4977
		13.8361	16.8218	8.002	11.333
		13.9071	17.0721	8.18132	12.2232
		14.0551	18.2606	8.41884	12.5077
		14.3259	18.3887	8.698	12.8486
		14.9851	18.5266	9.05428	13.0754
		15.2465	18.6727	9.25341	13.1945
		16.6448	18.8864	9.47415	14.2425
		16.851	18.8989	9.59909	14.3112
		17.4238	20.5874	9.90085	14.512
		17.5003	20.7854	9.99715	14.6692
		18.4996	21.3644	10.1662	15.3565
		19.5468	22.4447	10.6738	15.3751
		19.583	23.1322	10.7099	15.5641
		19.913	23.4816	11.1377	15.9368
		19.9994	23.5328	11.5629	16.4376
		21.3874	24.0485	12.1793	16.621
		21.7335	25.0451	12.3185	16.7125
		22.2592	26.0368	13.0351	17.135
		22.6404	26.9975	13.5171	17.3786
		22.8255	27.151	13.94	17.812
		24.0514	27.4747	14.3195	18.3114
		24.5563	27.5042	14.5416	18.3574
		25.9417	27.6143	14.8172	18.8363
		26.1824	27.7989	15.3919	19.7258
		26.2135	28.2833	15.8274	21.2846
		26.7685	28.4173	16.7999	22.109
		28.1957	30.2654	16.8433	22.7872
		30.0039	31.2451	16.8937	22.8749
		30.7974	32.8052	17.7797	23.7567
		31.3691	33.3214	18.0151	24.5073
		34.0327	34.453	18.0304	24.6026
		34.6187	35.0896	18.3836	24.6443
		34.9403	35.67	20.4088	24.8287
		35.7499	37.2467	21.8811	27.6883
		40.7342	37.255	22.2667	28.6214
		44.7386	38.8809	22.5103	28.7256
		45.477	40.505	22.7542	28.7629
			40.5652	26.0589	30.9582
			40.8635	26.2052	32.6049
			42.9933	26.6974	32.6245
			44.4014	27.5949	33.883
			45.5351	27.6737	33.95
			45.8531	28.2171	34.0908
			46.1306	28.8792	36.8538
			49.0836	29.1999	37.1315
			49.1863	30.2132	39.2154
			49.7851	30.8753	39.9904
			51.9042	31.2964	40.2908
			53.1786	32.0529	41.6902
			54.5213	32.7179	44.1299
			54.7333	32.7946	52.6766
			56.4093	33.0022	58.107
			58.5144	33.6186	61.7029
			59.2166	33.9741	63.6933
			62.706	34.0683	72.4802
			66.5417	34.2158
			67.3582	36.7694
			78.5811	38.6479
				38.7473
				39.6625
				43.1685
				46.2167
				48.2313
				55.8195

## Sheet: Fig2d
Fig2d
	P value relative to siCtrl		<0.0001
		siCtrl	siDDX41
		7	4
		5	6
		6	5
		4	2
		2	19
		9	9
		7	6
		2	5
		1	11
		4	9
		8	1
		6	2
		4	6
		9	3
		7	10
		8	7
		6	10
		3	6
		7	16
		5	14
		4	13
		2	7
		5	12
		1	4
		8	2
		6	11
		5	12
		8	9
		3	10
		6	3
		6	16
		6	5
		2	9
		4	4
		5	14
		4	12
		5	14
		15	10
		9	12
		10	5
		4	3
		1	4
		6	3
		5	0
		1	4
		2	4
		1	3
		1	33
		18	4
		5	9
		24	3
		6	10
		9	5
		1	2
		4	19
		13	5
		4	16
		8	7
		2	4
		7	11
		1	4
		13	4
		8	7
		5	7
		11	15
		4	12
		5	6
		1	5
		2	13
		6	12
		2	7
		5	4
		11	11
		7	12
		4	26
		4	6
		12	3
		7	8
		10	1
		11	1
		4	2
		24	7
		2	7
		7	6
		4	0
		1	0
		6	12
		4	19
		5	20
		7	3
		2	2
		4	8
		4	0
		4	2
		6	8
		0	0
		12	6
		0	6
		3	13
		9	2
		0	3
		2	1
		7	14
		3	11
		4	20
		7	3
		3	8
		3	22
		5	36
		3	3
		4	14
		2	5
		4	28
		7	9
		3	3
		9	10
		9	5
		2	14
		2	3
		1	29
		2	1
		4	6
		15	18
		2	3
		4	11
		1	6
		4	31
		2	3
		0	9
		2	5
		2	8
		8	2
		1	8
		1	24
		3	17
		1	19
		2	25
		8	2
		5	6
		4	5
		3	9
		2	4
		2	1
		8	3
		3	8
		2	19
		1	19
		0	1
		4	3
		0	25
		4	4
		5	3
		4	5
		5	1
		13	6
		5	15
		25	26
		10	2
		0	2
		16	0
		2	0
		1	1
		1	12
		7	4
		4	9
		4	5
		5	23
		2	14
		13	9
		4	3
		3	9
		4	18
		3	1
		5	12
		0	7
		2	24
		1	18
		7	12
		10	8
		7	32
		5	5
		8	6
		11	9
		5	4
		10	21
		1	8
		4	12
		5	4
		1	5
		1	9
		1	7
		13	3
		2	7
		24	1
		8	16
		3	1
		4	12
		9	19
		2	36
		3	2
		9	24
		4	28
		8	23
		7	19
		15	11
		6	3
		6	15
		3	28
		0	5
		3	25
		2	5
		3	18
		1	9
		8	3
		5	11
		7	6
		1	10
		8	15
		17	6
		6	10
		2	11
		7	12
		8	5
		12	4
		2	18
		4	7
		5	2
		4	4
		14	10
		4	9
		2	11
		10	12
		1	7
		17	12
		1	6
		2	3
		1	29
		4	21
		6	20
		1	14
		7	1
		3	6
		4	2
		2	6
		4	2
		7	12
		1	9
		4	2
		3	2
		2	12
		0	6
		11	4
		0	4
		5	8
		0	4
		9	9
		8	30
		3	5
		0	17
		5	2
		6	9
		4	1
		20	16
		11	20
		7	30
		1	16
		1	6
		5	8
		10	6
		2	4
		5	23
		5	7
		0	6
		7	6
		20	40
		9	5
		3	18
		0	9
		4	7
		4	10
		7	6
		8	30
		0	13
		1	20
		8	23
		6	2
		5	25
		7	12
		7	27
		3	2
		10	13
		5	28
		5	4
		17	6
		12	5
		2	38
		9	11
		11	0
		4	5
		2	0
		4	6
		2	8
		9	2
		4	11
		4	4
		6	21
		19	10
		5	1
		43	7
		5	11
		3	16
		3	5
		5	6
		9	12
		3	15
		6	15
		5	11
		12	11
		10	4
		1	7
		2	6
		5	1
		9	6
		15	4
		8	2
		4	4
		11	4
		1	3
		2	4
		10	2
		4	8
		1	13
		1	17
		5	5
		6	16
		4	3
		3	13
		0	15
		3	8
		9	5
		5	10
		4	8
		2	9
		3	11
		5	15
		2	5
		10	13
		2	4
		4	31
		5	3
		3	10
		5	24
		20	35
		13	7
		15	10
		7	5
		10	4
		18	6
		8	11
		21	5
		7	1
		6	6
		5	8
		3	3
		6	3
		2	13
		31	63
		14	12
		21	6
		4	15
		4	3
		5	5
		19	6
		8	1
		4	3
		7	1
		13	12
		7	7
		9	1
		8	4
		8	11
		6	12
		4	2
		5	6
		7	1
		6	3
		3	51
		18	8
		8	2
		3	5
		2	11
		3	8
		5	5
		2	5
		19	3
		5	7
		3	8
		5	4
		5	9
		2	10
		14	12
		3	5
		14	18
		0	3
		4	21
		4	1
		1	2
		4	8
		8	14
		5	17
		3	2
		6	13
		11	4
		1	5
		1	4
		0	11
		5	10
		8	9
		12	3
		3	0
		1	1
		3	12
		0	5
		2	1
		3	11
		5	9
		3	4
		6	6
		6	17
		2	14
		8	13
		3	14
		5	7
		6	15
		8	8
		8	15
		5	20
		1	10
		8	6
		7	3
		3	4
		0	17
		3	7
		1	4
		2	0
		3	13
		3	5
		2	4
		2	10
		8	0
		1	19
		4	3
		10	55
		8	0
		9	7
		3	8
		2	0
		3	12
		11	12
		5	4
		2	4
		6	7
		2	8
		13	6
		4	4
		9	4
		6	22
		1	19
		1	12
		6	22
		10	7
		12	20
		6	3
		5	9
		4	7
		4	8
		11	3
		3	24
		5	4
		2	10
		40	6
		6	19
		0	3
		2	21
		3	12
		5	1
		8	8
		6	1
		5	6
		0	2
		1	5
		6	20
		6	24
		6	2
		1	9
		5	25
		4	28
		6	7
		5	1
		6	23
		0	4
		8	3
		2	4
		3	11
		9	8
		4	22
		1	9
		1	0
		17	10
		1	11
		7	13
		9	16
		5	13
		5	26
		4	15
		12	12
		0	12
		12	3
		1	6
		6	17
		9	11
		12	13
		1	4
		9	9
		19	5
		14	8
		5	5
		1	4
		1	5
		12	3
		9	2
		2	10
		3	10
		1	9
		2	23
		3	4
		0	9
		4	98
		1	31
		10	8
		11	7
		7	3
		13	1
		7	8
		5	3
		15	12
		3	33
		1	5
		2	8
		13	25
		9	28
		2	22
		1	20
		3	23
		4	8
		2	5
		7	9
		13	7
		10	4
		0	4
		2	1
		2	14
		6	8
		0	4
		7	10
		7	8
		17	7
		1	8
		1	4
		15	13
		0	12
		1	6
		3	4
		21	6
		1	9
		7	1
		2	4
		23	13
		16	7
		7	4
		3	12
		0	7
		16	3
		5	10
		7	3
		10	3
		9	36
		14	5
		11	1
		5	18
		3	6
		7	20
		8	23
		5	8
		6	10
		9	8
		8	7
		9	11
		5	21
		3	1
		12	7
		3	11
		3	21
		3	16
		12	7
		5	5
		7	20
		4	2
		1	23
		3	24
		15	1
		4	3
		6	8
		8	16
		9	21
		4	10
		1	4
		3	13
		2	6
		2	8
		2	22
		2	13
		3	13
		5	21
		5	4
		6	3
		6	6
		23	4
		3	31
		4	11
		20	8
		11	12
		1	27
		7	4
		0	8
		4	19
		2	5
		3	7
		5	8
		4	11
		2	13
		4	13
		1	2
		1	3
		3	12
		2	19
		3	3
		2	5
		1	4
		1	23
		1	20
		0	2
		7	4
		16	8
		0	6
		1	18
		1	26
		2	7
		8	17
		2	59
		12	3
		3	1
		3	24
		1	2
		1	5
		0	1
		27	5
		2	2
		7	12
		3	12
		14	6
		6	3
		5	2
		2	3
		4	33
		2	4
		3	4
		0	1
		11	15
		3	5
		17	0
		6	8
		13	1
		7	5
		5	3
		17	4
		5	22
		1	7
		2	2
		10	4
		27	2
		33	5
		2	7
		13	3
		9	5
		2	11
		2	26
		5	21
		5	8
		5	18
		1	10
		1	5
		5	18
		2	12
		1	14
		8	1
		2	10
		4	1
		3	8
		1	20
		1	2
		1	2
		1	6
		0	11
		10	10
		2	8
		4	10
		5	15
		3	3
		5	6
		3	1
		2	6
		16	10
		19	8
		10	8
		2	24
		6	19
		15	9
		3	2
		3	5
		5	55
		14	6
		6	5
		16	8
		0	1
		1	8
		3	4
		18	6
		2	4
		7	7
		0	10
		8	7
		16	7
		23	3
		2	15
		5	3
		7	7
		6	16
		0	2
		2	4
		7	3
		8	4
		3	5
		1	7
		5	31
		3	7
		1	32
		2	18
		32	5
		1	8
		1	14
		2	19
		1	6
		2	4
		1	2
		5	3
		2	25
		10	23
		2	10
		4	20
		2	8
		4	6
		4	7
		4	9
		38	2
		5	5
		14	15
		5	17
		0	5
		8	29
		1	6
		0	1
		4	1
		2	5
		5	11
		3	8
		7	22
		4	1
		6	0
		1	8
		5	11
		4	22
		6	5
		5	9
		2	8
		15	14
		24	12
		7	22
		4	14
		1	9
		5	6
		1	6
		1	7
		2	5
		4	3
		10	17
		0	40
		8	16
		5	14
		3	8
		0	11
		3	10
		3	11
		4	14
		5	16
		21	3
		5	7
		3	11
		1	3
		2	4
		5	5
		1	9
		0	7
		0	3
		2	7
		6	5
		3	18
		3	6
		7	3
		11	7
		3	3
		24	3
		16	5
		1	3
		10	15
		1	8
		7	4
		15	11
		1	0
		7	9
		17	15
		2	13
		13	11
		3	6
		40	10
		14	12
		0	5
		2	3
		0	3
		1	2
		2	13
		4	3
		17	32
		7	2
		1	5
		2	6
		1	15
		11	32
		4	29
		2	15
		2	2
		7	3
		0	9
		4	2
		12	12
		9	2
		3	9
		1	71
		1	6
		2	11
		0	1
		2	17
		3	11
		10	4
		5	9
		10	2
		1	3
		1	1
		13	6
		1	7
		2	4
		4	4
		2	15
		0	4
		4	7
		4	10
		1	15
		4	14
		2	8
		7	7
		2	5
		11	7
		2	16
		6	18
		4	9
		7	14
		0	5
		0	4
		10	2
		0	13
		6	7
		3	5
		3	26
		41	3
		5	1
		8	5
		1	8
		3	2
		2	6
		3	5
		8	6
		3	15
		3	34
		6	4
		10	28
		8	6
		16	15
		6	13
		7	13
		19	16
		3	13
		12	4
		11	3
		4	10
		2	3
		4	9
		0	6
		3	13
		10	12
		8	10
		6	2
		0	3
		6	9
		6	6
		1	9
		2	12
		1	5
		0	17
		8	5
		2	7
		1	5
		3	11
		5	12
		8	4
		8	10
		3	10
		4	0
		13	9
		0	10
		8	9
		4	4
		10	2
		4	10
		0	5
		2	11
		0	10
		4	19
		8	11
		16	2
		9	13
		4	8
		1	3
		8	6
		1	22
		1	2
		13	4
		4	4
		16	4
		11	3
		1	10
		0	2
		1	3
		8	0
		4	7
		4	14
		8	31
		3	0
		5	3
		6	1
		3	9
		1	3
		9	4
		4	4
		1	18
		6	20
		2	4
		3	4
		3	21
		7	24
		4	6
		2	4
		7	15
		2	1
		0	1
		2	4
		7	10
		2	7
		19	15
		10	12
		3
		1
		4
		10
		6
		9
		7
		4
		2
		1
		7
		6
		3
		3
		4
		2
		6
		4
		4
		3
		1
		1
		6
		0
		9
		4
		0
		0
		22
		8
		2
		14
		4
		5
		2
		12
		3
		8
		3
		2
		2
		1
		4
		4
		4
		3
		3
		2
		11
		0
		1
		13
		2
		6
		2
		3
		7
		12
		14
		3
		5
		6
		1
		10
		7
		4
		7
		1
		6
		0
		6
		7
		7
		4
		5
		5
		0
		19
		0
		12
		4
		21
		2
		3
		20
		10
		12
		10
		2
		10
		4
		12
		4
		5
		4
		6
		3
		3
		3
		5
		15
		1
		7
		1
		1
		4
		4
		19
		2
		9
		3
		2
		6
		2
		6
		2
		1
		4
		3
		4
		1
		8
		11
		1
		8
		4
		2
		4
		1
		2
		11
		4
		2
		51
		3
		5
		10
		6
		5
		2
		0
		14
		1
		1
		7
		1
		6
		0
		5
		2
		1
		5
		13
		9
		1
		1
		5
		4
		4
		10
		5
		5
		1
		1
		3
		4
		12
		0
		12
		9
		1
		5
		4
		14
		6
		2
		12
		11
		20
		4
		11
		6
		7
		2
		7
		0
		1
		5
		2
		5
		5
		5
		6
		1
		1
		2
		4
		6
		8
		2
		3
		5
		6
		9
		8
		8
		6
		5
		0
		1
		2
		5
		5
		6
		1
		8
		2
		0
		7
		1
		8
		5
		1
		1
		5
		2
		0
		1
		5
		8
		4
		5
		10
		8
		6
		2
		3
		8
		7
		5
		3
		6
		12
		6
		4
		1
		8
		18
		3
		7
		3
		3
		5
		2
		1
		2
		10
		1
		5
		2
		12
		20
		4
		8
		0
		0
		3
		1
		4
		4
		3
		1
		8
		1
		1
		19
		6
		61
		6
		4
		4
		6
		1
		2
		4
		3
		1
		5
		4
		3
		7
		7
		8
		9
		4
		9
		0
		6
		2
		2
		1
		2
		1
		3
		3
		6
		5
		4
		0
		7
		3
		10
		7
		5
		22
		3
		5
		4
		3
		2
		4
		6
		10
		4
		2
		0
		3
		4
		4
		2
		5
		4
		6
		7
		6
		4
		3
		18
		8
		2
		1
		5
		3
		16
		6
		4
		2
		9
		6
		3
		19
		7
		6
		3
		5
		3
		9
		0
		5
		11
		8
		4
		3
		4
		4
		4
		0
		3
		4
		13
		5
		4
		5
		9
		0
		6
		14
		0
		1
		2
		0
		5
		3
		7
		6
		3
		6
		3
		16
		3
		5
		5
		15
		1
		4
		1
		5
		16
		5
		3
		8
		21
		2
		9
		11
		0
		7
		8
		8
		8
		5
		5
		1
		4
		1
		1
		3
		5
		3
		0
		2
		3
		8
		8
		9
		5
		0
		4
		3
		24
		0
		2
		5
		0
		2
		6
		8
		8
		3
		3
		2
		8
		10
		6
		1
		7
		9
		1
		4
		1
		8
		0
		4
		1
		4
		5
		6
		0
		2
		2
		11
		6
		0
		1
		0
		1
		0
		16
		3
		3
		4
		5
		3
		3
		5
		24
		3
		11
		3
		3
		5
		4
		5
		12
		4
		28
		4
		2
		8
		1
		1
		3
		5
		0
		10
		2
		1
		12
		1
		2
		6
		1
		4
		2
		2
		5
		6
		1
		0
		8
		5
		7
		1
		4
		11
		4
		1
		5
		2
		1
		3
		15
		7
		4
		2
		0
		2
		8
		6
		15
		6
		5
		4
		2
		1
		10
		9
		8
		0
		1
		2
		0
		11
		0
		18
		6
		3
		3
		1
		2
		4
		4
		7
		3
		7
		3
		2
		3
		4
		6
		12
		0
		1
		3
		2
		15
		3
		2
		5
		4
		2
		20
		10
		8
		7
		4
		13
		0
		1
		3
		4
		1
		6
		6
		8
		1
		6
		3
		12
		2
		1
		3
		4
		7
		3
		4
		6
		2
		12
		16
		1
		2
		8
		3
		10
		7
		5
		7
		4
		5
		7
		10
		7
		6
		5
		3
		0
		5
		7
		10
		3
		5
		8
		8
		7
		6
		1
		2
		4
		5
		5
		5
		1
		2
		2
		2
		0
		9
		0
		1
		2
		0
		4
		4
		0
		1
		4
		3
		13
		4
		5
		3
		3
		7
		3
		19
		1
		2
		2
		6
		2
		5
		0
		0
		0
		1
		7
		4
		6
		5
		1
		6
		4
		5
		6
		0
		5
		3
		10
		10
		2
		3
		2
		5
		1
		1
		7
		5
		6
		0
		2
		3
		2
		16
		1
		0
		1
		7
		4
		2
		5
		2
		1
		4
		3
		3
		4
		2
		3
		0
		4
		10
		5
		2
		18
		0
		17
		1
		3
		8
		5
		9
		4
		3
		3
		7
		0
		7
		4
		3
		3
		9
		14
		38
		26
		0
		2
		2
		2
		0
		9
		4
		3
		2
		1
		2
		12
		4
		3
		2
		10
		15
		3
		15
		6
		18
		7
		11
		2
		12
		6
		14
		1
		1
		0
		19
		15
		5
		5
		5
		2
		1
		2
		2
		6
		1
		10
		1
		7
		8
		2
		12
		10
		2
		18
		3
		14
		9
		12
		2
		11
		11
		8
		15
		4
		10
		1
		12
		6
		4
		5
		9
		9
		10
		8
		12
		1
		11
		5
		3
		12
		1
		6
		15
		3
		5
		2
		3
		9
		6
		26
		5
		5
		1
		17
		2
		10
		5
		0
		9
		97
		3
		2
		5
		1
		8
		14
		9
		6
		0
		3
		11
		13
		1
		4
		6
		17
		4
		3
		1
		1
		6
		5
		2
		4
		10
		5
		6
		0
		6
		4
		3
		6
		3
		4
		4
		2
		2
		6
		4
		4
		7
		1
		1
		5
		5
		3
		1
		4
		0
		11
		2
		4
		11
		0
		12
		14
		1
		9
		13
		0
		0
		8
		4
		10
		3
		7
		8
		6
		8
		11
		7
		2
		10
		6
		8
		18
		4
		13
		5
		3
		6
		8
		2
		17
		2
		3
		1
		1
		6
		2
		1
		2
		2
		5
		0
		5
		4
		13
		2
		5
		1
		1
		2
		4
		1
		6
		6
		1
		3
		10
		6
		4
		6
		1
		0
		4
		8
		14
		10
		3
		3
		4
		0
		3
		2
		6
		6
		2
		1
		5
		5
		3
		1
		1
		11
		10
		6
		3
		10
		4
		5
		2
		5
		1
		4
		11
		0
		10
		1
		22
		2
		4
		57
		8
		1
		12
		2
		6
		3
		14
		5
		1
		34
		9
		12
		10
		7
[truncated: 516 more rows]

## Sheet: Fig2e
Fig2e
	P value relative to siCtrl		< 0.0001	< 0.0001	< 0.0001	siDDX41 vs. APH: 0.5794
		siCTRL	siDDX41	DMSO	APH
		27.2549	22.1291	11.0883	9.76934
		28.1392	21.8975	12.3227	11.3998
		19.791	20.407	12.9568	17.1515
		19.4712	27.6555	20.7543	4.50016
		17.7948	19.8834	13.556	11.6663
		25.9524	22.8925	19.2833	12.144
		16.3801	10.3416	13.839	5.43309
		16.5236	11.2296	31.5939	4.46002
		26.1624	25.9766	23.7863	7.10943
		20.4799	25.6964	19.1864	11.5212
		21.669	26.3217	13.0084	11.7859
		18.5574	20.6323	14.0685	11.1075
		18.8347	15.4471	17.3286	10.7367
		21.8471	12.9505	23.4414	4.14042
		11.7307	12.3354	15.9035	8.21776
		21.9933	24.1226	18.6487	4.38577
		9.3215	4.98626	16.6224	3.04168
		8.04097	4.62031	21.3051	8.35953
		11.8293	3.23019	12.5083	8.01223
		6.90605	3.13199	15.9478	11.3482
		25.9797	2.76622	14.6052	7.65786
		23.5126	4.90303	16.009	11.5016
		19.0935	8.68201	17.5195	6.07617
		19.0681	3.68874	23.1595	9.35881
		14.2748	13.3164	29.593	9.64626
		22.964	7.56184	33.3698	14.6463
		23.9498	5.20316	15.2664	8.60499
		23.1732	4.93648	18.7054	7.33647
		26.7495	5.12659	28.8218	7.02807
		13.9241	6.23738	31.8669	6.44119
		15.6744	3.44232	12.1601	4.09666
		18.8688	2.8574	16.1107	3.55633
		15.0344	2.86049	18.0738	3.7275
		10.048	4.54528	23.4826	9.95591
		15.6594	7.58582	13.8182	10.066
		8.70965	16.1193	18.3827	12.6299
		15.009	16.5718	32.3595	7.99845
		19.496	5.78266	27.3442	13.0959
		17.659	7.64764	22.7581	10.313
		7.71314	5.02235	30.2644	7.19759
		18.6065	3.10066	27.1515	15.529
		20.2835	16.8183	24.0561	10.3543
		13.0899	4.71969	32.9096	12.9524
		12.9148	10.3596	27.1545	10.7527
		20.4242	18.1035	28.8281	6.89429
		22.0499	12.1768	16.3062	8.61924
		12.8023	6.66656	35.0229	3.93054
		23.4019	3.86028	28.6915	9.21568
		18.9862	3.14724	18.7943	10.7653
		12.9211	3.14987	19.7049	10.2265
		24.8431	4.19908	21.3925	8.71913
		12.2023	3.95056	30.2041	9.45177
		19.1832	20.6754	20.0969	8.19527
		8.46385	3.24149	25.1961	8.38197
		22.094	4.80134	22.5749	13.3196
		18.8037	6.29538	13.6619	8.72839
		17.0935	4.5362	23.0933	3.26616
		14.411	4.25548	18.7907	3.49364
		21.6885	3.57464	23.1056	8.56283
		13.1545	4.96584	16.74	11.1401
		7.38167	4.85954	22.6716	6.94262
		15.5157	4.43105	21.5519	4.02829
		16.7111	5.57859	8.97319	7.68629
		15.7332	9.17036	17.2203	5.11289
		17.7094	4.13071	22.1292	8.62748
		23.9495	19.7399	13.0024	3.97073
		18.8242	18.184	24.9435	3.69012
		10.2448	3.25898	24.7342	12.8167
		24.9916	5.72313	23.98	13.4018
		16.1496	5.76617	25.9013	12.5908
		21.815	2.87083	21.4805	9.74967
		26.2823	4.44095	29.2602	15.8771
		17.4722	5.46186	23.7642	10.9233
		21.3202	21.5943	26.9005	11.2665
		11.1585	4.83395	29.4029	6.29636
		14.857	3.3809	16.7071	4.79469
		16.8279	13.508	20.3286	11.041
		11.8522	16.8967	23.2114	6.87694
		8.10436	12.4993	25.8854	11.965
		24.319	19.2706	24.0661	10.4175
		19.2221	3.47721	20.9879	11.1544
		18.9271	15.5294	20.2437	13.3178
		18.5463	18.7685	16.4909	15.7303
		18.892	7.76518	25.2199	14.0011
		17.6639	3.07446	23.2847	8.38724
		13.9473	8.69888	18.3495	7.67836
		15.7095	3.21201	25.8529	7.61627
		15.7621	4.49565	14.6274	6.57723
		8.93749	4.46516	17.7681	5.45711
		20.804	3.70978	22.4172	4.03778
		16.4529	3.97478	13.2465	6.05887
		13.3343	1.87988	16.8954	7.36599
		17.5545	4.13118	15.6387	5.01219
		14.5905	4.71797	24.1407	3.26708
		24.1212	9.54378	15.8598	4.73665
		12.7478	8.71494	12.3871	4.69584
		12.518	24.6782	15.0506	10.3732
		6.52618	5.97086	25.966	9.26433
		12.4431	19.9373	38.5852	8.74614
		14.3784	14.8146	18.3407	6.50307
		20.5502	9.65013	10.6129	8.29168
		18.1963	16.0309	20.54	5.82624
		13.3885	19.8822	19.635	8.34392
		21.7453	8.46802	23.7865	10.1751
		22.5939	5.64415	12.2145	13.878
		13.022	3.7697	21.2576	8.84695
		9.78183	4.0078	33.1499	5.94965
		14.7344	2.65336	11.5562	12.3511
		20.8085	17.6096	26.5839	4.73698
		17.8686	18.4216	25.1669	9.85143
		15.9298	4.39414	17.4785	9.14932
		24.0509	3.92631	15.1548	8.09919
		19.005	6.22819	27.7587	8.9444
		19.7843	18.6589	15.9526	7.17328
		21.4585	12.9112	21.1039	5.18072
		6.31705	3.42978	21.5867	8.22517
		14.3047	4.65641	17.0351	8.83416
		11.6347	3.99431	20.8144	5.88884
		18.8579	3.50408	6.22724	6.77475
		12.7126	3.93825	20.8963	7.90199
		15.2248	4.13118	20.0801	9.95929
		15.4884	19.1546	15.3498	15.4532
		16.0741	6.72197	15.6716	8.79113
		13.5172	6.7472	22.9672	14.5605
		18.4476	13.1005	17.9722	7.3827
		22.7396	18.9776	19.9863	9.78026
		18.9956	4.24615	25.0928	9.87515
		18.3772	14.407	22.6049	10.2209
		14.6657	3.88375	20.444	5.80589
		18.4425	4.41089	27.8775	9.31515
		11.1275	2.58242	12.6063	5.57752
		17.3654	2.32017	32.1018	3.73004
		16.8539	3.33675	21.4157	14.7456
		13.067	17.2977	36.7234	6.99756
		15.0484	13.5173	22.3868	20.4663
		12.8158	2.92706	52.6661	22.4119
		16.7423	3.08476	24.6011	11.5964
		18.6175	16.7328	13.9725	6.51553
		15.6937	28.1123	14.9485	11.0089
		9.22804	16.7473	14.3382	17.8896
		12.541	7.51663	16.3235	10.6019
		14.9866	12.7967	9.95972	13.9457
		16.8179	13.3749	13.2665	10.8625
		15.7164	17.7455	28.2173	15.5443
		14.1427	22.9244	18.8051	7.0277
		14.5313	12.0395	20.6124	11.9996
		35.4153	10.1941	25.7874	9.89704
		16.722	11.9957	18.9541	7.35989
		19.1185	12.6732	29.8113	6.38642
		20.6438	7.80305	23.0091	11.0264
		16.4728	7.60987	35.2582	13.2978
		14.5961	10.0924	15.168	11.4251
		16.1584	10.6984	5.56148	10.5755
		16.2834	5.32905	20.6396	19.1891
		16.6123	8.13048	21.3114	17.7088
		14.8046	7.15844	18.3891	7.02948
		14.2795	8.83907	30.8158	13.3391
		13.9731	11.518	25.6061	14.0114
		18.4154	8.43445	19.5039	19.1598
		15.1457	13.1889	17.8225	15.0433
		16.2709	16.8988	10.3467	15.9306
		18.8751	16.5009	19.1267	10.8413
		19.6657	8.73553	24.7755	12.7794
		10.0187	13.6836	22.33	14.1231
		17.4788	6.47753	19.3928	19.1007
		21.2123	2.84637	16.6585	26.1637
		14.9123	13.0438	12.5952	12.8503
		19.8673	8.21061	15.4725	16.3721
		17.4056	8.64706	20.9107	8.88149
		19.393	7.88695	15.641	17.1524
		19.126	12.4203	21.0536	8.00459
		16.3402	9.62385	23.1208	17.3734
		14.5328	10.2093	18.2264	15.4039
		17.1166	11.8603	16.9057	14.2102
		12.7139	11.1283	18.9644	14.3905
		19.0571	11.0563	24.7711	12.0221
		15.0966	34.2238	16.7401	15.527
		8.02773	17.7102	20.8642	11.7023
		14.0469	9.4204	22.9177	11.8178
		23.8876	12.2529	20.7244	14.4542
		27.3026	6.13583	22.898	12.4601
		11.4681	20.4473	27.0024	12.8773
		28.7426	9.45952	16.8638	18.0562
		20.3364	7.44536	36.9641	19.2571
		13.5913	13.8798	32.0237	14.6909
		13.593	4.19926	27.2015	9.89698
		26.5927	6.87244	31.5269	12.3519
		20.7774	15.492	17.049	11.8368
		19.0874	13.8811	23.8754	24.3693
		16.3558	14.3613	25.4885	7.52571
		21.0355	11.7582	17.445	26.3933
		21.4568	21.8938	18.7009	12.1919
		16.3967	7.91314	18.7135	13.8887
		23.3083	7.55875	23.0204	17.0421
		24.0598	9.14276	13.6781	10.0811
		10.6283	13.8259	14.1755	17.7643
		15.5963	17.9126	17.8169	7.36925
		23.3797	10.5998	26.0247	4.29941
		16.3731	8.73649	25.9845	3.32417
		20.1449	11.9263	18.2093	12.882
		24.1845	3.05404	17.8512	3.6872
		19.3879	2.4295	16.2875	6.10023
		28.8101	5.20767	21.1736	10.0218
		21.6496	3.05298	18.9602	12.7405
		13.4544	3.20351	22.0973	17.5253
		13.7054	1.95065	17.7111	18.1673
		14.2602	27.6229	33.5944	12.5471
		11.5885	21.476	12.9068	6.3403
		14.2952	13.1483	21.7816	7.07225
		15.5129	13.1351	14.2669	8.79836
		12.1554	9.52718	13.4962	4.95064
		21.4215	20.0781	26.431	7.39651
		13.1329	19.3871	35.6737	9.69006
		16.4207	10.9506	28.3279	6.42864
		9.92952	25.5069	27.9796	8.43667
		25.9873	19.5506	25.18	6.95194
		18.0375	21.0597	29.7378	10.9663
		29.701	10.0456	11.774	14.0741
		11.4623	11.6285	20.3719	5.88077
		21.4405	16.6294	24.7298	6.37131
		23.0057	19.5673	23.9773	9.22923
		24.6455	9.34231	23.5121	5.27767
		30.3919	10.2113	19.3222	4.18475
		16.3816	9.69936	16.594	5.25408
		21.2546	9.52373	26.652	6.55931
		16.1817	31.7492	22.095	7.04181
		34.9071	6.46684	26.1322	5.3355
		8.20914	29.6152	21.8235	7.54582
		25.4801	20.6807	15.7123	11.5253
		22.9421	16.2028	17.2883	8.69862
		10.9327	10.9952	28.5414	8.33811
		17.3422	16.0457	30.4109	22.0345
		12.1038	8.91144	39.8406	12.0035
		23.0334	12.1514	19.0819	11.5649
		14.7539	10.3586	19.1451	14.6507
		10.4468	10.0286	27.3148	10.2655
		11.5144	9.87556	24.591	11.032
		14.9601	7.40149	21.8699	11.9854
		30.9891	9.33427	24.8296	9.46591
		13.5929	10.9362	29.5607	13.2347
		12.1248	6.02693	30.0358	4.91827
		19.555	3.95137	25.5664	3.9032
		13.2795	8.02964	26.0653	10.0978
		18.8646	4.95575	20.5468	12.0505
		16.9657	9.50546	23.3882	11.2729
		13.1251	13.6181	38.9292	17.5231
		9.87044	11.9944	28.3331	17.0393
		21.4987	10.1183	18.6253	11.6983
		27.2266	8.59884	19.9233	11.1267
		17.6971	5.19796	29.6984	6.55818
		19.2754	7.4114	21.3905	9.53372
		9.49904	7.41582	24.1834	4.33809
		17.4289	10.0115	27.8013	4.80629
		14.0161	13.3181	25.0433	4.81106
		16.81	9.00673	31.125	9.69589
		13.5721	12.7093	24.0498	14.5528
		18.2823	10.1279	24.2739	11.7539
		16.4816	11.2528	22.0393	15.3546
		14.5018	9.52234	12.944	12.1905
		13.41	9.42223	22.6591	9.14787
		21.2058	9.38406	19.2123	7.99499
		24.6522		21.1569	6.98039
		22.0894		10.8599	7.97865
		9.3524		28.2361	11.0952
		17.5229		11.7475	7.99838
		18.4301		23.2384	11.1035
		8.75835		24.9751	8.51693
		12.5747		23.97	11.1715
		16.1477		19.3022	9.15506
		11.7964		27.339	11.0678
		14.2983		26.9216	5.06244
		11.5251		29.681	10.2813
		8.65213		20.4536	11.3607
		9.05123		26.0734	10.2139
		11.4859		21.3062	10.8135
		10.4209		28.4922	10.0718
		8.11413		15.9568	4.81415
		9.793		23.2994	6.86008
		18.5271		21.1552	8.63344
		14.7419		15.7142	11.7829
		13.0155		21.9768	7.8309
		16.4657		34.5245	5.46894
		9.65824		22.4957	5.7536
		12.0076		14.3469	8.65925
		11.6885		24.8745	11.8467
		8.14628		23.4659	8.74042
		14.8964		20.65	10.5635
		14.8546		22.3091	4.46019
		11.8921		21.7678	5.92838
		18.4226		16.9839	14.2896
		22.1747		23.5421	11.2535
		14.11		25.4706	11.2446
		8.95727		21.4078	6.47858
		13.7155		25.3117	9.89426
		17.5699		21.7972	12.0695
		8.30622		20.4033	9.59403
		17.674		23.9249	7.68281
		17.778		22.1129	10.2535
		12.0538		18.424	12.6412
		14.3384		18.3949	10.0268
		10.6539			7.55607
		13.149			9.87078
		10.9883			13.3498
		17.0627			12.964
		17.4005			9.63885
		22.7895			12.5928
		16.1341			7.97593
		11.1217			4.96031
		20.1486			6.93695
		12.3021			6.86845
		13.0251			7.32678
		11.0911			4.82299
		17.1306			9.41461
		13.62			8.28
		10.1093			5.50202
		9.47129			7.3419
		13.9123			9.63684
		16.2679			6.9678
		11.7776			8.98413
		16.0173			12.5236
		14.2486			9.53371
		13.4314			8.33831
		16.2554			8.03033
		16.7686			12.0938
		15.3636			15.7882
		8.51286			9.48372
		13.7949			9.72859
		17.7861			11.3983
		11.1802			12.791
		9.23288			14.3806
		16.3491			12.0394
		11.247			9.08719
		11.7622			8.72934
		15.1269			9.06771
		11.0566			14.2854
		15.7359			11.4539
		11.8151			13.6912
		8.61266			5.73951
					9.30918
					9.37927
					11.9168
					9.38386
					13.0666
					8.63888
					9.35015
					12.062
					12.1721
					10.9726
					10.6963
					7.52911
					11.8003
					6.32045
					11.6771
					12.9449
					7.47257
					16.4022
					10.3658
					8.69967
					9.50789
					9.32605
					11.1271
					10.7245
					8.37496
					12.9755
					8.41544
					8.22916

## Sheet: Fig2f
Fig2f
	P value relative to siCtrl		<0.0001	>0.9999	<0.0001	<0.0001	0.9384	<0.0001
		siCtrl	siAQR	siDDX27	siDDX41	siDDX42	siDHX37	siDDX39A
		1864.58	4144.29	1982.58	2514.3	2929.84	2477.12	3264.47
		1839.84	4623.15	2530.48	3776.66	1956.11	2471.07	3828.75
		2349.89	3177.84	2669.5	3829.54	3475.83	3955.3	3169.47
		2068.36	3886.14	2533.76	3130.17	2745.07	2572	1969.24
		2243.83	4291.68	2089.54	4837.33	2768.77	2597.01	3732.02
		1889.92	3929.5	957.98	3666.18	1628.36	2907.13	3528.02
		2512.28	4139.65	1164.84	6485.32	2740.53	1759.77	1584.15
		2645.22	5123.42	3344.88	3654.58	3120.94	3574.33	3798.73
		2403.2	3405.49	3201.99	5144.2	2314.45	3657.76	1481.86
		2300.01	2506.49	1736.06	4114.59	2063.89	3343.74	2554.46
		1898.01	4576.63	3606.17	5334.65	2437.91	2821.5	1691.89
		1736.98	5057	1913.99	2077.31	3687.35	3536.33	2296.98
		2427.21	3454.92	3568.12	3596.29	2358.46	3220.66	2791.14
		2121.58	5244.78	2969.7	4259.21	3457.2	1991.11	1274.49
		2863.6	2974.63	2242.17	3370.46	2632.07	292.819	2463.76
		2426.64	5178.09	3679	1932.73	3254.34	1520.93	2376.23
		2894.56	5143.56	3269.88	2139.23	3433.33	1806.19	2627.36
		2943.37	4633.51	1897.14	2849.11	1709.14	2446.79	1433.62
		1976.94	3886.51	2485.96	3040.53	2366.37	1980.35	1673.65
		2352.07	5222.37	3465.87	3610.61	1877.69	2042.3	2585.73
		3149.88	5715.81	3034.32	4711.25	2333.38	3018.54	2469.47
		2224.13	5291.36	2210.86	2182.76	2500.88	2533.93	2620.88
		2857.7	4974.01	2731.34	3711.93	2516	2174.77	4883.2
		3028.06	6048.07	3732.39	3147.84	1794.97	2150.77	2514.7
		2054.29	3790.4	2773.9	3409.59	1927.51	1941.76	2771.3
		3041.54	4198.93	2227.76	3919.16	2280.41	1843.91	2276.8
		3164.73	3837.54	2323.11	3020.43	2266.57	1851.86	3172.9
		2065.37	6240.57	1953.53	2446.85	3304.08	2667.72	2218.76
		2456.77	3369.78	4516	4114.06	2519.85	2086.43	2579.18
		2167.21	4154.23	2515.51	2525.88	2465.87	2519.51	3637.18
		2877.8	4723.43	3718.33	4649.84	2345.24	1665.28	1821.82
		2599.49	3043.26	2739.88	3075.18	2661.7	1357.81	3544.33
		2257.49	2612.41	2353.81	3744.94	2430.65	3700.73	3364.24
		1874.1	3167.73	2712.61	3762.96	2205.89	2103.07	2239.6
		2029.07	2035.71	2944.88	5368.38	2281.56	2931.35	1534.17
		2331.3	4099.3	3845.98	2813.16	1878.55	3262.02	1974.89
		2558.6	3377.57	3047.92	4805.66	1879.92	2614.42	1820.35
		2179.17	4081.39	2862.29	4929.63	3133.66	2742.33	1926.69
		1591.14	2225	3131.87	6052.53	2963.5	1483.94	3741.18
		2406.59	2251.22	2677.22	3864.97	2321.27	1346.91	3547.61
		3035.16	2206.33	2325.6	4502.13	2763.9	1464.07	2391.18
		2080	4108.43	2956.77	5695.83	2328.67	2789.61	3095.61
		2245.55	1555.47	3063.5	4371.92	2113.41	2850.89	2396.56
		2953.68	2284.68	2060.29	4634.62	2303.26	2080.82	2083.83
		2394.07	2198.51	2229.13	5544.45	2302.28	3387.61	3082.29
		2288.71	3973.89	2325.87	4255.65	2402.27	2819.7	2032.21
		2363.77	1874.31	3276.61	2785.32	3214.08	1702.88	3606.67
		1192.98	3289.5	1698.1	4115.08	3097.75	1800.25	3369.67
		1194.2	3163.87	2410	2394.63	2045.15	2513.67	3489.87
		2872.1	2757.44	2546.71	4313.3	2899.24	2554.34	2622.68
		2299.93	4103.72	2627.14	4055.14	2803.44	2494.61	1976.17
		2182.58	3435.92	2856.82	4577.52	3596	1952.6	2022.84
		2358.06	2597.11	1932.78	2014.88	2613.01	3104.74	2845.08
		1840.01	3740.06	2322.91	5268.57	2062.13	3279.23	2642.19
		2148.12	2512.61	2357.85	2104.98	2397.13	2881.66	2649.99
		1981.86	3274.36	2386.83	2291.06	3100.78	2002.98	3723.58
		2572.01	4408.79	2365.39	2919.52	3010.66	2877.55	2684.1
		1816.11	6438.6	2212.45	2893.36	3832.46	1895.61	2731.2
		1746.31	3725.41	2087.39	2694.37	2128.16	2574.47	1572.22
		2387.36	3994.12	2261.57	3759.8	2923.93	1803.55	2367.51
		1772.41	4174.75	1503.38	3340.86	2503.1	1411.91	1816.42
		2144.27	3549.2	2550.86	2392.08	3085.6	1607.13	2782.96
		2669.94	3694.12	3715.92	3467.03	2576.54	2791.66	1665.51
		2600.15	4281.16	2493.43	2830.21	3667.2	2387.61	2157.99
		2200.7	3522.28	2192.71	2963.8	2337.89	4459.48	3359.2
		2147.41	2314.05	2193.68	4832.03	3015.16	3089.14	2471.59
		3149.61	3119.02	2814.98	4524.15	4031.69	1554.46	1948.44
		1794.13	4177.76	2796.86	3510.88	2113.36	2694.82	1862.44
		4110.64	3952.97	2330.8	3499.12	3017.19	2631.35	2102.87
		2677.55	3908.58	1911.99	3221.04	2433.07	3063.99	4174.42
		3580.81	3382.66	2459.74	1805.57	2032.59	2110.01	2025.9
		1944.68	1893.93	2064.34	4051	2191.11	2227.75	577.663
		1224.18	3769.39	1517.64	4260.31	3058.96	2982.54	3153.65
		2381.37	3045.15	2291.88	3375.88	3340.23	1560.3	1447.59
		2454.46	3369.89	2136.98	3162.13	3672.71	2490.82	2160.05
		2291.85	2305.26	2082.47	2323.57	2184.63	3577.31	2343.93
		2603.4	3002.26	2474.46	2425.31	2725.43	2784.04	2025.86
		2563.92	4468.73	3071.43	3029.65	3244.77	2925.8	2365.72
		2186.64	5644.4	1946.49	3569.45	4470.23	1666.61	2198.46
		1438.15	2087.19	2764.43	3001.63	2294.5	2368.05	1369.37
		2814.48	1886.25	2171.29	4112.74	2449.44	2758.68	2085.38
		1692.1	3187.67	2288.33	2851.21	2371.09	1884.97	1647.15
		1320.09	4759.89	2608.31	4674.43	2526.14	3570.87	2158.13
		1832.35	2321.19	1652.03	3296.38	1679.1	1333.21	2930.08
		1991.46	2612.47	2315.91	6518.71	3059.04	2198.6	2188.13
		1440.55	4101.6	3011.7	4026.4	2854.48	2659.9	3123.56
		1526.67	4223.73	2677.35	3105.9	2348.37	2438.14	1685.78
		1585.52	2616.82	2368.81	4333.37	1944.48	2169.17	2130.92
		2050.93	4200.72	2244.96	3833.79	2756.72	1413.59	2741.39
		2052.91	3647.18	1707.45	3049.49	2485.57	2231.52	2909.26
		1322.35	2733.46	2269.27	2159.66	2114.9	1755.46	2411.69
		1429.21	5036.34	2084.22	3070.3	1674.86	2681.56	3922.66
		1966.18	2777.69	2232.92	4281.79	2564.46	2827.62	1713.53
		2019.35	6110.06	2195.38	3711.55	1649.38	1553.1	2881.8
		1757.81	4201.1	2829.47	2339.68	2973.91	2055.29	1495.2
		2047.71	2470.65	2627.61	3711.77	3315.24	2709.91	1780.05
		1906.97	2657.47	2218.17	3105.62	2187.71	2266.09	1749.57
		1316.75	3559.49	1877.31	4174.76	2117.15	2372.15	2853.75
		1509.04	2754.55	2771.47	2962.67	1562.64	2276.04	4407.52
		1969.26	3384.48	2726.73	2756.01	1844	2291.95	2198.42
		2162.11	3568.83	2018.74	2744.98	2166.09	1914.43	2385.55
		1859.75	2468.85	1719.5	3292.12	3866.27	2957.46	1716.6
		2058.65	2537.42	2157.45	2151.81	2930.79	2428.85	1591.42
		2558.12	4687.59	2815.98	2127.94	2669	2406.91	1809.94
		1836.38	2828.44	2241.4	2667.74	2417.98	2889.04	3758.07
		2105.22	4754.34	3030.52	2699.25	2972.26	2200.88	2987.6
		2208.94	4874.74	2079.31	2934.25	3099.44	2819.04	4091.43
		2197.73	3609.07	2165.28	2197.95	2236.35	2761.44	1880.24
		2232.04	3038.92	2537.45	1518.99	1873.99	924.654	1574.01
		1640.77	5571.53	2606.67	1571.19	2644.58	1620.91	1421.77
		2608.67	4574.26	2116	1715.83	1871.4	749.947	2238.16
		1565.5	4788.55	2466.39	1865.71	2887.8	862.888	2533.22
		2990.84	3960.17	2546.32	2047.26	2595.51	2858.08	2122.37
		2025.4	3500.3	2929.66	2612.34	2108.08	3467.68	2923.77
		1913.87	3696.84	3217.8	4071.69	2515.77	2681.96	2360.38
		1789.82	3768.74	2279.09	3902.56	2356.19	2713.58	2411.72
		1818.02	3241.37	2597.94	2630.11	2316.68	2583.16	2547.28
		2591.8	4956.82	2248.65	1707.97	3226.66	1607.74	2713.81
		1790.57	4004.47	2209.93	2208.22	1790.16	4274.85	1790.63
		1657.28	4170.71	2606.77	2262.94	1628.02	1919.27	2321.39
		1528.06	5004.49	2772.65	2898.02	3029.45	1737.77	2234.98
		1806.34	4106.52	2579.19	2280.4	3256.11	2206.02	2541.53
		2024.13	6440.25	2353.5	2364.11	2814.56	2602.99	2782.88
		2011.58	4432.67	2650.56	2668.65	4187.36	1945.87	1972.13
		2396.21	3769.05	3209.53	2564.89	2744.93	2094.89	2538.04
		2213.48	3954.71	2265.44	2030.62	2050.72	1687.65	2744.97
		2385.82	4349.47	2529.57	3217.2	2725.45	1928.4	2512.07
		2362.91	4441.19	3398.02	1971.59	2587.92	2258.28	3809.64
		2691.45	3862.1	2257.73	2824.43	2561.26	2854.84	2652.74
		2345.52	3284.23	2162.12	3189.09	1741.81	1988.87	2520.38
		1973.06	6136.78	2859.35	3025.11	2103.06	1369.09	3956.58
		2044.47	4231.51	2301.11	3197.74	1898.11	2239.89	3114.98
		3064.45	2661.32	2183.77	2544.96	1700.1	2485	3498.56
		1891.99	4626.2	2321.92	3051.92	1998.75	3197.06	2310.05
		2377.14	3693.2	2409.14	3384.12	1890.04	2521.25	2119.94
		1866.63	3584.98	1800.73	3485.48	1365.48	3174.69	2190.78
		1910.56	2155.77	2484.41	2347.61	2255.39	1705.77	2090.59
		1978.52	3971.32	2474.7	3205.44	2294.27	3113.45	1635.02
		2382.76	5161.17	2911.33	2679.93	1992.28	2878.95	3563.63
		1806.59	2506.32	2590.71	2365.35	2449.67	2609.87	1825.03
		2493.65	3589.36	2313.19	3316.62	1910.91	3359.34	1895.27
		2106.91	3771.96	1651.74	2542.48	2859.51	3334.49	3080.99
		2351.5	3958.06	2455.59	2000.71	2686.49	2552.11	2432.86
		2449.76	4091.19	1962.23	1855.99	1609.1	2830.75	2393.94
		2462.23	2709.46	2457.2	2060.74	2303.76	2233.45	1993.39
		2463.46	3764.71	2198.76	3056.07	2264.11	3140.49	2217.21
		2678.11	4103.67	2644.53	2348.13	2865.13	1598.42	2531.9
		1697.95	5462.89	2634.85	2768.57	2485.07	2016.53	2569.41
		1967.69	3084.43	653.706	2268.07	2671.49	2946.03	2677.33
		1715.69	4519.12	2919.08	3811.89	2529.89	2593.88	3570.24
		2289.44	2041.65	2284.68	2695.01	2043.94	2830.48	2373.8
		2115.01	4039.7	2154.69	2710.78	2010.28	2034.49	1878.08
		2096.12	4956.29	1965.3	2255.91	2096.28	3016.73	2738.7
		2253.14	3626.38	2348.97	2249.67	4040.13	3150.32	2320.39
		1415.73	4908.16	1481.15	3565.3	1863.03	3708.35	1965.75
		2535.63	2323.45	2271.56	2494.77	2635.66	2414.28	2475.01
		2203.87	2511.56	2127.02	3024.99	2007.63	2131.42	3097.88
		2005.93	2309.8	2732.39	2122.49	3142.82	1487.56	3020.44
		2603.65	3936.48	2239.66	2113.84	2626.09	3098.62	1963.97
		2583.5	4232.04	2082.73	3238.21	1633.01	2729.71	2947.03
		2624.07	3122.67	2379.5	2451.03	2118.61	1916	2132.73
		2331.58	3861.13	2291.7	2169.46	2352.48	2704.54	1931.81
		2042.66	3864.18	2265.65	3153.42	2358.13	3051.74	1484.6
		2181.89	3984.69	2540.62	2465.1	4090.49	2395.68	2228.81
		2651.52	2036.41	2134.17	2550.27	2447.64	3878.81	1824.78
		2693.37	5455.36	2226.99	3246.84	2724.99	3093.99	1887.43
		3507.37	3434.77	2013.44	2233.93	2841.02	2181.43	2586.36
		1065.88	3364.15	2561.66	3305.71	3269.93	1952.65	1835.48
		3391.5	4670.06	1683.2	3274.48	2384.18	4168.81	2067.56
		3437.7	4449.18	2181.04	2169.11	1504.3	2222.87	1938.82
		2290.38	3740.27	1594.73	3111.02	2467.83	3258.73	2071.93
		3071.31	3881.59	2207.16	3863.34	3146.78	1576.2	6960.85
		2531.99	3251.63	2240.69	2792.94	3633.38	2605.31	2108.98
		1561.45	3589.38	1563.36	1977.75	2985.32	4431.04	2670.06
		2580.8	4083.53	1630.9	7285.06	2067.19	2704.06	3375.82
		3112.97	3231.39	1590.76	2611.92	3252.67	2676.21	2758.89
		3011.86	5145.44	1496.63	2978.48	3012.55	2912.85	1561.45
		2838.68	3188.31	2267.67	3002.24	1946.09	2677.5	374.731
		2329.82	3827.6	1875.86	2888.81	3001.35	2541.28	2374.22
		2015.96	5339.44	1796.68	1777.29	3128.75	3428.95	1939.08
		1520.09	3780.22	1862.98	2804.93	2445.85	2090.05	1971.65
		7549.32	3288.1	1145.62	2179.54	3766.07	2609.29	1709.19
		1854.27	5110.87	1500.51	2536.13	2071.33	2819.44	2479.6
		1660.64	5424.74	1018.51	2209.62	2180.78	3239.06	3186
		2294.28	3266.92	3211.21	2248.49	2182.2	3577.65	2725.25
		2223.89	5547.46	2233.89	3586.72	2666.78	2274.11	2839.26
		1723.23	5645.91	2572.95	2912.17	2957.99	2176.91	2231.35
		1944.71	3954.22	1323.25	4010.22	2186.05	3097.09	1983
		1680.58	4378.98	2083.61	1921.19	2817.98	3480.38	2331.1
		1317.15	5107.24	1775.85	3546.8	3442.25	2817.04	1814.88
		1996.28	2694.05	2387.71	1837.82	2121.63	2863.61	1610.1
		2954.42	4416.11	2478.83	2436.9	2556.04	2800.56	2246.91
		1559.81	3261.56	1687.38	3189.63	2721.77	2364.48	1916.77
		2268.92	4372.97	1779.79	2692.59	2772.74	3509.13	1783.43
		2088.4	4007.13	1562.01	239.792	2531.05	2485.16	1313.6
		1935.91	3174.99	1435.82	1958.43	3076.02	2270.91	1075.75
		2171.48	3233.91	2188.86	2939.2	2798.41	2465.47	1532.3
		1761.84	3429.12	3049.28	1860.94	4719.72	2968.74	1734.76
		2054.1	4195.19	1914.1	3469.27	2581.57	2110.31	2531.66
		2023.75	5190.24	1276.9	3193.92	3373.12	601.677	1559.51
		2406.41	4537.62	2191.06	3274.81	2029.27	2350.46	1215.17
		1904.61	2852.13	1714.06	2498.19	2986.53	1210.02	1939.08
		2141.61	3581.61	2003.13	3411.8	4352.56	3636.18	1841.66
		2308.17	2736.07	2229.37	3091.86	2431.95	2699.74	1937.42
		2014.54	3657.16	1514.44	2650.66	2605.78	2261.1	1527.12
		1784.31	2739.59	2221.02	2017.73	1944.93	2134.29	1466.02
		2833.02	4118.03	1620.93	2385.17	2382.77	1653.01	1578.58
		2491.11	3357.61	3175.17	2478.5	3164.96	653.562	1544.91
		2003.98	3781.24	2317.94	2799.66	2892.42	2925.45	2257.77
		1813.8	4004.27	2820.01	2811.67	3004.34	323.632	2029.74
		1683.26	3754.59	1813.09	3238.49	2093.56	2400.11	1351.61
		2066.39	3843.01	2023.87	3785.29	2730.62	2313.97	2317.53
		1888.37	2218.15	2399.51	2841.14	2311.52	2982.78	1334.28
		1747.52	2787.66	1946.82	3799.61	3020.38	1526.76	1805.87
		1929	2608.3	1807.75	4141.11	2629.39	2388.6	2051.52
		1755.85	1319.79	1462.28	3648.03	2553.33	2329.22	3382.58
		1610.06	3019.17	1808.92	3068.51	1856.17	1226.52	2353.69
		2837.68	2716.59	2492.88	3890.24	2035.98	2461.08	1477.45
		2597.74	6665.78	2201.63	4147.81	3500.83	2232.5	2152.48
		1518.47	5274.23	2155.93	2605.34	2082.4	2252.18	1701.37
		2331.22	4427.32	1458.55	3965.55	2079.05	3216.98	2014.19
		2512.2	5655.38	2056.32	4405.82	3213.37	1637	2208.41
		2587.49	4568.49	2630.01	3111.91	2565.56	1869.62	2412.76
		2658.78	2694.48	2029.77	3289.79	2154.17	2298.94	1917.98
		2024.87	4587.97	2966.75	3934.35	3418.62	1724.73	1995.98
		2723.77	5583.92	2613.3	2277.69	1579.54	2301.02	2228.35
		1693.44	3238.03	1653.5	3776.88	2325.12	1047.03	1244.1
		2401.93	3138.75	2601.36	5466.11	1981.65	3027.79	3004.19
		2907.23	2315.41	2673.52	3846.25	2393.05	1764.81	1549.52
		2169.62	2513.6	2646.13	2037.3	2468.58	1706.06	2339.21
		2405.01	2550.81	2416.28	3426.11	978.03	2164.64	2575.67
		3105.2	2627.99	1851.85	3397.38	3225.36	1724.38	2172.62
		2094.38	3195.61	1892.83	2413.44	2469.5	2496.5	2402.96
		2647.68	3213.46	2529.24	3373.6	2082.97	2949.47	2837.62
		1793.32	3021.46	1534.73	3511.32	1551.39	2417.82	2195.73
		2565.05	4515.17	1480.49	2383.42	2421.77	2608.79	2998.21
		2431.73	1963.1	2815.63	3726.74	2802.78	2364.19	2002.15
		2366.95	3085.1	715.811	2445.74	2734.38	1990.77	2831.14
		2330.53	4371.69	1997.64	3447.33	1381.46	1754.27	2296.48
		2120.95	2987.35	2500.33	3174.56	3401.88	2765.85	2943.77
		2876.51	6271.88	2089.28	4453.09	3315.13	2415.69	3304.68
		2444.08	2786.77	2517.21	4170.94	2842.76	1619.04	1904.15
		2525.83	3500.01	1904.78	3027.51	2822.24	3189.74	1750.93
		2589.32	2545.82	1115.62	3243.74	1570.22	2290.25	2442.01
		2654.88	2741.21	1771.87	4335.61	3439.19	2075.07	2364.61
		1947.73	3762.58	1679.44	3821.49	1392.21	2912.09	2008.29
		2630.24	5967.42	2720.84	3050.69	2670.34	2637.49	1955.31
		2375.55	2564.34	1408.72	3800.87	2172.89	3551.69	2546.71
		1784.07	5472.68	2415.66	2996.78	2683	2405.51	2512.34
		3267.32	3863.76	1215.63	5786.43	2182.04	3319.32	3139.71
		2246.65	4936.61	3080.53	1808.61	2551.12	2424.66	1650.51
		2002.72	4770.77	2053.94	2454.32	2757.67	2379.32	2181.1
		1907.24	4308.3	1740.53	1905.84	2321.87	2412.4	2570.92
		2342.79	4681.68	1818.33	3439.49	2342.44	3285.32	2082.55
		2935.44	2353.69	1819.96	3313.62	1255.7	2520.26	2568.55
		2553.39	4728.93	2360.46	3250.29	2252.23	2409.1	1719.98
		1965.65	4199.45	2844.49	4353.09	3348.39	1918.79	1999.44
		2467.87	5013.23	1258.46	2380.37	2335.56	1755.98	2606.19
		2458.84	3397.2	1154.9	3001.8	3254.83	2392.22	2420.63
		1591.78	3705.25	1689.51	2586.23	3231.22	1707.03	1418.55
		1902.91	3406.58	1418.86	2445.24	1612.78	2163.14	2256.37
		2149.22	3930.86	1780.6	3505.17	3098.83	3321.52	2313.79
		2740.6	4212.07	2153.98	2841.07	2265.58	3200.6	2459.38
		2187.36	3604.94	1798.15	3689.15	3167.79	1561.94	2784.11
		2379.35	4023.15	1564.66	3091.72	2386.78	3298	2414.04
		2517.39	4599.9	2647.91	1919.99	2185.16	2215.38	3304.73
		3029.02	3968.49	1685.79	3423.33	2641.87	2192.77	2143.07
		2690.36	3837.34	2028.59	3632.6	2669	2894.67	1509.73
		2017.24	4135.8	2223.28	2913.9	2665.96	3153.38	1681.82
		2610.93	3159.15	2199.23	3438.22	2167.7	1877.16	2764.43
		1776.52	4101.44	2402.77	2867.3	1839.38	3068.37	1786.22
		1409.13	3412.82	2012.87	4843.1	1912.57	2546.88	2257.17
		2322.35	2878.35	2306.79	4127.52	2711.6	3127.57	2325.51
		1082.82	4027.27	2176.3	3492.06	2444.84	1958.39	2490.24
		2212.85	3257.85	1770.53	5173.85	1475.54	2049.15	2579.74
		2138.98	3244.42	1710.24	2902.14	2269.8	3577.36	2780.85
		2332.34	2319.29	2321.8	3264.72	2158.35	3242.09	1619.49
		2555.77	3455.36	2980.45	5698.25	2110.21	2295.27	1803.42
		1599.54	2506.54	1557.65	2462.75	1542.89	2710.68	2859.95
		2315.82	2694.95	1908.86	5240.51	2362.75	2166.01	1606.88
		1478.21	441.021	2591.63	2594.65	2915.58	2439.09	2100.6
		941.493	2805.09	1161	4153.56	2054.3	2692.84	2816.35
		1515.1	3175.25	2018.13	4605	1872.86	2951.46	1525.77
		1647.4	2931.33	2377.73	3531.16	1882.53	3563.19	2566.9
		1670.2	3165.22	1507.74	2329.08	1987.81	2773.79	2588.48
		2427.44	2548.55	1336.15	3317.88	2574.21	2378.39	1850.09
		1839.14	3416.33	1942.65	2769.15	2027.42	2571.74	3366.74
		1396.29	2561.7	1938.1	3901.25	2140.36	3593.44	1728.68
		1837.5	2764.22	1959.08	4561.04	1516.34	1853.04	2205.2
		2367	3771.32	1061.47	3718.7	2038.41	1950.34	2577.88
		2416.81	3728.68	1740.28	3672.9	2568.02	1933.67	2757.92
		2460.55	3881.5	2283.19	2749.86	1741.97	2933.03	2354.47
		2938.9	3711.66	2180.89	3776.4	2039.65	2552.01	2340.42
		3325.02	3602.83	1150.36	3039.27	2147.44	1968.79	2270.22
		2494.43	3881.06	1471.19	2785.47	2584.13	2158.58	1817.15
		2668.98	4268.78	1982.1	4129.58	1806.54	3221.42	2725.76
		1779.54	2802.82	2583.83	5380.68	2328.79	3245.4	2098.84
		2156.33	3386.81	1839.08	3122.06	2635.82	1023.7	2052.56
		1791.23	3650.33	2259.31	4286.71	1430.77	1851.68	2223.18
		2903.31	3267.73	1246.09	4615.08	1513.38	1921.85	2036.48
		2825.18	4103.23	1218.18	2589.2	2675.09	1978.56	2118.72
		3527.48	3739.9	1778.84	2534.42	1814.47	1498.26	2320.87
		1871.15	4133.07	2620.51	3829.06	2541.51	2101.21	1863.7
		2384.08	4008.09	2261.15	2198.56	1968.65	3353.62	2894.85
		2267.81	4806.09	1664.97	2967.73	2167.49	1894.71	1469.28
		2633.35	5056.09	1669.11	2841.25	1454.21	3290.45	2317.83
		3961.33	4017.9	2176.02	2574.96	589.185	2160.89	1684.69
		2523.95	3762.73	351.843	2823.38	1915.05	1208.34	977.863
		3274.04	4541.5	1757.36	2271.57	2033.18	2081.37	847.895
		2032.2	3090.92	2210.46	3000.18	3005.07	2818.98	2087.27
		2660.95	4265.4	2334.86	3051.47	2050.18	3220.77	2164.93
		2241.63	3978.45	2290.49	3760.65	2146.42	2096.49	4471.51
		2157.88	4563.98	1040.49	3488.87	1818.85	2405.37	667.78
		2591.34	3465.06	1422.01	2434.71	2493.31	3126.94	3388.24
		1894.27	5268.13	2261.47	2730.23	2599.23	2046.67	2233.59
		2358.36	2841.29	2682.44	2369.28	2040.75	2752.3	2224.64
		2737.44	2124.12	1683.62	3317.62	1481.64	1385.29	1975.88
		2262.5	2497.62	2341.94	3535.38	1639.32	2497.92	1850.64
		2549.25	3326.73	3100.63	2894.79	1765.85	2630.52	1844.61
		2629.33	3768.78	2506.45	4545.95	2236.84	1461.53	1595.45
		4065.9	2665.58	1807.58	2193.42	2594.34	1256.58	1611.96
		2121.49	4099.83	1403.05	2873.42	2542.93	1845.01	1544.86
		2876.46	3788.74	1682.6	3415.31	1886.75	2117.72	2198.81
		2485.56	4342.32	1123.32	1978.2	1589.34	1917.74	2527.33
		3297.94	3059.37	2778.78	2286.01	2214.17	2369.78	2542.48
		3431.25	4529.98	1638.7	2981.54	2517.06	1885.35	1761.93
		2342.33	4388.99	1706.92	2450.16	3256.96	1832.28	2119.96
		2349.19	4898.81	1893.96	2939.65	2387.4	2598.18	1684.11
		2698.3	4036.3	2075.91	3989.88	3053.52	3035.87	1729.78
		2914.37	3538.78	2031.9	4249.43	2752.58	1891.39	1933.35
		3188.83	3229.43	1282.89	4171.01	2856.04	1666.41	1638.35
		3123.38	2848.01	2365.94	3327.37	2884.26	2753.15	1782.17
		2364.12	2542.78	2343.64	2067.41	2773.25	2073.79	2274.77
		2735.93	2943.31	2034.43	4705.41	1773.73	1681.67	1495.95
		2050.31	4232.3	1988.24	1700.38	1285.23	1502.81	2002.4
		1787.57	3598.61	1620.03	2190.42	2355.91	1985.03	1856.49
		2670.16	2345.58	1898.63	3692.69	1689.82	2410.72	1996.11
		2821.54	4402.2	1450.16	2676.26	2779.55	2685.4	1438.19
		3679.63	291.901	1812.3	3627.95	2144.99	1934.89	1858.51
		3713.9	3410.45	1792.65	3812.54	2165.3	2022.64	1411.46
		2546.07	4267.78	1963.81	1941.01	2595.76	1827.6	1560.14
		3254.88	2612.36	1606.22	3463.05	1786.55	1723.84	2271.08
		2735.21	3555.01	1222.36	3773.57	1993.51	1435.47	2774.34
		2814.82	3910.25	2494.46	2377.21	2465.9	3126.91	1406.14
		2190.69	3434.44	2412.82	2802.03	3129.15	2561.03	1526.6
		1934.57	3463.55	2039.63	1953.14	2034.02	1788.12	1354.65
		2768.41	2485.76	1540	2042.61	2628.5	2884.23	1998.58
		2229.2	4852.51	1906.68	2504.4	2659.07	1476.43	1719.44
		4782.62	6120.95	1448.01	2536.48	1350.46	2549.87	2304.68
		3248.22	2176.97	2386.44	3603.96	2550.44	2378.12	1778.83
		2481.62	2451.68	1879.27	4068.08	2099.86	1810	2566.61
		3250.21	3236.81	2312.56	5291.94	2586.27	3770.4	1833.36
		3228.78	1838.32	2192.94	3468.43	1820.35	2283.47	1714.49
		2711.28	3777.08	1964.92	4675.97	2533.71	2737.5	2170.39
		2371.79	3005.17	2119.16	2536.06	2214.08	2881.43	2120.64
		2926.64	2408.3	2648.93	3627.25	2018.87	1916.78	1713.79
		3443.73	3728.17	2503	3159.21	2105.77	2205.25	1852.79
		2018.22	4378.67	1907.49	2417.98	1478.93	2467.91	1713.19
		2756.27	3944.13	2401.29	3099.25	2202.98	2199.61	3257.29
		2517.42	2771.01	1706.88	2409.53	2817.3	2709.4	2961.88
		2173.24	4162.25	2640.03	3665.86	2639.77	2587.74	2223.49
		2879.91	2849.71	2174.76	2808	2558.07	2069.67	2742.74
		2527.91	4972.12	2104.92	1864.34	2309.13	2343.47	1704.59
		3067.53	5897.53	2158.65	3659.35	1073.63	2913.12	2480.04
		2937	4299.44	2037.61	2896.08	1719.56	1960.03	2867.66
		1554.46	4129.6	1941.71	1805.68	1297.27	1999.37	3362.59
		2330.19	4495.04	2032.67	6749.44	2453.94	3053.8	2044.5
		2238.58	4540.41	1879.82	2074.1	2986.66	2418.49	1962.93
		2347.24	3521.1	3094.24	3639.73	2902.28	2636.37	2930.97
		2639.35	4828.76	2382.92	3414.03	2117.4	2811.78	3702.54
		1087.89	2815.11	2269.22	2945.95	1462.48	2762.13	1968.6
		2779.01	3188.13	2384.7	3038.25	2554.73	2249.24	2112.03
		3288.46	3160.85	2310.67	2682.84	1784.16	3274.63	2503.45
		1611.87	3093.4	1745.41	2171.29	1674.72	2368	2972.66
		2603.9	3422.89	2830.21	3160.86	2593.22	2574.41	2212.27
		2387.41	3669.88	1772.12	2478.24	1742.38	1842.13	1527.45
		2559.14	4395.92	2838.35	3137.72	2669.94	1673.6	2773.97
		2403.28	2508.9	2319.2	2020.1	2654.35	3358.01	3051.06
		2586.79	3281.94	2438.68	2948.93	1359.91	2761.5	1865.43
		3080.02	3842.88	2387.74	2533.47	1811.81	2165.23	2751.34
		3322.06	2881.62	2132.13	3248.69	2566.7	2344.37	2628.73
		2603.7	2730.33	1543.3	3919.59	2951.17	3021.47	2314.28
		3095.86	3373.92	1919.05	2466.46	1084.41	2267.6	2274.33
		3096.43	2826.35	3045.94	2248.08	2345.74	1872.24	2355.48
		2447.47	2694.21	2705.21	3433.91	2998.66	2143.33	2812.73
		2630.91	5138.73	2694.8	2760.52	3095.84	3218.67	2570.42
		2735.66	3105.16	1545.76	3113.34	2092.4	2218.8	1726.41
		1841.39	3996.75	2125.23	3597.61	1947.33	2356.92	2013.44
		2092.85	4804.91	2209.35	2171.68	3122.26	3271.06	2336.53
		2744.16	4330.34	2304.3	3740.67	2459.43	1641.18	2293.19
		2186.89	3715.07	1561.28	3291.98	3390.23	3116.44	2549.94
		2005.94	2651.11	2011.61	2495.54	2333.51	1022.8	1750.39
		1498.89	2812.46	3216.23	3072.14	2582.03	1843.56	2141.6
		2450.63	2488.39	2946.25	2629.89	1766.44	1929.77	2250.07
		2512.86	3386.61	2695.06	2590.65	3181.99	2863.88	2718.83
		2335.1	2901.62	1926.34	2581.46	1138.97	3731.21	1671.96
		2240.71	3019.76	2090.74	3711.8	2856.76	3084.79	2411.64
		1969.35	2360.32	2527.37	2821.61	2103.1	1869.61	2241.52
		1411.46	3753.23	1730.83	3229.97	2333.49	2366.57	3342.2
		2903.32	3623.92	1798.15	2164.04	2860.54	2198.73	2655.34
		1445.97	4597.64	1234.02	2442.04	3846.72	2850.62	2560.67
		2592.49	2613.32	1814.22	3575.46	2408.57	2461	2654.37
		2099.67	3680.33	1170.17	2524.31	3609.06	1720.9	2619.78
		1818.23	3925.54	1565.66	3132.44	1971.53	1767.17	2636.16
		1732.83	2634.48	2018.5	2734.12	1902.76	2555.32	2535.21
		2690.26	4500.56	2090.59	2223.86	2641.53	2868.06	1494.84
		2385.66	3488.26	1921.06	3040.35	2762.38	1906.05	1981.22
		2822.02	3024.11	2491.42	3310.01	2143.57	2966.84	2291.62
		2377.42	2531.08	1395.76	4160	1194.77	1531.88	3844.01
		2555.22	3642.09	1804.63	4428.88	2537.53	1736.68	2150.52
		3575.86	3929.07	1549.83	3459.01	2282.61	1667.47	2785.56
		2144.58	3564.42	2772.25	3378.25	1772.54	2755.07	3205.4
		2129.26	3268.99	2184	3993.34	2567.49	2543.85	2693.48
		2061.68	3343.84	2147.13	2608.24	2225.53	1858.89	2404.43
		2489.16	4385.17	2293.69	2725.36	2084.7	2537.93	3496.49
		2235.09	4506.98	1936.28	3306.17	3160.31	2781.03	2623.77
		3207.9	3757.76	1359.37	2990.71	2813.89	2712.78	2310.76
		4044.1	4296	2877.14	3166	2216.47	2564.61	2902.75
		3625.5	3283.1	1679.98	4092.22	2608.32	2433.59	2237.47
		2761.9	3623.04	2557.48	3470.87	2242.52	1918.21	3650.65
		3111.04	4686.12	1914.67	3102.98	1713.93	1695.14	3589.26
		2913.42	5189.66	1665.43	3644.59	2406.12	2209.49	2644.87
		2016.51	4012.61	1672.71	3085.65	1984.6	2191.81	2442.18
		2837.07	3623.32	1583.63	3115.71	2042.76	2208.6	3863.6
		1742.82	3777.11	2678.8	2209.43	3110.8	2046	2434.66
		2965.84	3195.62	2318.05	3271.89	2348.73	1623	2025.75
		3472.22	5078.51	2259.26	2807.64	2942.84	1248.9	2593.8
		3027.92	3577.31	2487.94	2231.78	1909.48	914.838	2138.33
		2460.58	3182.45	2233.37	1762.75	3140.32	2264.16	1595.49
		2781.04	3729.87	2269.02	3566.63	1960.38	2872.75	1938.6
		2881.68	4747.54	1811.49	2648.4	1668.81	1366.41	1926.3
		2473.32	2920.73	2237.66	3630.4	1966.95	1729.46	1929.17
		2966.12	4058.08	2267.78	1431.15	2996.75	2074.63	2232.36
		2780.4	5344.36	2303.45	2490.84	1944.8	1601.3	3706.73
		3112.31	4616.35	1840.1	3040.38	3092.97	2151.26	1980
		2649.41	4387.52	2054.02	3412.15	3083.97	2022.59	1933.3
		2216.34	4018.15	1773.55	2601.88	2414.87	2201.73	1537.05
		1956.48	2477.12	2325.76	2812.43	2041.38	1983.75	2281.82
		2752.41	2881.41	1910.36	4728.81	1133.36	1882.38	2523.98
		2338.16	3587.7	1253.15	3367.88	2555.57	2198.12	3714.97
		2435.54	5356.18	1879.48	3241.11	3002.74	2402.02	3090.05
		3517.93	2119.02	1582.09	3115.54	2363.53	2095.39	1709.1
		1924.26	3534.83	1761.85	5569.73	2559.94	2248.15	3470.01
		3213.18	3622.31	1376.91	4490.78	2967.45	3467.63	2896.93
		1819.52	3456.51	2633.9	3760.59	2066.61	1828.91	2428.42
		2465.81	3501.83	2096.96	2693.97	1901.6	1770.63	2535.86
		4302.48	2688.83	1560.44	4297.93	2940.3	2301.69	3587.55
		3037.5	4252.47	2846.17	4616.83	2294.52	3353.95	2356.46
		2341.59	3133.23	1537.57	4379.71	1700.52	2849.06	2878.6
		2712.59	2480.25	1940.06	549.287	2096.68	1854.83	2200.68
		3262.74	2866.6	1393.62	4823.54	2952.09	3293.27	2978.95
		3211.36	2891.03	1536.74	5098.94	3676.87	2471.42	2688.99
		2114.57	2776.34	2622.77	1991.42	1980.12	2787.23	2612.78
		2490.39	3058.87	1933.78	4643.73	1849.04	3659.51	2517.28
		2469.46	2080.46	2444.84	2861.71	3050.14	2302.36	3281.44
		4377.14	5334.87	1618.69	3355.53	2237.24	1563.74	2805.48
		2309.22	3824.5	1679.07	3841.45	2628.2	2245.93	2888.63
		2923.64	4966.94	2868.15	1752.86	2944.27	2494.08	2418.39
		2644.6	4508.72	1641.57	4848.4	2919.68	1547.66	2466.42
		2295.92	3484.98	1894.99	2645.5	2712.96	2428.3	3676.54
		2943.82	3503.33	3052.62	1788.03	2278.23	1410.11	2692.59
		3036.5	3099.17	1949.15	2995.98	2304.3	2400.04	2306.31
		3861.35	3197.07	3536.13	3720.79	2036.07	1703.12	2787.29
		3701.85	4337.19	2090.87	3512.88	1506.02	1486.39	2474.27
		2623.74	2455.25	1446.86	3343.89	1586.25	2567.56	2802.56
		2381.29	4291.33	3331.5	1901.38	2711.65	2698.4	2127.3
		3719.42	2718.87	1669.3	4876.01	3513.34	1979.37	2613.98
		2526.21	4483.55	1675.63	2898.07	2932.27	2419.23	2455.2
		3346.51	3217.15	3343.89	2179.26	2083.75	2195.43	2754.78
		1919.24	3988.91	1672.21	2311.44	1880.92	2191.31	2821.75
		3437.94	3087.91	1891.79	3115.69	2344.78	2959.19	1060.96
		3235.51	3103.05	1973.57	3661.14	2113.43	1971.02	1580.19
		2762.58	3780.16	2109.16	2846.27	1602.47	2419.59	1412.76
		3769.57	4914.37	1966.89	4028.51	1582.83	1824.78	2328.54
		2629.76	3601.36	2187.54	3246.47	1653.48	1660.71	2080.29
		2326.78	3084.6	2078.49	3259.06	2268.7	2240.72	1965.88
		1777.73	4681.15	1764.78	2807.45	1920.01	2389.86	2270.94
		2581.21	4656.69	2373.15	3220.35	2759.83	2976.33	2426.66
		2277.89	3991.2	2399.3	3097.81	1927.13	1840.42	1928.48
		1193.06	3606.98	2347.5	3022.62	2714.76	2105.3	1180
		2277.65	3425.28	2192.32	2921.59	2398.08	1606.69	1187.61
		1338.69	5041.08	3570.6	2594.28	3521.73	2304.5	2035.25
		3034.7	4301.88	1725.77	3901.79	3468.27	2194.24	2896.21
		3816.47	4114.63	2000.33	3400.84	2282.2	2649.48	1825.95
		2416.02	3932.39	2433.63	4550.76	3219.71	2865.51	2093.55
		3683.79	4344.12	2226.65	4485.37	3285	2361.24	2428.64
		2565.62	2732.38	1827.49	4210.12	2996.75	1891.34	2459
		1638.23	4911.42	2582.25	3001.91	3887.85	2823.4	2988.37
		2945.25	3954.38	2002.33	3324.1	2153.64	2433.36	1736.08
		2991.42	5128.77	2398.4	3371.03	2079.79	1792.13	2033.11
		3155.07	4270.41	2570.27	1858.81	2025.6	2243.68	1257.22
		2577.26	2975.5	2302.26	2705.26	1814.96	1592.47	2531.38
		2220.76	4119.24	2119.36	3236.32	2459.91	2464.77	2293.18
		2115.2	2372.65	2326.26	3531.64	2530.41	1880.42	2552.18
		1764.91	2629.2	2020.48	4011.96	2447.21	1518.35	1986.22
		2381.21	3735.87	2051.96	4669.43	2396.8	2320.27	2431.36
		2008.01	3658.38	1932.47	2891.97	3428.68	2209.63	2562.08
		2610.32	4627.58	1692.72	3493.22	1954.44	3048.26	2643.66
		2705.86	3367.55	1980.33	3366.32	3658.26	1938.66	2229.99
		1263.31	3395.85	2038.49	3079.09	2124.87	2480.58	2618.82
		1356.58	3949.56	2853.98	4990.27	2523.44	2034.98	2095.85
		1847.61	2905.09	2635.73	2792.74	1448.49	2433.29	2455.62
		2675.81	2496.46	1817.83	3074.73	2964.63	2507.62	2264.47
		2289.04	3096.93	2103.35	3812.11	2936.15	1128.01	2226.4
		1730.86	2643.68	2125.28	3615.95	2272.6	3227.44	1864.34
		2250.79	5002.17	2507.41	3338.58	2299.14	1309.63	2168.13
		2221.44	4128.63	2620.15	2863.15	3821.94	1984.7	2312.97
		2711.12	4495.22	2696.15	2314.26	2784.19	1848.77	1899.91
		3183.24	5017.45	1828.59	4767.18	1528.56	2429.58	2048.6
		1969.19	2479.08	1514.44	3985.72	3012.91	2495.29	2554.7
		2766.1	4215.03	2164.31	4945.65	2949.84	1638.72	2224.88
		3039.95	2714.38	2516.22	3593.89	3954.01	1570.19	1965.55
		2139.54	2590.06	2837.15	4529.43	4245.15	1382.24	1293.14
		2792.69	3587.47	1600	3436.01	2153.75	1950.04	2161.72
		2516.93	2271.01	1935	3106.62	2563.36	1585.66	1506.18
		3049.5	2982.64	2181.2	2173.84	2447.45	3059.7	2174.83
		2635.6	2667.31	1722.49	2759.74	2972.42	3019.16	2243.35
		2429.47	4793.99	1546.69	2623.82	2053.35	3221.41	3665.5
		2602.14	4349.01	2020.41	4701.44	3043.46	1841.64	2762.02
		2390.66	3500.24	2092.49	3468.52	3030.76	2564.71	3534.5
		3198.18	2812.11	2966.83	3114	2755.47	1462.76	2792.79
		2562.69	4058.04	1716.39	4108.37	2601.45	2406.96	2612.58
		2300.6	3678.21	1743.26	3703.63	1839.39	1814.31	2408.45
		1616.07	4903.95	1586.06	3299.31	3548.63	1197.45	3880.57
		2196.17	4230.58	3108.26	3137.75	1894.42	3144.76	3471.54
		2590.08	4475.39	1770.12	2750.13	2469.51	3998.89	2618.04
		2688.28	5447.22	1930.37	2323.68	1682.55	2837.1	2331.42
		2497.69	5162.7	2308.45	2117.71	3299.69	1933.36	2443.44
		1549.75	3375.81	2617.4	2468.26	3666.63	1655.16	2529.63
		2766.61	4475.64	2617.58	5127.97	2359.75	1598.02	1928.13
		2146.65	5063.38	2053.33	4578.99	2321.91	3269.3	2408.11
		3193.35	4251.12	2106.92	2171.69	4195.46	1669.99	2569.71
		2891.93	4096.09	2568.85	2051.54	3223.67	1914.49	2459.42
		2701.37	4004.79	2205.98	4085.56	2324.23	2170.53	2597.28
		2031.28	6074.33	1485.77	3422.27	1953.17	2595.9	2728.24
		2554.81	3596.47	2774.29	3146.25	2916.34	2192.26	2103.1
		1436.62	5226.3	2167.49	5354.45	2307.19	2659.33	2088.99
		2871.21	3633.43	3339.75	2762.49	3346.04	2462.43	2362.53
		2698.43	5895.38	2634.01	2884.16	2439.59	2899.09	2533.28
		2385.68	6088.13	2624.23	3028.1	1977.34	2436.39	1106.11
		2415.4	4417.28	2706.07	3509.28	2948.56	2584.54	1826.35
		2577.48	4225.74	1736.38	3347.85	2752.25	2522.43	3409.72
		1986.65	4439.25	1916.49	2651.76	2889.06	3081.57	2605.27
		2136.59	5658.88	2411.54	3138.98	2355.87	2425.4	1528.44
		1987.37	3285.84	2109.41	3475.39	1789.67	1831.2	2359.98
		2417.91	3492.63	2081.03	3054.18	4419.77	2985.12	2429.15
		2379.79	4568.28	2336.83	4814.06	2845.92	2924.02	2880.96
		2985.75	4757.78	2340.01	3749.34	3484.87	2879.72	2270.68
		1776.58	5189.43	2236.89	4565.6	2375.8	2357.93	3225.17
		2221.55	4167.02	1660.54	3055.33	3436.85	2008.2	1501.37
		2288.49	2644.36	2348	2930.07	2972.64	1775.02	2059.23
		1669.68	3833.01	2251.58	3049.43	2198.3	2409.04	3779.85
		1985.41	3822.04	1934.74	2516.44	1939.47	3584.03	2754.9
		2381.29	3695.32	1881.6	3559.96	2028.09	3242.38	2272.17
		1797.7	4752.74	2783.1	3702.12	2268.28	2976.37	3412.66
		1876.01	4579.42	1454.47	3424.98	1903.27	2345.09	2052.43
		2233.27	3931.34	1944.65	2732.21	1788.54	2911.37	2579.6
		1836.8	4465.19	2137.68	4090.06	1964.18	3216.8	2268.59
		2218.29	5519.25	2135.81	4911.7	2487.27	1837.31	2978.57
		1479.64	4581.67	3647.03	4178.31	2401.47	3073.82	1918.12
		1581.38	5347.7	1425.59	4185.97	3088.43	2570.62	2286.78
		1908.32	4430.46	1342.31	3935.77	2520.38	3196.61	2258.41
		2005.63	4690.68	1403.13	3767.31	2277.54	2165.88	2216.67
		1508.95	3748.89	2115.23	3160.23	2477.62	1892.4	2119.34
		2044.33	4363.25	2143.95	4152.32	2552.79	3023.27	2469.06
		1644.6	3314.3	3050.63	2888.5	1680.39	1666.68	2377.45
		1674.06	4210.91	1960.33	4472.33	3170.1	2344.29	2836.81
		1804.42	3968.51	2312.46	2708.64	2561.2	2372.5	2132.12
		2631.7	4914.34	1661.26	2938.99	1635.29	3541.53	2646.07
		1989.49	5847.79	1966.06	2593.09	1510.16	1882.12	2039.32
		1357.83	4488.18	2313.69	3654.35	2339	2378.57	2392.32
		2085.96	4611.95	1798.81	3625.18	1943.62	3220.85	2396.83
		2329.61	4581.67	2207.92	3847.06	2525.51	2761.5	2506.36
		2369.41	5452.76	2419.95	2309.32	1749.8	1980.68	2024.18
		2664.26	4301.57	2348.15	4315.82	2036.73	1595.03	1081.44
		2358.02	5932.78	1629.34	2393.87	1914.74	2967.57	2039.01
		2510.06	5203.67	3302.24	3316.19	1590.91	2976.81	1122.62
		1603.1	4708.23	2227.75	3052.69	1887.57	1754.6	1317.87
		1405.66	6124.66	1607.46	3834.31	2540.14	1951.39	3427.77
		2696.77	5007.66	1572.74	4585.07	2414.14	2192.51	1370.05
		2040.61	4461.95	2582.58	5023.8	2597.32	2141.1	1420.9
		1373.68	6262.38	1104.67	4574.62	2205.38	2061.2	2565.84
		1849.68	4661.97	2542.73	5212.19	2350.65	2325.45	901.997
		2356.27	6384.54	2059.39	3134.61	2246.28	1725.05	2902.5
		2338.93	5527.14	2050.87	3557.76	1779.92	1559.97	2362.63
		4288	4814.98	2198.24	3736.77	3083.38	3206.63	2972.17
		2015.68	4433.16	2224.55	4827.14	1602.23	1886.47	1775.28
		1849.52	3861.8	1829.64	4231.31	1485.97	1818.15	2392.04
		2104.57	3021.05	1564.84	5996.46	290.548	2356.32	2763.28
		1676.71	3681.49	2433.28	3641.3	3243.65	2238.88	1255.8
		2023.3	3373.43	2588.72	3805.84	1061.6	1932.2	2804.24
		1656.17	4292.57	1863.25	3145.92	2791.18	1694.99	1096
		1409.72	4353.04	2942.86	5757.88	1914.37	2560.28	1976.98
		2605.49	4129.27	2401.28	4900.3	1484.15	1847.5	2052.75
		2413.06	3527.28	1734.44	5133.28	1804.78	2512.97	1771.72
		2229.53	4545.42	2702.82	3138	2303.36	2513.07	1491.59
		1790.87	3242.62	1471.57	2119.1	2080.13	1964.28	2292.3
		2479.86	2687.75	1464.44	2667.08	3394.57	3617.98	2369.78
		2123.97	3605.63	2154.22	4105.95	2380.12	1997.1	2642.47
		2245.04	2698.12	2228.68	2893.93	2011.37	2608.98	2115.96
		1435.37	5823.69	2297.51	5011.48	2043.04	1719.3	1392.48
		2267.59	2108.97	2255.41	3791.94	2163.26	2646.95	2100.52
		1497.26	3813.17	1368.37	2799.17	2901.45	2276.53	3839.23
		2189.86	4051.78	2765.46	3079.35	2195.22	1789.69	2800.15
		1715.19	2981.77	2422.91	3269.1	1814.07	1853.02	1539.37
		2160.22	3660.42	2060.92	3916.84	2242	2493.51	1754.96
		1388.1	5722.72	1218.5	4748.33	2306.9	2618.59	2251.13
		2177.3	3877.96	3260.28	4153.53	2353.53	1449.93	2224.24
		2129.1	3606.31	1517.16	3974.51	1961.67	2165.56	2257.21
		1168.39	5309.96	1834.12	5857.18	3408.48	3453.09	1667.59
		1726.26	4971.13	3033.97	3777.56	2309.67	2969.34	2631.87
		2310.51	3472.76	2014.81	4592.52	2099.01	3186.42	2549.66
		985.597	4167.47	2559.04	3633.21	1319.55	3170.94	1904.58
		1546.09	4412.98	2314.88	7534.57	2782.77	2524.5	1774.44
		1964.55	3507.97	1412.14	5000.35	2765.99	3028.05	6242.68
		1176.38	6125.1	1985.86	6375.81	3142.28	2456.4	2893.25
		2412.34	4850.89	2258.92	5636.46	2967.55	2085.45	3792.03
		2251.5	3933.57	1952.77	4018.56	2393.95	1455.34	4444.78
		1707.44	4969.13	1248.79	4117.91	3502.15	2176.9	2403.36
		1964.99	4127.73	3366.16	4542.33	1584.15	3068.66	2527.34
		1673.07	3084.18	1827.37	4769.83	2402.2	1749.14	2217.59
		2170.65	5553.56	1672.44	4958.88	2054.83	2276.72	2139.49
		2249.57	3027.34	3337.01	4437.91	2301.58	1486.11	2719.77
		1682.53	5091.12	2436.39	4362.59	2490.11	1859.24	2168.77
		1478.74	3710.8	1409.97	3295.06	2812.58	2631.06	2636.28
		2149.38	3688.94	2048.38	2550.62	1951.65	3082.02	2436.89
		2686.73	4551.68	1874.09	2432.53	2659.19	3068.31	3473.03
		2900.19	3922.62	2080.41	2316.03	1924.13	1970.04	1852.82
		2728.83	5934.21	2931.3	2449.17	2130.84	1284.32	2810.79
		2580.06	4638.53	2885.25	2162.54	2456.88	1958.68	3010.92
		1503.86	5669.98	2071.81	3170.6	2213.69	1654.13	2283.53
		2504.84	4609.39	2467.92	4124.64	2391.45	2827.61	2308.76
		2391.68	4546.48	2269.68	2575.66	2613.35	2140.38	3016.91
		1608.06	4297.15	1739.06	2127.47	2736.84	2717.96	2612.09
		1651.59	4042.42	2774.07	1911.08	3290.24	3134.65	3023.07
		2365.36	4659.93	1951.24	2773.04	2902.57	2579.49	2574.85
		1834.48	3777.89	2369.72	2971.14	2189.86	2694.05	2179.4
		2329.57	3805.73	2561.57	2610.44	3306.5	2688.86	2443.82
		1657.62	4367.23	1700.56	2825.48	2674.86	3125.88	3505.51
		2029.18	3229.27	2971.77	2885.75	1746.11	2750.54	3350.67
		2234.3	4611.38	1757.42	2845.95	3355.8	3337.28	1359.38
		1965.73	3883.31	2433.51	2353	1945.21	2802.72	2860
		2661.54	6122.41	2010.81	2792.74	3070.67	2899.38	1507
		1866.49	5226.32	1632.59	3507.02	2383.12	3051.17	2009.81
		1630.63	6935.04	1208.31	3220.77	2563.83	3094.2	3122.83
		2350.07	5430.82	2185.98	3713.78	1935.69	2383.17	1392.41
		1783.58	3876.58	1847.31	2880.27	2074.81	2224.79	2360.15
		2228.28	4959.07	1475.96	2977.8	1655.45	4859.13	1798.47
		1874.72	4802.77	2127.53	2874.7	2736.73	2404.07	2662.76
		2612.17	3220.55	1562.96	3883.29	2027.87	3029.86	2930.91
		1860.5	4749.55	3027.58	4088.65	1805.5	3208.75	2985.73
		2682.58	4158.95	1857.19	4379.85	2855.11	3683.19	2533.55
		1966.3	3062.77	2440.22	5793.03	1796.68	3580.72	2917.03
		2387.68	3665.76	2211.46	4618.49	1263.94	3383.96	2690.51
		1561.47	5695.44	1900.06	1935.41	1762.34	2248.21	2385.38
		2062.81	4531.37	2265.28	4050.19	2701.41	2687.4	1995.7
		1671.61	4940.2	2262.94	2564.15	2445.46	2184.34	1103.45
		1906.43	3705.37	2165.6	2395.78	1666.46	3753.71	2957.97
		1630.07	4498.8	1826.35	3836.52	1696.74	3616.65	2792.76
		2736.02	5302.62	1994.71	4484.51	2516.86	3293.51	2744.78
		2606.46	4532.88	1745.22	3582.07	1626.91	3402.28	1755.01
		3329.26	5005.89	1480.43	2914.83	2471.66	2098.74	2500.46
		2204.89	4118.8	2063.95	3012.01	2094.37	2858.14	2822.06
		1649.98	6685.06	2419.96	3562.91	2135.18	3131.56	2682.04
		1921.72	5678.21	1597.22	4224.39	1972.36	6703.35	3115.25
		2098.63	5890.77	2353.59	5557.75	3306.01	2735.18	3196.77
		2202.7	4809.33	2319.02	3759.71	2004.77	2661.12	2488.71
		2265.52	6203.83	1952.72	2767.16	2738.34	3119.82	3222.41
		1803.07	3454.85	1989.5	3488.33	2525.39	2953.34	4072.76
		2164.18	5232.82	1793.87	4879.54	2747.76	2398.47	2908.25
		2217.3	3803.24	1928.9	2792.52	1726.48	3682.03	2853.19
		1849.02	5076.5	2315.3	2762.31	2006.93	2312.91	1753.15
		2315.17	4037	1255.8	3810.45	2347.68	2301.45	3127.74
		1640.59	3588.34	1494.99	4745.48	2096.08	2875.6	1892.7
		2782.37	4753.97	1290.69	4099.99	2649.18	2698.56	2328.31
		2234.43	4526.62	1821.87	4414.74	2709.66	2256.76	1753.9
		2312.12	4666.23	2319.86	4064.5	1140.29	2978.07	1710.2
		2263.34	4663.35	2040.05	5265.43	3288.94	3038.81	3388.41
		1910.09	2606.31	1703.13	4766.57	2586.58	2740.9	1750.46
		1955.67	4129.63	1850.72	3598.21	2146.36	3254.35	3072.62
		1670.06	2391.11	2873.88	3445.14	2243.11	4007.89	1824.74
		1964.58	2703.54	2377.54	3179.18	2561.85	2636.46	2633.96
		1707.61	5457.32	2074.06	2498.26	2275.93	2304.15	3118.7
		2166.41	3125.84	3246.06	4037.01	3133.02	2762.65	2328.18
		1445.72	3428.59	2195.4	4763.11	2449.25	3530.55	2869.48
		2199.2	2325.77	1780.69	3018.24	1804.62	4032.72	2002.08
		3971.22	1840.39	2444.66	3209.54	2097.94	3494.94	3877.23
		2036.28	3478.25	269.081	4831.44	3390.55	1767.77	1474.9
		1426.26	3987.15	1671.59	5754.12	1874.9	3061.28	1362.73
		2255.62	3666.79	3787.2	3100.1	2364.8	4509.68	1898.77
		2083.89	2875.65	2106.17	5109.25	2581.4	2383.87	815.383
		1618.22	3687.71	2092.74	7091.19	1902.4	5148.12	2798.79
		1979.55	2607.6	1534.36	3720.7	2621.04	1199.32	2141.38
		2051.43	2779.93	2306.01	3488.08	1360.71	3363.8	3356.14
		1904.18	3704.72	2418.61	4404.22	1761.5	1532.05	2831.49
		2474.36	2785.71	2017.28	5060.77	1781.99	2524.62	2499.98
		1664.02	3546.8	1732.8	3778.05	2129.45	2599.09	3448.11
		2058.52	4859.78	2125.75	3375.55	2009.7	3472.37	2303.65
		2189.91	1910.49	2541.03	3402.99	1505.27	2344.14	1564.79
		2701.67	3321.72	2062.47	5933.75	1770.69	1778.55	2309.57
		887.372	3266.81	1772.14	4854.2	1618.35	3675.42	3245.42
		2673.9	2649.41	2055.42	2416.92	2090.4	2411.29	2860.05
		1962.34	3968.52	2170.5	3408.98	2137.48	3162.26	2549.06
		2683.07	3818.08	2361.72	2526.47	2001.69	3039.39	2004.07
		2454.93	4267.13	2256.79	3478.67	2110.05	3463.5	1954.21
		2385.95	3748.39	1739.28	1325.82	1984.4	4819.34	2961.41
		3328.12	3330.02	2487.55	2832.2	2407.37	2819.64	2935.26
		2380.58	2963.61	1845.41	2603.06	3028.51	3622.02	2447.58
		1751.13	2632.65	1868.93	3558.86	1415.92	2400.22	2760.06
		2494.99	3705.89	2321.1	4200.86	1972.87	3426.88	2022.85
		2858.97	4497.04	3511.9	4140.85	2680.57	2151.92	2158.22
		2824.51	4206.13	2332.87	3150.13	2105.62	2290.81	2934.73
		2792.15	2873.88	2201.57	3993.88	1501.58	2979.13	2359.31
		3593.88	4037.37	2702.43	2444.34	2809.84	3790.05	3034.02
		2538.9	3586.04	1685.21	5286.2	2627.64	3080.1	2422.93
		3474.64	4791.8	2119.08	2485.08	2274.61	4332.52	2411.36
		2549.05	2834.24	2242.48	2877.47	2060.06	2375.75	2635.7
		3143.41	4320.49	2862.44	3120.49	2351.5	3231.96	2921.51
		2532.48	4395.56	2679.21	4206.04	3222.46	3537.5	2587.87
		2181.84	2326.48	2173.61	4878.07	2363.9	2360.11	3311.98
		2809.14	3138.46	3106.47	1702.1	2664.33	3633.11	1987.19
		1483.74	2591.78	2143.68	3192.19	2405.01	3795.2	1950.01
		3241.31	3049.57	1833.19	5169.19	3071.15	3658.03	2491.94
		2176.3	2468.38	2259.94	4572.56	2407.26	2932.62	2060.62
		2426.37	3133.16	1626.38	1972.38	2446.8	2321.58	2187.34
		2106.2	2029.17	2008.72	4161.95	3567.97	3021.21	3049.84
		2456.34	2964.69	2533.28	4668.17	2144.06	3659.27	3667.79
		3042.28	2141.95	2169.77	2323.43	3466.06	3338.87	3958.87
		1759.4	3559.22	2245.59	3524.02	2227.65	2878.77	3552.18
		1520.42	2961.69	2704.38	2392.62	1532.59	1934.69	2158.46
		2083.5	3548.1	2429.47	3281.66	1913	3362.1	2607.32
		2505.28	2898.51	2508.71	3529.46	2699.42	3097.88	1982.49
		2758.61	6238.95	1858.27	2899.53	1681.27	4009.36	2949.2
		3677.15	2462.49	1922.19	3449.6	2429.59	4834.88	2427.5
		3109.98	3025.98	1710.78	4169.53	2607.22	5828.17	1711.65
		2092.8	3359.78	3329.37	4960.05	2696.66	2474.43	3269.54
		1843.67	2589.84	2430.68	4127.59	2171.71	3507.19	2300.33
		2053.03	2976.54	2383.65	4618.5	3071.61	2686.68	2059.23
		2837.75	2743.89	2133.13	5140.56	1760.01	2549.56	2227.15
		2798.49	3463.87	2487.24	2810.21	2229.78	3177.88	3249.89
		3554.02	2271.72	1880.93	3402.78	2346.32	3941.36	2836.63
		2107.51	1986.01	2778.85	4036.07	1854.45	7187.58	5463.6
		1903.1	3729.74	2472.44	5262.48	1614.16	3366.6	3220.16
		1945.46	2330.13	2438.67	3657.78	2292.18	3327.59	1744.24
		1942.48	3525.97	2069.83	3960.92	1705.97	3101.1	1955.3
		2458.76	4449.24	2279.26	2985.91	3016.38	5175.79	1623.15
		3281.47	4771.01	2437.97	4736.3	1232.53	3938	2040.34
		3854.32	2897.74	1995.24	3083.69	1824.54	4477.05	1232.37
		1962.5	3118.69	2542.91	3494.36	2489.7	2297.87	2220.19
		3769.87	2904.66	1953.67	5322.74	1260	2091.17	1865.25
		2365.99	3691.31	2260.85	4549.83	2156.59	3880.02	2754
		3839.15	2551.13	2337.36	4273.07	2653.62	3813.82	3033.14
		3009.16	2602.98	2407.19	3326.59	2924.51	3383.51	1981.59
		3215.61	4016.43	2352.16	3291.24	1431.52	2523.1	2433.42
		3781.72	4436.53	2523.72	2802.3	1867.29	2794.94	2605.26
		2388.78	3876.44	2229.33	2280.57	2643.32	2597.13	3222.46
		3683.94	3463.67	1714.14	3775.03	1984.79	3899.57	2300.61
		3430.35	2606.88	2303.77	3083.14	2703.47	1835.63	3028.93
		3103.1	2798.71	2956.55	3004.77	2849.6	1383.19	4035.32
		3545.15	4104.62	2461.12	3281.81	1797	1945.96	3710.15
		2828.14	2466.86	2370.31	2757.6	1551.19	1339.45	2447.03
		2525.32	3338.46	3052.82	3958.21	3340.07	2820.67	3676.47
		3870.6	3121.37	3430.4	2176.49	2850.26	1212.88	2802.62
		1861.05	4175.88	2309.45	2972.32	2478.93	2272.46	2482.6
		3393.84	3790.85	2206.02	3590.63	2186.08	1272.93	3354.53
		3385.96	4387.09	1924.52	995.784	2154.43	3458.62	2388.69
		1708.22	2971.26	2288.51	2489.24	2631.35	1426.22	2269.52
		2761.24	4765.47	1917.73	3185.94	1746.04	1380.71	3424.7
		3402.58	3530.29	2668.01	4301.17	2358.77	4417.41	1853.91
		2458.44	3335.77	3151.88	2546.41	2447.12	4197.2	2611.56
		3738.7	3977.94	2987.12	3619.67	2322.9	1587.76	3650.99
		2617.98	3473.47	3768.39	3263.35	2605.4	1825.05	2540.2
		3072.19	3993.19	2568.94	4312.99	1295.05	2571.22	2029.78
		2438.35	3932.47	2789.44	3911.47	1797.03	3167.04	2774.07
		2902.66	3062.22	3141.49	2389.83	2422.58	2809.18	3876.64
		3136.17	3348.4	2677.08	2824.71	2226.94	2711.54	2627.85
		3403.75	4150.73	2094.95	2936.97	1973.26	2830.62	1828.33
		3479.99	3965.18	2674.03	4162.2	1432.6	5611.36	2949.81
		3602.76	3632.21	3122.48	3487.56	2364	3177.93	2685.19
		2879.19	3914.7	2060.52	3050.57	1973.77	2595.31	2302.59
		1701.23	3514.95	2883.89	3257.39	2133.48	2700.89	3370.65
		2742.92	3957.43	4020.96	2676.34	2096.48	1350.95	3458.06
		2497.79	3463.05	2974.41	2968.76	2257.74	2814.37	2521.94
		2774.15	2621.62	1850.67	2786.57	1866.98	2762.83	3275.2
		4321.7	4281.66	3141.03	2682.15	2738.79	2162.07	2091.16
		2507.7	3100.03	2810.56	3614.02	2380.2	3468.35	2773.41
		1946.13	3256.86	2975.05	4153.67	2688.7	2492.2	2647.23
		2829.98	3084.35	2770.94	3925.35	3156.1	1399.09	1280.56
		2561.42	3171.68	3891.85	2492.12	2322.14	2315.17	2240.9
		2534.22	3018.79	3021	1748.51	2144.46	1481.53	2400.37
		2750.94	2547.93	3183.1	3614.45	4312.54	3206.48	2450.36
		1638.86	3517.98	3259.04	2175.66	2159.23	3065.54	2613.23
		2725.9	4245.46	2570.8	3263.94	2239.89	3308.21	3097.01
		3113.36	2879.92	2990.36	3788.38	2307.23	1255.06	2360.01
		1716.09	3800.24	2488.73	3783.04	2668.18	2522.43	2518.6
		5386.9	3812.3	2360.84	3749.48	1973.33	2811.58	2524.16
		1652.08	3303.81	2822.28	4398.56	2236.23	3823.78	2298.07
		1470.15	3665.32	2850.34	1846.79	2178.6	1892.15	2928.27
		1861.2	3414.18	2393.19	3323.79	1862.53	2282.34	2601.81
		2234.61	3364.51	1690.49	4390.61	2555.77	2217.82	1842.87
		2493.69	441.709	3684.92	4854.76	2486.72	2123.65	2767.14
		1442.92	3533.99	1400.11	3546.66	2293.41	2221.34	2158.54
		2731.22	4137.27	2304.65	4259.66	3074.65	2207.92	2222.52
		3148.05	4950.5	2745.68	2958.38	2991.29	2708.09	1907.76
		1760.15	4703.86	2598.84	3591.31	3214.42	2514.68	1960.96
		1712.17	4710.9	3221.22	4416.42	2291.31	2926.18	2575.93
		2012.28	2402.7	2540.17	4537.85	2663.12	3039.52	2258.71
		2052.11	4352.15	3733.43	2763.34	2522.76	2816.06	2022.93
		2344.1	4017.69	3116.92	2668.32	2472.53	3007.81	2754.42
		3541.63	4998.81	2064.98	282.579	2222.32	3906.87	2552.61
		2610.93	3152.89	2386.43	1168.19	2974.76	2715.61	2956.18
		1391.03	3995.34	2885.41	3936.27	3956.68	3583.92	3023.41
		4397.2	3565.05	2739.4	3686.88	2579.44	2669.36	2350.48
		2534.28	3569.52	2573.92	2885.87	2848.76	2692.49	2165.51
		3111.99	4507.6	2193.8	2631.63	4281.75	2300.14	3560.11
		2131.95	3921.88	2561.94	2545.05	1947.07	2644.16	2215.65
		2299.37	2595.72	3148.5	4172.63	3542.46	2889.73	1720.46
		1582.35	3227.62	3357.21	4165.16	2344.86	2942.02	3577.79
		1835.07	3079.77	3080.85	3446.21	3249.04	3288.37	2281.88
		3010.02	3087.53	2749.13	2439.22	2798.94	2133.23	2999.76
		2123.51	3442.12	2850.17	3426.59	3314.52	2462	3469.9
		1489.25	5477.32	2670.08	4823.13	2463.8	819.842	1722.72
		2277.98	3422.35	3652.51	2818.33	3984.61	2445.62	2782.16
		2392.08	4036.1	3335.03	2707.25	2720.87	1855.66	1999.49
		2057.1	3213.95	2956.64	3869.92	1785.32	2443.73	1621.11
		1791.61	1804.18	3487.5	3004.71	1300.39	2165	2299.25
		2140.42	4634.45	4422.97	3192.95	1374.13	2529.91	2631.8
		1837.92	3259.1	4959.46	3719.37	1359.77	3294.32	2063.25
		1972.33	4407.7	3185.6	3672.74	2689.92	2475.11	2856.07
		1569.4	3696.87	3106.75	2697.67	3586.27	2384.05	2749.14
		1751.11	4263.89	3269.31	3356.82	2660.8	2404.12	2128.85
		1807.81	2945.71	2768.55	4554.37	2810.65	1758.16	3088.31
		2122.95	5057.46	3675.18	2430.66	2461.56	3267.62	2574.68
		2228.18	4244.67	2735.66	4318.19	3777.91	1916.66	1858.76
		3059.12	3288.42	2334.34	2497.68	3057.49	1720.95	1792.08
		1780.97	4901.23	3378.21	3644.77	3116.69	2525.02	2648.43
		2256.12	4701.02	2156.11	3377.82	1551.41	2383.64	2731.01
		2327.41	4237.33	1779.64	1862.84	3074.46	1768.37	2810.33
		2347.11	5186.55	2442.38	2945.38	2788.49	1889.48	3080.43
		1795.53	4226.27	3050.36	3195.65	4016.33	2731.58	3096.8
		1591.5	3639.02	2559.3	3940.32	3300.86	2961.29	3142.8
		2325.4	4385.9	1700.99	2083.14	3451.58	1653.42	1431.7
		2640.82	2457.24	3032.05	2195.71	3078.49	2188.96	2200.59
		2131.48	3887.67	3796.25	5795.89	2999.52	1163.78	2391.03
		2580.87	3722.85	3161.96	2713.47	2700.49	1826.71	2251.78
		2722.15	4726.75	2946.1	3195.2	3670.02	1036.29	1646.57
		1455.5	3163.11	2200.41	2789.56	3868.19	851.49	2516.29
		1954.19	2518.4	3053.56	2348.7	2842.22	3339.46	2420.28
		2983.97	4950.74	3178.99	5433.65	2163.46	2220.06	2770.75
		2758.64	3950.48	2692.6	3586.84	2895.63	1121.02	2295.65
		2495.12	3736.19	2655.06	2689.79	3213.68	3782.55	1999.59
		2082.76	2332.4	3015.62	3752.35	4261.45	1638.19	2469.18
		1657.9	3787.28	2971.72	4225.56	2106.1	1773.73	2280.21
		2783.93	3801.38	3253.06	3402.76	2950.09	2406.69	2968.37
		1578.58	3588.35	3160.29	1898.82	2529.83	2668.83	2482.03
		2384.31	3750.16	2422.47	3556.34	3286.71	2543.32	2117.15
		2644.13	2760.96	2305.81	3625.83	3504.11	2305.37	3981.97
		2698.44	4519.49	3328.27	2564.21	4156.76	2366.86	1664.16
		2340.95	3788.99	2399.74	3397.99	1755.17	2454.78	3603.08
		1579.01	3807.06	4012.8	4491.09	3161.97	4214.07	3480.42
		2518.51	3464.09	3172.64	3397.07	2126.62	3639.4	2195.14
		3420.15	3732.6	1853.95	3554.4	2575.43	2533.75	2745.98
		3327.45	3161.36	3342.06	4521.2	2745.06	1294.28	2840.5
		2615.7	2161.8	2975.62	3278.5	3834.72	1864.32	2751.13
		1788.21	2482.99	2393.68	3886.96	1998.35	1804.2	2176.13
		2303.05	4958.05	3047.05	3202	4001.27	1550.33	2467.93
		2277.91	5808.33	2212.23	4968.57	1619.49	1659.62	2098.09
		2754.31	4135.04	2476.75	3753.56	2130.78	1290.37	1862.65
		2810.54	3001.89	324.173	3663.92	2268.64	1794.3	2785.07
		1632.23	3876.79	1658.03	2942.09	4216.31	1361.76	2181.1
		1819.77	3069.39	1992.86	3830.1	1053.47	2218.32	2694.39
		2473.41	3138.54	1650.88	3810.19	1092.22	3001.54	2318.58
		2343.29	4514.18	2129.63	2298.6	1209.45	2149.37	1905.02
		2713.2	4957.39	1540.65	4265.94	3140.23	1861.9	2762.47
		2255.62	3325.35	1870.98	4736.16	1324.73	3246.98	3465.07
		1785.56	3324.96	3061.45	3787.87	3166.36	2289.52	1840.99
		3076.17	3029.45	3004.41	4241.96	2824.09	1445.25	2199
		2907.27	3664.05	1891.77	4077.86	2785.64	2017.53	2136.64
		2491.95	5284.39	2500.55	3051.42	2593.94	2698.44	2408.45
		2424.41	5314.2	2233.56	4171.95	2511.05	1800.81	2750.24
		2677.94	3581.85	3616.13	3355.44	1538.7	1737.98	2111.24
		6004.13	2729.24	1811.62	3176.72	2520.76	1541.66	1950.73
		1240.82	2216.39	2910.28	2383.73	2468.7	2354.05	2125.04
		2099.57	3985.5	2361.71	4197.02	1384.3	1399.74	2886
		2598.67	2805.03	2068.46	3111.18	2267.91	2134.81	4231.79
		2764.38	4335.38	2271.04	4420.84	368	2818.35	2004.08
		2122.07	4181.98	2007.61	2073.34	1802.89	1852.34	1899.42
		2056.53	3732.4	2788.48	4459.22	2449.26	1558.71	2177.16
		2395.26	4508.25	1675.4	4159.91	1914.11	3796.14	1498.91
		2882.79	5329.92	1492.58	2411.15	2219.32	1690.05	2545.53
		2498.21	3292.71	2123.65	3206.03	1792.99	1712.33	2067.64
		1904.95	4421.22	2735.16	3214.53	1759.97	1391.83	1722.98
		2218.02	4468.44	1676.07	3711.57	459.071	1653.98	2909.67
		2255.9	3322.32	1917.53	3350.56	2892.48	2698.81	1406.74
		3666.7	4410.2	2700.76	3682.09	2999.55	2006.55	2491.11
		1980.17	3574.62	1992.73	2854.81	1594.07	1731.48	2793.42
		1604.96	4673.07	2543.71	3059.67	2385.82	1758.2	1958.22
		2720.81	3257.92	2117.25	4059.26	2406.49	1720.08	1458.76
		2519.89	4754.34	2310.21	2660.09	3392.24	1412.57	2545.97
		2003.79	4192.59	1888.87	3927.4	1475.15	2510.13	2411.58
		2213.92	5192.38	2468.07	4566.74	2211.26	2981.35	1727.92
		1703.24	5430.62	2660.37	2645.3	2686.77	2534.09	2813.57
		2423.1	5767.54	1459	4526.8	2926.14	1868.62	2282.97
		2552.62	3904.75	1474.72	3098.7	2067.07	2230.37	2691.3
		1891.85	3397.77	2418.17	3943.2	2310.85	3207.54	1852.3
		2110.08	3794.06	2490.33	3570.17	2547.13	1784.27	3309.22
		1936.39	3959.68	2293.38	4867.73	2283.82	2429.62	3081.93
		1931.57	5546.1	2353.68	2905.44	2487.21	1645.86	1779.64
		1828.65	3498.15	1896.87	2249.34	2422.22	2984.64	3508.87
		1922.18	3590.38	1193.86	3648.5	1725.84	1800.74	1826.5
		2557.63	4655.87	1679.34	3087.41	2136.63	3971.02	3970.74
		2045.77	5261.14	1994.5	3227.06	2297.03	2317.46	3366.36
		3531.61	5151.65	2741.4	2933.17	1785	3326.25	1378.85
		3101.1	3413.09	2188.94	3663.68	1908.83	1936.38	2680.57
		2027.38	5386.29	2339.92	2327.96	1799.81	2355.78	3200.68
		3087.83	4356.96	1541.11	3901.92	1819.25	3168.03	2017.81
		5001.38	3601.08	2008.71	2207.08	2086.12	2492.04	1769.13
		3139.89	4205.26	2157.09	2716	1317.58	1979.99	3482.76
		2483.08	4262.58	1883.99	2105.33	1523.32	1990.31	1903.14
		1924.04	5335.78	1877.62	2885.62	2118.61	1858.34	2462.21
		1526.42	6955.41	2324.32	4512.53	2023.53	2530.39	2368.07
		2213.36	4412.6	2318.03	5561.03	1510.9	3164.2	3409.99
		2214.06	5735.01	1562.22	5475.64	1710.03	1453.92	2408.68
		1807.41	5625.1	1648.91	6294.69	2607.67	1280.34	3850.58
		2195.56	3585.45	1913.75	5978.76	1482.59	2345.11	2919
		2303.47	1722.75	2105.5	5488.23	2552.84	2529.74	3416.49
		1737.79	2942.15	2116.4	7464.77	1289.78	2521.52	2774.34
		2522.25	5047.64	2300.07	4105.09	1699.57	1637.58	2101.56
		1681.47	2911.29	2402	4683.84	2760.71	1508.67	2926.55
		2774.3	3118.32	2545.21	5359.75	1800.94	2020.46	3375.02
		2613.5	2730.51	1796.76	4237.55	2408.01	2855.14	2299.06
		1637.23	4589.88	2524.16	3978.46	1971.15	2305.68	2770.41
		2115.85	4445.3	1451.15	2850.87	1967.28	1873.83	3064.5
		2457.21	1874.83	1386.3	4639.07	2288.77	2326.34	2494.63
		2445.52	1989.62	2208.91	3475.54	1535.52	2236.11	3344.78
		2440.86	2170.97	1858.82	2863.81	3291.05	2324.53	2796.5
		2922.7	2196.78	3529.46	5499.79	2465.65	1566.88	2805.4
		2128.6	3104.32	2317.65	4299.36	2464.75	1770.65	2450.62
		2366.24	3515.2	1893.81	5065.53	2239.26	2813.08	2324.96
		2819.24	4922.68	4052.13	4048.28	1804.03	2276.83	3169.37
		2394.93	3261.7	3629.35	4692.39	1951.5	2226.62	2858.98
		2192.58	3345.82	2177.75	7948.57	1750.19	1625.54	2647.15
		2074.97	4277.59	2077.62	7789.76	2184.76	2744.03	2035.89
		2734.38	3332.13	2516.16	4587.92	1897.9	2015.05	3122.86
		2522	2976.44	2557.83	4117.72	2271.63	1958.33	2282.69
		2009.4	4250.72	1762.98	5181.39	1638.89	2142.4	3085.88
		2091.22	3188.16	3643.97	6411.61	2322.69	2330.31	2094.77
		3440.23	3675.27	2773.72	4966.64	1848.86	2412.3	1826.3
		2658.34	2918.28	1926.66	5823.16	2221.56	2489.26	1888.18
		4288.53	2853.69	2586.68	4633.08	2798.76	2192.75	1997.83
		2209.89	3655.82	3211.24	4788.28	1740.26	2677.62	2000.32
		2290.92	4412.27	3513.04	5578.88	2183.55	2293.79	3092.38
		2860.03	4472	2274.85	7441.23	1779.76	2177.76	4286.32
		2825.86	4957.74	2618.9	5928.37	2753.97	1657.82	1594.74
		2926.99	2822.97	3451.23	3798.67	1411.64	1385.58	2194.37
		2797.41	3400.36	2094.53	5748.65	1262.31	2023.75	1346.28
		3031.5	4853.25	2142.53	7661.49	2202.07	2008.79	3471.86
		1863.31	3884.9	2468.85	5647.08	2386.72	1823.95	2281.48
		2948.48	2631.88	2521.48	5796.1	2819.76	2217.51	1862.76
		2268.22	3319.77	2034.31	4444.94	2228.32	2217.94	2275.1
		2567.11	4953.16	2651.31	3929.7	2380.85	1364	2144.6
		4314.84	3559.52	1915.57	4815.92	1916.67	1458.29	2654.86
		2481.12	2835.39	3378.88	5969.07	2307.92	1308.64	2313.54
		2179.76	4210	3313.12	4676.35	2066.51	1868.32	2256.92
		3070.62	3378.75	1855.81	3703.72	2724.25	1580.47	1869.96
		4551.19	3490.23	2637.43	3921.86	1462.66	1890.35	2091.74
		2973.49	4861.03	2323.51	3745.04	2187.07	2194.24	2020.29
		2132.85	2328.99	2614.45	3238.49	2170.26	1509.01	3378.34
		3066.73	3067.9	2976.74	4064.16	2766.79	1511.17	2507.76
		3436.03	2966.47	2825.27	3319.59	2686.33	1292.52	2481.82
		3503.12	6064.93	2993.1	4835.43	2577	1587.81	2411.13
		3259.71	2896.47	1993.12	4682.61	2179.61	1996.96	3078.16
		3111.81	2227.06	3612.7	4742.19	2527.61	2016.49	2162.74
		2832.42	2809.43	2453.93	6385.57	1302.94	2024.68	2413.88
		2205.26	2576.96	2666.91	4771.71	2958.71	1778.21	2681.43
		2795.52	2871.8	1746.7	5485.06	2558.22	2722.13	3066.79
		3011.41	2697.1	1911.09	4824.71	2832.34	2041.64	2285.78
		1884.22	3817.8	2432.36	2056.32	1534.62	2267.37	2070.29
		2591.45	2801.02	1875.2	3249.92	1453.65	1924.96	2305.2
		2597.41	2413.77	2300.29	2880.76	2303.45	2515.51	2987.05
		2178.22	4393.77	3381.4	5645.31	2901.51	1295.89	3655.84
		2755.09	4639.93	3200.24	4845.5	1381.73	2451.43	3553.35
		2139.1	3097.3	2036	4516.13	2473.55	1327.76	3672.76
		2140.66	2168.65	1977.36	3228.7	1722.25	1966.08	1852.92
		2173.48	3467.53	1200.23	4028.19	1791.47	1346.58	1375.8
		2680.46	3683.67	1791.04	2592.9	2740.26	2145.2	2966.25
		2018.76	2501.09	2097.54	4109.33	2159.1	2583.68	2858.3
		1980.89	3071.48	2306.22	6614.5	1639.5	2569.82	2547
		2295.97	3821.88	1772.98	2917.94	1885.54	2203.15	3228.66
		2799.28	1828.91	2010.41	4700.86	2594.53	1869.35	3025.02
		2253.83	4226.97	2111.32	2300.43	1522.91	1676	2904.66
		2281.51	3625.39	2135.39	3972.56	1620.46	2351.62	2304.11
		4619.9	3175.19	1485.17	6160.79	2669.46	2409.32	3138.09
		3551.52	3969.46	3198.16	5816.23	1982.91	2326.76	2008.47
		2648.63	4923.63	1873.69	4124.8	3019.42	2742.12	2587.37
		3694.83	3670.38	2476.66	4411.03	2287.12	2409.77	2142.59
		3325.24	2524.6	2048.09	6529.16	2105.49	2526.76	2936.71
		3917.33	5083.12	2626.91	4510.52	2550.33	1460.64	1956.78
		2966.11	4522.28	1962.97	2667.4	3035.02	1271.14	2212.56
		2368.17	5010.84	2275.81	4782.45	2115.25	1203.67	3353.1
		2247.29	3732.01	2740.64	4143.86	2639.18	2307.7	2036.65
		2377.74	4401.92	2258.64	4176.7	1208.92	1759.86	2067.5
		2343.17	3761.9	2394.37	6251.54	2033.03	1953.46	1929.37
		3966.72	4256.17	2214.09	4294.94	1701.47	2175.97	3260.65
		2362.21	5321.18	2685.91	5281.71	2148.52	2396.44	2138.33
		2399.85	3989.33	1818.94	3867.96	1799.77	2594.69	2024.08
		3300.39	3728.78	2045.57	4059.72	2060.57	1363.89	1866.65
		2993.51	4728.86	2539.65	4784.08	2046.95	2437.52	1830.5
		2180.1	3025.35	2241.95	5482.85	1777.01	1283.67	2175.89
		1813.08	3234.6	2167.36	6031.02	2594.42	2027.63	1840.71
		2604.39	3556.6	2625	3625.8	1826.84	2218.96	2537.98
		2897.58	3083.81	1716.13	5701.12	2130.62	1582.67	2550.42
		4309.71	5520.08	1433.37	4438.77	3230.14	2418.85	2704.97
		3350.47	4978.58	2064.18	3178.98	2175.97	1969.87	2161.96
		1796.89	3925.43	1940.55	4842.04	2636.53	1743.27	1619.04
		2532.1	5321.19	2497.68	3199.9	3871.93	2697.46	2842.6
		4784.14	4554.8	3319.57	2349.61	3373.12	2432.12	2459.49
		2972.07	4621.21	2065.4	3462.84	285.779	1812.3	3520.51
		3815.67		3325.49	5285.78	2939.16	1503.32	2366.5
		1550.47		2404.27	4148.72	2638.46	2250.16	1118.26
		2065.32		2411.96	3617.95	2374.84	2195.04	1774.72
		3337.85		2894.94	4847.34	3000.29	3105.11	2619.62
		1816.52		3159.68	3344.27	2038.48	1606.81	1999.69
		2602.06		2396.31	6110.99	3366.23	1605.51	2459.71
		4879.45		3240.62	6140.45	2897.03	2144.76	2593.39
		2255.3		2270.19	5904.8	3006.51	2079.24	2534.19
		3405.92		2182.78	6315.81	3369.3	2853.15	2433.49
		2931.94		2422.57	4407.95	1961.17	1878.68	2562.94
		2246.05		2204.1	3112.76	2672.76	2132.33	2764.28
		4247.61		4247.03	3359.16	3395.77	1842.2	1556.72
		2357.05		2822.89	3856.18	2766.64	1108.79	1817.23
		2906.36		3655.26	3827.13	2667.36	2525.99	1475.89
		2789.62		2714.86	3071.1	2900.1	2483.67	1907.75
		2575		3532.32	4195.76	3892.58	2805.18	2628.75
		2850.35		2209.26	4656.94	2459.05	2055.48	2458.98
		2767.4		2633.11	4063.92	2366.73	1763.04	2368.69
		2826.1		2062.05	4703.88	2077.52	1876.23	2485.64
		2515.71		1873.95	4432.86	2321.17	2082.05	2418.67
		2835.5		3465.88	4864.18	3397.3	2242.59	3437.72
		2011.87		3758.39	4029.35	2890.56	2288.07	3293.01
		3553.67		2949.28	4194.81	3251.99	2741.95	1573.72
		1756.78		3146.82	4338.27	2831.3	1924.71	3065.96
		2500.31		3659.7	4509.93	3243.58	1508.82	2225.67
		1955.82		1629.9	5168.98	2602.95	2148.48	2356.82
		1953.27		2251.22	6409.53	3682.1	2694.69	2128.36
		2713.31		1888.09	3499.25	2671.66	2027	2044
		2443.22		2442.33	4913.95	2554.64	1331.37	1501.68
		2321.17		2993.26	5054.75	1957.87	1940.12	1085.61
		2662.31		2316.88	5235.21	2016.85	2702.1	3670.4
		2047.47		2727.25	3733.27	7062.82	2684.68	2653.1
		2606.55		2450.57	7662.35	2775.43	1450.62	2233.43
		2157.99		2798.81	5280.44	2674.48	3203.44	1310.72
		2393.2		2048.23	5669.12	4674.3	1828.41	4097.33
		3062.45		2604.8	8183.13	3439.19	1661.44	3106.16
		2400.95		2746.21	5173.78	2743.09	3149.84	2776.68
		2882.87		2236.91	6281.47	2385.01	1705.96	3958.52
		2355.01		1695.77	7090.19	1776.74	1548.52	4075.21
		2478.64		2710.15	4580.85	2537.89	1621.91	4571.37
		1610.29		1629.76	6443.68	6177.8	1950.8	2413.77
		2469.66		2355.15	4467.91	2495.46	1660.62	2124.39
		1959.86		1336.92	4646.13	2901.84	1301.83	2286.28
		3088.29		2705.01	8310.99	3346.74	1320.84	2434.82
		2705.32		1555.37		2087.37	2537.24	2088.37
		3703.69		3454.51		3335.75	1365.51	2561.2
		2253.55		1746.23		2894.83	1664.91	3664.56
		2473.23		3073.12		3042.67	2992.66	2160.65
		1852.21		2362.28		2161.28	1529.75	1906.2
		1942.87		2155.23		2941.82	1565.14	3190.21
		2064.12		3190.83		2666.99	1690.01	2739.71
		2742.72		2494.71		3408.46	1532.72	2890.59
		2301.47		2392.59		1911.91	1894.46	3518.44
		2941.98		2243.28		3186.77	1466.8	2320.87
		2558.3		1968.36		2679.51	2380.14	3505.7
		3009.74		2496.71		2171.02	1411.44	2325.97
		1811.88		2298.55		3258.97	2323.32	3010.16
		2035		2330.05		2613.25	2374.88	2299.44
		2181.92		2533.68		2923.73	2185.06	2098.65
		2580.16		2719.57		3088.85	2603.5	1953.07
		2373.76		2416.55		2152.43	2388.98	2453.52
		1973.04		1778.38		2363.92	2371.4	2273.28
		3365.51		1363.91		2604.8	2853.83	1910.41
		2219.71		2166.56		2795.53	1563.89	2483.1
		2190.55		2386.6		2963.12	4248.37	2700.63
		2531.38		1675.77		3532.85	3009.97	1986.53
		2550.22		2453.64		2359.56	3122.22	3715.3
		2783.44		2318.55		2477.97	2352.06	2431.58
		3750.42		2094.16		3070.52	3029.19	2867.47
		2380.61		2393.37		2926.25	2310.9	2536.78
		2069.44		1998.29		3113.24	2372.29	2427.86
		3126.91		2387.72		2662.72	2714.02	2628.12
		2576.7		1565.77		2303.03	3439.29	2669.77
		2919.39		1692.54		3383.3	3368.22	2469.42
		2937.98		2274.57		1283.24	2868.82	2601.1
		1961.03		2195.87		2425.31	1822.72	2341.84
		2883.52		2424.38		3135.9	2806.04	4380.44
		2414.28		2012.59		4727.65	3566.41	4031.42
		2715.06		1917.28		2970.73	3648.89	2864.32
		1847.78		2109.8		1858.78	3284.26	3519.19
		2218.58		1164.39		2841.98	2837.08	2827.88
		2192.32		2046.51		3809.51	1865.23	2730.83
		2361.53		2639.46		4677.54	2104.58	3638.03
		1794.04		2469.61		3783.85	2381.08	2408.03
		2767.33		1697.5		2941.9	1764.04	4250.67
		2646.8		2393.82		4457.51	2072.28	2387.79
		2844.88		1602.72		3736.9	1806.5	3480.35
		2549.09		2818.83		2428.71	1322.22	2844.53
		2559.84		2720.78		3451.73	1920.03	3385.54
		2896.49		1767.87		3525.47	2129.41	3119.57
		1800.55		2764.15		2902.78	1804.54	2424.55
		2745.69		3159.25		2505.66	1947.07	2194.26
		2621.48		1848.99		2647.14	1609.46	3401.47
		2370.52		2413.51		2947.38	2424.62	4780.03
		2088.88		2543.41		2083.14	2303.57	2180.11
		2212.29		2057.62		1966.96	4055.95	2345.56
		1911.41		2697.02		2619.91	2520.97	2611.93
		2469.28		2008.6		2712.15	2643.22	1868.73
		2491.09		2869.17		3869.4	2327.22	2676.13
		2405		3444.27		3622.51	2471.9	1877.53
		2049.52		2385.77		1915.51	1477.81	3180.88
		3267.57		2900.77		2021.11	1994.21	2408.03
		2652.19		2775.29		3263.14	3037.18	3372.79
		2041.57		2032.08		2085.06	2081.5	2163.34
		2644.2		2668.33		2450.82	1583.51	1647.75
		2496.14		1953.05		3200.6	2509.61	2779.08
		1540.95		2039.55		3167.93	2761.84	2717.13
		2066.27		2192.99		2651.88	1994.29	2332.82
		1671.36		1651.95		2245.43	1356.82	2204.16
		2559.06		2892.87		2107.25	1873.28	3346.05
		2549.01		1975.79		3287.74	2688.83	1958.86
		1788.24		1559.71		2424.86	2523.41	371.94
		2330.33		2468.85		3792.62	1886.76	2102.55
		2302.9		2448.38		3198.78	5476.82	1932.32
		1826.57		2010.66		2457.62	2128.67	2504.38
		2208.52		2448.84		3902.51	1913.34	2459.29
		3105.07		1250.31		2482.78	2292.62	1571.72
		2000.81		1744.18		3077.6	2059.37	2613.22
		3797.07		2801.25		2610.2	2362.58	2855.23
		2348.72		2829.76		2984.56	2831.24	3616.21
		2191.2		2151.52		3298.37	3267.4	1845.42
		2918.59		1590.19		3342.89	2423.57	2288.6
		2164		2800.53		2590.25	2859.74	2037.57
		2113.37		1611.39		3698.24	2490.28	2507.17
		2198.44		2206.67		3395.79	2086.31	2843.8
		1925.54		2758.51		4956.33	2640.05	2674.47
		2028.81		2297.82		2303.55	2127.61	1707.12
		2054.36		2424.06		3234.35	2245.17	2661.61
		1948.3		1758.48		3722.5	2673.03	2072.29
		2116.07		1709.6		2769.81	2768.75	2620.05
		2225.64		2448.94		2849.32	1824.54	1687.09
		2760.07		1759.78		2314.91	2629.06	2127.14
		2047.66		2480.09		3734.09	2409.88	2086.18
		2948.6		1371.91		3048.07	2693.93	2425.45
		1919.01		2627.83		5059.14	1618.57	3996.52
		1783.12		2199.81		3176.67	2630.02	2590.95
		2352.15		1742.76		3174.75	1909.36	2425.14
		1979.63		2094.2		1844.22	2701.12	2478.48
		2502.76		1870.05		3800.7	2274.75	1713.01
		2421.09		2237.47		2605.15	2317.79	4144.2
		2419.14		1795.12		3130.34	1950.17	3406.32
		3152.19		1427.33		3009.62	2236.36	3611.23
		2889.24		1902.59		2670.89	2333.29	1874.69
		2966.95		2197.88		2658.08	2318.28	2556.73
		3434.9		1421.81		2114.49	2897.78	3507.49
		2299.5		1808.87		3948.75	3193.66	3437.85
		3061.73		2347.79		3649.59	3282.41	2665.5
		2771.52		2378.25		3769.06	2452.35	2806.77
		2039.14		1775.6		2863.55	2863.13	2665.31
		3816.8		2255.72		3564.84	1928.09	2230.98
		2415.51		2095.46		2438.23	2571.07	3168.18
		2685.79		2273.81		2861.98	1949.46	4150.03
		2226.49		2380.29		2937.93	2455.76	2176.06
		2940.98		2555.66		2170.49	1620.96	2702.53
		2668.2		2482.82		4118.41	2383.74	2208.98
		3766.02		1600.29		3086.61	2571.62	2911.96
		1520.43		1727.13		3516.36	2356.15	2861.35
		2907.12		2392.91		2946.2	1873.14	2217.35
		1439.46		1450.02		2787.95	2223.02	2886.94
		2565.95		2219.87		2796.76	2281.22	2596.57
		2467.72		2055.38		3605.64	2802.81	4412.98
		2116.82		2013.62		3565	2448.98	3280.14
		2480.7		2365.42		3395.46	3142.29	2168.12
		2741.05		1995.98		2889.71	1664.58	3018.58
		1532.16		2430.8		2727.22	2503.15	2138.11
		1328.06		2917.18		4044.69	3419.92	1940.75
		2201.37		2644.86		3448.27	1735.43	2818.03
		2066.26		2523.27		4611.2	2538.89	4203.65
		2143.74		2163.69		3650.57	2465.51	2282.76
		2104.67		1947.73		2625.38	2996.79	3662.73
		2328.64		1708.78		4032.91	2579.74	2150.88
		1578.25		2137.37		3136.7	3181.01	3036.15
		2506.06		2790.69		1618.85	2837.46	3681.73
		2281.37		1879.79		2888.89	2050.82	1338.55
		1435.44		2243.29		2612.04	3101.15	2879.55
		2172.53		2607.79		2701.48	2697.34	2601.32
		2099.07		2259.83		2487.42	2179.31	2132.41
		3302.35		2141.83		4085.97	1991.12	3002.53
		1347.04		2141		4319.91	2372.86	2474.72
		2169.55		2697.49		2704.14	2251.2	1958.86
		1374.1		1762.67		3289.16	2824.99	2865.32
		2079.91		1902		3170.1	3359.45	2552.26
		1616.95		2219.02		3027.78	1987.99	2497.58
		1754.05		2534.09		2674.8	2363.87	1778.72
		2500.81		2946.85		2582.07	2028.93	2219.68
		1882.46		2872.8		3015.53	3182.14	2842
		2405.2		1686.97		5403.98	2698.33	1967.59
		1633.76		1769.93		2697.8	2332.95	1823.4
		2139.03		2865.75		4577.72	1766.78	2227.93
		1043.03		3280.54		3650.41	2112.68	2882.38
		2554.82		2423		2685.64	1923.86	2289.96
		2794.73		2028.03		2921.24	2464.01	3224.9
		2259.93		2668.23		410.565	295.416	2382.09
		2198.09		2114.39		2814.09	2737.19	2263.86
		1787.34		1651.7		3141.42	2376.99	2179.97
		2942.12		2097.16		3143.07	2385.82	2788.75
		2578.1		2736.1		2627.93	2686.27	2288.74
		2908.49		2108.64		3318	1948.74	2089.93
		2721.78		2343.07		2474.07	2233.18	1185.58
		1840.64		2062.55		2732.81	1200	2722.14
		3077.62		1869.91		2910.23	1905.1	2204.13
		2651.83		1998.04		4104.2	1361.38	3415.56
		2590.99		2945.94		3134.41	3144.48	3407.63
		2083.66		3393.73		3606.84	2573.08	978.275
		3530.9		2729.91		4076.89	1603.14	2693.27
		2270.06		2072.4		3350.87	1433.32	2177.31
		2315.93		2423.25		3091.27	3098.68	2443.42
		2217.74		2328.34		4776.88	2348.15	2672.79
		2045.94		2001.28		4239.12	2497.36	3236.04
		2078.69		1840.98		4079.59	2012.47	2986.58
		2314.61		1861.28		2617.72	1813.89	4602.15
		1926.99		1962.36		3096.77	1775.45	2769.15
		2333.24		2226.61		3568.53	1477.42	2495.96
		2450.28		2322.22		3376.25	1999.78	2058.82
		2970.36		2345.57		4086.85	1436.47	2945.22
		2213.6		1699.21		2411.46	2063.73	1732.98
		1999.13		2081.12		2721.03	1314.21	4086.3
		1821.59		2026.55		3987.75	2026.31	2974.49
		1979.27		1767.48		2835.63	1687.88	1846.2
		2331.13		1893.25		3710.31	2450.28	2743.53
		3162.92		2579.38		2273.03	1771.08	2401.63
		1943.67		2148.79		2030.98	1895.36	2262.93
		3155.28		3266.47		3800.7	2809.26	2514.17
		2756.32		3327.12		4315.74	2417.43	2508.41
		1850.74		3259.74		3836.92	2480.54	2195.49
		2075.07		2642.53		2437.21	2010.63	2430.55
		1592.2		2161.88		3762.78	2926.42	2669.14
		1587.35		2276.06		3331.11	2265.34	2928.61
		2444		2557.02		3407.14	1947.51	2381.58
		1664.7		2243.69		3278.33	2183.09	2713.44
		2766.61		2383.49		5825.9	2219.77	2609.75
		1955.18		1830.15		3176.5	2020.35	2795.72
		3081.63		2708.49		3882.47	2384.33	2141.32
		2188.46		2027.8		2951.6	1903.74	1766.36
		2990.21		2245.16		3316.23	2378.45	3087.3
		2661.08		1639.41		3762.32	2165.87	1643.57
		2429.63		2358.16		2941.93	1914.99	3363.28
		2097.74		2653.57		2982.94	1790.2	2561.4
		2948.37		2523.64		2895.57	2967.68	2533.46
		3292.56		2269.12		3504.31	2053.91	2820.48
		2629.12		2552.38		2898.73	1656.19	2223.15
		2918.63		2553.16		3077.55	3474.11	3069.34
		2202.29		2426.46		3266.44	1985.08	1993.39
		2237.97		3685.03		2176.34	1837.53	2500.03
		2104.84		2616.06		2137.88	1025.54	2972.36
		2950.21		2462.45		2200.89	2365.39	3398.96
		3110.95		2712.25		3315.88	1637.22	3219.72
		1701.6		3685.86		3060.87	1639.36	2153.41
		2137.96		4352.21		2978.99	2325.42	3002.85
		2878.28		2450.4		3605.44	3804.71	2848.23
		2095.81		2426.62		2585.8	2504.31	2193.92
		2341.93		2665.94		3409.21	1349.21	3375.57
		2314.6		4033.41		2496.67	2028.61	3013.82
		2742.11		3043.72		2050.81	1730.61	2203.66
		2558.82		3642.08		1781.24	2066.43	2443.82
		2275.44		3000.14		2239.76	2998.89	1926.6
		2374.18		2869.1		2901.99	2122.78	1960.5
		2531.99		3324.29		3127.14	2528.83	2398.76
		2496.14		3061.82		3924.25	2333.03	2443.74
		1644.9		3042.9		3092.54	1938.46	3423.76
		2706.4		3291.58		2866.02	1583.87	2592.48
		2243.14		3315.68		3022.05	2189.86	1768.28
		2255.24		3781.06		1957.52	2452.86	3059.53
		2410.07		3264.06		2389.16	1796.56	2523.42
		2593.74		2807.07		3533.62	1430.9	2994.15
		2140.18		4017.98		2830.41	1563.99	4180.16
		2387.22		2605.95		4339.28	1580.15	2609.39
		2167.19		2620.69		2111.57	2776.94	2435.61
		1941.44		2042.27		2974.38	1724.39	3009.67
		2713.17		2249.39		2207.64	2950.07	3440.68
		2384.76		2124.9		2054.01	2670.51	2418.72
		2558.24		2645.83		1905.62	1877.08	4665.25
		2362.2		3004.49		2954.91	1359.36	2627.91
		1641.22		3453.34		3486.4	2020.14	2551.06
		2309.01		2413.85		2264.97	2974.61	2464.36
		1768.97		2423.96		3328.27	2452.13	2850.11
		2579.92		3914.95		3461.16	1658.45	3598.4
		2200.03		2409.83		3216.37	2831.5	4568.66
		2367.02		2309.23		2328.06	1647.8	2344.39
		1689.3		1924.19		3373.01	1641.03	2175.35
		2866.7		2343.74		4115.51	2201.4	2384
		2951.7		2228.18		3782.13	3265.57	2620.74
		3472.5		576.001		3142.37	2103.78	2433.47
		3636.93		2972.34		2903.13	2631.7	3690.31
		3371.34		2233.99		3866.93	1629.87	2595.53
		3678.05		2162.82		3404.23	2555.89	3186.18
		3423.05		1880.51		2418.58	2890.23	2766.96
		4211.69		2537		3368.88	2205.16	2493.42
		3430.57		1693.87		3576.75	1831.71	2663.14
		3076.87		2421.43		2982.06	2761.79	4176.71
		2371.08		2212.8		2915.46	2333.01	3688.87
		2159.98		2436.71		2735.67	1996.84	3679.68
		2360.63		2182.97		2112.96	1929.86	2863.78
		2642.33		1542.94		2140.83	2261.49	2423.24
		2988.39		1732.1		3254.71	2098.03	2313.94
		2607.1		2436.5		2752.84	2037.14	2183.92
		2246.78		2943.63		3097.83	2848.87	2457.83
		2006.57		2228.58		4769.68	3136.7	3379.82
		2080.02		2668.97		2794.84	2858.15	4658.19
		2493.1		1964.38		4562.06	3756.39	2223.63
		2814.1		2494.16		2450.39	3340.23	2545.81
		2936.22		2239.54		2551.92	2175.05	3550.6
		2106.28		2718.15		3600.67	1885.25	3326.15
		2625.34		2955.74		2974.23	2257.97	2224.1
		2628.45		2354.21		2013.77	3587.7	2124.43
		3016.16		2161.96		4173.06	1788.98	2721.42
		2197.18		2199.92		3633.98	2536.49	2342.88
		2891.05		1934.89		3093.36	1648.4	3111.34
		2841.15		2007.37		3599.26	1472.08	3753.68
		2569.87		3312.34		3942.81	2906.48	2860.38
		3086.25		2413.1		3733.06	3420.08	4078.03
		2812.83		1879.94		2002.36	1383.62	2511.18
		2728.91		2525.83		2934.1	1706.21	2729.53
		2946.4		2003.39		3282.64	2358.3	3291.09
		2565.88		1469.79		3468.88	2325.37	2922.88
		2905.78		2262.2		2539.18	3050.96	3127.76
		2601.33		2349.27		2779.03	3184.29	2597.03
		3446.92		1911.37		3283.22	2683.42	2014.07
		2923.19		2410.59		5213.23	1478.46	3886.69
		3225.34		2171.02		3689.16	3060.79	2751.82
		2782.44		2607.32		3438.98	2864.51	5117.72
		4076.5		2206.37		2367.4	2111.46	3177.4
		2848.46		2878.13		3222.53	2088.5	2932.23
		2250.93		2363.43		3798.59	2455.15	3401
		2530.63		2786.02		3010.96	3179.08	4236.9
		2156.46		2678.51		2617.32	3199.81	3272.19
		2357.81		3010.85		2981.4	2510.86	1709.71
		1533.73		1662.62		2486.01	2092.73	1400.61
		3232.78		2625.92		4002.43	3074.16	2054.68
		2610.65		2518.78		3248.73	2670.93	2162.57
		3317.14		3163.47		3012.17	2312.96	2546.32
		3286.34		2813.77		1052.48	1877.84	2449.54
		3326.39		2869.18		1943.27	2591.54	2582.32
		2908.59		2102.35		1472.95	2606.85	3378.33
		1524.53		2803.94		1886.04	3237.06	2846.75
		2377.74		3139.16		1210.19	2959.82	3288.75
		2606.35		2918.13		1812.64	3773.15	2385.56
		2705.27		4060.95		1744.64	1964.84	2577.32
		2751		2669.76		1813.53	3349.83	1885.44
		2232		2775.06		1506.55	2422.72	3100.63
		3251.9		2346.16		805.118	1769.69	2796.3
		2292.97		2815.13		3035.42	2255.06	3079.09
		2782.53		3024.61		1517.12	3163.23	4128.36
		2125.49		2746.85		2628.94	2342.23	2594.01
		3413.76		2532.93		1647.56	2475.37	3024.36
		3606.15		1941.68		2267.34	3765.92	3165.87
		2342.74		2913.64		2692.38	4772.47	3858.6
		2422.82		2155.94		2060.16	2747.79	3235.24
		2262.64		3716.65		1909.35	1945.7	1655.24
		3626.88		2124.75		2033.28	3232.09	2919.38
		2947.77		3431.49		2168.55	2008.75	2125.77
		3462.02		2093.48		1907.8	2434.81	3302.8
		2327.32		2284.51		1962.43	2767.2	3360.84
		3454.19		2368.71		1057.31	2279.65	2760.96
		3363.62		3868.38		1351.14	4475.32	3280.73
		2033.99		1833.82		1340.27	2665.37	2858.25
		3658.77		2634.2		1491.02	3235.37	3225.26
		2558.18		2846.38		2550.08	2748.44	3088.59
		3035.88		1769.22		2346.25	2776.57	2294.33
		2245.55		1918.79		1831.46	2490.29	1926.9
		2552.52		1745.37		2207.84	2799.35	2777.89
		2591.04		3213.7		2069.49	2559.17	2768.74
		2719.8		1891.06		1233.96	2646.23	2913.93
		3596.29		3025.49		1791.5	3302.39	2836.78
		1940.73		3130.95		1963.65	1996.65	3866.23
		2697.51		2149.47		2254.49	2860.86	3252.3
		2068.67		2048.63		1695.95	3335.45	2671.35
		2534.53		2632.78		2039.73	2444.91	3499.77
		3116.34		3296.94		1266.14	1852.15	3716.87
		3091.34		2014.53		2275.15	2184.42	4072.22
		2102.75		2853.32		1477.96	2867.99	3392.63
		2160.89		2483.9		1743.44	1871.07	3428.11
		2069.77		2663.35		1923.26	3404.58	2775.15
		1342.2		3223.53		2052.78	2507.22	3064.39
		2328.53		4072.93		2991.23	1768.96	3437.82
		3225.78		2723.79		2661.93	1815.33	3602.7
		2430.46		2097.29		1954.62	2965.86	3736.14
		2152.31		2872.92		2031.18	3053.64	3184.1
		3163.62		2472.5		1741.13	2039.94	3199.48
		4125.62		2283.25		2350.82	2262.57	4001.95
		4348.92		2495.56		2047.64	2177.77	4410.15
		2490.15		3182.28		2275.42	4119.34	3742.69
		4231.15		2624.56		2250.65	1715.16	3139.98
		3476.59		3031.37		1596.26	2864.17	3264.18
		4854.97		1763.09		2502.01	3523.3	2772.22
		1922.24		2578.39		2033.42	2587.26	2738.97
		2971.52		2693.15		2791.44	2692.33	4669.51
		3629.83		1937.11		1181.91	2620.22	1380.51
		2930.41		2048.6		2128.5	2537.1	3170.06
		2482.37		3027.56		2282.4	2531.24	1812.72
		3084.57		2000.88		2583.78	2097.37	4117.82
		3527.16		2637.66		2422.71	2567.81	4822.39
		2856.34		2075.79		2303.48	1945.73	2732.95
		2771.96		3353.69		1565.02	2683.87	4419.06
		2210.02		2917.04		2824.21	3604.76	1898.13
		3297.14		3523.96		2810.47	1772.57	4659.09
		2888.42		2562.48		1631.18	2219.41	3563.27
		3906.07		2462.14		2228.45	2890.19	3251.08
		2158.8		2130.64		1425.83	3751.1	2922.18
		2946.42		2151.69		2071.44	3177.86	1851.81
		3588.93		2152.55		1827.67	4062.88	3857.83
		2396.24		2557.95		1728.64	4539.62	4942.22
		3026.42		2587.27		1945.94	4287.94	3328.13
		3904.63		2177.04		1670.64	3778	3572.21
		2982.13		3440.75		2783.88	3426.15	1829.72
		3087.39		2001.1		2669.36	4313.52	3059.77
		4003.31		2604.49		1993.36	1700.52	3493.18
		2405.68		3371.16		1626.64	3307.9	2705.28
		3552.86		1817.68		2759.59	2840.56	2526.7
		2046.7		2242.53		2475.36	3270.04	3268.26
		4250.91		2982.06		2285.95	3499.04	2790
		2318.34		3158.3		2264.7	3007.75	1644.8
		2416.59		3464.68		1706.36	2114.46	2855.23
		2984.31		3334.34		2746.22	3116.79	3045.99
		3398.44		2001.39		2376.56	4117.31	1410.33
		2347.51		1806.5		3149.76	3805.02	2132.02
		3493.87		2270.09		3169.87	3340.16	2880.81
		2802.79		2375.65		1947.23	2857.19	2996.24
		2725.78		1904.86		2296.67	3262.24	2314.04
		3381.79		3009.6		2056.89	2478.29	1488.4
		3046.28		2220.29		2053.47	1686.79	2941.95
		2914.4		2376.09		2050.79	3404.87	2686.35
		3407.07		2141.81		2123.44	1925.97	2587.68
		3230.19		2046.59		3900.27	3087.17	3057.04
		2773.14		2649.52		3367.73	3653.05	2042.73
		2743.25		2801.9		1514.09	2300.65	3045.55
		3242.44		3069.27		2198.46	3029.11	2735.61
		2984.45		2488.49		3074.37	3253.08	2001.6
		4013.46		2043.22		1600.5	3279.75	3518.96
		2565.94		1880.06		2509.27	2345.06	3043.4
		4275.86		2932.3		2499.11	2856.79	3933.25
		3867.81		1977.87		2182.37	2554.08	2015.81
		2321.8		2772.54		1340.4	2967.39	3876.84
		3685.14		2541.32		1364.92	2763.17	3532.37
		2239.42		1883.65		1758.45	3101.97	2007.85
		3575.6		2760.74		2531.03	2908.1	3212.85
		2010.13		3545.04		1952.64	3895.8	2535.94
		4146.33		2727.06		3016.35	3564.6	2747.62
		2764.5		1748.34		2227.94	3393.14	1970.75
		3664.36		1789.16		2708.84	3574.54	3005.26
		3895.33		2761.95		1737.31	2565.1	3586.57
		3362.48		1879.59		1422.66	3136.15	2533.22
		2882.61		4721.66		2162.71	2608.5	2553.29
		3227.54		2869.15		2409.71	4067.97	2743.75
		3048.34		2017		2281.32	2843.48	4798.64
		2947.29		2682.78		2038.51	2439.47	3035.67
		2756.91		2271.43		2619.91	2512.59	2965.35
		2642.76		2564.45		2686.52	1798.12	3067.31
		2225.29		2414.84		1861.34	1888.64	2504.02
		3518.82		2306.18		2079.32	1901.34	4365.03
		2309.61		3462.49		2237.37	3070.64	3725.88
		3384.21		3291.57		1890.83	2545.7	3168.4
		3314.27		1768.1		1997.91	3276.55	3095.21
		2760.97		1672.85		1840.98	1488.38	3098.35
		2844.34		2250.55		3570.71	3379.77	2356.08
		2490.38		2274.34		1904.44	2277.95	3195.11
		3474.99		2201.15		2805.54	2606.76	3276.54
		1578.15		2649.9		1827.64	2985.29	2304.57
		1038.47		3098.16		1998.35	2736.02	2527.7
		1511.48		3473.08		2929.51	4348.94	3184.51
		1621.98		3999.21		2786.63	3108.86	3309.35
		2214.66		2158.16		2741.91	2068.75	4014.87
		2636.93		2076.17		2453.11	1563.67	2292.69
		3654.57		2335.5		3432.44	3009.83	2951.23
		3197.23		2357.36		3020.91	3177.63	3114.84
		3766.63		2273.11		2093.05	2264.86	2588.61
		3885.33		3482.89		2074.57	3712.85	3121.27
		3865.96		1999.94		2604.34	4609.88	2551.82
		2905.11		2226.43		3235.5	2594.97	3135.06
		1489.31		2373.59		2440.06	3911.47	3031
		2284.86		2522.34		904.73	2966.47	2480.21
		2841.6		2282.14		1701.64	2406.12	2935.76
		2896.33		2203.33		2469.63	2585.69	2714.43
		2271.3		2429.75		2158.14	1990.46	3227.19
		1269.85		2398.3		1533.21	2679.58	4057.13
		2084.41		3068.59		2430.76	3361.2	2278.15
		3093.6		2376.88		2278.07	2625.97	3500.31
		1827.19		4515.4		2161.14	2455.57	1893.28
		2281.1		1865.41		1994.54	4014.37	2345.05
		1672.85		2229.98		2201.77	3020.45	3194.94
		2219.19		4518.14		3414.42	2426.02	2961.37
		2596.9		3296.51		1692.96	4363.57	2914.88
		2655.42		3208.01		3603.01	2402.85	2517.74
		2590.21		3013.28		2294.41	3115.42	3300.16
		1844.44		3085.33		2170.61	1806.35	2439.74
		2462.63		3663.91		2612.26	3931.87	2055.46
		2179.35		2590.05		2191.04	3171.88	1929.33
		1903.99		3038.41		2150	3297.09	2329.06
		2235.24		2565.55		2278.68	3630.35	1817.74
		2778.34		2691.94		2082.85	1870.13	2863.93
		3454.25		2042.22		1858.63	3310.69	2628.73
		2742.98		3176.66		2132.28	3256.97	2363.22
		1484.08		2778.11		1687.79	3067.05	2532.32
		1349.63		1886.99		2295.97	3544.98	2071.13
		2971.46		2847.29		1810.62	3023.54	2994.13
		2420.94		3327.99		2768.82	3623.9	2986.76
		1587.76		3384.48		1879.45	4321.86	2028.57
		1592.73		2274.77		1999.94	2704.66	3871.69
		2739.87		2468.68		2715.72	2784.21	1950.86
		2602.82		3068.97		2732.93	3183.35	2159.74
		2940.09		2178.09		2476.05	1467.74	2317.89
		2752.97		2865.44		1670.82	3028.77	2430.63
		1642.2		2622.48		2517.37	2779.15	2702.51
		2290.11		2595.53		1606.35	1778.33	2444.8
		3135.52		1880.04		4180.76	3629.06	1905.18
		2981.21		1992.16		1708.15	2437.61	3636.16
		2994.1		3589.71		1998.95	2636.08	2227.68
		2170.57		2158.19		2000.62	4476.78	3100.17
		1821.8		2854.27		2700.79	3418.84	2451.82
		2502.55		2663.14		2631.79	2556.58	2967.12
		2564.18		1809.08		2008.53	2037.64	2377.76
		1969.45		3111.74		1938.48	5100.24	4101.95
		1797.52		2780.31		2125.44	3610.76	2536.2
		1990.27		1478.28		2703.9	5075.24	3713.54
		2318.69		3025.92		3694.74	1572.21	2342.09
		2588.82		1868.27		1988.35	3095.54	3453.62
		2076.94		3170.74		1913.08	2259.82	2574.97
		3189.48		2841.52		2779.06	3459.94	2441.33
		2381.98		3146.19		1998.76	3316.23	2358.8
		1357.48		2460.75		2930.56	2562.32	2853.31
		1946.33		2636.72		2276.95	2859.67	2452.01
		2709.09		3827.91		1839.55	2645.34	2868.34
		2799.26		3663.04		2923.12	2967.63	2486.91
		2560.41		2969.56		2230.35	3170.49	2249.53
		2348.38		2211.16		1748.09	5627.04	2396.92
		1963.6		2236.32		2590.49	3003.35	1794.79
		1819.38		3314.71		2579.66	3375.78	2590.2
		1594.71		2348.78		2924.5	2985.78	2273.85
		2414.5		3185.09		1802.13	2311.73	2294.8
		2192.89		1833.49		2089.7	2848.94	2272.43
		1442.05		3351.04		1740.24	3640.62	1861.05
		1870.29		1648.69		1507.8	1683.74	2137.09
		2180.1		2634.01		2309.78	3122.48	2292.09
		1421.42		3518.63		1982.11	2020.69	2701.54
		1468.3		3171.83		1722.59	2832.91	2565.96
		2138.04		3525.88		2071	3801.2	2810.15
		2135.74		2511.75		1632.81	4544.75	2676.95
		1822.97		4286.02		2176.41	3061.25	1430.11
		1822.8		1848.27		2508.84	3611.56	2726.14
		2127.35		3686.72		2411.75	3483.63	1358.2
		2810.2		2069.02		2720.07	2836.66	1845.37
		2042.43		4217.8		1909.41	3151.86	1917.29
		2731.04		2089.37		2058.48	3477.12	2184.73
		2038.4		2267.05		2780.1	3242.29	2342.15
		2479.27		3064.31		2180.99	4004.01	2224.31
		2105.64		1770.82		2188.48	2471.62	3244.66
		1947.73		3835.61		2364.23	2832.73	2295.03
		3102.27		4082.16		1959.58	3634.56	1970.82
		1422.98		3092.34		2124.69	2997.44	3812.54
		2052.98		3492.17		2049.27	3681.5	1902.23
		2237.35		3219.29		2309.26	3609.93	2560.28
		1465.48		1772.58		1522.29	4655.07	2524.68
		1644.66		2817.37		2310.77	3538.48	2680.71
		2655.71		2186.84		1303.38	3138.49	3406.05
		2596.99		3517.8		2026.06	2454.25	1776.5
		1692.75		3074.05		2845.32	2858.76	2653.3
		1916.73		4270.87		2053.63	1861.62	2025.55
		1718.91		3348.93		2692.99	2356.1	1864.08
		2270.55		2311.6		1672.49	2457.79	3115.41
		1875.51		2782.12		3711.53	1921.87	2389.76
		2367.77		3215.08		2863.68	2780.41	2707.33
		1507.89		3340.84		2779.83	2684.76	2514.53
		2276.08		3290.74		2933.45	1996.42	3048.75
		2660.06		2945.09		2965.58	2379.74	3169.23
		2284.73		2525.31		3709.18	2633.46	2503.45
		1643.07		3189.69		2669.22	3619.04	3006.6
		2512.52		3292.86		3386.54	3241.49	2160.26
		2552.45		2976.75		2291.1	2599.48	2425.32
		1587.57		3213.01		2877.96	1931.14	2292.75
		1659.87		3086.56		3345.25	2086.97	2916.86
		1336.51		2975.84		1417.19	2544.47	3240.15
		2199.8		3721.69		3878.19	2491.84	2616.3
		2921.56		2729.39		2447.5	2312.18	4316.75
		1843.69		2484.07		2074.23	2912.44	2716.89
		2313.18		1447.09		921.525	3122.09	2981.05
		2841.42		1571.96		2270.02	1736.59	2015.05
		1962.11		3349.65		2573.18	2944.85	2333.64
		2817.58		2719.17		2670.19	2554.98	3824
		1847.11		3749.36		2969.84	2247.05	3005.89
		2077.82		2502.69		1762.78	2876.13	2603.33
		3808.2		2617.91		3062.24	2444.73	2195.67
		2306.06		2782.88		2137.97	3083.55	2980.22
		2037.35		1965.6		2541.94	2943.53	2052.1
		1873.91		1835.2		2851.02	2509.25	2852.59
		1497.17		2832.02		3380.81	2599.69	2911.43
		1786.22		2717.35		2726.93	2450.45	2838.97
		2070.23		2155.17		2057.97	2129.07	2300.95
		2065.33		3390.24		2507.01	2479.9	2657.43
		1498.17		4019.45		1678.78	2907.47	2077.64
		2500.85		3249.89		2983.33	3023.31	2397.18
		1623.93		2836.19		2731.66	2426.39	2733.04
		2649.98		3071.76		2167.18	2448.2	2181.6
		1751.1		2200.25		2710.1	3013.13	2440.08
		1709.54		1883.65		2253.92	3399.33	2558.93
		2463.97		2469.78		2074.97	2292.59	2107.86
		2758.57		3037.46		2143.8	2282.83	2404.55
		1901.12		2594.97		3206.64	3886.93	3967.65
		3034.16		2444.58		2644.9	3001.57	2879.7
		2422.9		2636.34		2275.23	2975.78	2390.59
		2413.85		2879.25		1980.04	2462.65	2453.84
		1773.46		3010.49		2586.56	3013.89	2208.71
		1634.18		2021.75		2832.74	2609.48	2122.2
		2630.18		1536.48		2474.08	2313.26	2547.03
		2609.83		2480.22		3035.06	3427.89	4049.52
		2172.61		2070.11		3605.79	2256.58	3040.87
		2285.83		2390.98		2545.49	3177.9	2069.93
		3171.1		2724.92		2598.93	3225.31	2058.31
		2051.97		3592.37		2190.61	3286.85	3198.93
		2366.92		4743.27		2265.8	2875.46	2516.14
		1457.19		3735.94		2342.41	2432.01	2662.12
		2373.01		2279.15		3694.41	4051.49	2298.53
		1776.66		2253.72		3715.92	1626.28	2038.89
		1611.84		2928.11		3136.44	2792.21	2303.83
		1792.94		2188.27		2153.87	3616.51	2671.39
		2163.76		3618.54		2835.65	2290.86	2496.37
		2539.43		3918.28		4224.93	1527.62	2819.22
		1543.81		2490.6		2292.13	2131.91	2337.32
		3034.07		3345.78		2704.83	3844.18	2341.21
		2395.86		2668.83		2393.73	2099.66	1656.88
		2221.58		3086.67		2401.44	3987.16	3427.68
		2049.86		2761.82		2818.7	1261.48	2042.99
		1592.29		3094.04		2375.95	2537.09	3407.53
		2232.05		2229.26		451.75	2821.97	2646.56
		1792.1		2325.89		2780.24	2382.64	3523.81
		2637.61		3295.72		2516.47	3168.02	2113.89
		1963.72		3368.71		2078.41	814.724	2657.58
		2254.43		2161.07		2736.79	2522.86	1839.86
		1797.06		3370.84		3032.09	2876.05	2750.98
		1764.41		3980.45		2421.26	2625.2	3590.77
		2451.54		2681.1		3215.21	3502.13	2882.9
		2926.84		3695.99		2394.01	3002.06	2578.82
		1567.54		2509.52		1985.89	3471.95	2618.58
		3296.91		3080.37		3118.41	1843.43	2848.18
		3849.63		1860.95		2547.83	2174.63	2937.37
		1825.31		3559.65		2251.83	2992.22	2703.14
		1276		2687.08		2913.41	1969.16	2967.61
		2221.12		3065.14		1966.51	3370.89	2731.13
		2611.28		2774.22		3589.61	2315.09	2895.05
		2254.63		2255.96		1749.5	2068.85	2557.9
		2197.21		3118.62		1604.37	2782.07	3816.01
		1895.56		2855.71		2890.12	2527.83	2678.05
		2602.43		2649.33		1975.51	2624.53	3428.13
		2097.27		3385.03		2693.23	1556.39	2064.86
		2102.08		3062.11		1526.75	1888.99	4126.36
		1862.99		2899.81		2369.59	2353.36	2293.21
		2725.88		2790.21		3122.9	1933.6	2243.94
		1741.5		2134.2		2324.79	2666.6	2632.51
		1863.07		3296.85		2522.34	1882.14	1912.09
		2769.31		2743.05		3003.75	3064.89	2024.4
		3484.93		2163.63		3538.52	1871.03	3311.34
		2968.54		2726.16		2183.44	1496.18	2303.51
		2286.94		2418.83		1426.33	2062.72	2724.25
		2060.25		3922.05		2439.71	2337.96	2455.43
		2266.02		3128.24		3540.98	1787.15	1886.22
		2439.07		3027.6		1930.77	2357.89	2094.25
		2280.93		3393.01		2041.36	2665.8	3751.55
		2361		3952.18		2072.61	2959.01	1856.26
		2166.76		4456.04		2775.55	2608.69	1358.25
		2245.59		2969.03		1887.64	1904.21	2737.08
		2107.3		3234.78		2544.67	1285.57	2267.16
		2624.66		3188.11		2644.68	2169.83	1584.17
		2989.46		2823.95		2607.53	2151.36	2814.9
		2754.21		1951.55		3325.25	2530.46	2137.05
		2033.19		2680.23		2320.98	2470.81	3066.62
		1987.13		2511.68		2483.4	2968.38	2395.75
		2251.82		3633.41		1817.13	1997.16	2332.9
		2000.9		2384.35		3562.47	2961.6	3394.51
		2061.19		2970.03		3053.65	1650.15	2326.85
		2370.88		2741.02		3029.52	2183.97	2874.79
		1885.68		3270.42		2970.02	1395.8	3256.03
		2330.46		4869.74		2174.31	2027.95	3008.88
		2910.19		3098.71		2464.21	1665.29	2563.23
		2144.97		3482.08		3323.33	2406.4	1961.25
		2350.53		2799.94		2615.99	1547.83	4407.4
		2075.2		4279.19		1780.46	2078.46	3240.68
		2338.63		3201.13		2816.16	2550.27	3315.68
		2137.83		3271.74		2974.12	2158.37	2430.07
		2616.86		2595.2		1694.44	2292.12	2692.53
		2018.85		2967.97		2942.08	2593.29	3579.89
		3135.22		2702.87		1994.43	2642.44	2802.2
		2576.26		3006.84		3439.61	1292.5	2680.09
		2705.67		3246.32		1520.15	1490.83	3005.51
		2176.75		2722.44		2242.59	3286.58	2506.46
		3031.6		2603.26		2807.63	2087.28	2602.79
		2258.63		2938.9		2215.22	2347.64	3382.97
		2907.15		3251.16		3093.21	3044.03	3804.92
		2628.93		2400.73		2884.89	1622.56	2676.52
		3136.03		2734.83		3416.87	2245.7	4874.1
		2517.56		2744.82		2454.53	2367.78	3453.22
		2195.18		2164.49		2485.7	2129.78	4006.22
		2355.06		2578.11		2896.34	2357.23	3662.4
		3192.97		1699.48		1645.46	2736.22	2645.04
		2815.92		2016.87		1905.88	1472.35	2948.71
		3310.34		3735.14		1274.94	1883.94	3401.67
		3743.9		3205.61		2142.19	2399.99	2797.2
		2295.52		3582.48		1879.1	2933.42	3615.87
		3067.91		2716.65		2352.86	2102.68	3745.97
		2685.35		1994.88		2487.26	1803.59	6313.61
		3666.04		3085.22		1359.15	3086.82	3955.68
		2872.15		3327.62		2473.1	1896.9	6048.56
		3785.88		1669.03		2013.54	2850.04	3596.06
		3151.4		2621.18		3019.85	1950.59	3464.04
		2442.47		1933.13		1535.32	1958.05	4036.35
		2263.89		2098.73		2042.08	2255.9	2977.79
		2332.49		3041.33		2609.2	3137.42	3412.93
		2017.76		3777.04		3246.23	1928.06	2343.87
		1449.48		3774.8		2080.24	3328.76	2785.15
		1672.06		3169.7		2059.66	2522.45	3020.88
		2326.54		3363.3		3669.4	2612.51	3077.09
		1544.14		3561.36		3943.51	1912.67	2807.38
		2350.8		2691.21		2893.2	2082.89	2610.77
		606.536		3082.51		2042.32	1779.62	3959.48
		731.564		3533.66		2843.48	2504.75	4113.61
		1615.47		4250.98		2065.55	1867.76	2771.54
		1663.11		3101.9		2135.81	2386.3	2560.01
		2772.49		4313.76		1574.54	2706.01	2648.67
		3047.31		2923.13		1757.34	1733.49	3212.8
		2707.74		3071.46		2539.3	2245.22	1864.01
		2206.88		3198.76		1730.95	2275.96	2560.67
		2042.15		2798.19		2336.54	2831.39	2841.95
		1611.92		3321.38		2499.01	2244.41	1575.69
		1732.13		2476.2		2184.91	1878.62	2428.12
		2041.17		3633.46		2904.46	3142.04	3153.11
		2571.15		2092.44		2415.39	2824.18	3156.74
		2027.27		3219.73		2288.56	1912.9	3982.7
		1703.2		3151.76		2515.81	3605.58	1797.22
		1847.88		3237.86		1584.25	2013.8	3394.29
		2207.11		2614.91		3446.15	1686.82	2157.68
		2231.2		2099.57		2191.58	2026.68	2608.96
		2048.82		3170.6		1719.89	3719.93	3276.76
		2257.09		2419.72		2775.03	3014.04	2706.88
		1610.64		3170.29		2265.63	3220.29	2704.68
		2649.96		3099.59		2571.61	2626.77	2906.32
		1827.27		4030.96		2803.82	2645.63	3004
		1483.06		4451		1658.63	3466.74	3108.54
		1691.82		3686.63		2741.82	2570.94	2710.37
		2191.24		3247.1		1897.59	2830.69	3007.92
		1159.54		3474.99		3013.56	2661.18	2906.05
		2249.9		3829.85		2051.98	1867.08	2812.94
		1564.41		3468.02		1533.55	3131.89	3971.8
		1489.51		3806.64		2952.49	1727.02	3124.36
		1567.34		3073.82		2938.72	2357.19	3785.27
		1346.3		3568.12		2717.41	2045.7	2747.73
		977.08		3622.14		2786.3	2478.8	2634.59
		2357.93		3341.45		2798.83	2556.18	1831.44
		1463.51		3555.99		3390.93	2307.61	3429.76
		1836.18		3652.71		2943	2721.28	3307.43
		1944.21		3008.1		2538.33	2999.78	3541.93
		2244.06		2916.22		3082.51	1910.06	2267.74
		1233.88		2606.93		2856.15	1941.71	2998.13
		1620.28		3581.27		2167.66	1638.45	2200.56
		1454.85		2075.6		3029.3	1689.16	2829.67
		2508.86		4342.65		1615.89	2286.18	3069.17
		1484.59		3516.01		3262.97	2298.08	3734.4
		2727.75		5466.55		2047.05	2374.39	3243.56
		1854.07		2386.81		1639.42	2054.52	2932.14
		2228.15		2736.62		2590.17	2052.47	4217.56
		1941.45		2171.5		2697.27	1704.43	3981.53
		1766.46		2882.21		3107.92	2185.22	2778.69
		2144.24		2946.46		3501.23	2083.84	3669.31
		1613.71		3414.63		2703.28	2306.12	2066.99
		1594.63		4057.66		2369.61	1841.41	2186.44
		2194.84		3504.54		2918.13	2008.98	2659.97
		2102.92		1768.06		2325.55	1726.42	4903.57
		2245.04		2524.55		1716.12	3118.84	1828.12
		1918.55		2413.54		2275.81	1656.06	2663.8
		2047.28		2215.86		2621.2	2998.84	1975.22
		1899.11		2681.65		2783.77	1755.9	2458.13
		2464.33		2686.86		2295.84	2153.15	3859.95
		2081.47		3119.35		2780.12	1916.26	2306.34
		2453.74		3662.66		2724.88	3358.38	2288.97
		2014.92		3443.1		2226.73	1786.37	3198.8
		2760.35		3146.36		2631.26	1640.83	2643.07
		1793		3891.4		1672.15	2793.9	4416.79
		2577.53		2742.12		4158.36	2600.65	2498.85
		2565.68		2771.92		1788.72	1424.05	3783.85
		2678.89		3731.2		1880.35	1712.41	2264.83
		2031.56		2279.85		2073.13	2724.96	2461.96
		2495.68		4138.36		3087.21	1577.66	2946.18
		2069.06		4030.56		3672.19	2088.92	2293.67
		2796.4		3108.42		2494.99	2509.08	1906
		2095.37		2668.07		2851.96	1844.05	2539.47
		1671.57		3564.82		1964.74	1510.8	1689.07
		1737.34		3022.47		2880.41	2369.52	2162.7
		2753.5		2503.33		3232.48	2154.58	3509.01
		1893.23		2121.53		2537.64	1872.78	4392.78
		2393.22		3034.38		2061.9	1608.91	1880.25
		2079.45		3143.23		2586.08	2195.94	3313.27
		2032.61		2629.63		1858.45	1926.41	2911.08
		1757.7		2835.85		3207.01	2240.32	3404.61
		1932.81		2158.93		1417.47	2248.45	2654.93
		2476.43		2057.16		1754.87	1447.24	3230.45
		2343.37		2141.25		3585.96	2640.48	2982.09
		1500.6		3868.09		3161.23	1825.96	3150.5
		2110.9		2058.67		1908.26	1943.72	3233.29
		2162.47		2348.96		2720.37	2052.11	3348.33
		2596.29		2121.61		2237.45	2490.17	3689.54
		2261.83		2669.47		2248.19	1855.9	3075.34
		3245.32		3153.04		3379.12	1874.43	3168.57
		3434.54		2511.84		2368.14	1463.96	3077.64
		3087.36		2510.68		3037.2	1739.81	3772.32
		1650.82		2269.25		2842.01	2925.81	4021.58
		2128.67		4134.83		3666.62	2247.58	3695.33
		4525.37		2903.24		2766.46	2688.7	2591.6
		2175.2		3928.24		3530.92	1573.35	3075.57
		2881.1		2420.21		4553.64	2825.97	4668.31
		2706.12		3699.71		2841.66	2019.67	3283.31
		1313.75		2431.04		3427	2998	2581.72
		1719.62		2327.38		3079.27	2534.62	3915.77
		1766		2108.22		2743.59	2181.65	2363.12
		2243.53		3415.34		4217.72	2081.55	2810.14
		3061.59		3206.84		3160.08	2386.92	2523.61
		3078.45		2344.19		4524.5	1895.81	3257.28
		2927.71		2292.76		3522.7	2057.34	3948.9
		3000.24		2688.05		2867.54	2433.56	3158.47
		2049.49		3034.91		3933.88	3106.48	3239.2
		2136.79		2751.38		4551.51	2685.64	3688.61
		2936.47		3050.94		2948.24	1982.79	2856.19
		3400.62		2529.56		2609.91	1552.29	2528.29
		2603.58		2868.34		4649.73	2035.41	4228.28
		2579.68		3756.76		2262.38	1613.58	5708.73
		2198.58		4242.85		4711.99	2794.66	3905.43
		3121.46		2666.88		4604.33	3008.57	3891.03
		2156.93		3176.94		2841.19	2641.18	1893.6
		2804.41		2319.21		2492.47	2878.35	2341.9
		2707.44		2173.34		2796.12	2498.43	3501.42
		2137.89		3920.25		3838.22	1962.43	4333.69
		2512.93		2888.38		4488.6	2020.85	3030.62
		2857.01		2401.18		2078.87	2178.96	3031.23
		1788.43		2934.27		2545.86	2447.27	2222.13
		2576.25		4034.55		3361.74	1747.03	4138.14
		2845.38		2533.45		3550.3	2292.05	4577.24
		2396.56		2871.19		3620.45	2569.03	2823.14
		2979.82		3500.21		4879.36	1943.97	3496.91
		2329.34		2794.49		3246.02	3092.15	2657.38
		2804.23		3665.65		2892.03	2236.7	3946.19
		2217.62		3054.92		3653.44	1487.32	4277.47
		2432.26		3320.65		2639.36	1866.58	2741.84
		2178.56		3264.43		3623.01	1728.12	3879.74
		2132.83		3923.5		3818.67	2514.11	2706.6
		2356.75		3083.98		5556.2	2877	3730.43
		1692.81		3126.76		3043.57	1672.43	4414
		1991.59		2444.64		5236.01	1484.27	3294.43
		3211.67		2727.55		2517.6	1549.04	2347.27
		3153.46		2448.01		4059.36	2493.3	3999.68
		2266.73		3513.02		3007.15	1542.79	2918.26
		2999.31		3316.3		3771.75	1800.96	3404.8
		3797.11		2360.85		2631.06	3251.42	1756.18
		4068.93		3067.21		3178.21	2121.58	3196.38
		2313.28		2015.05		3944.07	2334.44	2945.69
		3165.69		2576.4		3309.63	2106.69	3359.93
		2740.77		2098.01		2443.2	3900.49	4143.7
		1688.89		2247.67		4335.37	2017.88	1848.38
		3345.07		3652.8		2958.09	1896.14	2814.48
		1971.67		3502.71		2028.32	1700.87	3532.52
		3046.1		2802.23		3573.73	2172.49	3592.67
		2954.92		3541.97		1357.89	1791.03	3245.04
		3711.34		4929.83		3337.44	2420.01	3139.94
		2656.42		3268.88		3755.35	1559.45	2566.95
		2682.52		2690.83		2910.11	2152.62	1888
		1861.31		3675.35		3293.66	3118.19	2819.37
		3028.73		3437.9		3657.17	3438.07	1661.56
		3310.76		2640.5		2909.84	2395.33	2362.26
		2628.31		2330.36		3000.87	2521.43	3938.63
		2613.59		2462.01		3655.71	2440.15	4810.44
		2248.82		4370.32		3644.68	1832.33	584.249
		2787.14		3255.39		3799.64	2260.71	3097.55
		2703.24		3421.97		4997.08	1251.73	3329.7
		2801.57		2706.92		3353.23	1207.46	4388.61
		2892.73		3347.04		3406.22	2389.3	3240.22
		1351.44		2799.91		3844.38	1753.96	2189.6
		2159.36		3602.09		3619.3	1643.76	2813.01
		1889.4		3238.66		2811.82	1866.51	2687.33
		2904.98		4620.2		3373.49	1753.58	3045.9
		3224.39		3619.64		4105.84	2023.66	3461.19
		2907.22		3580.32		3679.57	2118.32	3015.25
		1854.73		3196.96		3619.26	2605.65	3929.3
		2371.1		3057.64		3605.4	2199.23	4142.44
		2609.53		4193.22		3553.66	1334.59	3877.39
		2607.58		4029.1		604.674	1657.29	4742.4
		1804.65		3179.66		3747.37	2575.99	5349.75
		2528.98		3582.77		3193.78	2020.41	3610.52
		1937.13		5349.03		3412.93	2105.46	3338.95
		1476.31		3455.83		4036.4	2885.14	3878.7
		2659.22		2590.59		3578.67	1993.96	3891.81
		1777.23		5696.41		2726.63	2297.54	2232.32
		2858.2		2915.87		4887.4	2298.46	3250.55
		2673.32		3329.83		3190.06	1749.9	2564.78
		3744.32		4231.25		2459.14	2042.08	3500.26
		3525.08		2297.32		3824.88	3135.01	4449.63
		2995.77		3743.3		3957.53	2244.44	4532.1
		3107.49		2254.37		4119.76	1759.8	2290.39
		2575.55		4489.14		2040.28	2495.01	2682.98
		3024.29		3475.09		2869.32	2079.16	2937.27
		2418.81		3944.83		3511.77	2186.71	2524.76
		3869.78		2825.43		3474	2144.6	2190.14
		2677.82		4585.22		3594.83	1972.61	2844.69
		4146.24		2376.47		5104.57	2134.85	3564.8
		4342.04		3887.01		4546.26	2269.37	3225.08
		2454.5		3515.56		2785.56	2155.12	2708.94
		3279.81		2415.99		3561.58	2723.92	3032.35
		2849.08		3495.77		2632.92	2009.31	2294.94
		2799.79		6726.27		4036.51	3226.47	5009.59
		2821.05		4429.7		3702.86	3674.11	5165.14
		2499.86		2758.66		3478.24	3315.57	3196.38
		3014.32		2656.17		2533.3	2024.05	3049.06
		2406.25		3669.25		3325.83	2358.05	2396.4
		2677.06		3685.8		3257.52	2203.39	3813.97
		3029.4		3371.03		3131.77	2005	3396.69
		2039.6		4559.14		3217.51	1530.02	3993.79
		3223.18		2986.41		2333.12	1417.1	3557.97
		2628.5		2617.4		2315.6	1700.71	2167.72
		3443.5		3384.12		3653.73	2921.79	3355.49
		2499.68		3928.05		2326.61	2288.32	2757.87
		2608.19		3495.48		2342.59	1963	3998.54
		3386.82		3216.97		2576.46	2474.37	2817.85
		3128.16		3652.38		2875.72	1867.82	2123.35
		3420.66		4078.52		3210.52	1917.54	2133.55
		2641.39		3200.18		3282.56	1882.31	2643.92
		3055.37		3182.87		2941.09	1709.2	2637.52
		2009.45		3092.12		2634.03	3052.61	2869.12
		2396.11		4195.35		1563.16	2321.8	2049.82
		2895.74		3016.1		3331.15	2351.34	1671.38
		3690.26		3369.37		2649.92	1483.38	2471.55
		3324.04		3071.45		3673.8	3225.66	2341.12
		3298.71		3810.47		3249.49	2003.13	3238.31
		3067.69		4239.45		2839.85	2664.21	3469.85
		2657.71		4498.95		3039.01	1895.33	3734.07
		3117.31		2947.21		3205.47	1980.94	3984.13
		3613.47		4429.68		2945.21	2523.08	4298.98
		3583.68		4063.61		1717.67	3103.92	2219.52
		3072.7				3103.37	1690.35	2491.44
		3203.52				3637.24	1425.48	2425.67
		3549.4				3870.23	2571.79	2570.68
		2848.86				3676.65	2175.37	2496.19
		2979.74				3676.84	2431.44	2584.39
		2880.72				3511.47	1355.28	2949.56
		2333.86				3853.92	1531.26	1759.91
		3430.53				4425.8	2004.56	2048.08
		3597.9				2846.87	1976.15	2931.55
		3483.54				4997.52	1694.87	2296.36
		3113.5				3679.97	2046.66	4378.85
		3244.09				3560.98	2553.97	2244.49
		2314.89				3995.8	1938.18	2057.34
		3405.46				3977.62	1780.35	3152.01
		3180.1				3950.92	1918.28	2527.29
		2725.51				2687.3	2423.69	2613.87
		3969.96				3945.07	1973.32	3893.42
		2384.14				3891.1	1635.98	3702.99
		2845.5				3599.11	1538.06	2496.74
		3692.85				3641.5	1718.53	3936.42
		5126.69				2616.83	1698.47	2429.91
		3378.18				2528.61	1619.83	365.339
		2917.17				4919.65	1680.25	3629.68
		4398.98				4514.23	3159.86	3975.81
		3909.73				4249.65	3290.35	3710.92
		3724.35				3379.55	3046.68	2880.43
		4492.76				3523.1	2580.75	4281.72
		5142.46				2708.37	4081.62	4676.7
		3590.93				5225.18	2887.7	3424.66
		3168.72				5466.99	3633.8	2470.33
		3844.65				3286.18	4154.47	3536.66
		3891.39				4760.26	1896.14	3834.64
		3629.46				5585.9	1819.16	3306.29
		3602.32				3588.31	2600.32	3670.26
		3900.41				3249.4	2774.3	2560.12
		3621.28				3935.51	3576.29	2037
		5143.87				4339.76	2515.64	3075.83
		2492.72				2837.8	2193.82	3691.46
		2944.15				3211.69	2462.49	2624.26
		2468.41				3929.43	2216.39	4032.52
		3465.34				3357.88	2427.11
		3935.69				3674.36	3130.95
		2585.82				3875.73	3032.86
		3790.98				4160.3	1250.26
		3623.83				3036.62	2824.13
		2723.15				3941.61	2266.54
		3187.47				4602.27	2005.28
		3401.4				2145.69	2391.81
[truncated: 472 more rows]

## Sheet: Fig3a
Fig3a
	P value relative HBD		0.0004
		HBD-GFP	WKK-GFP
		1	1
		0	1
		3	0
		0	2
		4	0
		3	0
		0	2
		0	1
		0	2
		0	10
		0	2
		1	2
		2	24
		1	14
		15	6
		1	0
		14	2
		0	6
		30	6
		21	11
		41	6
		0	1
		17	4
		4	12
		28	19
		15	10
		26	18
		16	9
		9	8
		3	6
		26	2
		36	0
		44	1
		0	0
		52	0
		41	3
		3	0
		51	8
		45	2
		2	16
		56	2
		6	1
		2	14
		5	0
		33	15
		58	13
		6	21
		33	5
		5	11
		20	1
		23	4
		43	21
		29	31
			0

## Sheet: Fig3b
Fig3b
	P value relative to siCtrl		0.0437	0.0338	0.4201	0.9984	>0.9999
		DMSO			M27-RNaseH1-GFP
		siCtrl	siAQR	siDDX41	siCtrl	siAQR	siDDX41
	Experiment 1	1	3.27502	3.73812	2.62358	1.09089	0.482684
	Experiment 2	1	2.95435	2.74708	1.46933	1.29896	1.33018

## Sheet: Fig3c
Fig3c
	P value relative to siCtrl of each condition					<0.0001	<0.0001		<0.0001	<0.0001
		DMSO			doxycycline			doxycycline + DRB
		siCtrl	siAQR	siDDX41	siCtrl	siAQR	siDDX41	siCtrl	siAQR	siDDX41
		185.648	193.022	186.159	186.856	204.514	223.794	182.759	190.549	196.63
		186.625	194.195	192.251	186.729	192.944	194.376	186.729	191.168	199.225
		190.101	193.303	184.64	203.566	197.907	209.273	176.909	185.871	197.916
		188.77	193.754	187.205	187.183	195.401	197.082	190.1	188.703	198.097
		189.698	193.279	192.85	208.297	202.979	352.03	190.093	189.273	193.963
		188.626	190.746	190.668	185.192	193.986	218.619	196.712	189.949	192.161
		180.55	196.843	190.682	172.909	210.509	208.032	199.873	198.911	192.043
		195.775	195.387	188.426	186.415	190.733	203.494	192.574	365.657	190.087
		188.281	194.224	189.763	187.672	193.538	215.288	190.384	195.556	192.541
		189.13	190.461	187.255	186.369	197.155	196.053	191.088	205.633	195.542
		175.645	195.403	188.103	189.099	195.335	322.08	203.029	205.738	214.027
		176.675	199.57	187.453	188.425	194.059	211.41	187.013	191.162	197.077
		181.763	190.22	189.951	199.889	196.136	198.614	188.43	230.996	194.362
		186.061	194.889	191.552	181.264	215.877	209.734	188.78	193.048	191.376
		183.725	199.134	188.162	196.375	194.505	341.221	183.973	247.687	195.365
		188.224	191.737	188.382	174.679	222.311	212.789	191.419	193.431	192.811
		186.432	194.427	192.737	189.013	198.296	204.357	191.313	266.958	195.556
		186.613	187.463	191.844	194.641	199.26	207.615	192.222	195.676	196.916
		190.233	196.282	185.285	184.186	209.148	227.213	186.902	184.592	196.209
		192.57	197.021	185.886	192.285	197.092	195.53	186.149	195.002	197.2
		189.438	191.973	188.8	189.939	199.918	200.098	185.342	188.207	193.848
		187.306	192.001	187.632	188.681	201.761	207.504	184.478	224.881	200.583
		193.144	193.778	188.499	189.985	199.703	198.574	183.685	183.365	213.209
		188.388	197.07	187.361	196.935	199.447	215.685	184.267	183.215	193.242
		186.407	195.369	188.327	190.695	197.171	194.74	195.277	200.442	192.754
		189.592	196.885	185.194	195.043	201.764	215.065	175.518	185.708	193.392
		185.285	192.703	184.476	189.896	196.968	272.163	175.071	182.69	195.389
		185.895	192.66	188.706	199.732	199.907	199.895	188.394	187.932	193.774
		190.458	192.98	187.829	193.285	191.545	201.122	190.555	308.99	202.177
		184.662	196.514	196.292	193.409	205.627	255.647	191.064	185.651	197.588
		188.549	183.918	197.417	199.186	193.446	212.715	192.829	188.718	247.903
		190.054	188.527	193.519	189.945	193.411	199.179	191.828	186.616	200.013
		187.791	185.239	192.721	196.454	194.91	213.931	192.942	200.584	197.769
		191.837	186.074	189.167	192.849	215.121	196.364	189.362	197.14	196.454
		190.936	186.325	189.198	188.35	198.92	197.538	187.645	187.01	195.546
		188.831	186.637	192.806	190.718	198.056	222.947	192.578	198.029	200.273
		194.69	185.769	186.415	198.19	204.787	199.182	192.162	188.092	193.208
		191.688	182.913	184.667	190.09	200.251	197.087	193.299	351.44	201.462
		185.632	190.086	188.51	193.706	201.269	216.703	191.669	196.431	192.671
		195.034	190.131	191.157	187.05	196.56	198.492	185.606	190.885	192.077
		194.851	188.245	184.033	187.919	207.937	202.144	189.936	202.03	196.478
		197.862	195.381	189.534	189.351	204.749	251.211	191.443	213.977	195.441
		194.848	191.594	188.89	189.466	200.275	278.686	189.851	187.605	191.75
		189.955	188.521	186.931	187.893	197.715	337.708	197.564	214.872	203.431
		177.455	181.626	184.202	188.525	197.45	206.251	176.211	183.4	186.883
		185.662	187.733	185.981	186.865	200.852	210.638	190.544	188.862	192.327
		196.583	189.441	184.102	185.662	399.477	241.795	190.331	193.496	190.077
		191.092	183.988	190.396	192.982	197.862	212.29	196.44	219.736	203.581
		186.019	185.089	191.271	187.924	202.841	210.494	192.06	197.667	190.295
		187.301	187.926	186.606	192.711	202.203	207.853	196.935	241.214	195.071
		174.427	192.394	187.64	184.901	200.752	281.039	195.065	196.963	194.487
		188.33	192.489	187.453	195.325	202.232	207.635	196.093	198.635	195.315
		196.848	194.015	187.042	197.242	199.388	451.236	183.752	193.379	191.635
		178.327	193.981	186.933	188.766	241.3	209.63	194.79	191.553	192.483
		173.871	194.113	191.528	186.028	204.974	208.191	199.626	193.059	197.255
		184.684	191.19	172.658	192.881	199.055	198.031	198.606	192.029	200.143
		188.609	190.299	185.475	195.204	197.873	264.924	192.164	189.703	194.585
		173.004	191.622	169.39	195.291	219.376	214.849	192.981	191.484	218.513
		179.664	186.983	173.295	188.645	220.152	207.212	192.931	195.397	200.904
		172.14	194.149	174.127	193.004	228.617	210.079	189.529	188.464	191.21
		188.104	192.031	185.028	218.012	195.692	214.68	190.736	204.623	189.239
		179.38	193.476	185.284	345.542	222.84	194.743	190.662	193.821	207.256
		174.777	190.415	185.015	194.41	204.154	203.099	182.638	194.452	188.976
		173.86	188.155	186.558	196.931	200.688	204.552	199.214	200.274	189.635
		191.976	191.198	184.542	190.65	220.216	215.781	188.655	197.61	192.082
		176.444	185.114	186.013	194.642	194.954	450.402	188.156	196.329	193.703
		185.603	192.682	188.695	194.985	211.404	208.395	195.617	235.75	192.905
		187.263	189.629	188.532	188.618	201.764	302.776	187.948	195.893	201.489
		182.166	184.868	184.515	190.389	199.437	212.338	189.805	191.015	189.657
		169.203	186.369	186.931	203.76	247.542	668.018	188.907	313.387	194.931
		172.197	185.629	184.729	192.854	203.897	197.508	187.12	201.07	189.16
		173.543	188.997	186.454	206.695	198.834	200.903	189.34	256.598	281.859
		178.423	187.272	186.061	191.428	192.999	194.022	187.296	192.05	187.767
		187.607	187.281	189.848	203.886	197.692	245.688	189.67	189.995	204.308
		183.043	184.653	187.105	214.404	200.428	202.918	188.158	296.189	188.712
		187.286	191.463	185.28	192.313	195.702	192.281	189.523	193.427	203.248
		184.986	196.858	182.288	243.402	201.105	201.711	189.72	192.66	335.738
		188.542	184.397	190.386	186.42	197.171	295.795	187.592	193.315	239.338
		183.907	186.646	190.048	232.36	210.219	240.776	196.714	197.408	187.782
		184.52	186.23	174.964	197.895	198.285	254.309	174.338	199.59	185.646
		180.571	187.327	190.83	195.372	203.052	218.758	204.637	258.263	190.682
		183.735	187.211	174.13	209.907	231.469	250.14	190.751	192.782	398.849
		171.448	189.111	187.603	201.406	198.943	201.975	190.285	196.065	198.6
		188.421	187.662	196.497	192.547	216.663	192.953	190.236	199.697	194.12
		191.686	188.23	191.268	197.649	202.073	201.738	192.338	190.428	217.885
		178.262	190.287	195.723	198.413	212.372	223.669	191.12	206.536	276.527
		182.176	192.653	179.486	198.042	196.879	193.568	190.809	197.59	193.601
		187.78	186.36	193.545	202.292	199.414	199.802	198.918	195.798	191.448
		187.719	194.777	187.761	202.649	206.288	196.799	188.766	196.56	192.919
		191.964	190.681	186.973	201.079	198.215	205.839	187.352	191.615	192.088
		191.91	196.718	178.423	203.759	199.241	195.954	197.205	191.798	195.849
		185.357	194.135	186.297	199.825	203.898	196.733	191.97	193.274	197.487
		184.021	191.241	182.072	201.347	198.264	200.102	192.064	190.224	193.096
		191.957	194.343	172.409	200.295	199.424	206.11	199.13	187.89	203.657
		183.103	192.798	188.827	195.895	209.291	204.241	186.362	193.685	188.643
		184.21	193.329	172.097	270.655	194.58	205.276	195.01	196.291	192.066
		182.097	190.108	192.346	230.289	200.227	199.936	193.95	188.602	190.07
		184.016	189.498	189.354	208.004	288.611	206.121	211.847	189.835	188.381
		185.103	193.2	182.91	192.848	196.54	206.398	206.493	189.147	201.092
		191.003	185.074	186.73	260.596	209.64	205.1	191.922	188.42	218.663
		185.672	188.244	185.425	237.7	204.802	228.567	201.141	187.854	192.906
		185.059	187.22	187.747	197.763	205.273	198.551	197.595	192.677	195.925
		182.958	188.057	172.604	201.755	199.946	220.866	179.632	188.684	206.302
		190.871	189.954	178.91	176.057	243.925	200.226	189.312	188.592	191.451
		187.776	187.037	170.759	177.137	198.005	227.759	197.247	181.882	194.13
		189.166	186.041	186.715	194.652	201.152	202.255	178.485	185.231	194.408
		188.105	183.697	185.274	198.566	235.404	345.57	186.646	188.669	190.108
		187.9	186.189	176.375	195.804	199.102	249.611	189.473	188.832	254.79
		186.716	183	184.543	192.988	246.992	210.825	177.274	190.085	194.096
		188.456	191.647	189.447	193.898	223.372	228.145	190.141	193.443	275.733
		184.627	187.016	186.302	207.821	215.15	201.473	196.227	194.793	199.277
		182.816	190.39	164.774	193.522	199.173	197.983	187.056	192.036	188.107
		181.051	193.703	193.791	205.687	202.933	235.418	173.712	193.24	279.59
		168.656	197.771	187.968	195.803	195.649	343.366	192.906	195.043	189.602
		172.455	194.408	182.758	198.512	195.437	214.15	190.089	197.313	190.426
		169.935	186.975	184.184	196.767	203.372	216.381	192.281	192.588	197.698
		179.623	187.574	165.91	196.192	200.573	212.501	181.791	195.632	197.948
		182.447	190.659	189.721	193.745	211.538	207.196	191.056	200.75	389.317
		185.994	188.493	192.615	195.055	200.722	213.077	178.013	189.93	185.862
		180.488	189.227	184.595	200.285	196.169	215.873	192.642	567.826	202.534
		186.221	188.364	181.544	200.395	461.307	243.947	186.111	188.782	187.367
		182.451	186.12	181.469	194.755	208.761	217.758	190.596	190.922	193.906
		181.398	186.802	168.88	199.383	193.101	218.688	196.624	269.842	207.641
		187.188	187.477	181.047	198.833	189.312	219.761	188.865	193.354	246.797
		187.722	189.236	185.753	195.932	198.754	207.348	190.949	195.519	208.348
		187.31	191.831	186.516	196.297	200.274	281.711	190.504	189.546	194.701
		181.013	190.549	186.089	197.276	204.991	207.29	189.564	207.142	191.866
		182.925	190.085	185.574	197.426	202.594	215.834	192.284	196.827	196.599
		184.48	190.989	185.228	197.921	207.03	253.055	189.862	199.406	191.041
		182.307	192.529	191.598	200.77	194.775	214.138	192.753	195.479	191.159
		177.971	189.196	184.614	197.748	195.606	259.624	274.685	190.889	199.807
		183.076	196.483	190.775	197.294	201.108	209.555	275.507	172.75	190.46
		176.734	197.896	189.923	206.742	185.861	201.794	189.16	176.935	188.843
		168.639	193.149	185.071	201.535	197.633	207.824	191.875	194.427	200.038
		183.147	198.978	184.867	204.902	194.55	204.971	191.838	181.23	195.403
		172.464	195.447	183.263	200.887	195.538	213.954	192.899	207.516	190.072
		186.53	187.656	180.716	197.917	202.732	263.653	211.469	187.1	190.423
		173.596	186.937	181.595	196.155	197.55	201.647	191.391	191.926	190.879
		183.883	192.846	181.383	205.231	212.012	208.629	192.935	193.681	188.602
		181.598	189.604	183.066	214.451	196.756	194.775	189.843	304.708	185.893
		169.056	188.094	185.825	204.914	198.954	193.516	192.696	191.443	186.514
		186.037	180.957	186.643	249.344	202.995	205.829	190.792	189.268	193.728
		182.057	185.535	182.962	191.606	212.36	259.769	189.857	197.94	185.669
		180.153	184.981	180.172	204.003	204.774	291.181	188.646	195.582	212.432
		185.508	187.173	184.074	195.097	278.254	193.61	189.926	212.683	191.445
		191.624	187.66	185.08	186.426	199.485	207.346	193.597	191.746	193.866
		191.16	189.403	185.607	243.4	205.973	276.267	192.092	194.352	189.643
		185.399	188.102	185.776	193.733	200.402	285.599	210.899	255.335	192.791
		185.707	202.554	184.46	199.16	201.589	193.682	188.814	196.078	193.834
		188.667	186.833	190.651	198.865	203.232	278.118	188.694	188.511	191.824
		181.133	185.825	183.383	185.334	202.021	217.627	192.398	188.473	191.572
		187.56	189.897	189.626	200.079	199.024	192.628	200.124	187.852	189.75
		185.212	188.199	186.779	199.344	214.42	222.274	263.473	188.421	190.255
		187.406	191.278	184.584	196.765	188.277	204.46	195.489	192.32	192.713
		185.955	184.381	184.336	190.98	208.043	192.176	213.627	188.82	190.151
		181.883	188.475	183.997	190.59	211.807	209.679	198.131	405.542	187.462
		182.306	191.816	184.735	178.353	191.918	207.836	196.356	298.141	190.165
		181.735	185.546	171.334	180.077	198.086	208.7	210.554	198.064	191.285
		181.392	188.285	173.224	199.134	236.282	200.664	199.922	342.008	242
		178.549	186.424	165.352	192.693	195.396	204.105	257.423	201.402	196.648
		188.414	184.665	186.436	228.868	210.223	316.164	199.07	199.495	197.072
		181.233	187.443	187.475	193.657	194.885	197.216	193.688	196.47	196.474
		182.529	185.584	186.863	191.383	183.788	200.967	196.37	198.752	195.854
		182.506	186.657	187.628	197.756	205.673	196.038	198.692	200.172	225.666
		184.054	187.369	189.882	195.11	198.058	216.034	190.613	198.492	199.536
		185.694	190.129	188.041	192.681	212.441	198.77	192.371	208.026	196.71
		186.81	184.01	186.303	192.997	209.344	638.575	189.37	200.174	190.86
		186.647	186.76	187.372	202.176	180.608	260.733	185.329	199.435	196.669
		188.047	186.763	182.41	188.761	203.857	213.378	186.86	207.63	197.227
		188.31	190.083	182.242	207.886	195.046	196.081	184.301	193.255	199.163
		186.576	188.045	183.99	200.103	183.766	253.147	168.873	204.507	195.007
		184.84	184.196	184.431	193.754	198.153	201.572	184.861	193.191	193.062
		187.845	188.413	184.682	194.923	206.122	217.06	189.268	359.605	199.063
		189.503	190.453	182.783	191.67	228.185	205.687	185.015	195.565	194.757
		186.442	187.794	182.082	188.272	221.456	205.59	190.913	201.432	192.274
		188.788	191.91	185.401	197.872	207.685	225.769	184.84	202.071	190.55
		189.763	187.143	184.683	522.129	196.13	233.624	177.028	193.201	191.588
		187.526	187.351	184.892	181.308	198.108	197.2	186.834	199.18	189.025
		190.82	185.954	187.285	198.003	199.338	198.676	190.395	203.929	190.174
		189.696	185.787	183.586	193.208	199.238	199.19	189.272	205.349	192.385
		190.167	188.883	183.439	192.066	205.717	211.7	189.749	193.468	190.153
		186.137	193.091	192.291	190.093	211.015	198.753	190.769	199.746	194.188
		196.593	183.162	182.171	192.373	206.294	202.515	189.096	200.935	504.734
		190.877	184.732	190.759	303.021	201.506	197.935	203.543	199.257	191.316
		193.582	183.255	183.532	190.432	200.398	201.99	191.214	306.604	212.938
		180.243	189.988	194.184	188.145	203.799	204.615	191.154	266.581	205.076
		192.571	182.939	186.699	191.399	602.057	207.013	206.189	192.641	196.685
		187.72	184.944	168.236	189.516	218.605	203.32	186.972	212.273	190.467
		173.067	185.825	185.152	191.14	204.58	640.727	196.059	193.98	218.955
		176.728	193.729	182.215	186.823	225.142	199.453	228.022	200.239	215.943
		173.954	184.89	182.975	285.388	201.302	198.321	192.086	199.885	189.24
		195.099	185.493	186.577	246.011	202.114	199.381	181.195	199.466	187.745
		172.081	184.467	185.449	194.748	197.708	206.621	181.155	207.386	190.051
		170.141	188.553	184.745	200.42	255.148	204.81	190.561	201.601	189.294
		191.173	191.821	185.811	192.982	197.515	208.858	179.346	203.037	206.255
		170.513	184.322	185.296	195.528	197.487	210.463	189.926	200.434	189.756
		167.938	186.144	189.226	191.399	221.15	207.31	186.769	201.509	196.827
		172.253	175.701	186.344	209.77	196.496	205.199	208.998	193.398	187.902
		186.295	182.321	187.744	196.57	251.157	206.315	184.34	203.485	202.137
		189.348	185.473	196.158	197.436	204.542	202.112	184.065	198.973	197.525
		188.646	185.096	186.296	194.082	201.154	206.85	204.004	206.251	221.826
		186.888	190.166	181.597	192.142	202.423	199.591	184.304	191.888	204.417
		186.539	183.026	194.53	199.107	201.425	199.368	194.498	201.512	198.518
		188.057	189.677	192.949	194.579	444.849	214.601	188.105	202.362	194.643
		184.715	190.402	185.044	202.834	201.797	194.498	184.142	198.91	207.206
		186.834	190.575	193.387	198.485	197.348	209.914	175.59	199.115	207.475
		185.381	187.765	168.33	190.028	200.754	206.874	187.93	203.849	193.7
		191.684	192.304	170.495	190.518	198.773	193.874	170.947	210.175	191.602
		189.253	188.194	183.695	201.775	205.793	206.272	200.101	204.764	195.764
		187.584	198.195	168.813	191.206	198.814	204.744	188.019	202.177	191.653
		186.775	192.039	183.661	191.725	203.156	201.822	190.602	193.031	194.048
		195.522	194.396	177.567	200.712	199.481	198.995	184.439	195.325	194.447
		189.88	189.711	184.619	216.799	508.133	233.902	188.845	194.466	193.011
		186.373	187.56	170.082	191.014	200.188	320.381	170.47	205.068	195.245
		176.884	185.865	186.661	194.5	199.063	201.951	190.682	189.979	197.021
		184.844	186.304	173.631	193.287	202.518	195.817	181.068	207.341	193.925
		176.524	182.418	183.471	200.881	214.497	198.701	186.495	198.949	198.694
		191.315	188.369	167.606	196.026	200.154	196.696	188.524	193.896	280.469
		188.459	183.438	184.562	194.25	200.255	199.381	203.266	191.581	191.109
		186.394	183.068	168.899	307.765	203.624	192.506	183.971	200.489	203.768
		181.786	187.06	186.253	185.685	201.746	231.808	191.487	196.026	194.899
		177.42	183.358	184.223	193.739	199.889	199.91	170.272	197.967	210.739
		186.466	185.425	173.471	202.04	199.542	197.845	187.21	199.096	237.193
		182.344	186.64	186.278	196.944	339.399	198.33	188.836	196.248	193.578
		185.828	187.458	169.125	198.052	195.686	219.911	206.637	193.018	193.247
		181.298	177.6	178.214	205.307	293.422	205.692	189.07	195.283	193.136
		188.564	184.579	184.745	187.191	191.558	206.475	185.758	191.386	205.03
		184.672	201.74	172.984	198.927	337.767	206.096	184.872	199.282	190.474
		178.229	193.524	188.979	202.279	196.684	201.793	183.287	192.567	196.057
		197.522	211.095	187.559	189.656	193.213	198.211	191.139	190.733	199.159
		190.849	197.262	189.01	201.141	202.281	200.423	193.45	195.355	199.667
		169.004	193.616	187.23	182.063	330.002	207.311	182.932	190.248	204.59
		163.275	206.399	180.835	192.858	245.601	493.539	196.537	199.347	193.705
		189.419	201.712	191.333	349.142	266.187	199.72	186.006	189.419	191.954
		185.151	196.422	182.778	193.353	197.843	318.419	193.105	191.397	197.583
		180.207	195.57	187.783	195.057	222.633	198.307	193.238	200.268	195.966
		181.348	195.603	182	193.982	194.388	199.385	197.139	188.978	200.347
		183.042	183.221	170.416	199.392	194.721	188.652	188.896	183.941	191.196
		186.974	191.28	171.47	185.063	197.587	195.203	189.908	191.171	199.439
		184.502	195.789	185.176	191.602	201.288	196.882	184.557	262.971	194.494
		186.734	196.623	185.268	193.742	199.463	198.514	187.393	187.722	191.81
		186.668	195.243	184.778	190.47	200.535	206.673	194.966	192.503	207.322
		184.36	191.843	180.376	182.667	201.573	190.959	187.262	200.848	192.966
		183.539	193.333	187.008	186.942	199.51	203.062	190.515	188.998	222.213
		184.736	186.539	182.334	192.017	198.329	191.846	184.913	183.174	197.422
		184.896	190.826	185.939	190.463	214.307	214.397	186.692	219.637	196.12
		185.218	189.481	180.293	189.368	236.318	195.722	183.325	185.936	193.223
		183.516	183.603	184.977	187.22	208.282	195.357	205.104	192.515	192.319
		187.164	193.721	176.477	194.3	221.375	192.166	209.959	190.927	195.981
		183.577	187.829	195.105	204.341	214.325	217.217	190.906	210.257	195.977
		179.965	185.778	184.851	193.125	203.85	201.002	192.41	194.139	195.682
		184.906	187.775	190.271	197.758	199.435	196.209	183.368	189.612	200.878
		185.969	188.488	185.282	196.815	200.529	203.311	188.697	196.804	217.2
		185.777	192.732	191.189	185.843	205.717	223.344	206.584	187.078	201.129
		187.595	189.238	185.662	187.104	204.85	228.253	185.841	229.667	202.675
		191.283	192.802	180.966	190.549	516.911	201.309	186.111	193.871	191.848
		184.867	193.371	186.218	191.801	206.778	198.736	182.115	188.542	198.63
		188.668	187.299	185.591	196.038	201.302	338.013	187.339	191.582	185.877
		185.497	183.394	179.872	195.141	209.769	222.19	210.555	222.612	196.544
		173.548	188.205	183.566	195.274	204.156	394.422	186.974	211.379	203.034
		188.362	191.003	174.478	195.945	236.385	201.732	187.086	184.529	198.537
		184.317	188.558	175.155	236.937	300.19	215.832	185.386	192.75	191.622
		191.165	186.899	184.428	187.386	398.917	199.921	186.667	189.668	192.632
		185.638	185.102	182.108	185.149	229.324	208.655	190.443	188.607	205.898
		191.665	188.325	184.504	189.14	202.963	258.709	189.41	184.113	269.499
		187.914	188.523	181.458	188.477	210.797	199.279	191.481	451.735	352.798
		167.277	194.876	167.446	193.734	472.433	205.367	192.578	186.611	198.63
		191.289	192.49	179.856	188.42	217.769	209.443	194.836	188.453	194.321
		192.549	190.148	183.756	194.659	201.695	201.484	184.701	190.522	200.731
		183.796	193.969	182.98	188.577	199.11	221.028	202.87	200.942	213.189
		185.568	189.166	182.482	187.815	241.691	200.776	192.467	194.081	212.329
		165.479	191.791	181.228	189.954	213.736	236.033	186.768	190.597	208.371
		184.964	190.325	184.775	239.863	213.089	209.367	186.853	295.507	204.259
		169.818	189.161	184.678	181.3	213.707	226.103	188.515	183.241	194.902
		183.174	190.09	190.485	311.726	203.188	228.529	217.319	172.86	273.672
		184.808	197.764	187.013	190.599	212.131	322.784	216.193	192.398	203.987
		183.716	194.951	180.613	315.915	206.673	202.695	190.045	202.967	211.658
		188.483	196.593	189.587	192.078	197.402	431.037	195.892	193.132	207.308
		188.765	191.023	181.537	227.95	201.432	203.031	195.009	205.3	199.777
		185.229	192.225	184.577	191.624	192.582	243.695	190.16	193.326	196.564
		183.649	187.393	183.799	191.551	198.705	216.183	195.24	191.586	189.659
		190.917	193.263	181.231	187.974	192.711	223.458	194.799	196.775	189.701
		185.583	190.074	178.07	195.962	204.49	203.124	188.98	186.782	201.84
		186.246	191.842	184.386	188.906	232.405	201.733	190.51	187.443	192.666
		185.255	187.012	183.575	193.4	194.481	194.811	189.906	189.393	219.196
		187.458	189.27	186.827	195.516	479.752	240.071	189.045	197.12	191.534
		174.113	186.317	184.2	196.135	404.481	206.864	197.018	191.807	193.93
		189.173	189.754	186.281	194.306	234.104	190.322	192.215	194.769	192.117
		174.749	186.036	186.191	197.505	196.451	194.255	191.557	194.181	198.824
		191.07	187.795	186.398	187.251	357.723	197.362	196.275	196.469	197.116
		186.055	187.325	185.337	198.203	200.91	198.274	190.143	190.528	195.941
		171.706	186.926	186.969	189.355	191.845	192.967	190.376	195.785	205.869
		186.489	186.235	186.745	192.083	194.799	203.535	188.257	199.647	212.391
		192.678	186.957	187.501	188.989	239.922	288.622	193.17	204.108	210.133
		174.869	185.96	185.269	192.862	266.986	202.564	190.023	182.522	195.282
		172.704	187.95	190.873	190.377	205.595	196.181	199.691	198.117	196.513
		172.533	191.719	184.908	191.619	216.511	203.084	194.433	191.659	200.291
		186.853	182.48	185.047	190.957	200.931	351.928	191.151	186.426	208.12
		185.534	186.49	184.844	189.774	200.546	197.043	197.404	193.543	193.7
		187.246	187.172	185.237	186.855	199.401	198.056	190.041	329.216	201.457
		187.882	190.922	186.649	208.935	193.627	200.59	195.622	187.521	204.929
		187.249	189.437	187.721	184.252	197.137	198.678	206.527	187.672	200.599
		189.008	191.352	184.785	184.425	198.923	197.068	190.328	190.865	235.063
		186.036	188.619	188.026	189.786	203.208	192.704	197.291	190.837	199.436
		187.645	191.112	189.403	187.691	234.69	198.235	180.52	191.033	348.958
		183.121	189.971	188.445	189.043	203.806	393.517	197.546	194.886	193.496
		180.086	189.596	188.929	197.232	310.092	203.244	188.484	196.053	200.227
		180.427	192.045	185.434	218.622	199.285	198.018	177.352	192.963	199.96
		188.687	188.725	178.683	178.992	211.994	216.028	187.346	193.134	201.594
		176.504	188.444	178.239	188.576	212.202	197.476	191.605	194.952	204.044
		187.938	190.139	187.947	184.735	199.175	197.77	191.228	197.85	213.507
		186.255	184.533	194.632	197.314	212.876	202.374	192.62	281.48	196.211
		190.452	191.316	183.174	199.523	200.063	206.764	191.386	192.259	195.963
		185.83	188.975	179.862	237.306	194.851	200.145	181.024	214.096	203.25
		183.025	188.857	187.733	199.444	204.293	199.944	191.319	192.782	198.819
		174.527	193.369	176	205.082	195.019	205.063	195.114	194.211	206.851
		189.212	186.667	171.016	197.535	193.87	254.869	185.042	194.471	204.35
		191.537	188.322	182.692	193.855	190.553	193.361	186.456	193.21	198.331
		186.338	190.444	184.824	197.642	200.38	194.724	204.329	192.891	197.086
		172.166	186.202	183.833	194.481	208.379	202.873	192.533	192.862	195.827
		192.607	184.836	182.429	198.074	211.965	204.649	188.64	197.317	485.652
		186.796	185.841	186.262	195.316	205.49	205.906	175.091	207.797	195.089
		197.021	185.962	189.062	197.166	190.343	209.473	190.264	194.383	197.587
		190.098	198.58	185.179	188.385	209.792	205.82	177.922	201.487	203.355
		194.589	198.273	192.874	229.34	195.074	206.876	188.094	202.236	210.495
		195.406	191.487	182.898	226.551	194.734	202.824	185.404	202.588	198.606
		187.075	193.513	185.094	204.653	198.494	216.497	178.983	200.527	218.162
		192.22	197.566	182.414	208.635	200.928	205.09	189.885	236.062	196.348
		196.962	192.613	183.036	201.377	209.404	191.924	179.848	197.487	191.008
		184.491	189.285	169.566	199.272	208.044	202.752	189.667	259.592	203.336
		179.174	191.272	180.053	202.415	214.742	220.101	183.409	200.123	199.691
		170.204	194.568	178.04	207.508	202.972	205.321	181.196	199.597	197.547
		190.088	195.016	182.835	191.614	198.728	194.27	187.906	199.529	193.382
		184.942	192.107	185.814	195.806	202.317	200.299	200.968	195.931	186.659
		187.142	202.957	186.026	199.116	201.077	199.43	190.626	191.125	193.759
		169.194	196.439	184.984	196.412	198.863	303.264	206.476	198.505	195.984
		182.553	195.622	187.385	191.949	208.095	198.453	194.934	193.942	186.744
		185.233	191.469	190.362	197.608	203.135	192.915	191.948	202.046	199.522
		187.098	194.636	188.35	194.148	198.706	202.851	192.446	199.207	193.176
		174.433	190.623	189.775	191.987	203.573	204.734	192.666	191.183	185.866
		186.906	186.231	188.816	192.3	277.702	195.765	194.907	198.984	198.332
		187.277	188.706	190.318	191.546	211.752	204.375	193.733	193.178	190.48
		190.792	187.537	188.357	190.398	196.848	194.822	193.505	199.532	193.911
		189.456	196.871	189.571	195.131	225.311	215.037	189.641	215.534	197.316
		187.745	176.237	180.975	189.627	199.625	193.208	190.502	179.523	187.398
		189.278	185.072	184.965	190.162	217.493	190.353	190.462	207.654	183.919
		190.494	184.697	184.236	192.937	218.76	199.226	187.348	196.082	184.119
		197.863	186.175	184.732	190.311	206.554	198.998	189.002	181.623	194.739
		196.022	211.386	182.684	197.166	198.127	195.518	187.882	190.033	192.007
		182.927	189.018	181.963	192.15	344.668	209.587	188.867	190.264	192.927
		186.105	185.476	181.451	196.565	205.641	195.017	196.023	192.273	209.603
		181.231	182.849	181.023	192.697	200.904	199.164	195.522	176.829	200.367
		183.402	192.998	182.528	194.385	196.291	199.873	203.967	179.777	193.737
		190.868	190.466	181.5	195.974	210.879	200.691	188.505	190.486	183.08
		189.601	189.722	185.478	196.428	206.499	211.437	188.396	198.638	192.933
		189.239	183.195	182.506	224.128	199.563	219.888	189.302	176.65	193.683
		189.289	182.16	188.71	195.507	197.491	193.574	189.412	185.512	191.918
		191.259	187.206	186.523	190.294	221.245	210.536	193.967	193.116	195.281
		192.06	187.297	182.586	198.368	220.388	624.169	191.8	183.957	200.523
		187.796	187.369	186.057	196.029	197.667	249.62	190.448	179.484	192.696
		189.732	181.265	178.172	188.704	239.203	210.691	189.907	205.681	200.331
		188.63	184.228	177.717	214.368	203.715	201.37	189.604	183.05	197.89
		190.265	187.529	185.481	196.491	212.691	199.887	195.38	193.951	210.952
		189.248	185.297	185.456	196.556	203.63	201.933	195.417	181.25	211.204
		191.167	186.97	185.998	194.127	196.548	196.198	193.09	195.344	190.11
		191.624	188.115	187.199	198.534	194.673	202.277	189.474	190.698	192.649
		189.888	186.19	186.42	227.585	213.585	197.12	192.897	198.098	192.866
		190.108	187.755	186.358	191.107	202.559	211.038	194.684	208.396	191.768
		191.66	187.975	188.263	213.99	198.147	192.103	189.817	197.691	205.503
		189.239	188.255	189.641	193.942	196.229	223.022	192.3	202.31	190.271
		191.085	190.095	183.147	196.035	204.408	207.02	207.381	186.767	194.82
		187.159	194.044	192.68	193.78	197.733	198.181	192.817	195.772	189.038
		193.028	198.526	187.011	190.86	199.282	200.549	191.637	191.13	205.031
		190.338	196.493	188.263	195.178	196.353	198.857	196.455	190.613	196.483
		188.039	191.619	187.3	199.2	249.446	195.316	189.751	201.615	192.229
		192.391	188.383	189.383	181.758	195.177	206.562	204.562	193.348	191.516
		188.487	193.233	180.926	198.729	221.646	192.623	212.048	194.457	207.38
		195.405	187.308	183.28	195.779	220.672	198.236	192.912	305.997	193.189
		195.08	189.185	183.424	196.206	205.809	237.696	191.871	195.051	195.279
		193.244	186.395	181.21	198.97	203.389	204.708	221.597	191.965	196.609
		190.573	183.789	173.32	199.845	209.973	198.986	190.743	189.831	195.805
		190.384	184.154	185.376	202.752	213.951	195.311	196.815	191.377	192.285
		188.515	187.283	184.694	201.502	211.279	199.382	195.126	189.475	195.771
		188.607	191.397	187.769	202.026	207.991	203.662	191.818	180.197	194.143
		188.239	193.669	186.639	201.255	393.587	204.346	194.295	192.278	192.523
		185.859	192.979	187.029	188.921	206.545	248.365	203.301	196.107	197.152
		189.356	190.356	186.544	201.32	204.726	199.453	192.852	259.665	192.228
		185.405	191.67	186.603	218.909	202.732	773.656	204.319	255.096	194.339
		187.303	195.454	187.289	199.889	196.7	216.428	197.053	201.383	198.003
		189.556	195.979	185.186	187.952	196.355	209.929	198.688	199.334	198.433
		190.619	194.433	185.505	198.473	204.449	202.948	196.002	220.257	193.594
		184.552	189.042	189.75	198.205	194.866	212.207	199.223	190.777	198.791
		185.05	191.162	188.663	194.253	657.441	213.781	202.259	194.916	199.111
		186.092	189.201	185.427	198.398	200.577	204.328	197.179	189.614	196.733
		186.12	191.625	185.293	197.321	205.353	217.895	196.053	191.309	203.233
		184.38	187.326	184.196	189.283	198.038	200.697	193.462	190.297	202.723
		186.736	185.605	182.931	186.706	212.636	201.465	195.304	190.626	199.594
		183.707	180.283	181.522	194.338	229.369	243.888	193.164	191.437	198.412
		186.912	195.431	182.171	200.861	510.512	196.965	204.749	191.597	194.219
		187.361	194.265	182.723	195.979	205.342	192.204	209.629	193.761	204.391
		184.306	194.614	181.26	198.879	219.339	196.814	193.029	205.092	214.549
		183.873	194.093	180.423	184.709	264.522	192.323	215.352	203.858	203.809
		187.939	191.426	184.888	193.014	206.504	192.722	178.893	198.144	269.349
		187.364	190.915	183.595	191.141	203.688	261.282	190.737	195.163	198.298
		187.605	193.653	181	196.768	215.162	242.911	198.432	190.452	200.349
		186.863	189.834	184.199	194.919	210.219	194.886	193.698	190.159	306.184
		189.864	189.641	181.626	268.972	201.666	200.926	197.094	229.244	188.151
		187.09	189.899	183.607	185.595	209.111	243.075	187.993	191.139	191.681
		190.299	191.813	186.049	194.444	209.152	202.058	196.422	195.864	198.322
		193.708	189.885	188.43	190.624	201.337	192.556	194.477	203.715	198.051
		189.094	191.006	187.023	195.617	211.338	195.622	180.668	217.684	191.564
		186.867	189.989	192.927	195.627	197.743	205.908	203.577	197.328	189.041
		191.159	190.409	190.268	200.011	602.284	202.809	203.699	175.206	187.548
		182.013	188.259	190.371	192.766	206.115	201.732	193.513	192.993	193.647
		179.402	193.251	190.888	191.166	201.192	200.854	204.441	190.161	193.046
		187.551	195.377	184.176	192.616	200.319	207.657	176.153	190.194	195.52
		186.433	191.212	190.384	195.802	196.264	212.934	189.385	196.844	193.046
		185.749	192.898	187.966	207.766	199.498	196.817	174.625	190.192	193.75
		185.426	191.099	189.747	191.26	196.403	195.699	176.463	198.374	192.789
		187.742	186.45	187.124	195.556	194.147	192.048	187.238	195.567	215.751
		185.856	187.97	189.182	192.368	198.756	194.286	188.265	231.824	193.24
		185.964	188.715	186.669	199.495	198.427	198.719	187.8	195.141	216.485
		189.526	190.487	188.497	192.818	204.654	200.304	189.331	198.406	229.242
		186.675	187.636	187.361	199.803	198.189	195.282	189.154	196.315	193.746
		186.647	186.453	187.028	194.094	196.689	194.72	191.249	197.046	194.834
		185.446	184.617	188.727	198.686	197.384	206.155	196.999	190.416	207.357
		185.782	187.532	187.378	198.688	198.821	201.26	191.391	190.334	218.61
		183.934	203.8	183.824	192.998	194.061	244.92	195.698	216.362	204.819
		188.657	182.513	189.509	204.498	196.642	225.019	178.731	192.786	204.738
		184.508	186.671	186.074	198.373	200.363	193.091	187.88	193.708	200.661
		188.076	185.16	184.505	194.331	194.453	192.941	194.352	191.353	369.876
		188.577	190.843	189.698	196.48	203.661	204.763	247.306	191.523	199.78
		187.545	183.853	186.407	196.972	194.881	201.137	173.829	199.617	185.829
		185.96	185.647	184.797	197.42	193.636	199.889	188.728	193.694	193.417
		190.311	178.859	185.581	195.828	206.266	204.832	195.619	199.75	191.277
		185.945	185.657	183.325	265.926	198.059	198.451	206.97	195.764	196.885
		190.217	190.031	181.987	203.134	214.44	200.203	184.518	208.375	195.225
		188.243	185.25	181.265	205.148	191.434	193.168	199.323	192.682	200.814
		187.804	191.45	179.144	195.727	195.912	539.433	187.542	197.848	189.979
		191.193	176.078	184.378	232.948	191.869	204.58	188.202	196.273	192.938
		191.829	181.534	187.712	205.724	222.558	200.438	196.758	198.42	207.472
		191.352	187.835	173.389	214.922	192.478	203.456	188.669	182.47	198.43
		187.414	186.582	183.538	411.928	191.827	199.962	195.17	202.296	196.267
		196.697	183.616	170.565	189.917	198.62	195.796	193.852	192.544	193.145
		198.3	186.277	185.579	191.83	194.668	517.416	185.328	197.763	192.169
		196.415	191.859	182.624	201.32	252.88	203.023	192.582	194.856	202.258
		192.993	185.323	179.578	188.458	198.46	200.064	189.328	177.736	201.492
		195.257	178.041	184.322	190.249	197.878	310.503	230.557	198.317	194.261
		198.072	185.985	189.148	201.039	208.421	209.084	187.357	203.13	195.971
		194.68	196.893	182.813	176.942	220.092	202.495	192.755	192.648	196.52
		190.028	190.399	187.57	187.197	189.448	207.041	186.563	194.719	194.475
		188.292	185.929	181.804	193.886	204.8	198.537	226.654	191.4	192.638
		186.811	185.627	185.674	187.227	250.715	202.803	189.129	182.377	198.055
		194.154	183.234	186.789	202.119	188.58	206.57	188.586	229.656	193.933
		189.971	188.793	185.081	199.059	193.984	196.904	317.23	232.615	224.924
		183.994	184.385	167.037	210.572	209.098	221.018	194.098	176.418	195.192
		182.273	182.46	181.578	200.771	193.688	197.697	204.885	186.28	192.148
		187.984	185.203	185.911	196.156	205.224	202.547	204.466	182.568	195.07
		182.896	183.256	180.738	194.131	198.18	372.86	189.683	186.913	199.01
		183.812	191.495	178.924	191.016	189.96	209.113	187.633	185.975	194.833
		180.4	191.706	170.769	191.918	197.124	287.183	189.707	192.649	197.248
		179.922	196.991	170.357	223.45	188.657	202.739	226.475	188.703	203.073
		180.276	199.001	186.612	204.62	215.546	213.547	197.146	198.031	198.9
		187.898	195.975	186.518	185.518	210.444	204.365	178.805	195.827	240.827
		178.016	194.212	182.768	190.601	194.507	206.091	185.871	184.381	238.935
		177.292	193.137	180.564	188.064	190.46	793.96	188.292	189.051	199.572
		175.517	190.675	166.192	190.754	189.762	197.753	191.873	191.243	204.648
		171.042	187.994	182.75	191.949	200.063	199.689	188.879	185.127	201.56
		171.03	189.62	183.397	208.013	293.671	197.014	197.553	188.489	202.218
		184.208	188.204	182.196	214.169	192.735	203.103	192.894	184.348	195.199
		187.468	200.62	181.79	182.901	192.704	201.533	189.568	178.386	235.181
		189.771	191.267	167.974	218.132	202.754	229.458	181.154	175.735	290.855
		198.165	192.089	182.442	187.688	197.9	194.3	191.198	173.472	237.137
		194.489	190.233	181.695	217.551	210.533	194.024	172.556	176.794	193.452
		192.206	192.347	166.409	189.313	191.229	204.782	176.314	176.4	200.299
		191.431	192.595	184.472	210.172	479.556	195.492	198.672	177.84	192.729
		187.751	194.236	182.89	196.966	205.321	193.568	190.285	184.932	196.035
		185.717	192.603	183.972	189.537	228.634	222.981	194.406	188.44	204.745
		183.49	191.722	181.837	216.079	191.703	195.693	193.267	188.978	198.137
		184.093	190.132	173.259	192.847	195.378	194.671	177.421	190.138	194.803
		185.294	192.365	184.596	206.096	187.372	193.613	191.48	204.802	195.945
		187.356	194.551	183.385	201.564	202.344	194.59	181.119	195.37	206.306
		188.859	189.686	181.304	187.512	201.951	194.796	191.569	314.135	199.184
		189.217	194.042	183.022	193.62	196.107	192.665	173.097	187.377	192.882
		196.666	193.244	180.597	191.744	207.418	197.475	169.539	192.706	205.056
		189.805	193.473	176.002	197.144	192.171	190.391	170.704	188.946	196.681
		187.444	191.158	181.549	193.229	214.051	240.352	180.761	249.645	201.554
		188.96	196.652	184.906	186.435	214.198	207.404	191.833	195.123	199.768
		185.555	197.874	182.862	193.713	197.554	206.565	173.035	191.293	195.876
		186.114	199.853	183.07	203.877	209.954	310.716	202.93	191.539	194.438
		185.289	197.187	182.386	191.272	197.907	221.331	195.994	197.999	195.402
		188.854	189.357	186.951	193.684	187.568	214.468	188.347	198.934	197.787
		183.787	192.152	180.47	196.281	193.18	210.856	197.359	195.203	208.097
		179.774	185.59	181.432	201.929	208.08	268.987	191.066	198.956	225.7
		186.383	191.416	185.995	200.344	188.215	188.577	185.989	197.028	209.256
		186.485	190.769	182.113	190.181	194.396	215.49	189.519	196.84	217.939
		187.332	186.797	179.814	217.627	191.263	192.428	170.133	197.589	199.561
		184.516	186.694	181.591	202.673	186.413	202.798	194.472	187.086	210.64
		191.305	191.463	179.305	195.722	194.309	196.007	194.795	193.444	205.88
		187.509	185.995	181.431	186.865	189.157	196.054	184.984	191.927	192.908
		191.608	187.072	188.035	191.918	193.782	215.424	186.367	200.778	199.026
		193.955	186.107	186.963	188.337	197.366	224.38	181.776	237.038	196.901
		186.109	188.483	184.502	192.072	197.812	231.566	184.278	188.025	193.906
		189.606	188.584	190.465	195.389	200.161	203.319	190.347	191.278	188.786
		189.179	189.259	185.404	191	243.627	199.941	190.441	185.187	188.123
		187.749	183.265	188.981	191.239	213.255	193.741	186.618	188.28	189.849
		191.063	186.572	187.074	187.949	203.003	196.419	221.111	183.808	191.734
		181.927	187.205	187.972	193.079	199.77	200.73	189.95	184.413	197.909
		188.901	184.929	188.261	202.296	197.281	222.623	174.457	185.736	231.109
		188.42	186.628	189.037	218.139	206.241	222.061	187.765	186.513	199.709
		186.764	185.994	190.233	190.572	198.649	359.812	183.924	194.955	194.758
		186.142	185.062	191.73	185.956	207.847	201.97	189.608	188.714	200.872
		188.928	186.75	181.87	192.992	203.628	221.183	188.324	192.535	198.185
		186.09	188.045	185.74	186.896	217.26	211.707	171.543	197.896	208.203
		185.61	189.217	187.151	221.323	200.598	194.965	187.959	205.895	192.222
		189.48	192.021	185.877	187.073	199.092	217.866	189.434	197.751	193.138
		191.809	186.611	189.652	186.007	205.226	205.244	199.293	406.622	216.481
		183.231	189.788	188.743	191.098	207.086	245.526	197.406	196.183	451.084
		191.095	185.25	189.931	191.999	196.415	201.843	198.686	202.655	458.714
		188.811	189.942	186.489	196.919	236.078	197.859	186.034	222.426	192.785
		183.258	185.061	187.303	190.362	196.263	206.412	187.796	222.972	196.13
		181.805	184.507	186.476	186.153	252.277	198.349	185.938	182.251	192.836
		188.731	186.896	187.387	186.696	193.443	393.338	182.237	177.733	200.935
		187.798	185.498	186.129	197.558	200.188	198.816	171.372	190.008	194.041
		191.342	187.691	187.896	194.01	193.713	215.348	187.908	186.496	194.285
		191.395	177.123	189.668	192.993	258.46	205.054	190.548	257.211	218.093
		184.658	187.737	189.772	199.982	199.801	203.767	188.765	205.103	306.698
		187.195	182.819	188.974	192.322	197.562	203.458	168.518	188.845	193.053
		182.345	189.526	186.515	196.898	201.842	223.551	198.417	200.007	198.412
		191.229	187.463	189.529	196.512	199.558	268.516	178.444	190.081	199.567
		192.55	185.573	191.607	289.882	199.77	202.265	233.1	191.747	196.043
		191.828	178.161	190.945	197.267	200.776	212.036	189.407	200.224	201.278
		194.207	185.184	194.443	200.55	215.048	202.726	187.287	203.776	198.814
		195.679	186.609	197.869	193.519	202.29	212.244	179.999	196.547	252.549
		189.175	182.455	194.345	202.458	222.592	209.923	187.167	203.293	192.159
		197.902	188.245	197.772	196.032	195.59	205.961	189.587	188.293	205.552
		190.455	183.154	191.043	204.906	201.975	204.858	186.748	185.287	197.027
		183.216	188.222	196.57	194.424	210.197	203.889	192.671	186.423	200.132
		191.436	176.59	193.749	199.157	208.146	222.64	189.914	184.731	202.001
		190.8	189.868	188.151	194.444	222.983	197.069	189.54	191.147	210.135
		191.309	187.284	188.982	242.598	213.324	199.212	196.003	187.782	220.903
		185.565	192.312	187.215	208.817	205.934	200.967	198.331	191.862	198.821
		195.194	190.874	190.035	196.859	202.971	216.304	220.832	192.689	209.3
		190.431	186.859	192.465	194.266	206.792	197.577	186.88	275.913	200.27
		192.852	187.635	193.452	207.239	209.488	200.287	188.394	189.28	200.403
		190.899	184.101	189.923	201.08	198.393	199.614	197.971	196.965	198.302
		186.004	175.305	186.369	195.911	199.651	201.502	191.466	185.023	201.506
		195.791	189.852	184.424	201.459	205.252	197.276	192.262	200.021	200.885
		191.431	185.338	187.544	199.071	229.226	199.068	184.715	188.379	194.292
		191.922	187.381	186.721	193.123	333.369	198.834	187.857	186.958	197.179
		194.905	182.719	191.198	206.522	217.967	206.365	187.425	203.576	189.083
		189.048	187.985	188.307	203.507	214.828	202.117	185.484	185.396	195.833
		190.511	187.329	189.148	198.416	211.34	201.112	187.695	184.736	189.429
		188.651	195.745	188.394	197.734	222.962	393.921	185.707	187.289	190.312
		187.407	188.872	189.531	196.496	233.791	195.39	189.548	190.873	220.537
		191.389	190.772	195.554	196.291	195.318	199.906	185.196	190.85	188.694
		188.663	189.923	194.612	198.23	204.599	197.642	183.231	210.416	323.675
		191.274	191.555	177.588	197.903	191.698	201.281	189.262	192.876	195.035
		194.804	194.35	183.392	190.936	191.439	195.757	191.377	214.655	193.74
		195.066	191.617	187.944	194.032	193.892	196.862	183.164	189.778	184.828
		189.931	187.05	184.909	192.152	198.662	197.518	187.243	189.698	209.937
		188.37	190.729	186.54	193.416	200.439	197.552	186.769	191.088	198.015
		194.098	190.243	187.5	192.417	209.148	197.493	182.768	189.246	193.695
		195.527	193.418	184.788	185.072	200.063	198.769	185.755	224.191	189.597
		195.062	190.558	186.084	191.232	200.773	200.264	185.825	190.372	184.121
		194.587	190.721	185.555	184.95	203.702	194.639	192.052	202.586	451.975
		192.639	192.014	185.699	188.199	247.08	216.749	187.843	190.783	190.397
		189.146	190.493	188.98	189.794	192.453	196.788	183.288	190.731	195.719
		188.899	191.471	187.438	190.218	194.424	200.703	187.034	189.581	190.807
		188.34	191.521	187.713	192.659	199.557	199.51	172.21	195.423	189.519
		191.472	189.899	189.921	216.537	195.797	206.224	176.926	189.752	203.045
		191.367	192.48	190.2	194.214	199.769	196.92	187.248	195.957	193.435
		195.148	187.456	187.867	191.368	196.755	199.739	184.979	191.064	244.595
		193.22	192.227	191.848	190.564	202.168	195.1	182.414	186.86	195.07
		188.934	195.732	187.905	205.391	229.07	246.849	183.352	192.108	195.916
		197.51	194.82	189.789	188.396	197.79	195.338	180.349	189.945	193.028
		186.94	188.012	186.05	191.964	197.913	226.13	185.844	194.572	194.831
		198.433	198.031	193.618	179.757	199.535	206.006	190.14	189.111	192.643
		193.772	190.409	198.409	200.64	202.148	195.677	188.389	187.675	200.908
		200.869	191.115	192.86	187.342	200.081	191.53	176.529	198.526	196.748
		201.949	195.103	195.269	194.444	206.35	199.298	183.588	213.516	193.402
		195.978	192.016	193.327	202.299	206.841	196.111	191.924	190.751	189.505
		194.924	191.265	192.556	202.147	199.614	195.131	189.298	191.931	192.343
		196.128	187.753	195.124	189.869	197.75	221.498	188.478	203.496	198.064
		192.432	192.506	192.602	193.356	195.768	191.983	187.235	190.73	188.933
		195.153	188.322	188.666	204.143	208.973	196.848	191.847	186.531	192.097
		195.155	190.517	189.223	199.102	198.127	282.312	187.886	187.026	190.871
		194.345	188.08	179.986	199.2	245.81	198.557	192.131	216.216	190.963
		193.3	189.43	185.657	190.515	197.614	193.742	188.851	184.595	191.423
		197.084	186.249	186.536	197.07	217.905	195.878	186.632	201.712	188.427
		192.96	184.133	185.125	196.122	197.384	198.595	189.187	191.974	198.295
		196.032	187.007	176.856	192.51	206.621	204.072	188.851	193.438	193.295
		193.395	190.338	178.364	193.85	203.372	192.716	186.096	193.322	196.107
		187.858	190.952	183.22	192.624	200.771	200.606	184.558	197.144	192.914
		189.224	194.086	175.446	195.947	198.028	198.497	185.986	196.909	194.257
		188.471	189.97	177.673	196.276	209.7	199.417	192.116	196.721	265.376
		189.308	192.427	174.371	207.126	200.588	195.478	193.593	256.982	193.36
		191.256	198.442	180.134	199.473	215.454	199.442	191.342	197.842	298.157
		191.425	196.095	174.672	199.19	320.954	259.124	190.513	194.913	199.332
		194.335	198.061	175.048	193.675	405.591	205.414	189.194	198.766	192.722
		186.178	191.184	171.4	374.16	198.221	198.755	187.056	193.968	192.03
		186.051	186.595	180.49	207.252	197.301	208.36	187.679	194.516	193.689
		185.302	195.803	187.209	206.436	199.178	200.657	189.079	196.261	225.477
		188.143	190.634	179.204	209.42	194.57	203.936	184.495	189.725	194.21
		186.522	190.864	189.019	286.581	197.214	199.515	190.393	196.425	196.082
		190.264	192.47	168.655	263.321	198.122	199.317	186.127	194.41	201.116
		168.224	192.383	196.366	194.871	195.214	199.496	185.642	203.253	192.667
		168.559	190.281	194.04	197.158	204.213	195.467	215.545	192.802	194.966
		182.567	193.807	172.609	194.795	595.255	196.817	185.779	197.824	195.095
		168.373	190.218	188.126	300.046	192.814	199.024	185.124	274.566	193.245
		186.209	193.953	191.234	198.423	194.304	195.629	184.414	193.55	195.386
		187.59	187.821	186.796	193.082	192.699	196.683	187.673	199.303	197.754
		186.29	195.799	182.567	188.232	198.8	235.685	181.735	199.907	193.648
		186.79	197.991	172.55	193.308	190.665	203.923	192.897	192.072	198.108
		187.089	199.492	172.007	196.545	193.349	210.093	248.23	194.474	190.449
		186.341	199.124	188.752	190.198	192.309	195.109	193.827	193.687	192.708
		185.895	191.847	174.271	190.67	207.913	202.576	194.07	191.5	200.424
		184.471	199.119	173.088	188.331	200.35	205.179	192.496	193.515	198.979
		186.207	201.282	189.734	190.791	197.733	447.999	188.4	219.518	197.39
		184.67	201.05	172.288	190.263	201.986	461.467	190.549	191.818	190.619
		185.813	191.648	183.133	188.098	307.735	205.354	192.742	193.902	190.873
		189.347	192.814	174.749	188.238	197.422	199.155	204.504	186.91	190.27
		185.589	195.116	187.237	191.471	193.691	195.699	189.705	189.86	192.583
		184.761	192.555	191.376	187.845	207.896	201.969	191.137	186.947	187.737
		189.585	191.54	188.36	196.023	198.601	202.968	195.613	188.754	188.71
		184.987	194.323	171.487	194.81	201.567	290.967	194.719	190.186	190.832
		186.573	194.115	176.508	189.397	205.104	238.226	194.653	189.864	200.721
		187.06	192.063	188.426	192.978	213.14	312.932	191.025	189.777	196.901
		186.971	189.851	186.351	220.219	186.314	198.345	194.761	189.336	194.122
		187.471	191.641	191.168	193.471	204.667	197.382	192.724	208.87	263.471
		188.142	191.004	181.399	196.409	191.276	201.564	195.489	190.046	197.628
		189.629	191.455	175.084	189.528	199.024	280.431	193.48	188.168	193.387
		190.031	192.787	188.89	195.344	197.897	200.004	193.282	187.286	227.253
		190.925	190.13	195.373	193.749	318.56	196.686	196.94	186.878	225.622
		188.833	191.338	189.294	185.92	319.031	196.408	193.065	190.972	194.061
		187.458	185.482	193.285	187.938	196.095	198.149	199.606	186.241	252.31
		189.972	186.748	176.471	191.034	200.627	199.718	192.844	189.624	197.555
		183.692	184.243	191.642	192.685	186.375	210.277	191.874	194.437	190.276
		186.452	185.706	177.291	191.707	201.944	195.792	197.065	195.809	197.104
		195.808	184.24	185.075	218.219	187.531	198.154	198.637	191.282	193.49
		187.578	186.516	187.122	190.466	194.581	197.733	194.55	197.306	192.51
		192.602	188.022	186.171	233.557	204.289	193.726	203.88	193.346	207.134
		187.882	187.084	182.932	224.961	190.072	206.491	212.755	191.616	194.519
		194.786	182.07	183.757	191.376	199.867	213.536	197.507	194.592	192.633
		189.467	184.04	190.696	201.197	190.931	201.673	195.936	198.797	190.815
		180.065	185.61	184.843	211.343	227.124	210.15	198.701	206.788	219.046
		187.499	191.515	173.21	214.787	194.155	205.593	195.099	194.896	194.168
		191.359	189.231	186.84	191.226	199.593	210.373	200.041	190.323	192.923
		176.664	188.385	182.479	188.54	207.026	232.445	190.645	193.008	193.532
		191.666	184.086	175.916	228.337	194.538	206.115	196.915	190.825	199.975
		190.522	183.701	185.522	193.688	197.342	192.012	191.863	226.21	195.798
		186.938	183.075	185.384	192.93	212.173	208.846	196.032	195.13	198.343
		187.216	188.908	186.025	223.721	196.016	191.295	190.166	195.808	194.31
		181.244	185	186.286	193.294	196.453	192.145	200.694	190.47	200.076
		186.254	185.428	189.926	197.69	203.656	194.272	198.604	202.058	198.802
		166.341	189.158	194.237	230.488	196.171	212.686	193.897	205.804	198.03
		168.744	187.362	187.405	252.273	198.594	202.483	201.627	193.557	197.029
		189.104	191.774	188.412	202.436	333.466	195.276	193.875	190.171	216.92
		187.546	185.499	190.774	194.153	346.67	200.684	193.948	197.04	195.777
		189.696	186.745	185.497	198.237	199.47	212.376	191.501	192.256	198.37
		188.504	188.168	185.109	197.037	278.228	214.469	193.666	194.379	197.736
		183.399	173.136	190.801	202.375	212.957	295.97	189.926	194.807	200.736
		183.187	187.128	186.04	207.172	199.755	223.812	188.649	195.295	195.891
		181.949	177.637	187.586	189.601	220.959	200.423	189.79	193.305	201.427
		166.766	185.534	191.355	194.781	201.173	211.624	188.844	195.883	196.617
		181.121	183.643	188.921	226.812	202.098	197.225	170.054	192.009	196.762
		173.005	187.656	188.148	194.003	203.81	193.833	176.981	193.612	195.715
		168.818	177.59	192.447	195.126	213.1	224.088	171.704	191.082	197.36
		164.848	186.945	189.339	194.33	275.247	197.488	178.323	194.564	358.393
		179.911	172.544	189.477	196.094	218.592	203.28	186.09	191.398	218.504
		183.358	185.363	191.563	224.894	200.345	195.442	191.767	201.603	202.49
		174.561	177.816	189.94	195.226	268.074	588.677	201.126	212.07	316.648
		168.189	187.807	194.74	205.026	209.445	206.08	190.165	193.071	200.276
		174.38	189.839	194.692	196.3	200.13	199.87	194.006	191.991	203.844
		169.345	188.567	193.269	192.133	193.548	206.594	188.586	195.971	264.538
		168.3	185.363	188.016	197.2	212.971	201.781	204.562	206.368	219.104
		190.316	189.165	185.368	196.211	199.929	194.864	192.327	193.468	198.186
		189.115	191.223	187.967	195.137	196.05	199.915	191.398	196.062	211.518
		186.35	189.263	187.053	193.31	202.608	445.647	189.993	210.969	212.095
		186.267	181.165	184.619	193.552	196.522	206.872	199.591	197.214	200.41
		190.786	191.557	189.866	191.816	202.413	202.52	187.023	200.342	202.704
		181.497	188.757	189.19	192.929	433.352	254.157	183.463	197.294	195.222
		190.258	199.354	186.153	215.345	198.393	202.928	187.454	197.224	207.892
		182.182	190.014	188.521	275.934	220.684	200.847	200.041	195.092	204.797
		188.189	188.46	186.208	193.229	211.966	211.131	194.19	199.631	199.064
		185.465	189.021	185.25	194.206	213.857	201.068	198.761	209.958	196.125
		181.485	194.417	186.454	195.853	200.15	236.702	195.33	200.246	190.567
		171.39	192.765	192.344	267.201	212.078	218.98	204.611	195.262	197.065
		191.572	190.943	185.62	194.972	198.005	203.856	194.895	194.019	200.625
		177.314	194.604	179.362	196.349	207.077	207.138	192.841	188.525	194.534
		173.314	193.135	174.035	196.308	198.84	204.41	192.691	187.026	198.342
		184.337	188.339	185.217	201.364	234.879	208.022	193.809	187.753	197.126
		189.144	189.714	185.88	192.742	199.136	209.622	221.081	195.115	193.715
		191.163	200.28	187.413	195.592	200.889	266.269	196.609	196.141	237.485
		188.321	192.019	180.07	193.048	415.836	216.542	197.48	190.395	193.337
		188.24	194.334	181.051	207.962	205.551	293.842	200.44	187.351	203.608
		190.015	197.923	182.759	288.029	209.978	235.568	192.49	192.814	205.993
		186.064	196.047	183.007	210.629	248.179	668.107	233.647	191.797	197.77
		174.875	189.873	180.628	200.133	208.075	676.397	196.304	189.268	193.489
		183.27	199.933	181.697	192.403	227.365	201.945	200.803	287.169	197.442
		176.974	200.818	182.935	200.165	207.713	226.969	196.141	328.263	195.094
		188.26	191.774	187.711	205.535	221.865	198.117	197.922	198.137	194.571
		192.663	189.748	184.918	191.133	242.789	203.66	243.476	201.249	194.654
		187.973	194.241	184.495	190.095	208.548	203.139	204.266	196.921	198.353
		188.959	186.059	169.742	196	198.302	195.335	204.753	192.06	202.236
		176.342	188.341	165.27	192.896	207.482	236.608	196.819	198.553	193.739
		187.416	190.58	179.804	200.215	194.725	206.073	196.093	194.647	199.374
		194.006	190.588	183.556	190.029	311.458	216.578	241.242	196.212	217.179
		193.722	192.898	182.245	192.391	219.603	197.646	197.311	196.528	279.848
		185.006	193.833	186.203	194.495	204.812	230.188	192.158	194.474	194.264
		186.642	188.794	189.554	196.534	201.544	212.803	196.646	195.556	192.492
		194.909	184.437	186.892	198.828	194.64	195.979	214.08	179.729	191.408
		192.362	189.633	184.718	191.904	200.614	195.22	203.052	195.108	221.685
		187.091	188.797	188.138	202.516	199.362	197.821	196.681	197.681	191.413
		185.917	189.753	189.234	228.631	231.474	197.615	203.771	322.597	317.052
		190.176	190.003	185.088	193.981	193.334	221.847	192.044	199.573	192.814
		186.422	189.229	188.37	191.87	219.311	215.267	184.738	194.311	191.221
		187.047	191.385	188.169	198.087	203.833	206.278	200.721	198.819	192.161
		184.496	185.937	188.677	201.341	216.922	217.814	190.484	196.261	192.123
		188.977	190.128	187.198	195.971	290.712	200.033	200.171	200.005	192.153
		187.496	189.93	176.553	190.087	214.599	220.224	185.116	201.805	194.573
		187.041	194.626	192.941	255.95	205.111	200.57	199.519	196.93	191.356
		184.665	189.604	184.892	195.417	193.668	200.397	191.629	200.702	191.354
		183.861	192.388	171.345	191.157	195.861	198.496	195.33	313.742	193.229
		188.801	189.9	174.928	196.456	199.451	205.713	187.53	197.681	203.614
		187.27	195.677	193.601	200.286	198.927	193.247	191.889	203.804	194.608
		182	195.749	175.27	196.256	203.165	211.271	192.191	197.513	193.691
		182.644	188.786	187.705	193.928	222.823	200.476	190.335	202.338	195.415
		175.994	188.113	184.964	189.277	200.089	197.659	190.09	214.13	194.988
		188.297	189.72	188.383	199.277	202.608	213.873	182.337	198.294	198.373
		187.117	187.628	170.983	197.256	256.725	200.212	197.768	191.166	192.648
		183.076	191.566	184.707	198.399	201.191	197.771	206.538	462.288	195.622
		185.134	194.517	169.549	198.689	215.652	203.293	184.843	202.614	194.182
		181.661	193.387	168.639	323.432	256.785	193.9	192.368	201.048	208.668
		183.416	187.537	175.171	194.782	204.12	237.877	189.885	200.7	193.95
		185.042	193.826	187.252	263.566	265.794	215.477	189.64	190.578	200.274
		183.625	191.92	185.436	250.712	205.567	232.068	191.663	220.545	192.778
		182.669	193.294	187.857	196.407	217.216	203.235	186.754	191.357	222.425
		171.069	191.772	188.043	198.914	200.861	203.288	189.312	189.12	194.618
		175.016	192.745	188.862	190.486	205.821	267.662	188.106	192.926	197.476
		183.842	191.418	192.82	191.103	196.78	199.315	183.002	178.231	197.968
		183.544	195.316	182.931	188.508	205.557	201.798	191.837	192.128	195.575
		182.355	193.782	187.327	202.559	222.173	247.635	192.689	197.516	197.928
		185.304	189.808	182.171	194.395	194.838	196.899	187.15	187.987	194.43
		183.836	187.926	188.878	186.87	200.214	214.618	186.337	190.118	200.664
		187.712	190.329	185.591	197.201	201.901	197.814	200.602	188.218	191.799
		190.735	183.435	170.917	189.55	196.196	251.58	192.476	187.642	205.212
		184.598	183.651	185.667	204.356	205.856	194.859	184.231	193.777	193.909
		192.66	187.325	174.237	203.708	196.031	198.649	183.904	188.27	198.557
		183.564	191.579	187.806	193.181	249.304	195.01	189.397	167.984	198.51
		181.438	197.178	186.036	192.986	187.901	198.43	187.487	175.17	206.116
		184.219	189.837	184.434	194.683	189.888	198.245	183.432	194.774	207.176
		188.573	194.683	187.713	192.451	216.314	195.687	185.211	194.596	194.59
		179.26	191.978	187.015	193.336	229.41	196.634	186.228	180.242	193.703
		186.899	193.928	172.429	194.343	211.702	211.331	185.69	181.675	198.267
		184.031	191.327	174.599	194.212	191.994	204.829	184.792	429.504	207.372
		173.992	189.896	188.506	192.988	253.844	200.008	190.592	179.874	201.013
		187.833	193.516	186.052	189.575	197.969	199.343	185.779	172.676	196.511
		187.982	191.469	176.574	191.838	199.547	196.524	183.278	183.111	200.151
		186.775	189.083	187.056	194.559	195.313	198.546	184.48	172.797	200.017
		184.867	191.926	182.362	192.181	190.079	199.257	183.902	182.709	194.819
		182.244	199.235	184.367	193.489	189.681	199.657	185.888	176.117	198.012
		181.764	194.62	191.812	213.598	245.117	225.61	189.851	196.667	322.223
		182.618	190.32	190.735	197.715	190.853	205.521	175.774	193.111	196.181
		180.042	192.782	191.557	193.123	189.984	205.9	178.248	194.184	198.42
		184.798	194.505	190.228	205.146	178.758	199.087	173.717	197.461	198.97
		183.394	195.173	186.661	196.568	200.474	228.537	186.507	192.725	195.454
		186.65	188.412	187.904	197.145	194.903	292.298	180.034	177.757	352.572
		184.398	190.878	184.928	204.128	194.532	201.288	186.468	191.624	191.44
		179.456	191.088	187.218	198.445	182.642	196.877	190.84	181.242	199.822
		183.098	189.181	190.156	207.695	188.768	214.369	188.732	196.319	205.412
		173.605	188.038	189.417	204.016	193.497	200.288	191.018	199.119	195.634
		173.554	186.357	183.909	201.513	178.061	196.295	191.246	184.936	248.134
		183.522	187.72	185.718	201.051	193.823	212.185	185.423	195.25	192.922
		182.904	186.347	182.414	203.541	191.56	199.048	187.029	204.434	267.449
		182.863	193.079	185.419	198.423	195.894	197.146	201.126	201.016	192.095
		183.173	195.418	185.277	198.663	188.975	215.19	191.524	207.545	197.688
		173.918	190.181	186.586	216.307	193.075	214.799	194.383	199.813	194.127
		186.215	196.219	181.594	200.413	190.618	219.211	214.165	198.729	199.183
		183.351	196.094	186.021	204.58	196.007	194.57	245.583	207.078	259.555
		191.504	196.294	184.942	207.616	199.096	193.497	171.82	199.765	231.799
		191.025	200.987	184.918	194.993	195.609	201.382	171.889	198.443	192.706
		185.364	190.51	186.073	307.354	191.452	195.545	194.382	195.048	199.73
		183.008	193.678	185.863	199.377	241.23	197.084	195.086	206.039	196.577
		175.924	189.307	185.445	199.973	189.308	199.353	188.207	193.96	320.39
		183.48	190.735	187.514	244.145	189.76	239.33	192.924	189.139	193.652
		187.121	194.927	184.254	196.4	201.63	222.445	193.18	187.787	191.526
		180.69	193.893	187.757	215.744	198.458	246.146	186.66	188.48	205.647
		182.918	193.866	188.093	198.267	208.942	305.167	199.852	186.014	205.006
		183.592	190.264	193.224	186.728	205.344	202.737	188.612	185.916	192.189
		183.662	190.077	193.732	534.942	191.64	200.936	192.498	187.335	194.698
		184.372	196.341	172.694	216.258	209.252	200.122	188.129	204.728	194.784
		183.099	190.298	189.38	202.291	193.2	203.192	192.073	192.319	303.052
		172.395	188.085	183.093	199.731	199.004	204.725	191.867	191.245	193.787
		165.048	198.91	172.492	193.82	195.495	201.369	198.115	195.11	193.558
		170.827	198.142	176.491	194.769	212.627	198.313	195.729	183.07	190.022
		174.464	196.258	188.975	191.52	188.95	211.338	192.009	176.981	197.62
		184.66	197.245	171.842	221.562	187.232	189.459	190.345	189.106	193.491
		183.842	191.813	186.408	191.859	188.239	215.055	188.571	214.589	193.138
		184.38	191.588	188.849	195.542	189.564	197.125	191.202	185.061	190.874
		185.497	193.978	172.774	193.29	190.384	208.809	197.392	193.818	204.919
		187.679	187.831	184.011	198.32	192.291	183.626	196.009	185.208	188.447
		194.79	196.977	186.359	226.878	186.121	198.148	193.304	201.329	190.397
		184.934	188.879	185.987	205.232	197.563	211.745	195.311	183.71	189.952
		184.517	197.532	184.799	245.084	186.434	201.171	187.964	253.551	188.441
		183.161	190.462	182.708	194.14	191.859	201.424	189.878	200.938	193.993
		185.096	190.285	190.556	192.473	189.087	195.872	214.312	186.256	182.994
		180.24	191.715	193.77	191.907	189.03	194.055	186.471	229.865	190.942
		175.852	190.213	189.453	197.282	211.961	201.995	186.821	194.913	197.061
		177.654	190.376	186.868	194.401	267.525	195.302	215.16	199.903	192.379
		183.632	193.871	193.583	193.265	195.677	194.484	192.445	201.534	192.329
		176.783	189.853	190.102	197.709	197.576	214.922	193.318	191.53	191.432
		184.62	188.222	193.381	220.324	192.268	213.925	208.054	294.567	204.867
		185.857	184.415	189.68	188.254	196.692	199.517	202.285	192.759	291.966
		184.254	191.265	183.782	189.71	220.193	199.276	188.45	182.384	191.812
		185.189	188.269	184.189	189.965	203.748	202.976	217.512	193.505	361.275
		186.101	187.789	185.543	199.985	193.322	200.142	214.924	198.07	192.085
		186.828	187.598	176.734	198.877	193.269	201.174	215.326	192.673	203.238
		193.897	191.018	192.91	191.91	193.552	205.131	192.203	190.479	190.894
		187.253	184.207	170.545	197.423	195.252	512.196	196.343	206.443	190.921
		188.437	188.173	182.778	198.588	195.609	201.951	217.814	194.706	221.951
		186.513	185.107	189.879	194.285	191.366	207.861	189.908	196.814	194.986
		184.126	190.592	172.677	275.903	192.988	222.383	190.497	193.298	192.814
		184.905	190.058	185.05	192.95	187.902	202.349	202.992	189.323	202.339
		185.981	188.687	185.602	222.794	270.733	208.857	203.592	193.837	195.948
		180.817	189.403	188.881	191.105	192.557	213.151	190.243	196.386	230.963
		183.186	191.03	183.968	191.878	250.864	347.478	189.271	186.012	198.013
		181.419	196.231	185.319	195.113	192.569	209.633	187.314	182.988	193.132
		171.826	184.301	188.836	193.924	199.782	202.129	182.276	208.046	191.845
		171.119	194.744	189.824	189.779	191.537	216.594	169.569	187.162	195.319
		173.18	184.27	187.079	188.559	196.477	191.73	190.314	201.014	195.629
		187.959	187.72	187.73	192.038	195.281	225.301	186.554	193.919	188.4
		182.201	186.781	186.9	202.985	194.654	188.344	192.05	199.964	196.731
		178.873	175.266	190.225	189.089	359.189	202.697	194.585	195.802	188.814
		171.291	189.065	187.554	195.961	191.326	201.706	169.52	208.422	226.901
		182.584	186.942	187.295	190.904	201.266	784.8	174.015	191.779	195.887
		188.465	187.331	186.479	192.397	194.728	1080.57	186.401	181.294	193.388
		170.909	193.809	186.99	212.983	191.83	188.027	192.627	200.621	199.885
		188.401	186.475	191.388	189.887	193.423	255.15	188.351	178.554	192.638
		190.267	182.842	187.081	189.984	192.021	215.376	184.563	185.386	191.816
		175.099	185.725	185.7	212.94	192.521	185.498	189.53	195.645	191.877
		186.933	187.9	185.693	268.323	192.056	214.062	180.369	193.307	187.275
		190.462	193.238	189.937	192.517	195.55	199.627	173.549	192.968	229.363
		195.279	191.535	189.474	190.588	195.815	198.861	191.671	194.142	187.907
		193.009	188.262	183.262	192.076	193.847	188.644	186.476	199.322	188.202
		173.409	187.292	188.88	191.427	209.681	198.049	175.668	184.258	188.834
		179.975	193.491	187.087	190.743	211.915	193.927	181.417	187.771	189.902
		191.349	185.672	187.35	196.376	192.24	237.837	189.17	191.589	189.937
		188.227	182.401	191.629	194.622	223.118	186.5	172.226	193.017	221.073
		171.759	184.209	183.51	200.69	264.812	196.012	188.925	213.342	188.003
		185.853	190.345	189.378	192.604	194.758	216.117	189.491	208.947	196.408
		184.117	191.059	183.543	217.876	193.828	218.759	280.411	194.104	191.465
		190.708	195.81	187.295	192.16	205.473	499.745	173.052	186.173	192.262
		185.857	193.66	184.407	197.833	249.831	210.226	179.792	188.19	201.826
		177.972	193.541	187.025	193.449	196.717	200.418	192.198	190.295	243.096
		186.295	185.601	187.84	189.18	200.013	216.59	186.634	195.673	198.772
		193.009	186.378	183.154	202.952	205.468	203.346	186.054	203.6	193.785
		189.452	192.734	185.824	203.278	191.357	202.942	192.793	192.675	195.019
		190.455	176.058	181.28	189.378	197.437	230.758	190.042	191.894	193.909
		185.105	176.964	193.907	197.463	204.722	201.02	188.927	194.109	196.803
		184.304	187.394	186.392	204.591	251.701	200.478	187.338	193.838	193.949
		183.604	192.754	187.132	201.691	198.779	201.326	187.655	192.357	285.863
		184.761	189.185	189.295	198.432	198.332	200.449	186.341	338.722	229.557
		187.468	192.652	194.561	201.649	193.121	211.273	228.182	192.726	281.184
		181.338	194.154	197.142	192.637	199.607	433.651	195.859	193.964	192.341
		187.978	191.556	196.538	199.33	195.862	197.534	197.292	189.715	202.526
		189.446	189.098	178.814	197.725	202.474	196.289	195.629	191.614	197.097
		189.703	193.999	188.611	195.161	235.14	197.616	190.122	195.399	193.721
		187.655	187.344	189.171	191.474	201.706	202.961	189.717	193.952	194.213
		191.806	186.077	190.725	330.868	197.263	201.901	194.904	191.396	200.321
		188.536	184.741	188.414	198.089	205.258	204.098	197.283	197.373	196.678
		191.166	186.975	188.677	375.326	200.312	204.482	199.605	199.226	192.501
		192.421	186.098	185.088	270.46	201.057	198.934	189.127	219.449	197.884
		191.286	182.661	195.385	193.512	194.934	206.25	188.345	195.428	194.805
		189.692	183.875	191.321	195.87	227.085	200.444	183.913	191.499	195.019
		191.974	187.648	188.314	188.219	191.555	202.641	195.981	219.005	193.018
		191.167	184.64	181.611	194.958	194.787	199.634	189.379	187.882	195.066
		190.71	187.201	191.882	200.279	192.368	194.872	193.921	393.638	196.153
		190.631	184.753	188.191	218.088	256.617	195.873	195.663	200.342	194.007
		190.144	183.999	190.731	187.31	194.44	190.583	189.254	200.451	195.312
		189.654	188.011	189.91	191.913	193.431	196.36	198.095	202.001	192.936
		189.973	182.173	174.401	203.912	188.48	201.678	193.669	197.147	192.363
		190.613	182.809	188.381	190.922	197.726	201.627	194.775	209.054	192.087
		191.043	185.834	165.566	190.921	198.076	194.767	185.84	195.895	226.976
		190.005	189.392	164.688	187.497	192.971	191.287	190.188	190.388	194.643
		187.141	187.937	166.233	188.908	234.108	197.332	189.563	194.507	195.811
		185.794	207.169	181.832	195.284	198.38	228.085	188.93	193.332	191.473
		192.227	181.44	191.339	208.399	202.778	196.07	187.89	194.528	194.176
		187.685	188.266	192.607	186.288	260.135	216.318	187.732	190.233	195.544
		194.884	193.107	184.258	189.037	218.877	191.456	191.272	185.172	196.177
		192.907	195.045	187.134	191.762	202.679	207.578	185.499	192.653	194.86
		185.469	185.466	183.795	196.347	205.781	231.914	186.566	192.075	231.951
		186.529	186.811	181.63	190.65	198.983	193.013	185.452	190.961	190.149
		189.722	181.755	179.78	194.02	202.529	190.631	176.73	392.451	195.801
		187.559	184.591	184.577	229.258	197.881	200.705	189.737	193.054	199.779
		188.703	184.168	179.702	191.712	195.168	193.991	189.151	194.086	197.054
		185.677	183.163	173.199	198.966	197.313	198.269	186.025	192.107	193.603
		184.327	184.188	182.251	189.841	194.477	198.721	188.003	190.963	197.799
		184.026	185.723	181.474	192.549	200.056	204.392	187.272	195.44	198.199
		185.675	187.283	182.277	189.604	196.317	211.772	187.999	193.346	197.672
		183.084	187.087	179.61	193.66	204.508	197.455	186.994	192.628	199.581
		186.964	185.152	181.335	187.667	196.403	341.93	185.123	194.566	199.063
		166.242	185.751	188.006	200.132	614.895	208.479	190.668	195.353	192.528
		169.525	188.518	189.004	186.456	199.986	196.584	197.099	187.212	203.33
		182.401	190.41	181.639	204.642	198.2	249.904	209.939	195.397	210.004
		171.318	182.602	188.744	189.774	207.665	198.788	193.395	193.87	194.936
		185.364	189.11	186.352	191.41	198.532	278.673	190.954	188.468	193.97
		185.586	186.454	184.463	196.93	199.773	206.236	188.647	190.425	206.676
		180.999	187.101	186.777	449.088	214.623	198.738	187.621	192.823	224.853
		180.766	187.189	185.147	174.501	210.929	305.821	185.852	191.728	200.706
		187.867	183.692	180.931	196.667	203.993	200.206	185.873	191.837	222.696
		185.786	189.43	185.164	186.967	200.294	205.768	191.524	269.818	192.255
		185.834	185.533	182.002	190.751	201.656	419.068	183.07	192.851	195.162
		183.257	185.432	180.854	191.31	208.226	201.207	187.181	195.52	195.366
		182.63	184.278	182.54	201.267	215.717	201.135	171.026	194.386	198.144
		183.997	184.929	184.705	201.145	205.579	236.351	187.357	189.687	202.209
		181.644	190.185	183.313	194.172	205.27	225.711	192.067	191.911	197.366
		182.415	193.098	181.144	190.325	211.043	200.53	188.629	198.887	193.991
		182.075	181.271	190.22	192.784	208.038	194.883	195.553	195.744	193.793
		184.09	186.598	192.087	189.716	198.304	201.68	184.997	201.98	199.03
		181.273	184.066	187.427	206.219	201.692	212.114	187.729	197.513	189.405
		180.65	190.557	190.2	197.848	240.754	501.317	187.706	193.49	216.514
		186.014	190.653	190.507	224.827	266.607	199.047	170.336	191.576	196.456
		186.642	186.213	191.658	192.849	195.006	201.914	174.262	195.228	189.959
		181.922	186.277	187.793	190.795	204.929	209.453	191.147	192.268	189.753
		167.146	187.877	185.98	189.613	211.722	202.951	189.918	200.43	192.949
		169.712	182.027	181.892	196.546	203.107	204.126	185.945	193.032	192.888
		186.88	184.332	184.56	196.544	194.862	220.294	187.958	189.864	198.617
		174.213	188.668	190.626	202.312	204.238	378.701	187.533	199.297	193.646
		185.099	186.645	186.145	194.084	442.182	207.08	199.002	196.175	211.378
		185.48	181.877	191.025	208.129	197.716	212.457	173.277	197.989	191.574
		174.162	181.578	192.709	194.215	203.151	195.613	189.673	197.874	201.586
		188.754	189.062	188.509	193.783	247.203	204.776	189.781	195.648	194.157
		185.879	183.283	189.172	195.113	190.772	190.68	171.781	195.427	199.101
		186.749	185.937	186.57	205.343	196.863	188.526	184.834	196.662	189.447
		183.616	171.588	188.086	194.984	192.72	197.723	194.259	197.46	186.79
		179.344	183.497	192.512	194.702	192.154	330.871	191.751	190.086	188.106
		185.755	187.492	189.528	211.873	191.21	223.036	185.642	197.05	188.534
		192.154	181.469	190.629	198.044	197.294	309.276	194.182	185.932	189.973
		192.405	186.967	189.643	193.505	193.232	203.696	189.241	192.677	244.996
		189.962	190.79	192.748	195.963	198.487	217.236	196.823	183.104	184.303
		186.641	188.763	190.744	200.603	201.267	194.657	187.278	197.381	188.891
		184.007	190.16	187.4	207.354	194.336	205.818	188.281	219.256	184.672
		187.383	191.508	190.254	197.92	196.009	199.65	198.906	192.869	191.705
		188.287	187.885	195.79	302.366	198.281	219.789	186.171	187.072	190.295
		188.117	196.665	193.807	201.73	190.534	197.209	190.889	192.191	186.001
		186.884	171.653	192.35	197.857	195.499	218.56	192.155	193.083	212.334
		188.206	189.353	187.533	201.99	197.292	206.559	195.139	191.632	190.184
		184.571	187.957	189.577	202.864	190.886	207.666	247.26	191.42	192.034
		181.483	189.272	187.086	188.523	196.689	221.265	184.967	199.126	192.836
		186.289	181.771	184.526	199.013	191.315	227.565	192.049	188.123	189.96
		182.534	177.412	184.545	190.891	193.606	196.341	194.41	195.001	344.649
		186.143	189.334	184.4	189.966	190.768	202.927	183.175	170.102	189.878
		181.573	183.62	182.913	330.609	193.616	199.724	189.332	218.069	195.449
		186.933	183.087	189.952	176.381	197.143	244.227	184.935	204.171	197.331
		183.321	187.942	186.719	195.24	191.336	229.125	185.129	189.479	194.365
		182.823	188.395	186.049	201.738	251.04	208.021	182.98	189.675	191.074
		181.974	182.778	182.882	181.353	196.256	221.802	187.495	184.262	338.439
		183.868	181.421	168.209	177.203	200.195	205.846	184.68	198.618	202.738
		186.786	187.349	163.984	192.049	199.834	202.057	188.685	187.712	193.776
		188.174	191.38	166.9	210.331	545.606	217.729	208.734	199.362	199.106
		187.835	186.311	173.814	195.823	203.056	237.86	183.673	209.707	193.991
		187.8	191.75	182.81	193.38	252.542	207.409	189.231	343.376	196.095
		193.721	191.229	168.265	230.037	441.101	206.866	192.157	192.849	189.899
		186.118	190.497	189.686	241.023	214.818	241.387	193.041	182.55	190.786
		186.8	196.456	189.812	194.8	199.038	211.212	185.6	211.778	215.859
		184.863	193.985	188.801	207.085	192.35	204.818	188.368	185.542	230.674
		188.158	194.456	182.685	197.807	196.081	207.346	191.111	190.423	202.756
		187.759	198.508	184.105	204.009	199.869	215.703	190.587	371.979	212.91
		181.888	188.933	184.997	210.887	200.451	204.156	175.934	195.603	191.682
		185.355	190.246	184.457	345.39	195.247	212.81	165.939	210.111	198.085
		186.418	195.06	184.541	198.96	199.369	219.743	183.967	400.822	217.292
		185.803	194.714	169.863	194.703	203.191	212.111	186.781	186.505	191.265
		186.178	190.285	182.364	201.626	345.11	201.019	188.488	199.284	204.593
		185.725	186.236	165.957	198.254	199.855	204.11	186.824	191.947	189.445
		190.746	189.072	184.897	198.73	203.537	212.834	186.745	190.827	221.43
		185.272	185.31	187.38	196.258	192.293	571.917	187.312	188.28	218.266
		186.096	182.285	168.702	198.375	215.593	217.835	192.144	194.529	205.108
		187.13	184.771	189.336	201.748	196.877	278.439	187.915	193.505	208.326
		188.341	183.923	184.833	198.098	236.875	202.8	189.99	195.696	200.302
		186.096	190.213	184.474	199.661	190.726	259.515	191.89	194.178	336.131
		187.182	181.987	183.405	401.699	203.747	216.213	188.571	191.296	192.589
		188.564	185.205	181.245	201.05	204.705	210.079	189.802	185.371	195.58
		185.092	185.559	170.719	197.482	300.707	201.494	195.999	194.401	191.651
		189.341	186.806	189.077	344.107	206.576	211.188	187.297	216.254	195.907
		189.873	184.807	178.458	215.473	199.302	206.797	191.213	188.586	198.682
		186.11	185.335	165.717	200.741	207.504	206.887	189.088	190.902	353.176
		188.385	186.976	182.594	198.615	227.416	205.622	187.934	189.956	209.642
		189.353	177.598	184.08	198.551	193.49	198.236	189.95	259.093	194.239
		193.805	191.161	188.139	200.711	191.735	194.197	191.427	187.678	189.61
		190.722	188.357	180.059	197.081	200.919	204.16	205.4	191.516	190.981
		192.681	188.997	167.719	198.4	200.067	205.811	192.951	185.118	193.96
		193.319	190.843	182.69	197.164	194.493	201.939	192.383	192.072	193.812
		187.944	186.869	178.745	193.226	195.127	195.156	194.657	183.06	216.717
		185.992	186.685	181.376	193.893	221.268	194.706	195.508	185.595	194.768
		191.411	190.631	181.105	197.779	193.458	193.621	192.28	192.4	188.637
		185.19	188.126	179.935	195.693	191.093	193.451	194.236	195.503	190.304
		186.605	189.121	182.337	216.604	196.696	196.674	192.601	191.835	190.885
		189.448	187.117	174.427	193.622	198.012	198.879	193.857	189.402	192.68
		184.372	186.918	181.438	193.911	192.056	202.099	195.402	187.456	191.764
		188.369	193.365	183.451	237.123	215.93	219.042	194.758	195.081	191.57
		175	185.934	182.119	193.69	196.075	207.241	196.569	198.723	189.723
		191.936	193.204	180.301	195.211	201.179	212.908	193.211	188.417	191.886
		167.831	188.273	179.829	196.493	494.803	208.402	194.055	184.314	187.407
		168.844	188.987	175.668	233.768	191.597	198.91	215.138	195.082	187.457
		173.183	187.496	187.063	197.644	195.719	199.69	199.545	206.22	188.181
		178.506	186.008	196.134	191.273	205.127	195.722	196.806	288.657	187.042
		187.382	187.885	174.839	193.142	196.655	196.056	180.917	200.784	189.048
		190.645	184.804	185.071	193.399	261.382	207.024	188.105	200.176	185.85
		189.656	185.645	186.616	189.656	195.026	195.86	195.933	240.099	288.142
		185.344	186.639	177.67	196.16	211.182	217.271	173.765	195.468	275.955
		186.226	188.003	184.726	198.141	189.194	200.301	174.919	185.29	196.819
		186.418	191.026	189.711	199.635	203.117	189.513	189.879	190.47	196.364
		189.105	187.171	185.192	193.705	193.924	194.646	189.843	198.832	193.305
		186.319	189.774	186.087	191.481	189.653	193.351	181.396	192.419	195.638
		188.814	188.015	184.393	194.486	201.412	197.824	189.663	193.654	197.856
		194.862	188.298	188.89	198.273	192.177	195.422	167.288	196.014	261.52
		185.929	183.515	193.001	230.863	193.967	206.101	174.934	225.92	201.86
		192.608	190.263	189.943	191.498	193.843	210.479	180.284	197.429	194.641
		192.245	184.582	188.104	194.984	192.111	192.614	191.402	189.997	267.911
		186.267	187.803	186.821	194.037	197.223	194.753	179.7	192.755	211.112
		187.894	194.564	188.44	193.314	194.946	199.793	181.737	188.019	251.67
		183.223	185.698	190.863	190.476	205.907	200.782	187.441	194.169	197.547
		181.831	190.637	188.098	192.923	213.024	197.22	171.872	194.243	207.324
		184.271	185.7	188.549	190.339	208.616	193.18	173.909	209.871	192.526
		187.899	188.392	185.248	186.929	193.721	202.416	170.071	195.697	193.539
		187.144	183.088	185.894	188.42	206.663	201.503	181.323	197.602	189.577
		188.189	189.328	184.698	188.146	194.713	203.281	186.771	194.393	194.844
		185.903	182.792	185.018	187.884	203.871	202.665	211.785	220.47	194.177
		189.552	187.027	184.793	190.201	198.624	203.322	200.09	206.973	189.197
		185.418	187.923	179.902	208.526	193.182	197.7	206.582	195.786	194.256
		189.353	184.917	192.949	190.299	208.121	200.215	197.575	195.489	198.834
		188.396	185.988	185.615	204.028	245.591	200.772	189.616	193.931	199.178
		188.512	191.272	187.488	187.458	203.711	198.234	194.974	194.463	200.949
		185.819	190.498	169.585	219.192	198.293	340.775	171.573	193.798	198.905
		185.802	190.559	184.424	260.082	243.119	193.646	175.294	204.685	198.544
		187.697	188.509	183.03	200.442	200.556	208.842	190.08	194.04	199.639
		184.957	190.143	188.913	189.513	197.261	370.106	172.716	195.03	199.323
		187.494	192.313	188.404	212.465	196.983	203.696	169.175	188.847	192.411
		188.087	189.292	185.367	215.967	196.195	191.754	175.488	190.716	240.991
		184.432	186.115	184.906	210.831	199.213	194.112	191.312	222.796	218.466
		189.196	187.26	184.026	196.705	194.945	192.252	192.564	190.354	198.307
		186.367	185.47	183.692	186.582	198.948	215.823	196.975	187.931	195.224
		186.327	188.327	183.211	186.697	219.274	265.496	190.34	188.417	198.538
		188.721	188.956	185.974	197.539	197.231	212.357	191.008	185.947	208.721
		191.284	193.394	187.493	202.424	198.139	201.291	223.858	189.977	210.502
		187.264	188.575	189.205	200.491	188.245	204.707	192.187	190.275	196.575
		189.51	182.149	193.19	204.796	196.157	207.313	194.044	189.724	194.067
		189.175	172.526	192.034	213.046	205.817	333.706	188.58	197.279	200.471
		191.23	184.409	193.607	195.333	197.522	198.066	189.098	189.131	197.416
		190.284	184.962	180.281	192.526	192.221	194.685	196.287	433.474	199.907
		186.467	182.299	197.77	197.648	196.391	195.134	188.795	197.606	333.686
		186.015	186.895	171.116	188.154	197.849	200.934	194.583	189.045	226.89
		188.638	171.785	182.526	180.117	192.707	205.722	197.328	191.644	198.289
		187.598	184.416	177.698	199.336	210.887	211.331	199.954	188.202	232.371
		191.571	188.837	169.012	193.131	195.125	200.263	191.353	197.89	195.645
		190.003	183.838	169.609	238.569	192.763	212.443	199.999	192.941	194.702
		190.64	182.751	174.409	190.643	217.86	195.127	198.243	193.808	207.117
		192.684	176.861	172.555	224.395	199.827	197.655	194.198	391.717	210.068
		193.301	188.322	179.759	195.654	213.484	196.575	194.609	197.173	252.114
		189.682	173.047	184.88	197.441	224.158	275.368	205.712	205.59	199.035
		192.104	196.79	183.663	192.639	197.653	211.172	199.843	207.984	209.18
		191.691	191.636	189.828	217.106	192.797	197.225	184.417	195.767	202.275
		191.093	176.045	184.402	205.377	195.04	350.234	197.745	203.104	204.039
		194.76	188.682	184.208	192.166	362.365	221.86	196.112	197.164	226.887
		193.734	191.266	180.718	191.785	195.477	202.056	205.106	223.895	196.565
		192.731	185.633	180.16	193.11	412.864	194.693	194.67	200.647	203.176
		196.323	191.252	177.919	192.42	200.549	198.893	193.483	321.649	195.322
		184.391	185.423	184.022	196.657	329.281	198.448	191.789	193.998	194.731
		190.461	185.357	179.069	208.889	198.227	206.043	191.876	255.446	214.975
		183.57	189.271	179.455	194.866	199.114	195.55	171.197	203.492	198.489
		181.755	184.522	179.359	201.432	205.715	209.567	193.041	201.909	199.986
		195.956	184.893	179.296	197.135	501.845	198.63	237.967	202.06	193.219
		187.562	177.17	188.344	188.817	247.813	318.333	199.935	192.146	197.052
		185.05	170.518	168.763	193.118	200.703	200.554	196.304	194.549	196.967
		191.472	185.409	178.169	212.212	198.427	318.739	190.848	194.064	202.616
		186.633	182.951	179.731	196.629	199.177	400.178	197.958	195.958	199.659
		192.093	188.43	168.932	192.556	256.904	199.29	194.757	191.877	211.813
		187.854	186.132	178.847	194.367	195.153	202.039	204.456	191.119	191.207
		187.883	172.98	174.704	195.392	201.463	200.216	174.574	196.137	193.247
		180.949	184.902	178.75	191.686	206.613	199.766	191.583	190.74	190.257
		185.693	175.811	184.321	202.963	232.586	195.603	193.532	194.405	194.917
		185.62	190.077	181.609	196.981	201.591	204.132	197.56	192.453	189.603
		187.747	168.936	176.522	220.683	204.6	207.965	191.667	190.953	226.782
		187.321	187.315	173.011	190.963	226.322	210.969	190.845	194.191	194.16
		186.382	185.961	181.028	191.236	206.644	220.347	192.65	187.046	200.162
		184.249	193.412	179.926	193.05	345.15	201.081	195.793	187.539	197.895
		184.336	187.319	182.111	193.403	196.647	214.043	190.604	188.932	424.532
		189.031	191.968	183.272	194.71	204.242	207.917	197.337	186.334	190.901
		186.908	188.173	174.952	196.734	190.988	197.105	192.347	173.245	198.582
		185.152	179.789	180.84	193.945	212.562	198.987	189.837	174.368	305.71
		184.398	189.273	176.474	186.916	201.667	199.886	198.835	178.266	193.469
		170.1	181.54	183.595	201.754	209.546	195.562	194.124	204.616	198.886
		179.567	180.623	182.963	205.694	203.208	197.995	197.387	187.046	206.001
		171.996	184.406	185.225	190.557	189.244	200.354	203.687	187.455	255.243
		183.121	184.166	181.427	196.32	240.635	194.988	189.282	205.122	219.665
		183.338	185.418	182.366	199.135	197.623	408.361	192.447	188.26	204.409
		185.696	180.806	182.051	199.398	195.456	209.026	191.236	186.625	195.969
		180.488	185.496	183.61	231.036	199.2	204.051	194.234	187.857	266.903
		186.133	178.977	186.42	198.678	210.53	189.054	195.392	183.9	197.415
		181.74	183.309	182.728	195.067	199.489	308.457	193.652	202.322	205.945
		184.026	175.243	186.282	187.829	197.229	191.078	191.752	179.61	192.464
		179.173	186.336	184.434	223.453	255.835	195.649	180.398	177.77	191.476
		186.287	176.9	184.103	186.308	440.698	189.111	192.796	179.646	193.483
		182.402	182.606	187.275	196.307	216.978	199.839	187.605	245.898	195.774
		179.308	182.065	187.08	195.352	195.052	191.503	193.531	188.573	310.618
		166.482	194.948	188.769	183.049	202.694	207.747	193.56	190.175	190.469
		182.486	182.841	191.575	196.189	204.012	197.744	190.908	182.688	195.75
		184.904	194.431	189.355	191.175	194.639	224.681	192.035	187.195	200.263
		184.818	188.547	185.51	192.061	203.493	198.648	199.455	197.625	342.736
		185.746	188.438	186.453	188.399	195.412	196.859	196.562	188.343	192.581
		188.948	186.753	186.886	190.911	299.404	203.271	207.83	187.268	193.918
		184.193	188.331	190.593	193.219	211.449	197.871	195.091	248.767	285.67
		180.679	191.4	190.407	193.684	199.64	207.473	204.262	182.943	208.918
		180.876		183.726	189.677	205.531	208.853	193.355	220.426	197.971
		183.525		183.942	189.647	213.496	218.387	209.949	189.11	192.127
		190.749		183.211	194.827	218.467	197.208	207.927	183.648	195.621
		184.935		188.363	198.369	197.309	214.374	200.334	187.96	194.483
		181.73		180.394	217.251	194.937	196.867	200.441	196.343	201.338
		183.799		176.895	195.221	194.306	193.078	191.833	187.911	203.218
		188.452		187.558	194.814	205.092	196.402	192.866	188.136	194.815
		182.437		188.655	208.441	196.262	197.328	193.601	195.679	244.698
		181.754		180.192	202.506	202.494	314.942	196.68	224.498	193.787
		182.182		182.937	193.305	195.293	206.792	194.006	194.353	193.727
		184.671		184.472	193.55	206.756	195.555	193.988	187.316	195.232
		184.029		183.652	194.485	187.445	226.122	189.96	188.711	196.504
		185.107		179.783	197.377	197.202	407.531	187.51	186.272	192.797
		184.295		182.65	196.807	197.377	198.391	195.163	185.098	196.041
		184.581		185.454	194.601	206.178	212.034	198.296	186.603	196.748
		185.435		181.227	190.924	192.009	493.383	190.953	188.989	193.752
		186.749		183.001	211.471	201.831	193.171	193.413	193.304	208.09
		183.324		180.506	197.279	196.828	215.602	191.138	187.037	194.483
		184.547		181.271	202.439	201.571	193.074	195.812	188.762	199.005
		183.197		182.823	193.522	187.505	199.631	196.331	181.106	203.917
		187.026		188.306	198.6	227.298	245.216	192.435	213.854	199.709
		188.132		185.502	200.899	191.314	204.8	198.654	254.578	201.764
		187		186.373	193.648	310.062	204.625	209.109	185.177	196.196
		184.994		190.746	193.342	232.108	197.109	194.104	184.093	198.295
		187.726		185.84	196.729	216.656	199.158	195.939	187.544	266.212
		187.267		190.707	194.072	196.311	194.595	195.042	181.579	202.544
		188.116		185.949	203.314	205.935	199.815	220.506	183.676	200.288
		182.584		185.036	194.382	197.68	234.502	194.564	186.33	214.819
		189.866		191.965	198.617	221.143	205.786	198.839	181.496	204.038
		191.478		188.432	210.45	244.059	193.885	197.549	180.01	193.375
		187.768		188.912	197.814	203.758	198.402	191.93	175.342	219.928
		192.05		184.886	194.255	196.718	198.822	192.951	192.43	203.181
		191.337		188.044	194.995	204.809	200.066	200.483	189.73	329.629
		183.193		189.982	209.137	317.4	203.229	200.503	189.426	211.31
		185.572		190.585	202.918	196.131	241.467	197.995	189.465	216.944
		193.347		190.066	203.777	203.141	205.893	193.758	190.249	193.433
		195.031		188.195	202.323	309.211	222.776	197.229	188.553	196.95
		185.316		188.321	229.547	202.231	205.285	197.655	177.291	199.23
		193.587		187.448	199.398	198.205	643.303	197.234	190.552	196.405
		193.372		188.132	199.876	632.301	237.388	189.045	191.952	198.134
		190.067		187.923	208.68	598.356	216.042	196.7	190.416	192.616
		189.834		185.954	195.836	208.439	300.953	193.599	187.618	190.8
		185.476		187.913	195.879	201.268	207.317	195.611	263.267	196.556
		187.953		188.893	195.206	218.059	215.081	196.771	190.039	194.395
		187.194		188.541	193.589	190.208	648.028	189.984	187.212	198.043
		180.291		189.264	192.219	220.787	203.396	190.859	184.92	207.431
		185.958		186.294	192.08	198.111	205.069	192.282	187.779	192.912
		184.562		186.613	207.107	199.883	205.026	197.532	197.127	192.589
		186.228		192.042	195.814	197.763	391.496	198.816	200.039	188.808
		188.212		188.197	195.362	188.224	193.994	197.586	183.129	192.169
		186.508		186.413	192.591	188.503	201.55	191.147	194.1	197.414
		188.755		188.595	193.673	189.037	202.085	191.76	190.754	214.07
		176.455		188.51	190.497	196.978	193.71	186.879	184.203	223.309
		186.281		186.215	192.861	188.303	192.705	215.345	195.827	231.274
		185.907		197.143	192.927	440.017	227.906	192.52	187.916	194.089
		183.638		196.501	191.666	198.619	225.162	211.291	218.045	192.548
		183.568		189.686	192.355	195.288	199.444	206.876	195.457	196.611
		182.408		192.488	194.892	192.701	196.73	192.494	190.121	207.984
		179.257		190.735	195.955	197.896	203.22	195.913	191.162	198.151
		187.04		195.919	195.191	188.129	195.93	193.565	188.837	197.427
		164.661		197.356	194.664	201.022	195.955	192.657	194.483	194.526
		184.431		190.617	247.874	193.091	226.444	228.494	186.165	188.595
		184.924		186.846	197.632	193.295	200.006	193.027	189.672	194.797
		169.985		185.145	192.616	191.017	195.775	201.982	197.055	193.866
		185.396		185.016	194.161	310.694	200.119	195.059	203.655	194.611
		182.032		189.949	192.609	199.544	193.409	196.238	199.337	189.401
		175.809		187.209	205.698	195.288	203.232	194.844	244.657	189.972
		188.899		184.517	190.718	189.867	202.122	194.357	192.967	188.188
		187.213		196.682	193.816	191.655	192.073	195.265	194.382	186.507
		180.195		193.935	199.546	194.083	197.854	191.497	192.438	197.361
		186.359		185.98	212.141	188.856	203.239	196.694	188.323	201.481
		185.466		189.926	193.894	186.256	210.229	191.013	191.486	203.793
		183.525		185.101	196.719	192.75	327.982	195.081	187.279	197.427
		174.638		187.739	200.593	198.337	203.552	208.982	193.585	319.323
		184.452		186.577	209.478	203.252	202.522	198.518	188.548	193.82
		185.286		188.482	219.966	205.568	221.186	261.325	186.991	193.609
		164.556		188.85	241.669	210.315	202.648	202.804	188.852	333.033
		186.188		173.798	194.597	192.95	206.153	193.974	187.132	191.271
		169.046		181.19	195.349	219.812	377.885	194.635	184.54	193.789
		196.72		188.325	192.558	193.742	206.021	196.264	193.189	269.73
		187.255		179.879	198.339	217.497	235.445	199.804	187.537	199.385
		183.365		173.644	196.25	197.683	227.581	199.077	184.02	222.82
		190.499		186.068	194.293	196.395	205.06	196.32	190.434	200.779
		188.785		186.367	208.117	193.047	260.658	191.157	186.887	191.433
		184.615		188.381	193.212	193.861	200.273	194.982	195.214	196.956
		182.406		187.353	188.99	197.56	200.084	195.095	187.039	201.231
		186.006		184.334	188.709	196.242	198.664	190.399	183.361	201.941
		184.153		190.731	192.908	203.158	200.408	193.336	192.002	191.975
		183.098		184.41	191.902	213.083	199.536	207.8	197.789	205.522
		183.09		192.353	197.543	199.89	201.259	187.083	195.22	480.92
		181.457		174.39	190.521	202.228	201.199	190.615	196.941	197.311
		169.122		180.978	203.68	197.623	200.834	187.661	199.337	192.447
		170.859		195.813	203.626	198.663	200.131	191.092	208.548	197.353
		196.031		192.24	189.441	196.725	206.473	189.638	195.368	202.022
		186.272		192.535	188.598	203.033	207.291	251.088	190.826	196.918
		185.124		184.706	194.127	222.921	346.497	216.15	200.553	225.327
		183.621		195.839	190.782	246.695	208.656	191.917	194.725	195.399
		184.851		171.682	195.22	199.868	205.906	171.834	199.418	192.002
		183.295		181.409	193.939	205.913	203.605	193.843	212.032	192.02
		181.877		180.914	194.133	642.085	204.924	171.749	195.545	195.172
		191.384		172.896	189.019	206.434	212.327	184.919	218.128	191.134
		191.34		188.681	195.741	208.722	202.925	214.656	188.86	191.459
		193.092		188.146	191.517	202.249	224.352	190.995	197.841	196.471
		194.636		184.879	193.331	257.475	212.359	183.948	189.485	197.526
		185.482		176.623	197.084	204.172	210.204	187.216	191.958	190.291
		182.871		190.136	198.048	200.309	239.185	191.476	194.952	189.426
		184.677		186.436	203.648	201.539	210.287	171.562	196.737	192.475
		186.882		185.498	196.08	212.945	198.668	182.582	191.008	200.154
		186.956		186.327	194.277	200.429	208.265	184.129	192.502	204.864
		185.186		186.786	192.359	200.079	209.067	193.297	198.996	186.818
		183.965		179.862	195.234	196.758	201.847	199.805	192.98	191.241
		190.69		185.62	193.152	185.68	203.465	211.038	197.354	190.973
		190.432		187.075	248.339	207.25	202.453	200.876	202.26	209.304
		187.546		183.822	261.291	205.739	217.313	196.636	199.891	186.731
		187.907		171.29	194.481	187.796	204.924	194.615	289.982	222.289
		190.965		172.226	196.01	197.726	225.337	171.861	195.539	189.631
		189.109		189.21	196.364	202.657	210.741	190.282	253.576	187.709
		192.973		190.832	194.376	199.989	208.336	169.02	201.289	186.599
		183.693		193.655	205.577	187.952	237.375	187.247	192.252	187.124
		185.385		195.027	199.32	191.431	203.441	191.94	189.892	189.08
		185.877		187.131	198.628	374.172	209.922	189.963	199.779	204.769
		184.502		192.659	195.29	194.952	208.89	196.288	206.318	183.542
		187.11		192.764	197.7	197.234	214.322	191.534	200.407	186.263
		182.887		191.501	198.792	216.951	202.252	187.821	192.733	192.146
		185.414		182.698	199.467	218.48	199.286	229.182	200.485	196.294
		180.665		186.828	199.404	195.301	208.601	188.169	192.072	196.476
		183.146		184.218	200.615	207.138	275.114	189.11	197.302	206.895
		183.358			194.942	203.948	203.279	186.818	259.147	204.501
		176.931			195.161	195.237	194.15	191.811	192.115	205.247
		180.802			201.312	196.818	195.025	192.439	196.567	221.132
		189.303			198.683	199.389	194.114	172.696	220.934	204.401
		175.599			201.639	205.258	199.595	185.749	197.137	203.492
		185.075			199.666	208.605	197.226	174.983	194.838	237.438
		182.732			198.584	267.353	249.856	192.595	205.431	336.455
		183.619			190.487	860.858	200.35	191.265	195.283	288.344
		180.691			193.051	216.292	201.765	186.524	198.106	188.546
		172.229			192.805	200.326	201.513	173.942	197.517	188.618
		182.285			186.005	194.229	215.378	184.115	193.644	195.551
		185.444			184.762	210.656	195.839	193.609	192.204	193.658
		184.856			198.382	193.562	200.654	188.398	191.982	195.414
		190.924			196.014	203.717	295.703	193.879	196.246	192.514
		170.402			192.601	191.532	201.36	188.168	189.604	208.743
		177.148			195.97	195.085	204.054	188.668	192.738	191.166
		183.61			194.191	195.492	208.601	190.947	196.533	195.743
		186.758			194.218	195.911	200.034	173.002	197.732	190.828
		167.242			241.696	208.274	191.672	195.157	200.8	204.649
		188.031			195.926	215.24	194.238	187.505	196.57	193.03
		184.819			194.901	193.208	198.682	186.897	190.311	192.656
		179.416			196.133	197.306	194.775	191.942	194.378	193.208
		169.757			198.563	307.229	197.023	193.952	191.75	207.869
		183.554			195.481	199.085	202.103	171.774	201.349	192.981
		179.792			193.744	256.868	207.513	198.995	254.46	219.724
		182.617			193.287	207.596	214.317	194.916	213.288	198.475
		181.05			194.192	198.21	238.019	184.218	187.976	192.354
		165.434			196.623	205.901	199.646	193.44	204.944	201.624
		167.597			196.882	199.697	200.606	169.211	186.703	193.456
		176.7			191.991	205.553	204.839	166.76	194.167	200.137
		181.045			194.183	251.82	202.924	207.001	189.023	194.24
		186.499			196.393	218.411	198.782	180.691	189.901	287.713
		183.989			195.191	222.305	203.574	199.35	201.613	215.137
		183.734			197.706	208.489	380.433	189.769	191.522	201.883
		186.154			193.258	256.996	200.316	199.845	195.428	215.166
		185.316			194.359	259.335	203.206	216.146	198.062	212.648
		194.614			200.894	206.182	197.079	174.91	191.956	205.713
		192.582			240.057	246.126	200.745	186.213	187.353	199.452
		188.748			198.609	205.796	200.963	202.421	195.461	221.017
		186.271			196.284	213.666	200.855	194.014	191.148	201.554
		188.715			198.134	196.811	217.782	188.887	190.194	204.655
		185.383			201.285	197.744	200.316	205.997	195.831	201.403
		185.423			190.6	193.911	204.63	247.156	201.073	205.397
		191.535			192.895	196.959	199.409	189.539	189.994	204.975
		188.886			193.264	195.343	199.487	306.604	191.342	200.231
		183.773			195.139	190.441	214.205	170.633	193.277	205.941
		186.572			200.694	199.141	192.353	185.369	299.216	211.389
		184.861			198.837	193.934	205.723	194.991	191.213	206.209
		182.866			235.061	191.079	203.176	193.215	196.232	218.599
		182.641			182.575	190.5	202.623	222.755	193.299	193.852
		182.246			194.285	192.197	203.255	167.572	194.378	217.836
		178.654			184.157	195.68	195.052	192.735	197.497	200.996
		174.292			192.198	194.214	197.115	184.36	191.425	194.938
		171.871			185.029	190.859	202.903	189.558	206.525	201.985
		184.443			195.178	189.058	203.631	196.084	201.967	246.027
		184.822			209.484	188.99	208.212	170.064	359.849	196.29
		187.021			207.619	196.494	199.677	185.169	190.595	193.692
		168.61			204.1	195.962	194.77	173.577	195.702	196.108
		186.71			199.116	193.134	210.054	183.266	275.525	203.118
		173.323			202.859	193.004	200.499	167.064	192.661	195.093
		180.467			227.58	196.401	193.902	244.075	195.701	252.351
		186.751			250.444	190.074	210.955	193.641	200.17	192.031
		180.006			199.648	188.742	197.35	185.501	199.601	280.317
		186.899			196.893	201.813	192.586	179.842	195.321	195.688
		183.77			210.543	204.793	193.264	187.346	197.26	199.483
		188.636			196.501	309.376	198.966	218.835	197.734	272.388
		187.092			192.389	329.46	191.971	177.875	186.871	189.65
		186.143			186.085	196.861	251.128	231.539	188.016	192.249
		185.107			179.16	272.32	238.28	189.639	187.583	190.345
		185.115			199.558	196.207	194.28	188.96	189.837	189.499
		186.962			192.139	199.357	210.568	191.451	192.533	200.239
		194.831			211.27	362.326	202.14	192.198	190.044	195.111
		192.109			201.191	199.077	375.149	192.986	197.135	194.282
		190.93			196.687	198.739	204.611	189.828	187.91	194.496
		186.255			195.055	207.677	226.526	198.859	190.707	187.673
		191.155			280.081	197.261	466.472	190.75	263.523	194.84
		189.847			191.856	199.379	192.326	193.821	193.167	196.242
		185.988			190.536	283.614	200.669	192.764	189.931	192.587
		188.758			224.721	206.215	204.238	190.129	189.829	187.467
		184.904			190.635	194.811	387.603	195.407	196.881	203.628
		184.205			192.112	219.422	202.073	192.362	193.757	186.881
		184.604			199.58		197.598	190.699	187.671	191.811
		184.249			233.478		199.928	190.808	188.27	187.141
		189.039			198.743		204.205	200.843	208.335	191.15
		188.613			204.051		197.936	193.237	193.23	190.878
		187.124			195.677		200.407	192.257	211.384	189.564
		186.021			207.045		200.617	191.219	189.222	190.307
		186.869			193.194		197.529	188.716	205.201	190.469
		185.902			192.612		198.424	189.902	199.239	227.84
		184.996			195.766		201.946	197.324	198.336	325.081
		181.628			196.812		202.518	193.999	198.482	191.686
		181.141			196.143		202.83	192.124	199.412	191.455
		183.209			196.109		204.558	189.62	199.367	199.386
		182.405			195.319		205.749	199.985	202.129	192.638
		187.332			199.124		201.851	194.3	195.702	205.659
		184.897			196.189		198.285	189.906	202.933	189.078
		184.969			197.701		200.013	187.645	203.286	195.568
		186.132			195.841		199.713	187.951	188.432	206.4
		183.595			197.732		234.141	198.636	198.743	193.153
		183.077			194.875		248.192	191.628	180.363	198.614
		182.414			197.335		194.32	188.422	193.012	193.162
					204.26		196.18	189.586	190.715	203.783
					199.248		308.657	190.44	192.555	190.474
					381.053		360.008	187.393	193.374	193.525
					199.581		199.528	217.975	241.137	191.292
					204.823		192.452	216.784	258.749	194.689
					200.116		207.685	190.57	190.296	190.041
					420.076		194.215	189.638	193.696	189.977
					200.924		194.803	194.909	192.252	190.947
					198.34		195.182	197.243	196.537	204.229
					206.901		207.68	190.705	193.57	229.196
					199.651		197.875	190.263	313.283	195.209
					203.528		200.478	190.952	199.155	206.13
					197.243		626.057	191.176	190.504	278.034
					197.803		201.413	193.596	206.451	207.42
					198.948		195.276	195.779	203.266	201.578
					205.673		214.157	192.215	194.803	200.139
					197.789		199.437	185.607	208.556	199.077
					201.265		612.911	188.833	189.859	199.561
					196.177		217.56	189.543	197.183	202.797
					197.983		246.497	190.124	200.329	197.646
					195.231		189.514	185.294	194.501	200.535
					191.498		191.47	190.357	204.34	199.71
					196.388		197.637	188.436	201.047	201.07
					193.66		199.224	172.815	204.93	190.972
					196.045		200.417	176.611	202.163	203.602
					193.464		195.766	189.646	199.255	195.9
					187.174		208.525	174.571	199.697	191.028
					227.036		197.572	204.002	205.011	337.81
					191.803		196.658	183.518	194.334	206.299
					198.257		722.563	191.828	198.348	189.207
					187.709		194.318	188.837	199.635	194.587
					195.596		194.493	191.982	204.959	196.324
					188.98		195.911	191.08	191.924	196.306
					201.619		202.473	186.786	193.416	222.232
					190.728		196.061	188.558	189.597	193.122
					196.626		229.879	189.361	191.279	188.983
					188.677		196.194	192.175	191.173	192.561
					189.727		197.006	192.105	186.77	195.138
					198.603		267.065	183.626	186.816	242.127
					182.374		196.513	190.131	182.056	207.201
					197.651		197.072	191.39	205.512	190.201
					182.389		195.356	192.34	193.954	192.594
					180.067		193.161	192.136	188.718	189.853
					192.758		190.653	189.925	206.519	192.837
					228.519		186.945	197.455	192.085	190.977
					181.299		201.766	189.513	206.84	187.133
					192.536		192.549	192.218	190.583	184.938
					186.391		190.815	192.082	194.589	191.143
					185.451		190.456	192.407	192.969	214.281
					189.01		231.55	187.001	191.527	186.235
					191.665		244.416	183.721	198.148	207.01
					192.234		251.46	199.657	246.399	187.547
					192.137		260.973	187.291	193.943	217.756
					338.52		197.387	188.899	197.034	187.157
					194.799		212.039	185.922	193.379	186.783
					194.688		333.613	186.071	203.425	195.2
					190.214		208.039	188.132	214.256	195.493
					190.404		195.18	186.793	228.424	219.788
					221.367		201.489	194.505	200.361	209.366
					213.159		194.625	185.797	192.495	201.473
					194.136		204.657	185.144	189.653	195.888
					202.557		206.738	187.201	232.168	198.138
					190.239		195.372	188.024	209.676	501.1
					193.194		194.999	191.566	190.749	198.851
					203.961		203.087	187.66	190.901	198.057
					241.936		220.744	226.991	193.075	195.227
					203.763		196.834	192.627	383.843	195.961
					214.712		211.755	192.191	192.352	185.522
					198.313		200.849	208.09	208.843	201.067
					199.703		202.262	196.494	201.155	196.115
					197.386		198.589	190.274	193.214	290.236
					208.606		198.703	198.578	193.492	193.663
					191.52		222.539	195.02	191.735	216.778
					199.494		196.565	196.419	190.419	199.226
					200.451		198.674	190.443	196.197	203.058
					195.689		200.338	193.162	207.396	195.647
					195.307		204.348	196.692	197.023	199.296
					194.986		201.077	197.07	192.416	196.144
					197.536		200.486	200.575	194.846	197.39
					202.349		205.34	224.183	202.323	193.479
					200.008		202.72	194.098	195.577	218.484
					193.584		212.044	193.739	227.344	197.83
					195.048		207.442	192.387	197.589	243.443
					199.241		199.631	192.611	197.263	233.636
					191.232		223.914	189.451	200.135	195.542
					230.323		203.172	190.192	199.723	196.296
					195.691		206.455	198.812	204.36	195.293
					209.508		206.19	219.681	197.923	194.807
					197.691		213.722	190.643	196.629	197.301
					194.434		217.974	194.491	198.266	195.298
					207.31		206.855	187.822	199.228	197.889
					206.158		201.349	186.967	196.845	214.091
					198.819		287.53	191.7	198.874	196.45
					203.973		305.011	186.214	199.516	201.709
					199.784		207.858	188.801	196.558	203.974
					200.171		206.351	191.254	194.833	199.292
					192.281		199.614	185.774	190.739	191.329
					199.835		362.173	176.692	220.671	203.85
					200.871		294.806	190.786	195.515	199.4
					188.072		247.706	188.449	248.804	193.355
					192.352		204.474	192.867	193.869	199.941
					193.377		201.759	191.647	191.721	199.423
					194.494		269.331	211.296	183.891	198.276
					188.568		355.625	188.497	188.059	201.071
					189.447		200.732	187.172	187.675	198.635
					179.099		208.024	188.279	209.494	199.308
					180.505		212.86	192.039	203.863	207.061
					186.94		197.955	197.989	190.089	190.262
					194.368		233.519	193.884	198.124	201.787
					191.246		211.877	187.566	193.491	198.561
					192.046		202.976	189.331	207.259	202.56
					191.217		201.286	187.798	190.785	187.435
					188.05		196.502	195.597	194.283	197.721
					190.702		407.045	193.36	191.068	192.169
					178.89		197.822	185.535	196.062	198.576
					195.648		197.751	187.023	190.109	197.4
					184.259		195.89	193.33	188.744	194.642
					196.543		271.007	187.61	187.698	194.844
					192.363		299.818	199.918	202.569	193.455
					193.61		204.38	186.967	187.345	212.029
					199.075		198.948	202.315	193.647	191.933
					187.858		207.312	199.218	189.956	211.395
					201.32		198.461	198.496	193.301	189.619
					193.599		203.793	192.423	192.521	191.613
					193.735		206.479	194.081	193.129	192.205
					193.169		207.142	187.076	180.906	194.857
					204.26		197.632	191.969	190.883	191.6
					199.577		193.915	187.113	187.342	184
					199.235		194.45	189.398	197.595	219.099
					199.286		194.729	190.334	192.461	191.859
					197.03		268.02	182.609	225.356	194.716
					219.821		196.03	188.794	188.892	191.334
					197.683		332.594	187.803	200.6	193.912
					196.561		199.372	192.963	192.052	193.815
					244.813		200.328	187.371	196.435	191.016
					196.997		204.15	186.078	193.277	199.125
					196.43		200.443	185.917	197.405	202.455
					195.058		197.193	191.47	192.24	193.85
					194.2		217.319	181.413	189.287	197.119
					214.555		289.816	191.509	190.755	196.397
					192.032		196.552	189.397	191.302	196.607
					193.413		257.21	182.049	196.507	197.255
					198.857		200.152	182.785	185.655	191.63
					194.297		201.149	174.073	190.544	193.181
					193.975		236.669	187.354	188.377	193.592
					189.601		202.146	187.269	209.451	203.512
					180.306		200.346	191.086	187.82	198.345
					191.42		214.991	186.685	192.695	194.77
					196.893		201.688	179.919	199.412	199.769
					196.835		255.487	187.775	190.816	200.89
					193.409		343.849	187.459	188.537	194.065
					186.702		206.355	185.225	188.018	208.126
					190.825		214.45	194.627	194.644	226.333
					193.438		244.108	184.397	234.391	215.968
					190.179		375.905	189.646	193.359	193.783
					191.289		201.749	194.278	194.781	191.182
					194.949		432.876	193.852	198.048	192.252
					189.852		201.643	192.466	225.585	192.203
					189.096		200.687	184.454	198.131	192.576
					195.192		264.61	244.197	195.556	203.782
					188.44		205.294	185.471	198.466	192.62
					244.735		206.058	204.287	197.438	214.839
					256.237		206.238	186.055	194.457	196.04
					189.995		206.475	182.458	191.203	193.425
					194.781		207.438	194.107	191	199.473
					196.58		387.94	187.287	206.719	194.665
					190.838		200.478	187.925	220.476	193.729
					188.08		204.802	194.49	189.274	193.224
					192.099		202.661	186.283	312.834	194.051
					190.942		241.999	184.57	207.059	201.547
					195.087		204.199	187.513	200.289	205.663
					197.988		211.149	186.82	304.23	192.763
					187.858		196.344	185.445	200.979	196.48
					195.986		210.127	177.685	196.032	200.426
					190.899		201.178	185.724	208.356	198.128
					198.564		200.804	189.313	195.127	194.258
					189.338		197.607	174.114	190.85	192.739
					244.34		198.313	186.42	191.368	208.999
					188.915		199.991	186.667	193.853	214.859
					192.448		277.709	187.117	190.938	195.632
					200.594		201.575	187.453	189.489	201.713
					200.945		261.836	184.753	191.474	197.3
					202.015		207.123	188.159	197.292	221.614
					197.006		193.956	190.089	195.674	228.17
					191.381		213.092	190.121	382.256	215.504
					191.694		195.18	189.412	192.639	225.656
					200.929		199.874	182.697	186.456	215.361
					195.07		194.036	193.29	186.146	194.168
					197.988		194.744	197.104	200.265	226.989
					192.654		209.618	187.418	192.796	202.066
					189.738		198.544	192.605	195.831	262.823
					195.174		200.563	192.236	194.176	230.021
					186.662		193.252	199.441	194.242	224.838
					192.935		206.156	197.483	208.224	205.639
					194.322		195.465	187.27	214.165	212.066
					193.59		196.761	188.299	197.387	213.283
					187.318		200.228	190.465	193.751	201.248
					193.811		198.129	217.171	194.584	192.927
					291.131		201.921	188.724	193.742	200.892
					191.911		219.478	192.786	199.753	193.336
					185.277		399.288	185.404	191.638	204.337
					191.185		195.106	233.018	196.172	197.859
					195.656		195.312	184.733	212.397	189.673
					276.239		195.086	201.927	196.856	201.297
					191.323		193.903	198.716	230.355	203.002
					193.861		241.176	183.623	214.989	231.355
					192.856		199.073	182.208	195.248	203.876
					198.465		192.328	179.518	190.706	191.301
					189.969		194.966	189.323	195.053	273.768
							198.636	188.715	204.709	190.739
							305.622	184.957	260.907	216.916
							271.9	186.88	194.219	192.993
							201.967	184	190.607	235.512
							309.892	185.44	194.599	191.469
							205.022	178.44	195.413	191.385
							195.59	226.067	193.178	240.6
							208.741	189.499	196.811	190.304
							207.632	194.028	205.876	244.056
							196.686	208.836	202.678	222.128
							288.482	224.547	195.95	192.538
							201.418	179.723	196.263	187.573
							199.666	224.851	207.484	190.384
							195.998	188.142	191.242	190.334
							193.187	188.963	197.432	216.08
							210.993	192.988	192.544	189.602
							213.542	188.92	200.86	198.832
							612.706	203.476	200.756	193.682
							204.405	199.748	196.355	191.618
							209.448	189.163	233.422	198.181
							203.618	205.172	194.846	198.064
							200.811	198.377	193.403	190.62
							200.356	192.388	197.422	199.312
							206.884	190.471	222.285	189.538
							272.566	192.632	197.892	204.103
							192.026	187.46	195.515	190.259
							364.233	188.866	198.741	190.24
							241.107	225.443	201.122	186.132
							274.983	193.131	280.735	188.722
							197.454	184.46	313.854	191.157
							223.082	184.769	197.455	185.153
							496.599	185.908	309.467	198.615
							347.998	185.034	201.865	189.209
							200.839	185.381	197.984	185.656
							201.178	184.143	200.51	190.182
							201.566	186.247	192.532	203.101
							198.608	203.425	196.081	190.099
							190.118	192.427	194.257	203
							196.458	177.262	190.097	184.642
							197.384	189.881	196.28	193.208
							199.899	174.847	390.702	191.878
							206.482	185.71	183.983	190.593
							195.275	191.436	197.067	196.049
							193.193	212.212	190.203	192.407
							191.3	185.814	179.872	191.829
							187.624	312.447	195.174	191.072
							230.368	193.201	188.357	192.523
							190.564	188.361	180.902	191.222
							194.765	190.537	177.205	191.016
							212.903	177.596	208.203	193.118
							238.704	202.676	178.064	190.203
							473.351	187.518	178.475	193.636
							190.185	189.533	207.969	194.398
							207.641	189.393	199.345	194.179
							198.384	179.346	171.992	188.685
							195.256	184.518	189.914	202.192
							212.737	187.803	203.495	193.157
							199.112	183.733	212.359	194.949
							208.064	196.193	192.781	191.088
							196.658	192.371	192.423	193.645
							286.677	187.471	194.326	190.899
							198.447	191.809	191.934	194.706
							265.027	186.974	197.24	198.258
							248.165	187.164	208.513	199.481
							201.018	191.222	216.133	211.054
							215.33	189.559	290.034	195.079
							207.015	188.651	187.99	188.169
							199.754	189.368	281.644	191.339
							200.017	187.233	195.445	185.391
							205.369	191.049	182.183	189.834
							215.081	190.616	201.073	190.071
							202.802	188.636	193.168	197.588
							195.919	184.545	178.756	227.386
							199.547	197.499	198.313	204.758
							203.423	185.402	203.012	196.626
							202.243	186.085	202.523	213.398
							199.994	189.964	204.325	208.108
							200.497	186.382	214.039	246.873
							203.464	182.16	235.116	213.233
							200.354	185.318	171.438	201.683
							201.713	187.012	191.304	195.827
							199.663	180.993	195.646	195.054
							232.939	190.105	197.27	195.121
							187.968	191.787	174.039	192.945
							198.03	182.538	171.668	192.378
							194.399	248.133	223.295	192.084
							187.646		174.05	201.768
							191.507		186.683	201.465
							198.124		194.964	190.802
							217.755		189.212	199.027
							194.07		192.212	197.666
							205.796		187.569	192.51
							198.551		178.879	196.904
							199.553		193.238	188.763
							205.181		278.826	193.116
							229.384		188.806	191.149
							210.875			193.386
							215.864			192.817
							199.235			192.266
							200.972			207.682
							199.869			192.784
							198.649			192.344
							208.278			199.955
							224.799			191.188
							769.849			193.317
							212.51			189.784
							201.5			190.618
							203.573			188.175
							507.209			190.253
							505.419			189.661
							211.743			186.684
							198.246			189.034
							197.577			186.462
							463.902			188.956
							203.631			200.111
							205.815			190.707
							225.632			205.953
							212.194			187.507
							201.567			189.787
							203.664			191.353
							223.56			190.001
							200.764			190.429
							199.319			187.196
							841.948			192.158
							199.908			400.394
							245.911			192.85
							225.982			194.57
							202.768			193.575
							202.162			226.368
							204.009			199.725
							208.324			197.703
							201.733			241.361
							210.121			198.217
							205.002			215.792
							208.725			194.289
							245.243			190.563
							205.686			197.778
							234.469			186.338
							203.028			188.204
							227.9			193.959
							202.677			497.658
							198.644			199.157
							200.605			196.104
							206.701			199.012
							201.181			217.675
							201.567			197.118
							201.855			193.971
							200.429			196.949
							379.679			239.542
							207.7			194.919
							188.725			235.063
							195.768			193.329
							196.652			190.981
							193.724			190.761
							192.136			193.919
							190.486			191.989
							193.898			282.897
							202.005			192.849
							192.868			196.312
							191.021			203.026
							262.995			194.786
							196.283			193.025
							194.418			195.825
							202.979			198.012
							235.212			194.837
							212.162			196.184
							239.128			199.78
							188.463			193.06
							413.833			194.025
							202.512			190.73
							204.82			196.17
							208.912			191.324
							203.722			191.027
							203.103			192.935
							198.322			193.638
							199.68			193.471
							199.868			192.906
							203.111			199.343
							216.894			197.799
							225.362			195.326
							203.957			197.27
							197.527			244.946
							678.092			195.843
							198.192			195.695
							196.766			209.456
							215.945			196.307
							198.744			198.151
							200.97			304.674
							197.651			191.833
							196.476			192.748
							206.785			195.984
							202.022			190.013
							228.981			189.4
							203.391			196.791
							203.236			198.947
							200.286			383.459
							197.556			194.418
							259.233			191.291
							212.518			195
							189.834			191.021
							200.18			189.788
							270.372			193.746
							190.738			197.925
							186.691			196.712
							187.225			184.522
							186.906			201.369
							191.468			186.629
							188.435			185.816
							189.153			188.464
							197.91			190.285
							203.137			185.508
							201.695			206.056
							202.256			200.237
							512.327			371.293
							208.117			203.57
							213.516			267.637
							225.449			199.149
							219.618			194.335
							213.905			221.184
							194.909			190.498
							203.05			194.543
							195.687			201.255
							360.042			282.443
							207.226			202.247
							203.089			200.337
							196.483			195.877
							196.911			268.026
							199.311			244.402
							196.453			202.679
							214.683			201.868
							208.847			196.583
							489.377			195.876
							199.63			201.892
							225.554			199.277
							201.525			197.958
							201.249			240.807
							200.945			199.876
							232.388			199.539
							208.775			200.559
							230.463			200.534
							411.083			221.544
							204.643			201.274
							203.853			202.756
							202.133			196.674
							204.489			216.16
							206.822			198.117
							202.841			209.951
							212.18			199.248
							208.262			200.783
							200.201			202.386
							268.231			322.781
							207.074			203.611
							197.679			209.755
							202.008			198.673
							219.878			184.824
							216.693			263.089
							207.262			184.827
							200.884			210.159
							196.455			199.287
							202.754			181.147
							195.323			197.69
							195.279			182.803
							201.966			198.836
										195.354
										205.885
										224.571
										180.836
										179.559
										180.48
										185.537
										182.146
										185.459
										191.737
										202.769
										190.276
										196.203
										194.401
										202.102
										187.449
										190.451
										190.973
										194.217
										223.754
										204.676
										251.62
										202.409
										202.056
										196.912
										195.131
										192.328
										197.192
										207.921
										191.429
										183.326
										192.987
										190.427
										222.202
										190.239
										230.548
										191.408
										192.733
										191.295
										200.614
										189.642
										199.047
										194.291
										198.089
										195.969
										193.148
										194.628
										193.604
										197.053
										191.908
										191.797
										192.586
										195.124
										208.282
										192.979
										196.254
										194.182
										192.46
										193.676
										198.007
										194.246
										219.626
										196.701
										193.685
										205.267
										193.056
										198.364
										200.719
										204.3
										193.156
										195.063
										193.964
										195.95
										194.388
										192.947
										193.772
										195.72
										195.864
										194.58
										193.924
										193.058
										194.675
										194.935
										193.454
										195.277
										197.332
										193.108
										198.245
										194.86
										196.914
										229.514
										196.254
										197.066
										191.268
										195.277
										203.139
										192.442
										193.658
										194.333
										192.871
										196.483
										197.558
										196.395
										234.147
										194.355
										196.621
										198.6
										194.811
										205.348
										220.367
										213.414
										212.778
										198.916
										199.43
										201.238
										193.904
										279.748
										195.387
										199.428
										195.029
										195.382
										199.247
										264.536
										238.842
										204.019
										203.661
										197.171
										200.706
										201.847
										311.073
										208.406
										192.755
										277.187
										191.49
										200.347
										315.927
										193.196
										197.299
										201.363
										197.129
										268.907
										191.148
										195.509
										193.895
										193.573
										193.018
										194.841
										194.447
										196.528
										279.035
										196.924
										196.343
										191.945
										192.721
										193.771
										194.875
										193.408
										185.843
										197.608
										192.817
										195.2
										195.637
										192.602
										234.301
										195.89
										194.613
										203.9
										192.025
										186.057
										193.489
										193.594
										192.267
										183.907
										196.16
										194.75
										184.712
										196.358
										256.337
										195.047
										198.851
										193.483
										193.403
[truncated: 313 more rows]

## Sheet: Fig3d
Fig3d
			Experiment 1	Experiment 2	Experiment 1	Experiment 2	Experiment 1	Experiment 2	Experiment 1	Experiment 2	Experiment 1	Experiment 2
		protein concentration [µM]	RNA:DNA hybrid		dsDNA		dsRNA		ssDNA		ssRNA
		0.00457247	-4	1	0	-6	-2	0	-4	0	1	0
		0.0137174	14	5	-1	-2	-1	4	-7	-3	1	0
		0.0411523	16	3	-1	1	-3	3	-5	0	-1	0
		0.123457	18	2	-1	4	2	4	-5	2	1	5
		0.37037	20	7	-4	3	-2	8	-6	0	-1	5
		1.11111	25	11	9	5	4	11	1	1	2	4
		3.33333	41	23	15	13	12	16	9	9	8	12
		10	59	49	18	31	27	33	30	6	25	22

[truncated: 22 more sheets: Fig3e, Fig3f, Fig5h, Fig6a, Fig6b, FigS1c, FigS1d, FigS1e, FigS2a, FigS2b, FigS2c, FigS2d, FigS2e, FigS2f, FigS2g, FigS2h, FigS2i, FigS3b, FigS3f, FigS3g …]
